# Supplementary material for: Archaeal heme a synthase: evolutionary trajectory distinct from bacterial homologs
Source: Front Microbiol. 2026 Jan 2;16:1706049. doi: 10.3389/fmicb.2025.1706049 (PMC12808453; doi:10.3389/fmicb.2025.1706049)
Supplement: Supplementary file 2 [file Table_1.XLSX]

## Sheet: HAS queries
Supplementary Table 1. Query sequences of heme a synthase with taxonomic and genomic information
Accession	Genome	Domain	Phylum	Class	Order	Family	Genus	Species	Strain
Q9YBA3	GCF_000011125.1_ASM1112v1	Archaea	Thermoproteota	Thermoprotei	Desulfurococcales	Desulfurococcaceae	Aeropyrum	Aeropyrum_pernix	Aeropyrum_pernix_K1
P12946	GCF_000009045.1_ASM904v1	Bacteria	Bacillota	Bacilli	Bacillales	Bacillaceae	Bacillus	Bacillus_subtilis	Bacillus_subtilis_subsp._subtilis_str._168
Q3IXW9	GCF_003324715.1_ASM332471v1	Bacteria	Pseudomonadota	Alphaproteobacteria	Rhodobacterales	Paracoccaceae	Cereibacter	Cereibacter_sphaeroides	Cereibacter_sphaeroides_2.4.1
P94346	GCF_000015745.1_ASM1574v1	Bacteria	Bacillota	Bacilli	Bacillales	Bacillaceae	Geobacillus	Geobacillus_thermodenitrificans	Geobacillus_thermodenitrificans_K1041
Q2G2C0	GCF_000013425.1_ASM1342v1	Bacteria	Bacillota	Bacilli	Bacillales	Staphylococcaceae	Staphylococcus	Staphylococcus_aureus	Staphylococcus_aureus_subsp._aureus_NCTC_8325
Queries of type 0 from Degli et al 2021:
ACK78561.1	NA	Bacteria	Pseudomonadota	Acidithiobacillia	Acidithiobacillales	Acidithiobacillaceae	Acidithiobacillus	Acidithiobacillus_ferrooxidans	Acidithiobacillus_ferrooxidans_ATCC_23270
WP_054838554.1	GCF_001316045.1_ASM131604v1	Archaea	Thermoproteota	Thermoprotei	Sulfolobales	Sulfolobaceae	Sulfolobus	Sulfolobus_metallicus	NA
