# Supplementary material for: Archaeal heme a synthase: evolutionary trajectory distinct from bacterial homologs
Source: Front Microbiol. 2026 Jan 2;16:1706049. doi: 10.3389/fmicb.2025.1706049 (PMC12808453; doi:10.3389/fmicb.2025.1706049)
Supplement: Supplementary file 3 [file Table_2.XLSX]

## Sheet: Genome db
Supplementary Table 2. Genomic database including taxonomic information, completeness and contamination
genome_accession	full_accession	taxid	domain	phylum	class	order	family	genus	species	strain	GTDB_domain	GTDB_phylum	GTDB_class	GTDB_order	GTDB_family	GTDB_genus	GTDB_species	assembly_level	completeness	redundancy	bioproject	biosample	wgs_master	refseq_category	species_taxid	isolate	version_status	assembly_level	genome_rep	release_type	seq_rel_date	asm_name	gbrs_paired_asm	paired_asm_comp	organism_name	intraspecific_name	submitter	ftp_path	excluded_from_refseq	relation_to_type_material	unique_protein_cds	total_protein_cds	plasmid_gene_count	base_accession	version_number
GCA_000007345.1	GCA_000007345.1_ASM734v1	188937	Archaea	Euryarchaeota	Methanomicrobia	Methanosarcinales	Methanosarcinaceae	Methanosarcina	Methanosarcina_acetivorans	Methanosarcina_acetivorans_C2A	Archaea	Halobacteriota	Methanosarcinia	Methanosarcinales	Methanosarcinaceae	Methanosarcina	Methanosarcina acetivorans	Complete Genome	981481481481482	308641975308642	PRJNA290	SAMN03081414		representative genome	2214		latest	Complete Genome	Full	Major	2002-04-03	ASM734v1	GCF_000007345.1	identical	Methanosarcina acetivorans C2A	strain=C2A	Broad Institute	ftp://ftp.ncbi.nlm.nih.gov/genomes/all/GCA/000/007/345/GCA_000007345.1_ASM734v1		assembly from type material	4540	4540	0	GCA_000007345	1
GCA_000008085.1	GCA_000008085.1_ASM808v1	228908	Archaea	Nanoarchaeota	Candidatus_Nanoarchaeia	Nanoarchaeales	Nanoarchaeaceae	Nanoarchaeum	Nanoarchaeum_equitans	Nanoarchaeum_equitans_Kin4-M	Archaea	Nanoarchaeota	Nanoarchaeia	Nanoarchaeales	Nanoarchaeaceae	Nanoarchaeum	Nanoarchaeum equitans	Complete Genome	679012345679012	0	PRJNA9599	SAMN02603208		NA	160232		latest	Complete Genome	Full	Major	2003-12-18	ASM808v1	GCF_000008085.1	identical	Nanoarchaeum equitans Kin4-M		DIVERSA	ftp://ftp.ncbi.nlm.nih.gov/genomes/all/GCA/000/008/085/GCA_000008085.1_ASM808v1	missing tRNA genes		536	536	0	GCA_000008085	1
GCA_000009845.1	GCA_000009845.1_ASM984v1	262768	Bacteria	Mycoplasmatota	Mollicutes	Acholeplasmatales	Acholeplasmataceae	Candidatus_Phytoplasma	Onion_yellows_phytoplasma	Onion_yellows_phytoplasma_OY-M	Bacteria	Firmicutes	Bacilli	Acholeplasmatales	Acholeplasmataceae	Phytoplasma	Phytoplasma sp000009845	Complete Genome	805755395683453	0	PRJNA9615	SAMD00061121		NA	100379		latest	Complete Genome	Full	Major	2007-12-15	ASM984v1	GCF_000009845.1	identical	Onion yellows phytoplasma OY-M	strain=onion yellows	The University of Tokyo, Japan	ftp://ftp.ncbi.nlm.nih.gov/genomes/all/GCA/000/009/845/GCA_000009845.1_ASM984v1	contaminated		752	752	0	GCA_000009845	1
GCA_000010565.1	GCA_000010565.1_ASM1056v1	370438	Bacteria	Bacillota	Clostridia	Eubacteriales	Desulfotomaculaceae	Pelotomaculum	Pelotomaculum_thermopropionicum	Pelotomaculum_thermopropionicum_SI	Bacteria	Firmicutes_B	Desulfotomaculia	Desulfotomaculales	Pelotomaculaceae	Pelotomaculum	Pelotomaculum thermopropionicum	Complete Genome	964028776978417	0	PRJDA19023	SAMD00060921		NA	110500		latest	Complete Genome	Full	Major	2007-05-07	ASM1056v1	GCF_000010565.1	identical	Pelotomaculum thermopropionicum SI	strain=SI	Marine Biotechnology Institute Co., Ltd	ftp://ftp.ncbi.nlm.nih.gov/genomes/all/GCA/000/010/565/GCA_000010565.1_ASM1056v1	genome length too large; untrustworthy as type		2920	2920	0	GCA_000010565	1
GCA_000014945.1	GCA_000014945.1_ASM1494v1	349307	Archaea	Euryarchaeota	Methanomicrobia	Methanotrichales	Methanotrichaceae	Methanothrix	Methanothrix_thermoacetophila	Methanothrix_thermoacetophila_PT	Archaea	Halobacteriota	Methanosarcinia	Methanotrichales	Methanotrichaceae	Methanothrix_B	Methanothrix_B thermoacetophila	Complete Genome	975308641975309	0.617283950617284	PRJNA15765	SAMN02598350		NA	2224		latest	Complete Genome	Full	Major	2006-10-25	ASM1494v1	GCF_000014945.1	identical	Methanothrix thermoacetophila PT	strain=PT	US DOE Joint Genome Institute	ftp://ftp.ncbi.nlm.nih.gov/genomes/all/GCA/000/014/945/GCA_000014945.1_ASM1494v1	missing tRNA genes	assembly from synonym type material	1696	1696	0	GCA_000014945	1
GCA_000015805.1	GCA_000015805.1_ASM1580v1	410359	Archaea	Thermoproteota	Thermoprotei	Thermoproteales	Thermoproteaceae	Pyrobaculum	Pyrobaculum_calidifontis	Pyrobaculum_calidifontis_JCM_11548	Archaea	Thermoproteota	Thermoproteia	Thermoproteales	Thermoproteaceae	Pyrobaculum	Pyrobaculum calidifontis	Complete Genome	938271604938272	0	PRJNA18111	SAMN00623060		NA	181486		latest	Complete Genome	Full	Major	2007-02-27	ASM1580v1	GCF_000015805.1	identical	Pyrobaculum calidifontis JCM 11548	strain=JCM 11548	DOE Joint Genome Institute	ftp://ftp.ncbi.nlm.nih.gov/genomes/all/GCA/000/015/805/GCA_000015805.1_ASM1580v1	missing rRNA genes	assembly from type material	2149	2149	0	GCA_000015805	1
GCA_000018565.1	GCA_000018565.1_ASM1856v1	316274	Bacteria	Chloroflexota	Chloroflexia	Herpetosiphonales	Herpetosiphonaceae	Herpetosiphon	Herpetosiphon_aurantiacus	Herpetosiphon_aurantiacus_DSM_785	Bacteria	Chloroflexota	Chloroflexia	Chloroflexales	Herpetosiphonaceae	Herpetosiphon	Herpetosiphon aurantiacus	Complete Genome	971223021582734	287769784172662	PRJNA16523	SAMN00623048		NA	65		latest	Complete Genome	Full	Major	2007-11-13	ASM1856v1	GCF_000018565.1	identical	Herpetosiphon aurantiacus DSM 785		US DOE Joint Genome Institute	ftp://ftp.ncbi.nlm.nih.gov/genomes/all/GCA/000/018/565/GCA_000018565.1_ASM1856v1	missing rRNA genes	assembly from type material	5278	5278	302	GCA_000018565	1
GCA_000023545.1	GCA_000023545.1_ASM2354v1	579405	Bacteria	Pseudomonadota	Gammaproteobacteria	Enterobacterales	Pectobacteriaceae	Musicola	Musicola_paradisiaca	Musicola_paradisiaca_Ech703	Bacteria	Proteobacteria	Gammaproteobacteria	Enterobacterales	Enterobacteriaceae	Dickeya	Dickeya paradisiaca	Complete Genome	985611510791367	143884892086331	PRJNA33069	SAMN02598494		representative genome	69223		latest	Complete Genome	Full	Major	2009-06-26	ASM2354v1	GCF_000023545.1	identical	Dickeya paradisiaca Ech703	strain=Ech703	US DOE Joint Genome Institute	ftp://ftp.ncbi.nlm.nih.gov/genomes/all/GCA/000/023/545/GCA_000023545.1_ASM2354v1			3970	3970	0	GCA_000023545	1
GCA_000023565.1	GCA_000023565.1_ASM2356v1	561229	Bacteria	Pseudomonadota	Gammaproteobacteria	Enterobacterales	Pectobacteriaceae	Dickeya	Dickeya_chrysanthemi	Dickeya_chrysanthemi_Ech1591	Bacteria	Proteobacteria	Gammaproteobacteria	Enterobacterales	Enterobacteriaceae	Dickeya	Dickeya chrysanthemi	Complete Genome	97841726618705	0.719424460431655	PRJNA31295	SAMN02598480		representative genome	556		latest	Complete Genome	Full	Major	2009-07-02	ASM2356v1	GCF_000023565.1	identical	Dickeya chrysanthemi Ech1591	strain=Ech1591	US DOE Joint Genome Institute	ftp://ftp.ncbi.nlm.nih.gov/genomes/all/GCA/000/023/565/GCA_000023565.1_ASM2356v1			4163	4163	0	GCA_000023565	1
GCA_000024525.1	GCA_000024525.1_ASM2452v1	504472	Bacteria	Bacteroidota	Cytophagia	Cytophagales	Cytophagaceae	Spirosoma	Spirosoma_linguale	Spirosoma_linguale_DSM_74	Bacteria	Bacteroidota	Bacteroidia	Cytophagales	Spirosomaceae	Spirosoma	Spirosoma linguale	Complete Genome	971223021582734	215827338129496	PRJNA28817	SAMN00002598		NA	108		latest	Complete Genome	Full	Major	2010-01-13	ASM2452v1	GCF_000024525.1	identical	Spirosoma linguale DSM 74	strain=DSM 74	US DOE Joint Genome Institute (JGI-PGF)	ftp://ftp.ncbi.nlm.nih.gov/genomes/all/GCA/000/024/525/GCA_000024525.1_ASM2452v1	missing rRNA genes	assembly from type material	6938	6938	414	GCA_000024525	1
GCA_000091165.1	GCA_000091165.1_ASM9116v1	671143	Bacteria	candidate division NC10	Unclassified_candidate division NC10	Unclassified_candidate division NC10	Unclassified_candidate division NC10	Candidatus_Methylomirabilis		Candidatus_Methylomirabilis_oxyfera	Bacteria	Methylomirabilota	Methylomirabilia	Methylomirabilales	Methylomirabilaceae	Methylomirabilis	Methylomirabilis oxyfera	Complete Genome	956834532374101	143884892086331	PRJNA40193	SAMEA3138294		NA	671143		latest	Complete Genome	Full	Major	2009-09-16	ASM9116v1	GCF_000091165.1	identical	Candidatus_Methylomirabilis oxyfera		Genoscope	ftp://ftp.ncbi.nlm.nih.gov/genomes/all/GCA/000/091/165/GCA_000091165.1_ASM9116v1	derived from environmental source		3072	3072	0	GCA_000091165	1
GCA_000145985.1	GCA_000145985.1_ASM14598v1	583356	Archaea	Thermoproteota	Thermoprotei	Desulfurococcales	Desulfurococcaceae	Ignisphaera	Ignisphaera_aggregans	Ignisphaera_aggregans_DSM_17230	Archaea	Thermoproteota	Thermoproteia	Sulfolobales	Ignisphaeraceae	Ignisphaera	Ignisphaera aggregans	Complete Genome	95679012345679	0	PRJNA33361	SAMN00016987		NA	334771		latest	Complete Genome	Full	Major	2010-08-24	ASM14598v1	GCF_000145985.1	identical	Ignisphaera aggregans DSM 17230	strain=DSM 17230	US DOE Joint Genome Institute (JGI-PGF)	ftp://ftp.ncbi.nlm.nih.gov/genomes/all/GCA/000/145/985/GCA_000145985.1_ASM14598v1	missing rRNA genes	assembly from type material	1930	1930	0	GCA_000145985	1
GCA_000146855.1	GCA_000146855.1_ASM14685v1	864565	Bacteria	Bacillota	Clostridia	Eubacteriales	Peptostreptococcaceae	Peptoanaerobacter	[Eubacterium]_yurii	[Eubacterium]_yurii_subsp._margaretiae_ATCC_43715	Bacteria	Firmicutes_A	Clostridia	Peptostreptococcales	Filifactoraceae	Peptoanaerobacter	Peptoanaerobacter margaretiae	Scaffold	97841726618705	0	PRJNA50511	SAMN00120458	AEES00000000.1	NA	39498		latest	Scaffold	Full	Major	2010-09-03	ASM14685v1	GCF_000146855.1	identical	[Eubacterium] yurii subsp. margaretiae ATCC 43715	strain=ATCC 43715	Baylor College of Medicine	ftp://ftp.ncbi.nlm.nih.gov/genomes/all/GCA/000/146/855/GCA_000146855.1_ASM14685v1	untrustworthy as type		2134	2134	0	GCA_000146855	1
GCA_000147015.1	GCA_000147015.1_ASM14701v1	871271	Bacteria	Pseudomonadota	Betaproteobacteria	Burkholderiales	Oxalobacteraceae	Candidatus_Zinderia	Candidatus_Zinderia_insecticola	Candidatus_Zinderia_insecticola_CARI	Bacteria	Proteobacteria	Gammaproteobacteria	Enterobacterales_A	Enterobacteriaceae_A	Zinderia	Zinderia insecticola	Complete Genome	474820143884892	0	PRJNA51243	SAMN02604227		NA	884215		latest	Complete Genome	Full	Major	2010-09-09	ASM14701v1	GCF_000147015.1	identical	Candidatus_Zinderia insecticola CARI	strain=CARI	University of Montana	ftp://ftp.ncbi.nlm.nih.gov/genomes/all/GCA/000/147/015/GCA_000147015.1_ASM14701v1	genome length too small		206	206	0	GCA_000147015	1
GCA_000147035.1	GCA_000147035.1_ASM14703v1	706194	Bacteria	Bacteroidota	Flavobacteriia	Flavobacteriales	Unclassified_Flavobacteriales	Candidatus_Karelsulcia	Candidatus_Sulcia_muelleri	Candidatus_Sulcia_muelleri_CARI	Bacteria	Bacteroidota	Bacteroidia	Flavobacteriales	Blattabacteriaceae	Sulcia	Sulcia muelleri_A	Complete Genome	62589928057554	0	PRJNA43087	SAMN02604226		NA	336810		latest	Complete Genome	Full	Major	2010-09-09	ASM14703v1	GCF_000147035.1	identical	Candidatus_Sulcia muelleri CARI	strain=CARI	University of Montana	ftp://ftp.ncbi.nlm.nih.gov/genomes/all/GCA/000/147/035/GCA_000147035.1_ASM14703v1	genome length too small		246	246	0	GCA_000147035	1
GCA_000153345.1	GCA_000153345.1_ASM15334v1	207954	Bacteria	Pseudomonadota	Gammaproteobacteria	Oceanospirillales	Oceanospirillaceae	Neptuniibacter		Neptuniibacter_caesariensis	Bacteria	Proteobacteria	Gammaproteobacteria	Pseudomonadales	Nitrincolaceae	Neptuniibacter	Neptuniibacter caesariensis	Scaffold	949640287769784	215827338129496	PRJNA13561	SAMN02436143	AAOW00000000.1	representative genome	207954		latest	Scaffold	Full	Major	2006-05-02	ASM15334v1	GCF_000153345.1	identical	Neptuniibacter caesariensis	strain=MED92	The Gordon and Betty Moore Foundation Marine Microbiology Initiative	ftp://ftp.ncbi.nlm.nih.gov/genomes/all/GCA/000/153/345/GCA_000153345.1_ASM15334v1		assembly from type material	3688	3688	0	GCA_000153345	1
GCA_000169295.1	GCA_000169295.1_ASM16929v1	443342	Bacteria	Candidatus_Saccharibacteria	Unclassified_Candidatus_Saccharibacteria	Unclassified_Candidatus_Saccharibacteria	Unclassified_Candidatus_Saccharibacteria	Unclassified_Candidatus_Saccharibacteria		candidate_division_TM7_genomosp._GTL1	NA	NA	NA	NA	NA	NA	NA	Contig	251798561151079	143884892086331	PRJNA19421	SAMN02469743	AAXS00000000.1	NA	443342	GTL1	latest	Contig	Full	Major	2007-05-21	ASM16929v1	GCF_000169295.1	identical	candidate division TM7 genomosp. GTL1		Diversa Corporation	ftp://ftp.ncbi.nlm.nih.gov/genomes/all/GCA/000/169/295/GCA_000169295.1_ASM16929v1	derived from environmental source		684	684	0	GCA_000169295	1
GCA_000170695.1	GCA_000170695.1_ASM17069v1	422288	Bacteria	Pseudomonadota	Gammaproteobacteria	Thiotrichales	Thiotrichaceae	Beggiatoa		Beggiatoa_sp._SS	NA	NA	NA	NA	NA	NA	NA	Scaffold	100719424460432	0	PRJNA18685	SAMN02470513	ABBY00000000.1	NA	422288	SS	latest	Scaffold	Full	Major	2007-07-18	ASM17069v1	GCF_000170695.1	identical	Beggiatoa sp. SS		Center for Genomic Sciences	ftp://ftp.ncbi.nlm.nih.gov/genomes/all/GCA/000/170/695/GCA_000170695.1_ASM17069v1	fragmented assembly		1437	1437	0	GCA_000170695	1
GCA_000170715.1	GCA_000170715.1_ASM17071v1	422289	Bacteria	Pseudomonadota	Gammaproteobacteria	Thiotrichales	Thiotrichaceae	Beggiatoa		Beggiatoa_sp._PS	NA	NA	NA	NA	NA	NA	NA	Contig	79136690647482	215827338129496	PRJNA18683	SAMN02470514	ABBZ00000000.1	NA	422289	PS	latest	Contig	Full	Major	2007-07-17	ASM17071v1	GCF_000170715.1	identical	Beggiatoa sp. PS		Center for Genomic Sciences	ftp://ftp.ncbi.nlm.nih.gov/genomes/all/GCA/000/170/715/GCA_000170715.1_ASM17071v1	fragmented assembly		6644	6644	0	GCA_000170715	1
GCA_000170815.1	GCA_000170815.1_ASM17081v1	50743	Bacteria	Bacteroidota	Unclassified_Bacteroidota	Unclassified_Bacteroidota	Unclassified_Bacteroidota	Unclassified_Bacteroidota		unidentified_eubacterium_SCB49	Bacteria	Bacteroidota	Bacteroidia	Flavobacteriales	Flavobacteriaceae	Patiriisocius	Patiriisocius sp000170815	Contig	97841726618705	0.719424460431655	PRJNA19389	SAMN02981237	ABCO00000000.1	NA	50743		latest	Contig	Full	Major	2007-06-21	ASM17081v1	GCF_000170815.1	identical	unidentified eubacterium SCB49	strain=SCB49	Moore Foundation	ftp://ftp.ncbi.nlm.nih.gov/genomes/all/GCA/000/170/815/GCA_000170815.1_ASM17081v1	derived from environmental source		2948	2948	0	GCA_000170815	1
GCA_000173575.1	GCA_000173575.1_ASM17357v1	516466	Bacteria	Pseudomonadota	Betaproteobacteria	Burkholderiales	Burkholderiaceae	Burkholderia		Burkholderia_sp._H160	Bacteria	Proteobacteria	Gammaproteobacteria	Burkholderiales	Burkholderiaceae	Paraburkholderia	Paraburkholderia sp000173575	Contig	97841726618705	215827338129496	PRJNA29197	SAMN00001867	ABYL00000000.1	NA	516466		latest	Contig	Full	Major	2008-10-15	ASM17357v1	GCF_000173575.1	identical	Burkholderia sp. H160	strain=H160	US DOE Joint Genome Institute (JGI-PGF)	ftp://ftp.ncbi.nlm.nih.gov/genomes/all/GCA/000/173/575/GCA_000173575.1_ASM17357v1	contaminated		7460	7460	0	GCA_000173575	1
GCA_000174915.1	GCA_000174915.1_ASM17491v1	452680	Bacteria	Pseudomonadota	Gammaproteobacteria	Pseudomonadales	Pseudomonadaceae	Pseudomonas		Pseudomonas_sp._UK4	NA	NA	NA	NA	NA	NA	NA	Contig	0	0	PRJNA37861	SAMN02391503	ACOQ00000000.1	NA	452680		latest	Contig	Full	Major	2009-05-19	ASM17491v1	GCF_000174915.1	identical	Pseudomonas sp. UK4	strain=UK4	Aalborg University	ftp://ftp.ncbi.nlm.nih.gov/genomes/all/GCA/000/174/915/GCA_000174915.1_ASM17491v1	fragmented assembly		6	6	0	GCA_000174915	1
GCA_000179815.2	GCA_000179815.2_ASM17981v2	872330	Bacteria	Pseudomonadota	Acidithiobacillia	Acidithiobacillales	Acidithiobacillaceae	Acidithiobacillus		Acidithiobacillus_sp._GGI-221	NA	NA	NA	NA	NA	NA	NA	Scaffold	784172661870504	215827338129496	PRJNA51403	SAMN02469859	AEFB00000000.1	NA	872330		latest	Scaffold	Full	Major	2011-07-13	ASM17981v2	GCF_000179815.1	identical	Acidithiobacillus sp. GGI-221	strain=GGI-221	Gujarat Genomics Initiative	ftp://ftp.ncbi.nlm.nih.gov/genomes/all/GCA/000/179/815/GCA_000179815.2_ASM17981v2	fragmented assembly		4007	4007	0	GCA_000179815	2
GCA_000183865.1	GCA_000183865.1_ASM18386v1	702457	Bacteria	Bacillota	Bacilli	Bacillales	Listeriaceae	Listeria	Listeria_marthii	Listeria_marthii_FSL_S4-120	Bacteria	Firmicutes	Bacilli	Lactobacillales	Listeriaceae	Listeria	Listeria marthii	Chromosome	848920863309353	215827338129496	PRJNA42849	SAMN01909075	ADXF00000000.1	NA	529731		latest	Chromosome	Full	Major	2010-12-15	ASM18386v1	GCF_000183865.1	identical	Listeria marthii FSL S4-120	strain=FSL S4-120	Life Technologies Corporation	ftp://ftp.ncbi.nlm.nih.gov/genomes/all/GCA/000/183/865/GCA_000183865.1_ASM18386v1	fragmented assembly; untrustworthy as type		2963	2963	0	GCA_000183865	1
GCA_000186885.1	GCA_000186885.1_ASM18688v1	577650	Bacteria	Thermodesulfobacteriota	Desulfobulbia	Desulfobulbales	Desulfobulbaceae	Desulfobulbus	Desulfobulbus_propionicus	Desulfobulbus_propionicus_DSM_2032	Bacteria	Desulfobacterota	Desulfobulbia	Desulfobulbales	Desulfobulbaceae	Desulfobulbus	Desulfobulbus propionicus	Complete Genome	949640287769784	0.719424460431655	PRJNA32993	SAMN00713581		NA	894		latest	Complete Genome	Full	Major	2011-01-27	ASM18688v1	GCF_000186885.1	identical	Desulfobulbus propionicus DSM 2032	strain=DSM 2032	US DOE Joint Genome Institute (JGI-PGF)	ftp://ftp.ncbi.nlm.nih.gov/genomes/all/GCA/000/186/885/GCA_000186885.1_ASM18688v1		assembly from type material	3283	3283	0	GCA_000186885	1
GCA_000191945.2	GCA_000191945.2_ASM19194v2	987057	Bacteria	Pseudomonadota	Betaproteobacteria	Burkholderiales	Burkholderiaceae	Burkholderia		Burkholderia_sp._TJI49	NA	NA	NA	NA	NA	NA	NA	Contig	971223021582734	215827338129496	PRJNA62545	SAMN02471833	AEXE00000000.1	NA	987057		latest	Contig	Full	Major	2011-03-08	ASM19194v2	GCF_000191945.1	identical	Burkholderia sp. TJI49	strain=TJI49	H.E.J, Research Institute of Chemistry, International Center for Chemical and Biological Sciences, University of Karachi, Karachi, Pakistan	ftp://ftp.ncbi.nlm.nih.gov/genomes/all/GCA/000/191/945/GCA_000191945.2_ASM19194v2	fragmented assembly		8940	8940	0	GCA_000191945	2
GCA_000192415.1	GCA_000192415.1_Noca_bact_Broad_1_V1	408672	Bacteria	Actinomycetota	Actinomycetes	Propionibacteriales	Nocardioidaceae	Unclassified_Nocardioidaceae		Nocardioidaceae_bacterium_Broad-1	Bacteria	Actinobacteriota	Actinomycetia	Propionibacteriales	Nocardioidaceae	Nocardioides	Nocardioides sp000192415	Scaffold	964028776978417	503597122302158	PRJNA48513	SAMN02595397	ADVI00000000.1	NA	408672		latest	Scaffold	Full	Major	2011-03-16	Noca_bact_Broad_1_V1	GCF_000192415.1	identical	Nocardioidaceae bacterium Broad-1	strain=Broad-1		ftp://ftp.ncbi.nlm.nih.gov/genomes/all/GCA/000/192/415/GCA_000192415.1_Noca_bact_Broad_1_V1	derived from environmental source		5631	5631	0	GCA_000192415	1
GCA_000192595.1	GCA_000192595.1_ASM19259v1	994837	Archaea	Candidatus_Parvarchaeota	Unclassified_Candidatus_Parvarchaeota	Unclassified_Candidatus_Parvarchaeota	Unclassified_Candidatus_Parvarchaeota	Candidatus_Parvarchaeum	Candidatus_Parvarchaeum_acidiphilum	Candidatus_Parvarchaeum_acidiphilum_ARMAN-4_'5-way_FS'	NA	NA	NA	NA	NA	NA	NA	Scaffold	246913580246914	0	PRJNA63555	SAMN02954274	AEYN00000000.1	NA	662759		latest	Scaffold	Partial	Major	2011-03-18	ASM19259v1	GCF_000192595.1	identical	Candidatus_Parvarchaeum acidiphilum ARMAN-4_'5-way FS'		University of California Berkeley	ftp://ftp.ncbi.nlm.nih.gov/genomes/all/GCA/000/192/595/GCA_000192595.1_ASM19259v1	derived from metagenome; partial		59	59	0	GCA_000192595	1
GCA_000192615.1	GCA_000192615.1_ASM19261v1	994838	Archaea	Candidatus_Parvarchaeota	Unclassified_Candidatus_Parvarchaeota	Unclassified_Candidatus_Parvarchaeota	Unclassified_Candidatus_Parvarchaeota	Candidatus_Parvarchaeum	Candidatus_Parvarchaeum_acidophilus	Candidatus_Parvarchaeum_acidophilus_ARMAN-5_'5-way_FS'	NA	NA	NA	NA	NA	NA	NA	Scaffold	185185185185185	0	PRJNA63557	SAMN02954274	AEYO00000000.1	NA	662761		latest	Scaffold	Partial	Major	2011-03-18	ASM19261v1	GCF_000192615.1	identical	Candidatus_Parvarchaeum acidophilus ARMAN-5_'5-way FS'		University of California Berkeley	ftp://ftp.ncbi.nlm.nih.gov/genomes/all/GCA/000/192/615/GCA_000192615.1_ASM19261v1	derived from metagenome; partial		124	124	0	GCA_000192615	1
GCA_000200715.1	GCA_000200715.1_ASM20071v1	414004	Archaea	Nitrososphaerota	Unclassified_Nitrososphaerota	Cenarchaeales	Cenarchaeaceae	Cenarchaeum	Cenarchaeum_symbiosum	Cenarchaeum_symbiosum_A	Archaea	Thermoproteota	Nitrososphaeria	Nitrososphaerales	Nitrosopumilaceae	Cenarchaeum	Cenarchaeum symbiosum	Chromosome	91358024691358	0	PRJNA202	SAMN02744041		NA	46770		latest	Chromosome	Full	Major	2006-11-20	ASM20071v1	GCF_000200715.1	identical	Cenarchaeum symbiosum A		DOE Joint Genome Institute	ftp://ftp.ncbi.nlm.nih.gov/genomes/all/GCA/000/200/715/GCA_000200715.1_ASM20071v1	derived from environmental source		2017	2017	0	GCA_000200715	1
GCA_000204585.1	GCA_000204585.1_ASM20458v1	886738	Archaea	Nitrososphaerota	Unclassified_Nitrososphaerota	Nitrosopumilales	Nitrosopumilaceae	Nitrosarchaeum	Candidatus_Nitrosarchaeum_limnium	Candidatus_Nitrosarchaeum_limnium_SFB1	Archaea	Thermoproteota	Nitrososphaeria	Nitrososphaerales	Nitrosopumilaceae	Nitrosarchaeum	Nitrosarchaeum limnae	Chromosome	919753086419753	0.617283950617284	PRJNA52465	SAMN02471010	AEGP00000000.1	NA	1007084		latest	Chromosome	Full	Major	2011-04-20	ASM20458v1	GCF_000204585.1	identical	Candidatus_Nitrosarchaeum limnium SFB1	strain=SFB1	Stanford University	ftp://ftp.ncbi.nlm.nih.gov/genomes/all/GCA/000/204/585/GCA_000204585.1_ASM20458v1	derived from single cell		2038	2038	0	GCA_000204585	1
GCA_000205145.2	GCA_000205145.2_ASM20514v2	419542	Bacteria	Nitrospirota	Nitrospiria	Nitrospirales	Nitrospiraceae	Leptospirillum		Leptospirillum_rubarum	Bacteria	Nitrospirota_A	Leptospirillia	Leptospirillales	Leptospirillaceae	Leptospirillum_A	Leptospirillum_A rubarum	Scaffold	935251798561151	0.719424460431655	PRJNA18537	SAMN02954271	AAWO00000000.1	NA	419542		latest	Scaffold	Full	Major	2007-02-06	ASM20514v2	NA	NA	Leptospirillum rubarum		DOE Joint Genome Institute	ftp://ftp.ncbi.nlm.nih.gov/genomes/all/GCA/000/205/145/GCA_000205145.2_ASM20514v2	derived from metagenome		2601	2601	0	GCA_000205145	2
GCA_000209835.1	GCA_000209835.1_ASM20983v1	657323	Bacteria	Bacillota	Clostridia	Eubacteriales	Oscillospiraceae	Ruminococcus		Ruminococcus_sp._SR1/5	Bacteria	Firmicutes_A	Clostridia	Lachnospirales	Lachnospiraceae	Blautia_A	Blautia_A massiliensis	Chromosome	820143884892086	431654676258993	PRJNA39149	SAMEA3138351		NA	657323		latest	Chromosome	Full	Major	2010-03-25	ASM20983v1	GCF_000209835.1	identical	Ruminococcus sp. SR1/5	strain=SR1/5	MetaHIT	ftp://ftp.ncbi.nlm.nih.gov/genomes/all/GCA/000/209/835/GCA_000209835.1_ASM20983v1	missing rRNA genes		3260	3260	0	GCA_000209835	1
GCA_000209895.1	GCA_000209895.1_ASM20989v1	245014	Bacteria	Bacillota	Clostridia	Eubacteriales	Unclassified_Eubacteriales	Unclassified_Eubacteriales		butyrate-producing_bacterium_SS3/4	Bacteria	Firmicutes_A	Clostridia	Lachnospirales	Lachnospiraceae	Copromonas	Copromonas sp900066535	Chromosome	863309352517986	287769784172662	PRJNA39155	SAMEA3138354		NA	245014		latest	Chromosome	Full	Major	2010-03-25	ASM20989v1	GCF_000209895.1	identical	butyrate-producing bacterium SS3/4	strain=SS3/4	MetaHIT	ftp://ftp.ncbi.nlm.nih.gov/genomes/all/GCA/000/209/895/GCA_000209895.1_ASM20989v1	missing rRNA genes		2993	2993	0	GCA_000209895	1
GCA_000210595.1	GCA_000210595.1_ASM21059v1	751585	Bacteria	Bacillota	Clostridia	Eubacteriales	Lachnospiraceae	Coprococcus		Coprococcus_sp._ART55/1	Bacteria	Firmicutes_A	Clostridia	Lachnospirales	Lachnospiraceae	Coprococcus	Coprococcus eutactus_A	Chromosome	712230215827338	287769784172662	PRJNA45915	SAMEA3138371		NA	751585		latest	Chromosome	Full	Major	2010-04-23	ASM21059v1	GCF_000210595.1	identical	Coprococcus sp. ART55/1	strain=ART55/1	metaHIT	ftp://ftp.ncbi.nlm.nih.gov/genomes/all/GCA/000/210/595/GCA_000210595.1_ASM21059v1	missing rRNA genes		2128	2128	0	GCA_000210595	1
GCA_000210675.1	GCA_000210675.1_ASM21067v1	245012	Bacteria	Bacillota	Clostridia	Eubacteriales	Unclassified_Eubacteriales	Unclassified_Eubacteriales		butyrate-producing_bacterium_SM4/1	NA	NA	NA	NA	NA	NA	NA	Chromosome	41726618705036	0	PRJNA45955	SAMEA3138375		NA	245012		latest	Chromosome	Full	Major	2010-04-23	ASM21067v1	GCF_000210675.1	identical	butyrate-producing bacterium SM4/1	strain=SM4/1	metaHIT	ftp://ftp.ncbi.nlm.nih.gov/genomes/all/GCA/000/210/675/GCA_000210675.1_ASM21067v1	fragmented assembly		1684	1684	0	GCA_000210675	1
GCA_000210715.1	GCA_000210715.1_ASM21071v1	651822	Bacteria	Synergistota	Synergistia	Synergistales	Aminobacteriaceae	Fretibacterium		Fretibacterium_fastidiosum	Bacteria	Synergistota	Synergistia	Synergistales	Aminobacteriaceae	Fretibacterium	Fretibacterium fastidiosum	Chromosome	62589928057554	0	PRJNA45959	SAMEA3138377		NA	651822		latest	Chromosome	Full	Major	2010-04-23	ASM21071v1	GCF_000210715.1	identical	Fretibacterium fastidiosum	strain=SGP1	metaHIT	ftp://ftp.ncbi.nlm.nih.gov/genomes/all/GCA/000/210/715/GCA_000210715.1_ASM21071v1	missing rRNA genes	assembly from type material	1435	1435	0	GCA_000210715	1
GCA_000211335.2	GCA_000211335.2_ASM21133v1	434085	Bacteria	Pseudomonadota	Gammaproteobacteria	Unclassified_Gammaproteobacteria	Unclassified_Gammaproteobacteria	Unclassified_Gammaproteobacteria		gamma_proteobacterium_IMCC2047	NA	NA	NA	NA	NA	NA	NA	Contig	676258992805755	0	PRJNA51617	SAMN02469923	AEGL00000000.1	NA	434085		latest	Contig	Full	Major	2011-04-27	ASM21133v1	GCF_000211335.1	identical	gamma proteobacterium IMCC2047	strain=IMCC2047	Inha University	ftp://ftp.ncbi.nlm.nih.gov/genomes/all/GCA/000/211/335/GCA_000211335.2_ASM21133v1	fragmented assembly		2263	2263	0	GCA_000211335	2
GCA_000214705.1	GCA_000214705.1_ASM21470v1	760568	Bacteria	Bacillota	Clostridia	Eubacteriales	Peptococcaceae	Desulfofundulus	Desulfofundulus_kuznetsovii	Desulfofundulus_kuznetsovii_DSM_6115	Bacteria	Firmicutes_B	Desulfotomaculia	Desulfotomaculales	Desulfovirgulaceae	Desulfofundulus	Desulfofundulus kuznetsovii	Complete Genome	97841726618705	359712230215827	PRJNA48313	SAMN00713629		NA	58135		latest	Complete Genome	Full	Major	2011-05-24	ASM21470v1	GCF_000214705.1	identical	Desulfofundulus kuznetsovii DSM 6115	strain=DSM 6115	US DOE Joint Genome Institute	ftp://ftp.ncbi.nlm.nih.gov/genomes/all/GCA/000/214/705/GCA_000214705.1_ASM21470v1	genome length too large; untrustworthy as type		3398	3398	0	GCA_000214705	1
GCA_000218895.1	GCA_000218895.1_ASM21889v1	761193	Bacteria	Bacteroidota	Cytophagia	Cytophagales	Spirosomaceae	Runella	Runella_slithyformis	Runella_slithyformis_DSM_19594	Bacteria	Bacteroidota	Bacteroidia	Cytophagales	Spirosomaceae	Runella	Runella slithyformis	Complete Genome	971223021582734	359712230215827	PRJNA49125	SAMN02232050		NA	106		latest	Complete Genome	Full	Major	2011-06-17	ASM21889v1	GCF_000218895.1	identical	Runella slithyformis DSM 19594	strain=DSM 19594	US DOE Joint Genome Institute (JGI-PGF)	ftp://ftp.ncbi.nlm.nih.gov/genomes/all/GCA/000/218/895/GCA_000218895.1_ASM21889v1		assembly from type material	5792	5792	316	GCA_000218895	1
GCA_000220355.1	GCA_000220355.1_ASM22035v1	889962	Archaea	Euryarchaeota	Nanohaloarchaea	Unclassified_Nanohaloarchaea	Unclassified_Nanohaloarchaea	Candidatus_Nanosalinarum		Candidatus_Nanosalinarum_sp._J07AB56	Archaea	Nanohaloarchaeota	Nanosalinia	Nanosalinales	Nanosalinaceae	Nanosalinarum	Nanosalinarum sp000220355	Scaffold	679012345679012	308641975308642	PRJNA52645	SAMN01940911	AEIX00000000.1	NA	889962		latest	Scaffold	Full	Major	2011-07-11	ASM22035v1	GCF_000220355.1	identical	Candidatus_Nanosalinarum sp. J07AB56		University of California, San Diego, Scripps Institution of Oceanography	ftp://ftp.ncbi.nlm.nih.gov/genomes/all/GCA/000/220/355/GCA_000220355.1_ASM22035v1	derived from metagenome		1407	1407	0	GCA_000220355	1
GCA_000220375.1	GCA_000220375.1_ASM22037v1	889948	Archaea	Euryarchaeota	Nanohaloarchaea	Unclassified_Nanohaloarchaea	Unclassified_Nanohaloarchaea	Candidatus_Nanosalina		Candidatus_Nanosalina_sp._J07AB43	Archaea	Nanohaloarchaeota	Nanosalinia	Nanosalinales	Nanosalinaceae	Nanosalina	Nanosalina sp000220375	Scaffold	660493827160494	308641975308642	PRJNA52647	SAMN01940911	AEIY00000000.1	NA	889948		latest	Scaffold	Full	Major	2011-07-11	ASM22037v1	GCF_000220375.1	identical	Candidatus_Nanosalina sp. J07AB43		University of California, San Diego, Scripps Institution of Oceanography	ftp://ftp.ncbi.nlm.nih.gov/genomes/all/GCA/000/220/375/GCA_000220375.1_ASM22037v1	derived from metagenome		1677	1677	0	GCA_000220375	1
GCA_000234195.1	GCA_000234195.1_ASM23419v1	1055526	Bacteria	Pseudomonadota	Betaproteobacteria	Burkholderiales	Burkholderiaceae	Paraburkholderia	Candidatus_Paraburkholderia_kirkii	Candidatus_Paraburkholderia_kirkii_UZHbot1	Bacteria	Proteobacteria	Gammaproteobacteria	Burkholderiales	Burkholderiaceae	Caballeronia	Caballeronia schumannianae_A	Scaffold	956834532374101	0.719424460431655	PRJNA69825	SAMEA3138402	CAFE00000000.1	NA	198822		latest	Scaffold	Full	Major	2011-10-14	ASM23419v1	GCF_000234195.1	identical	Candidatus_Paraburkholderia kirkii UZHbot1	strain=UZHbot1	University of Zurich	ftp://ftp.ncbi.nlm.nih.gov/genomes/all/GCA/000/234/195/GCA_000234195.1_ASM23419v1	many frameshifted proteins		2069	2069	0	GCA_000234195	1
GCA_000236195.2	GCA_000236195.2_ASM23619v1	1072681	Archaea	Euryarchaeota	Nanohaloarchaea	Unclassified_Nanohaloarchaea	Unclassified_Nanohaloarchaea	Unclassified_Nanohaloarchaea		Candidatus_Haloredivivus_sp._G17	NA	NA	NA	NA	NA	NA	NA	Contig	549382716049383	327160493827161	PRJNA71229	SAMN02469764	AGNT00000000.1	NA	1072681		latest	Contig	Full	Major	2011-11-25	ASM23619v1	GCF_000236195.1	identical	Candidatus_Haloredivivus sp. G17	strain=G17	Evolutionary Genomics Group, Laboratorio de Microbiologia, Universidad Miguel Hernandez, San Juan de Alicante, Alicante, Spain	ftp://ftp.ncbi.nlm.nih.gov/genomes/all/GCA/000/236/195/GCA_000236195.2_ASM23619v1	derived from single cell; fragmented assembly		2228	2228	0	GCA_000236195	2
GCA_000237975.1	GCA_000237975.1_ASM23797v1	679936	Bacteria	Bacillota	Clostridia	Eubacteriales	Clostridiales Family XVII. Incertae Sedis	Sulfobacillus	Sulfobacillus_acidophilus	Sulfobacillus_acidophilus_DSM_10332	Bacteria	Firmicutes_E	Sulfobacillia	Sulfobacillales	Sulfobacillaceae	Sulfobacillus_A	Sulfobacillus_A acidophilus	Complete Genome	971223021582734	287769784172662	PRJNA40777	SAMN02232055		NA	53633		latest	Complete Genome	Full	Major	2011-12-14	ASM23797v1	GCF_000237975.1	identical	Sulfobacillus acidophilus DSM 10332	strain=DSM 10332	DOE Joint Genome Institute	ftp://ftp.ncbi.nlm.nih.gov/genomes/all/GCA/000/237/975/GCA_000237975.1_ASM23797v1	missing rRNA genes	assembly from type material	3471	3471	87	GCA_000237975	1
GCA_000246735.1	GCA_000246735.1_ASM24673v1	274854	Archaea	Candidatus_Thermoplasmatota	Candidatus_Poseidoniia	Candidatus_Poseidoniales	Unclassified_Candidatus_Poseidoniales	Unclassified_Candidatus_Poseidoniales		uncultured_Candidatus_Poseidoniales_archaeon	Archaea	Thermoplasmatota	Poseidoniia	Poseidoniales	Poseidoniaceae	MGIIa-L1	MGIIa-L1 sp000246735	Chromosome	895061728395062	0.617283950617284	PRJNA77705	SAMN02954313	AHCG00000000.1	NA	274854		latest	Chromosome	Full	Major	2012-02-07	ASM24673v1	NA	NA	uncultured Candidatus_Poseidoniales archaeon		School of Oceanography, University of Washington	ftp://ftp.ncbi.nlm.nih.gov/genomes/all/GCA/000/246/735/GCA_000246735.1_ASM24673v1	derived from environmental source; derived from metagenome		1781	1781	0	GCA_000246735	1
GCA_000247545.1	GCA_000247545.1_ASM24754v1	698757	Archaea	Thermoproteota	Thermoprotei	Thermoproteales	Thermoproteaceae	Pyrobaculum	Pyrobaculum_oguniense	Pyrobaculum_oguniense_TE7	Archaea	Thermoproteota	Thermoproteia	Thermoproteales	Thermoproteaceae	Pyrobaculum	Pyrobaculum oguniense	Complete Genome	950617283950617	0	PRJNA42375	SAMN02604076		NA	99007		latest	Complete Genome	Full	Major	2012-02-10	ASM24754v1	GCF_000247545.1	identical	Pyrobaculum oguniense TE7	strain=TE7	UCSC-Lowelab	ftp://ftp.ncbi.nlm.nih.gov/genomes/all/GCA/000/247/545/GCA_000247545.1_ASM24754v1	missing rRNA genes	assembly from type material	2835	2835	35	GCA_000247545	1
GCA_000252525.1	GCA_000252525.1_SAR86A_1.0	1123866	Bacteria	Pseudomonadota	Gammaproteobacteria	Unclassified_Gammaproteobacteria	Unclassified_Gammaproteobacteria	Unclassified_Gammaproteobacteria		SAR86_cluster_bacterium_SAR86A	Bacteria	Proteobacteria	Gammaproteobacteria	SAR86	D2472	SAR86A	SAR86A sp000252525	Scaffold	877697841726619	0	PRJNA76773	SAMN02954345	AHBG00000000.1	NA	1123866		latest	Scaffold	Full	Major	2012-08-14	SAR86A_1.0	GCF_000252525.1	identical	SAR86 cluster bacterium SAR86A		J. Craig Venter Institute	ftp://ftp.ncbi.nlm.nih.gov/genomes/all/GCA/000/252/525/GCA_000252525.1_SAR86A_1.0	derived from metagenome		1298	1298	0	GCA_000252525	1
GCA_000252545.1	GCA_000252545.1_SAR86B_1.0	1123867	Bacteria	Pseudomonadota	Gammaproteobacteria	Unclassified_Gammaproteobacteria	Unclassified_Gammaproteobacteria	Unclassified_Gammaproteobacteria		SAR86_cluster_bacterium_SAR86B	NA	NA	NA	NA	NA	NA	NA	Scaffold	877697841726619	23021582733813	PRJNA76775	SAMN02954345	AHBH00000000.1	NA	1123867		latest	Scaffold	Full	Major	2012-08-14	SAR86B_1.0	GCF_000252545.1	identical	SAR86 cluster bacterium SAR86B		J. Craig Venter Institute	ftp://ftp.ncbi.nlm.nih.gov/genomes/all/GCA/000/252/545/GCA_000252545.1_SAR86B_1.0	derived from metagenome		1809	1809	0	GCA_000252545	1
GCA_000252665.2	GCA_000252665.2_ASM25266v2	1054942	Bacteria	Bacillota	Clostridia	Eubacteriales	Clostridiaceae	Candidatus_Arthromitus		Candidatus_Arthromitus_sp._SFB-1	Bacteria	Firmicutes_A	Clostridia	Clostridiales	Clostridiaceae	Dwaynesavagella	Dwaynesavagella sp000270205	Contig	79136690647482	0	PRJNA68497	SAMN00630892	AFXR00000000.1	NA	1054942		latest	Contig	Full	Major	2012-03-14	ASM25266v2	GCF_000252665.1	identical	Candidatus_Arthromitus sp. SFB-1	strain=SFB-1	Stanford University, Relman Lab	ftp://ftp.ncbi.nlm.nih.gov/genomes/all/GCA/000/252/665/GCA_000252665.2_ASM25266v2	derived from single cell		1547	1547	0	GCA_000252665	2
GCA_000252685.2	GCA_000252685.2_ASM25268v2	1054943	Bacteria	Bacillota	Clostridia	Eubacteriales	Clostridiaceae	Candidatus_Arthromitus		Candidatus_Arthromitus_sp._SFB-2	Bacteria	Firmicutes_A	Clostridia	Clostridiales	Clostridiaceae	Dwaynesavagella	Dwaynesavagella sp000270205	Contig	568345323741007	0	PRJNA68847	SAMN00630893	AFXS00000000.1	NA	1054943		latest	Contig	Full	Major	2012-03-14	ASM25268v2	GCF_000252685.1	identical	Candidatus_Arthromitus sp. SFB-2	strain=SFB-2	Stanford University, Relman Lab	ftp://ftp.ncbi.nlm.nih.gov/genomes/all/GCA/000/252/685/GCA_000252685.2_ASM25268v2	derived from single cell		1362	1362	0	GCA_000252685	2
GCA_000252705.2	GCA_000252705.2_ASM25270v2	1054944	Bacteria	Bacillota	Clostridia	Eubacteriales	Clostridiaceae	Candidatus_Arthromitus		Candidatus_Arthromitus_sp._SFB-3	NA	NA	NA	NA	NA	NA	NA	Contig	496402877697842	0	PRJNA69901	SAMN00630894	AFXT00000000.1	NA	1054944		latest	Contig	Full	Major	2012-03-14	ASM25270v2	GCF_000252705.1	identical	Candidatus_Arthromitus sp. SFB-3	strain=SFB-3	Stanford University	ftp://ftp.ncbi.nlm.nih.gov/genomes/all/GCA/000/252/705/GCA_000252705.2_ASM25270v2	derived from single cell; fragmented assembly		1307	1307	0	GCA_000252705	2
GCA_000252725.2	GCA_000252725.2_ASM25272v2	1054945	Bacteria	Bacillota	Clostridia	Eubacteriales	Clostridiaceae	Candidatus_Arthromitus		Candidatus_Arthromitus_sp._SFB-4	Bacteria	Firmicutes_A	Clostridia	Clostridiales	Clostridiaceae	Dwaynesavagella	Dwaynesavagella sp000270205	Contig	856115107913669	0	PRJNA69905	SAMN00631070	AFXU00000000.1	NA	1054945		latest	Contig	Full	Major	2012-03-14	ASM25272v2	GCF_000252725.1	identical	Candidatus_Arthromitus sp. SFB-4	strain=SFB-4	Stanford University	ftp://ftp.ncbi.nlm.nih.gov/genomes/all/GCA/000/252/725/GCA_000252725.2_ASM25272v2	derived from single cell		1623	1623	0	GCA_000252725	2
GCA_000252745.2	GCA_000252745.2_ASM25274v2	1054946	Bacteria	Bacillota	Clostridia	Eubacteriales	Clostridiaceae	Candidatus_Arthromitus		Candidatus_Arthromitus_sp._SFB-5	Bacteria	Firmicutes_A	Clostridia	Clostridiales	Clostridiaceae	Dwaynesavagella	Dwaynesavagella sp000270205	Contig	496402877697842	0.719424460431655	PRJNA69909	SAMN00631071	AFXV00000000.1	NA	1054946		latest	Contig	Full	Major	2012-03-14	ASM25274v2	GCF_000252745.1	identical	Candidatus_Arthromitus sp. SFB-5	strain=SFB-5	Stanford University	ftp://ftp.ncbi.nlm.nih.gov/genomes/all/GCA/000/252/745/GCA_000252745.2_ASM25274v2	derived from single cell		1200	1200	0	GCA_000252745	2
GCA_000252765.2	GCA_000252765.2_ASM25276v2	1054947	Bacteria	Bacillota	Clostridia	Eubacteriales	Clostridiaceae	Candidatus_Arthromitus		Candidatus_Arthromitus_sp._SFB-co	Bacteria	Firmicutes_A	Clostridia	Clostridiales	Clostridiaceae	Dwaynesavagella	Dwaynesavagella sp000270205	Contig	949640287769784	0.719424460431655	PRJNA69911	SAMN02471013	AFXW00000000.1	NA	1054947		latest	Contig	Full	Major	2012-03-14	ASM25276v2	GCF_000252765.1	identical	Candidatus_Arthromitus sp. SFB-co	strain=SFB-co	Stanford University	ftp://ftp.ncbi.nlm.nih.gov/genomes/all/GCA/000/252/765/GCA_000252765.2_ASM25276v2	derived from single cell		1575	1575	0	GCA_000252765	2
GCA_000252785.2	GCA_000252785.2_ASM25278v2	1109438	Bacteria	Bacillota	Clostridia	Eubacteriales	Clostridiaceae	Candidatus_Arthromitus		Candidatus_Arthromitus_sp._SFB-mouse-SU	Bacteria	Firmicutes_A	Clostridia	Clostridiales	Clostridiaceae	Dwaynesavagella	Dwaynesavagella sp000270205	Contig	97841726618705	0	PRJNA76365	SAMN02471012	AGVP00000000.1	NA	1109438		latest	Contig	Full	Major	2012-03-14	ASM25278v2	GCF_000252785.1	identical	Candidatus_Arthromitus sp. SFB-mouse-SU	strain=SFB-mouse-SU	Stanford University, Relman Lab	ftp://ftp.ncbi.nlm.nih.gov/genomes/all/GCA/000/252/785/GCA_000252785.2_ASM25278v2	derived from single cell		1502	1502	0	GCA_000252785	2
GCA_000260135.1	GCA_000260135.1_ASM26013v1	870187	Bacteria	Pseudomonadota	Gammaproteobacteria	Thiotrichales	Thiotrichaceae	Thiothrix	Thiothrix_nivea	Thiothrix_nivea_DSM_5205	Bacteria	Proteobacteria	Gammaproteobacteria	Thiotrichales	Thiotrichaceae	Thiothrix	Thiothrix nivea	Scaffold	992805755395683	143884892086331	PRJNA51139	SAMN02256515	AJUL00000000.1	representative genome	1031		latest	Scaffold	Full	Major	2012-05-04	ASM26013v1	GCF_000260135.1	identical	Thiothrix nivea DSM 5205	strain=DSM 5205	DOE Joint Genome Institute	ftp://ftp.ncbi.nlm.nih.gov/genomes/all/GCA/000/260/135/GCA_000260135.1_ASM26013v1		assembly from type material	4329	4329	0	GCA_000260135	1
GCA_000262365.1	GCA_000262365.1_Leptospirillum_GroupII_C75	1159328	Bacteria	Nitrospirota	Nitrospiria	Nitrospirales	Nitrospiraceae	Leptospirillum		Leptospirillum_sp._Group_II_'C75'	Bacteria	Nitrospirota_A	Leptospirillia	Leptospirillales	Leptospirillaceae	Leptospirillum_A	Leptospirillum_A rubarum	Scaffold	928057553956834	0.719424460431655	PRJNA158725	SAMN02954275	AIJM00000000.1	NA	1159328		latest	Scaffold	Full	Major	2012-05-11	Leptospirillum_GroupII_C75	GCF_000262365.1	identical	Leptospirillum sp. Group II 'C75'		University of California Berkeley	ftp://ftp.ncbi.nlm.nih.gov/genomes/all/GCA/000/262/365/GCA_000262365.1_Leptospirillum_GroupII_C75	derived from metagenome		2528	2528	0	GCA_000262365	1
GCA_000263195.1	GCA_000263195.1_ASM26319v1	929562	Bacteria	Bacteroidota	Cytophagia	Cytophagales	Spirosomaceae	Emticicia	Emticicia_oligotrophica	Emticicia_oligotrophica_DSM_17448	Bacteria	Bacteroidota	Bacteroidia	Cytophagales	Spirosomaceae	Emticicia	Emticicia oligotrophica	Complete Genome	985611510791367	0.719424460431655	PRJNA60431	SAMN02232019		NA	312279		latest	Complete Genome	Full	Major	2012-05-17	ASM26319v1	GCF_000263195.1	identical	Emticicia oligotrophica DSM 17448	strain=DSM 17448	DOE Joint Genome Institute	ftp://ftp.ncbi.nlm.nih.gov/genomes/all/GCA/000/263/195/GCA_000263195.1_ASM26319v1	genome length too large; untrustworthy as type		4267	4267	317	GCA_000263195	1
GCA_000270325.1	GCA_000270325.1_ASM27032v1	311458	Archaea	Nitrososphaerota	Unclassified_Nitrososphaerota	Unclassified_Nitrososphaerota	Unclassified_Nitrososphaerota	Candidatus_Caldarchaeum		Candidatus_Caldarchaeum_subterraneum	Archaea	Thermoproteota	Nitrososphaeria_A	Caldarchaeales	Caldarchaeaceae	Caldarchaeum	Caldarchaeum subterraneum_A	Complete Genome	895061728395062	185185185185185	PRJDA49157	SAMD00016619		NA	311458		latest	Complete Genome	Full	Major	2011-08-15	ASM27032v1	GCF_000270325.1	identical	Candidatus_Caldiarchaeum subterraneum		Japan Agency for Maine-Earth Science and Technology	ftp://ftp.ncbi.nlm.nih.gov/genomes/all/GCA/000/270/325/GCA_000270325.1_ASM27032v1	derived from environmental source; missing rRNA genes		1730	1730	0	GCA_000270325	1
GCA_000276965.1	GCA_000276965.1_Thio_ES_4_cell_v1	1177931	Bacteria	Campylobacterota	Epsilonproteobacteria	Campylobacterales	Thiovulaceae	Thiovulum		Thiovulum_sp._ES	Bacteria	Campylobacterota	Campylobacteria	Campylobacterales	Thiovulaceae	Thiovulum	Thiovulum sp000276965	Contig	913669064748201	0.719424460431655	PRJNA161651	SAMN02471009	AKKQ00000000.1	NA	1177931		latest	Contig	Full	Major	2012-07-09	Thio_ES_4_cell_v1	GCF_000276965.1	identical	Thiovulum sp. ES	strain=ES	Stanford University	ftp://ftp.ncbi.nlm.nih.gov/genomes/all/GCA/000/276/965/GCA_000276965.1_Thio_ES_4_cell_v1	derived from single cell		2104	2104	0	GCA_000276965	1
GCA_000294575.1	GCA_000294575.1_ASM29457v1	913338	Bacteria	Actinomycetota	Actinomycetes	Unclassified_Actinomycetes	Unclassified_Actinomycetes	Unclassified_Actinomycetes		actinobacterium_SCGC_AAA027-L06	Bacteria	Actinobacteriota	Actinomycetia	Nanopelagicales	Nanopelagicaceae	Nanopelagicus	Nanopelagicus sp000294575	Contig	935251798561151	359712230215827	PRJNA66877	SAMN02261425	AJWB00000000.1	NA	913338		latest	Contig	Full	Major	2012-09-04	ASM29457v1	GCF_000294575.1	identical	actinobacterium SCGC AAA027-L06	strain=SCGC AAA027-L06	JGI	ftp://ftp.ncbi.nlm.nih.gov/genomes/all/GCA/000/294/575/GCA_000294575.1_ASM29457v1	derived from single cell		1244	1244	0	GCA_000294575	1
GCA_000306725.1	GCA_000306725.1_ASM30672v1	1094980	Archaea	Euryarchaeota	Methanomicrobia	Methanosarcinales	Methanosarcinaceae	Methanolobus	Methanolobus_psychrophilus	Methanolobus_psychrophilus_R15	Archaea	Halobacteriota	Methanosarcinia	Methanosarcinales	Methanosarcinaceae	Methanolobus	Methanolobus psychrophilus	Complete Genome	981481481481482	185185185185185	PRJNA74005	SAMN00739943		NA	420950		latest	Complete Genome	Full	Major	2012-10-18	ASM30672v1	GCF_000306725.1	identical	Methanolobus psychrophilus R15	strain=R15	Beijing Institute of Genomics	ftp://ftp.ncbi.nlm.nih.gov/genomes/all/GCA/000/306/725/GCA_000306725.1_ASM30672v1	contaminated; untrustworthy as type		3167	3167	0	GCA_000306725	1
GCA_000307935.1	GCA_000307935.1_ntsars86ev1.0	1208365	Bacteria	Pseudomonadota	Gammaproteobacteria	Unclassified_Gammaproteobacteria	Unclassified_Gammaproteobacteria	Unclassified_Gammaproteobacteria		SAR86_cluster_bacterium_SAR86E	Bacteria	Proteobacteria	Gammaproteobacteria	SAR86	D2472	D2472	D2472 sp000307935	Contig	884892086330935	0	PRJNA170317	SAMN02436393	AMWX00000000.1	NA	1208365	SAR86E	latest	Contig	Full	Major	2012-10-24	ntsars86ev1.0	GCF_000307935.1	identical	SAR86 cluster bacterium SAR86E		J. Craig Venter Institute	ftp://ftp.ncbi.nlm.nih.gov/genomes/all/GCA/000/307/935/GCA_000307935.1_ntsars86ev1.0	derived from single cell		1403	1403	0	GCA_000307935	1
GCA_000309845.1	GCA_000309845.1_Csp_Mad1.0	1196322	Bacteria	Bacillota	Clostridia	Eubacteriales	Clostridiaceae	Clostridium		Clostridium_sp._Maddingley_MBC34-26	Bacteria	Firmicutes_A	Clostridia	Clostridiales	Clostridiaceae	Clostridium	Clostridium sp002760435	Contig	97841726618705	503597122302158	PRJNA167830	SAMN01813472	ALXI00000000.1	NA	1196322		latest	Contig	Full	Major	2012-11-02	Csp_Mad1.0	GCF_000309845.1	identical	Clostridium sp. Maddingley MBC34-26		CSIRO	ftp://ftp.ncbi.nlm.nih.gov/genomes/all/GCA/000/309/845/GCA_000309845.1_Csp_Mad1.0	derived from metagenome		5778	5778	0	GCA_000309845	1
GCA_000309865.1	GCA_000309865.1_MMad_1.0	1220534	Archaea	Euryarchaeota	Methanobacteria	Methanobacteriales	Methanobacteriaceae	Methanobacterium		Methanobacterium_sp._Maddingley_MBC34	Archaea	Methanobacteriota	Methanobacteria	Methanobacteriales	Methanobacteriaceae	Methanobacterium	Methanobacterium sp000309865	Contig	938271604938272	0	PRJNA172217	SAMN01813472	AMGN00000000.1	NA	1220534		latest	Contig	Full	Major	2012-11-02	MMad_1.0	GCF_000309865.1	identical	Methanobacterium sp. Maddingley MBC34		Commonwealth Scientific and Industrial Research Organisation	ftp://ftp.ncbi.nlm.nih.gov/genomes/all/GCA/000/309/865/GCA_000309865.1_MMad_1.0	derived from metagenome		2411	2411	0	GCA_000309865	1
GCA_000310245.1	GCA_000310245.1_ASM31024v1	1249480	Bacteria	Campylobacterota	Epsilonproteobacteria	Campylobacterales	Thiovulaceae	Sulfuricurvum		Candidatus_Sulfuricurvum_sp._RIFRC-1	Bacteria	Campylobacterota	Campylobacteria	Campylobacterales	Sulfurimonadaceae	Sulfuricurvum	Sulfuricurvum sp000310245	Chromosome	942446043165468	0.719424460431655	PRJNA178975	SAMN01162293		NA	1249480	RIFRC-1	latest	Chromosome	Partial	Major	2012-11-07	ASM31024v1	GCF_000310245.1	identical	Candidatus_Sulfuricurvum sp. RIFRC-1		Argonne National Laboratory	ftp://ftp.ncbi.nlm.nih.gov/genomes/all/GCA/000/310/245/GCA_000310245.1_ASM31024v1	derived from environmental source		2359	2359	1	GCA_000310245	1
GCA_000317655.1	GCA_000317655.1_ASM31765v1	292563	Bacteria	Cyanobacteriota	Cyanophyceae	Chroococcales	Geminocystaceae	Cyanobacterium	Cyanobacterium_stanieri	Cyanobacterium_stanieri_PCC_7202	Bacteria	Cyanobacteria	Cyanobacteriia	Cyanobacteriales	Cyanobacteriaceae	Cyanobacterium	Cyanobacterium stanieri	Complete Genome	971223021582734	0.719424460431655	PRJNA39697	SAMN02232010		NA	102235		latest	Complete Genome	Full	Major	2012-12-07	ASM31765v1	GCF_000317655.1	identical	Cyanobacterium stanieri PCC 7202	strain=PCC 7202	DOE Joint Genome Institute	ftp://ftp.ncbi.nlm.nih.gov/genomes/all/GCA/000/317/655/GCA_000317655.1_ASM31765v1	missing rRNA genes	assembly from type material	2837	2837	0	GCA_000317655	1
GCA_000348785.1	GCA_000348785.1_ASM34878v1	1313172	Bacteria	Actinomycetota	Acidimicrobiia	Acidimicrobiales	Ilumatobacteraceae	Ilumatobacter	Ilumatobacter_coccineus	Ilumatobacter_coccineus_YM16-304	Bacteria	Actinobacteriota	Acidimicrobiia	Acidimicrobiales	Ilumatobacteraceae	Ilumatobacter_A	Ilumatobacter_A coccineus	Complete Genome	964028776978417	0.719424460431655	PRJDA63297	SAMD00060985		representative genome	467094		latest	Complete Genome	Full	Major	2013-03-15	ASM34878v1	GCF_000348785.1	identical	Ilumatobacter coccineus YM16-304	strain=YM16-304	National Institute of Technology and Evaluation	ftp://ftp.ncbi.nlm.nih.gov/genomes/all/GCA/000/348/785/GCA_000348785.1_ASM34878v1		assembly from type material	4291	4291	0	GCA_000348785	1
GCA_000349625.1	GCA_000349625.1_GATC	1198115	Archaea	Nitrososphaerota	Unclassified_Nitrososphaerota	Unclassified_Nitrososphaerota	Unclassified_Nitrososphaerota	Unclassified_Nitrososphaerota		Thaumarchaeota_archaeon_SCGC_AB-539-E09	NA	NA	NA	NA	NA	NA	NA	Contig	253086419753086	0	PRJNA168252	SAMN02261086	ALXK00000000.1	NA	1198115	SCGC AB-539-E09	latest	Contig	Full	Major	2013-03-28	GATC	GCF_000349625.1	identical	Thaumarchaeota archaeon SCGC AB-539-E09		Max Plank Institute for Marine Microbiology	ftp://ftp.ncbi.nlm.nih.gov/genomes/all/GCA/000/349/625/GCA_000349625.1_GATC	derived from single cell		650	650	0	GCA_000349625	1
GCA_000349645.1	GCA_000349645.1_GATC	1198116	Archaea	Candidatus_Thermoplasmatota	Thermoplasmata	Thermoplasmatales	Unclassified_Thermoplasmatales	Unclassified_Thermoplasmatales		Thermoplasmatales_archaeon_SCGC_AB-539-N05	NA	NA	NA	NA	NA	NA	NA	Contig	62962962962963	246913580246914	PRJNA168253	SAMN02261087	ALXL00000000.1	NA	1198116	SCGC AB-539-N05	latest	Contig	Full	Major	2013-03-28	GATC	GCF_000349645.1	identical	Thermoplasmatales archaeon SCGC AB-539-N05		Max Plank Institute for Marine Microbiology	ftp://ftp.ncbi.nlm.nih.gov/genomes/all/GCA/000/349/645/GCA_000349645.1_GATC	derived from single cell		852	852	0	GCA_000349645	1
GCA_000349685.1	GCA_000349685.1_GATC	1242866	Archaea	Candidatus_Thermoplasmatota	Thermoplasmata	Thermoplasmatales	Unclassified_Thermoplasmatales	Unclassified_Thermoplasmatales		Thermoplasmatales_archaeon_SCGC_AB-540-F20	NA	NA	NA	NA	NA	NA	NA	Contig	364197530864198	0	PRJNA177372	SAMN02261089	AOSI00000000.1	NA	1242866	SCGC AB-540-F20	latest	Contig	Full	Major	2013-03-28	GATC	GCF_000349685.1	identical	Thermoplasmatales archaeon SCGC AB-540-F20		Center for Geomicorbiology, Aarhus University	ftp://ftp.ncbi.nlm.nih.gov/genomes/all/GCA/000/349/685/GCA_000349685.1_GATC	derived from single cell		1255	1255	0	GCA_000349685	1
GCA_000364885.1	GCA_000364885.1_GATC	1242690	Archaea	Candidatus_Thermoplasmatota	Thermoplasmata	Thermoplasmatales	Unclassified_Thermoplasmatales	Unclassified_Thermoplasmatales		Thermoplasmatales_archaeon_SCGC_AB-539-C06	NA	NA	NA	NA	NA	NA	NA	Contig	339506172839506	123456790123457	PRJNA177371	SAMN02261088	AOSH00000000.1	NA	1242690	SCGC AB-539-C06	latest	Contig	Full	Major	2013-04-15	GATC	GCF_000364885.1	identical	Thermoplasmatales archaeon SCGC AB-539-C06		Center for Geomicorbiology, Aarhus University	ftp://ftp.ncbi.nlm.nih.gov/genomes/all/GCA/000/364/885/GCA_000364885.1_GATC	derived from single cell		781	781	0	GCA_000364885	1
GCA_000367705.1	GCA_000367705.1_ASM36770v1	1236046	Bacteria	Thermotogota	Thermotogae	Kosmotogales	Kosmotogaceae	Mesotoga		Mesotoga_infera	Bacteria	Thermotogota	Thermotogae	Petrotogales	Kosmotogaceae	Mesotoga	Mesotoga prima	Contig	949640287769784	0	PRJEB1161	SAMEA2272429	CARH00000000.1	NA	1236046		latest	Contig	Full	Major	2013-04-15	ASM36770v1	GCF_000367705.1	identical	Mesotoga infera	strain=PhosAc3	MIO	ftp://ftp.ncbi.nlm.nih.gov/genomes/all/GCA/000/367/705/GCA_000367705.1_ASM36770v1	genome length too large		2973	2973	0	GCA_000367705	1
GCA_000369105.1	GCA_000369105.1_Acin_lwof_CIP_64_10_V1	981327	Bacteria	Pseudomonadota	Gammaproteobacteria	Moraxellales	Moraxellaceae	Acinetobacter	Acinetobacter_lwoffii	Acinetobacter_lwoffii_NCTC_5866_=_CIP_64.10_=_NIPH_512	Bacteria	Proteobacteria	Gammaproteobacteria	Pseudomonadales	Moraxellaceae	Acinetobacter	Acinetobacter pseudolwoffii	Scaffold	97841726618705	0	PRJNA183263	SAMN01087831	APQS00000000.1	NA	28090		latest	Scaffold	Full	Major	2013-04-19	Acin_lwof_CIP_64_10_V1	GCF_000369105.1	identical	Acinetobacter lwoffii NCTC 5866 = CIP 64.10 = NIPH 512	strain=CIP 64.10	Broad Institute	ftp://ftp.ncbi.nlm.nih.gov/genomes/all/GCA/000/369/105/GCA_000369105.1_Acin_lwof_CIP_64_10_V1	untrustworthy as type		3019	3019	0	GCA_000369105	1
GCA_000385635.1	GCA_000385635.1_ASM38563v1	1306947	Bacteria	Unclassified_Bacteria	Unclassified_Bacteria	Unclassified_Bacteria	Unclassified_Bacteria	Vermiphilus	Vermiphilus_pyriformis	candidate_division_TM6_bacterium_JCVI_TM6SC1	Bacteria	Dependentiae	Babeliae	Babeliales	Vermiphilaceae	Vermiphilus	Vermiphilus pyriformis	Contig	676258992805755	0	PRJNA193445	SAMN02436396	ARQD00000000.1	NA	1763547		latest	Contig	Full	Major	2013-04-29	ASM38563v1	GCF_000385635.1	identical	candidate division TM6 bacterium JCVI TM6SC1	strain=TM6SC1	J. Craig Venter Institute	ftp://ftp.ncbi.nlm.nih.gov/genomes/all/GCA/000/385/635/GCA_000385635.1_ASM38563v1	derived from single cell		860	860	0	GCA_000385635	1
GCA_000387965.1	GCA_000387965.1_Nst1	1294122	Archaea	Nanoarchaeota	Candidatus_Nanoarchaeia	Nanoarchaeales	Nanopusillaceae	Candidatus_Nanobsidianus		Candidatus_Nanobsidianus_stetteri	Archaea	Nanoarchaeota	Nanoarchaeia	Nanoarchaeales	Nanopusillaceae	Nanopusillus	Nanopusillus stetteri	Contig	660493827160494	0.617283950617284	PRJNA189432	SAMN02470757	APJZ00000000.1	NA	1294122		latest	Contig	Full	Major	2013-05-02	Nst1	GCF_000387965.1	identical	Candidatus_Nanobsidianus stetteri		Oak Ridge National Lab	ftp://ftp.ncbi.nlm.nih.gov/genomes/all/GCA/000/387/965/GCA_000387965.1_Nst1	derived from single cell		647	647	0	GCA_000387965	1
GCA_000409505.2	GCA_000409505.2_CPSM8.1	1202457	Bacteria	Bacillota	Bacilli	Bacillales	Bacillaceae	Bacillus		Bacillus_sp._CPSM8	Bacteria	Firmicutes	Bacilli	Bacillales	Bacillaceae	Bacillus	Bacillus paralicheniformis	Scaffold	971223021582734	0	PRJNA169112	SAMN02471779	ANNR00000000.2	NA	1202457		latest	Scaffold	Full	Major	2013-12-09	CPSM8.1	GCF_000409505.2	identical	Bacillus sp. CPSM8	strain=CPSM8	University of Georgia	ftp://ftp.ncbi.nlm.nih.gov/genomes/all/GCA/000/409/505/GCA_000409505.2_CPSM8.1	misassembled		4521	4521	0	GCA_000409505	2
GCA_000412755.1	GCA_000412755.1_ASM41275v1	1266371	Bacteria	Pseudomonadota	Betaproteobacteria	Unclassified_Betaproteobacteria	Unclassified_Betaproteobacteria	Candidatus_Tremblaya	Candidatus_Tremblaya_phenacola	Candidatus_Tremblaya_phenacola_PAVE	NA	NA	NA	NA	NA	NA	NA	Complete Genome	359712230215827	0	PRJNA182905	SAMN02604242		NA	1010676		latest	Complete Genome	Full	Major	2013-06-20	ASM41275v1	GCF_000412755.1	identical	Candidatus_Tremblaya phenacola PAVE	strain=PAVE	University of South Bohemia	ftp://ftp.ncbi.nlm.nih.gov/genomes/all/GCA/000/412/755/GCA_000412755.1_ASM41275v1	genome length too small		175	175	2	GCA_000412755	1
GCA_000415945.1	GCA_000415945.1_HX64_HX5_0315125.1	1325472	Archaea	Euryarchaeota	Halobacteria	Halobacteriales	Unclassified_Halobacteriales	Unclassified_Halobacteriales		halophilic_archaeon_J07HX5	NA	NA	NA	NA	NA	NA	NA	Scaffold	41358024691358	185185185185185	PRJNA176231	SAMN01940911	ARPW00000000.1	NA	1325472		latest	Scaffold	Full	Major	2013-09-04	HX64_HX5_0315125.1	GCF_000415945.1	identical	halophilic archaeon J07HX5		University of California, San Diego, Scripps Institution of Oceanography	ftp://ftp.ncbi.nlm.nih.gov/genomes/all/GCA/000/415/945/GCA_000415945.1_HX64_HX5_0315125.1	derived from metagenome; fragmented assembly		2128	2128	0	GCA_000415945	1
GCA_000416005.1	GCA_000416005.1_HQX_031812	1238426	Archaea	Euryarchaeota	Halobacteria	Haloferacales	Haloferacaceae	Haloquadratum		Haloquadratum_sp._J07HQX50	Archaea	Halobacteriota	Halobacteria	Halobacteriales	Haloferacaceae	Haloquadratum	Haloquadratum sp000416005	Scaffold	740740740740741	0	PRJNA176227	SAMN01940911	ARPZ00000000.1	NA	1238426		latest	Scaffold	Full	Major	2013-09-04	HQX_031812	GCF_000416005.1	identical	Haloquadratum sp. J07HQX50		University of California, San Diego, Scripps Institution of Oceanography	ftp://ftp.ncbi.nlm.nih.gov/genomes/all/GCA/000/416/005/GCA_000416005.1_HQX_031812	derived from metagenome		2866	2866	0	GCA_000416005	1
GCA_000416025.1	GCA_000416025.1_HN6_031912	1238427	Archaea	Euryarchaeota	Halobacteria	Haloferacales	Halorubraceae	Halonotius		Halonotius_sp._J07HN6	Archaea	Halobacteriota	Halobacteria	Halobacteriales	Haloferacaceae	Halonotius	Halonotius sp000496215	Scaffold	938271604938272	617283950617284	PRJNA176228	SAMN01940911	ARQA00000000.1	NA	1238427		latest	Scaffold	Full	Major	2013-09-04	HN6_031912	GCF_000416025.1	identical	Halonotius sp. J07HN6		University of California, San Diego, Scripps Institution of Oceanography	ftp://ftp.ncbi.nlm.nih.gov/genomes/all/GCA/000/416/025/GCA_000416025.1_HN6_031912	derived from metagenome		2913	2913	0	GCA_000416025	1
GCA_000416045.1	GCA_000416045.1_HR_032012	1238428	Archaea	Euryarchaeota	Halobacteria	Haloferacales	Halorubraceae	Halorubrum		Halorubrum_sp._J07HR59	NA	NA	NA	NA	NA	NA	NA	Scaffold	666666666666667	123456790123457	PRJNA176230	SAMN01940911	ARQB00000000.1	NA	1238428		latest	Scaffold	Full	Major	2013-09-04	HR_032012	GCF_000416045.1	identical	Halorubrum sp. J07HR59		University of California, San Diego, Scripps Institution of Oceanography	ftp://ftp.ncbi.nlm.nih.gov/genomes/all/GCA/000/416/045/GCA_000416045.1_HR_032012	derived from metagenome; fragmented assembly		1833	1833	0	GCA_000416045	1
GCA_000416065.1	GCA_000416065.1_HN4_v3_031612	1070774	Archaea	Euryarchaeota	Halobacteria	Haloferacales	Halorubraceae	Halonotius		Halonotius_sp._J07HN4	NA	NA	NA	NA	NA	NA	NA	Scaffold	91358024691358	185185185185185	PRJNA70847	SAMN01940911	AGCX00000000.1	NA	1070774		latest	Scaffold	Full	Major	2013-09-04	HN4_v3_031612	GCF_000416065.1	identical	Halonotius sp. J07HN4		University of California San Diego	ftp://ftp.ncbi.nlm.nih.gov/genomes/all/GCA/000/416/065/GCA_000416065.1_HN4_v3_031612	derived from metagenome		3226	3226	0	GCA_000416065	1
GCA_000416085.1	GCA_000416085.1_J07ABselected	1085028	Archaea	Euryarchaeota	Halobacteria	Halobacteriales	Unclassified_Halobacteriales	Unclassified_Halobacteriales		halophilic_archaeon_J07HX64	Archaea	Halobacteriota	Halobacteria	Halobacteriales	Haloarculaceae	Halovenus	Halovenus sp000416085	Scaffold	808641975308642	308641975308642	PRJNA70851	SAMN01940911	AGCY00000000.1	NA	1085028		latest	Scaffold	Full	Major	2013-09-04	J07ABselected	GCF_000416085.1	identical	halophilic archaeon J07HX64		University of California San Diego	ftp://ftp.ncbi.nlm.nih.gov/genomes/all/GCA/000/416/085/GCA_000416085.1_J07ABselected	derived from metagenome		3026	3026	0	GCA_000416085	1
GCA_000416105.1	GCA_000416105.1_J07AB_HB67select	1085029	Archaea	Euryarchaeota	Halobacteria	Halobacteriales	Unclassified_Halobacteriales	Unclassified_Halobacteriales		halophilic_archaeon_J07HB67	NA	NA	NA	NA	NA	NA	NA	Scaffold	765432098765432	123456790123457	PRJNA70861	SAMN01940911	AGCZ00000000.1	NA	1085029		latest	Scaffold	Full	Major	2013-09-04	J07AB_HB67select	GCF_000416105.1	identical	halophilic archaeon J07HB67		University of California San Diego	ftp://ftp.ncbi.nlm.nih.gov/genomes/all/GCA/000/416/105/GCA_000416105.1_J07AB_HB67select	derived from metagenome; fragmented assembly		2833	2833	0	GCA_000416105	1
GCA_000416275.1	GCA_000416275.1_ASM41627v1	1330036	Bacteria	Pseudomonadota	Gammaproteobacteria	Oceanospirillales	Oceanospirillaceae	Unclassified_Oceanospirillaceae		Osedax_symbiont_Rs1	Bacteria	Proteobacteria	Gammaproteobacteria	Pseudomonadales	Nitrincolaceae	Rs1	Rs1 sp000416275	Contig	964028776978417	215827338129496	PRJNA191058	SAMN02470760	ASZJ00000000.1	NA	1330036		latest	Contig	Full	Major	2013-06-27	ASM41627v1	GCF_000416275.1	identical	Osedax symbiont Rs1		Korea University	ftp://ftp.ncbi.nlm.nih.gov/genomes/all/GCA/000/416/275/GCA_000416275.1_ASM41627v1	derived from metagenome		4420	4420	0	GCA_000416275	1
GCA_000416315.1	GCA_000416315.1_ASM41631v1	1330035	Bacteria	Pseudomonadota	Gammaproteobacteria	Oceanospirillales	Oceanospirillaceae	Unclassified_Oceanospirillaceae		Osedax_symbiont_Rs2	Bacteria	Proteobacteria	Gammaproteobacteria	Pseudomonadales	Nitrincolaceae	Rs1	Rs1 sp000416315	Contig	690647482014388	431654676258993	PRJNA191057	SAMN02470759	ASZI00000000.1	NA	1330035		latest	Contig	Full	Major	2013-06-27	ASM41631v1	GCF_000416315.1	identical	Osedax symbiont Rs2		Korea University	ftp://ftp.ncbi.nlm.nih.gov/genomes/all/GCA/000/416/315/GCA_000416315.1_ASM41631v1	derived from metagenome		4523	4523	0	GCA_000416315	1
GCA_000431015.1	GCA_000431015.1_MGS514	1262696	Bacteria	Bacteroidota	Bacteroidia	Bacteroidales	Rikenellaceae	Alistipes		Alistipes_sp._CAG:514	Bacteria	Bacteroidota	Bacteroidia	Bacteroidales	UBA932	Cryptobacteroides	Cryptobacteroides sp000431015	Scaffold	913669064748201	0.719424460431655	PRJEB913	SAMEA3138438	CAWO000000000.1	NA	1262696		latest	Scaffold	Full	Major	2013-07-17	MGS514	GCF_000431015.1	identical	Alistipes sp. CAG:514		DTU	ftp://ftp.ncbi.nlm.nih.gov/genomes/all/GCA/000/431/015/GCA_000431015.1_MGS514	derived from environmental source		1898	1898	0	GCA_000431015	1
GCA_000431035.1	GCA_000431035.1_MGS226	1262781	Bacteria	Bacillota	Clostridia	Eubacteriales	Clostridiaceae	Clostridium		Clostridium_sp._CAG:226	Bacteria	Firmicutes_A	Clostridia	Christensenellales	CAG-138	Phil1	Phil1 sp001940855	Scaffold	956834532374101	0	PRJEB769	SAMEA3138439	CAWN000000000.1	NA	1262781		latest	Scaffold	Full	Major	2013-07-17	MGS226	GCF_000431035.1	identical	Clostridium sp. CAG:226		DTU	ftp://ftp.ncbi.nlm.nih.gov/genomes/all/GCA/000/431/035/GCA_000431035.1_MGS226	derived from environmental source		2034	2034	0	GCA_000431035	1
GCA_000431055.1	GCA_000431055.1_MGS598	1262743	Bacteria	Bacteroidota	Bacteroidia	Bacteroidales	Bacteroidaceae	Bacteroides		Bacteroides_sp._CAG:598	Bacteria	Bacteroidota	Bacteroidia	Bacteroidales	Bacteroidaceae	Bacteroides	Bacteroides togonis	Scaffold	719424460431655	215827338129496	PRJEB951	SAMEA3138440	CAWS000000000.1	NA	1262743		latest	Scaffold	Full	Major	2013-07-17	MGS598	GCF_000431055.1	identical	Bacteroides sp. CAG:598		DTU	ftp://ftp.ncbi.nlm.nih.gov/genomes/all/GCA/000/431/055/GCA_000431055.1_MGS598	derived from environmental source		2777	2777	0	GCA_000431055	1
GCA_000431075.1	GCA_000431075.1_MGS555	1263030	Bacteria	Bacillota	Unclassified_Bacillota	Unclassified_Bacillota	Unclassified_Bacillota	Unclassified_Bacillota		Firmicutes_bacterium_CAG:555	Bacteria	Firmicutes_A	Clostridia	Oscillospirales	Oscillospiraceae	F23-B02	F23-B02 sp000431075	Scaffold	906474820143885	215827338129496	PRJEB929	SAMEA3138441	CAWW000000000.1	NA	1263030		latest	Scaffold	Full	Major	2013-07-17	MGS555	GCF_000431075.1	identical	Firmicutes bacterium CAG:555		DTU	ftp://ftp.ncbi.nlm.nih.gov/genomes/all/GCA/000/431/075/GCA_000431075.1_MGS555	derived from environmental source		1723	1723	0	GCA_000431075	1
GCA_000431095.1	GCA_000431095.1_MGS147	1263061	Bacteria	Bacillota	Clostridia	Eubacteriales	Lachnospiraceae	Blautia		Blautia_hydrogenotrophica_CAG:147	Bacteria	Firmicutes_A	Clostridia	Lachnospirales	Lachnospiraceae	Blautia_A	Blautia_A hydrogenotrophica	Scaffold	97841726618705	503597122302158	PRJEB723	SAMEA3138442	CAWR000000000.1	NA	1263061		latest	Scaffold	Full	Major	2013-07-17	MGS147	GCF_000431095.1	identical	Blautia hydrogenotrophica CAG:147		DTU	ftp://ftp.ncbi.nlm.nih.gov/genomes/all/GCA/000/431/095/GCA_000431095.1_MGS147	derived from environmental source		3087	3087	0	GCA_000431095	1
GCA_000431115.1	GCA_000431115.1_MGS715	1262834	Bacteria	Bacillota	Clostridia	Eubacteriales	Clostridiaceae	Clostridium		Clostridium_sp._CAG:715	Bacteria	Cyanobacteria	Vampirovibrionia	Gastranaerophilales	Gastranaerophilaceae	Stercorousia	Stercorousia sp001765415	Scaffold	949640287769784	215827338129496	PRJEB987	SAMEA3138443	CAXB000000000.1	NA	1262834		latest	Scaffold	Full	Major	2013-07-17	MGS715	GCF_000431115.1	identical	Clostridium sp. CAG:715		DTU	ftp://ftp.ncbi.nlm.nih.gov/genomes/all/GCA/000/431/115/GCA_000431115.1_MGS715	derived from environmental source		1861	1861	0	GCA_000431115	1
GCA_000431135.1	GCA_000431135.1_MGS590	1262825	Bacteria	Bacillota	Clostridia	Eubacteriales	Clostridiaceae	Clostridium		Clostridium_sp._CAG:590	Bacteria	Firmicutes_A	Clostridia	Lachnospirales	Lachnospiraceae	CAG-590	CAG-590 sp000431135	Scaffold	964028776978417	287769784172662	PRJEB948	SAMEA3138444	CAXF000000000.1	NA	1262825		latest	Scaffold	Full	Major	2013-07-17	MGS590	GCF_000431135.1	identical	Clostridium sp. CAG:590		DTU	ftp://ftp.ncbi.nlm.nih.gov/genomes/all/GCA/000/431/135/GCA_000431135.1_MGS590	derived from environmental source		2354	2354	0	GCA_000431135	1
GCA_000431155.1	GCA_000431155.1_MGS927	1262753	Bacteria	Bacteroidota	Bacteroidia	Bacteroidales	Bacteroidaceae	Bacteroides		Bacteroides_sp._CAG:927	Bacteria	Bacteroidota	Bacteroidia	Bacteroidales	Muribaculaceae	Paramuribaculum	Paramuribaculum sp000431155	Scaffold	964028776978417	0.719424460431655	PRJEB1037	SAMEA3138445	CAWM000000000.1	NA	1262753		latest	Scaffold	Full	Major	2013-07-17	MGS927	GCF_000431155.1	identical	Bacteroides sp. CAG:927		DTU	ftp://ftp.ncbi.nlm.nih.gov/genomes/all/GCA/000/431/155/GCA_000431155.1_MGS927	derived from environmental source		2231	2231	0	GCA_000431155	1
GCA_000431175.1	GCA_000431175.1_MGS59	1263064	Bacteria	Bacillota	Clostridia	Eubacteriales	Clostridiaceae	Clostridium		Clostridium_bolteae_CAG:59	Bacteria	Firmicutes_A	Clostridia	Lachnospirales	Lachnospiraceae	Enterocloster	Enterocloster bolteae	Scaffold	539568345323741	431654676258993	PRJEB947	SAMEA3138446	CAXJ000000000.1	NA	1263064		latest	Scaffold	Full	Major	2013-07-17	MGS59	GCF_000431175.1	identical	Clostridium bolteae CAG:59		DTU	ftp://ftp.ncbi.nlm.nih.gov/genomes/all/GCA/000/431/175/GCA_000431175.1_MGS59	derived from environmental source		4862	4862	0	GCA_000431175	1
GCA_000431195.1	GCA_000431195.1_MGS255	1262923	Bacteria	Bacteroidota	Bacteroidia	Bacteroidales	Prevotellaceae	Prevotella		Prevotella_sp._CAG:255	Bacteria	Bacteroidota	Bacteroidia	Bacteroidales	Bacteroidaceae	Prevotella	Prevotella rara	Scaffold	935251798561151	143884892086331	PRJEB791	SAMEA3138447	CAWV000000000.1	NA	1262923		latest	Scaffold	Full	Major	2013-07-17	MGS255	GCF_000431195.1	identical	Prevotella sp. CAG:255		DTU	ftp://ftp.ncbi.nlm.nih.gov/genomes/all/GCA/000/431/195/GCA_000431195.1_MGS255	derived from environmental source		2771	2771	0	GCA_000431195	1
GCA_000431215.1	GCA_000431215.1_MGS1031	1262917	Bacteria	Bacteroidota	Bacteroidia	Bacteroidales	Prevotellaceae	Prevotella		Prevotella_sp._CAG:1031	Bacteria	Bacteroidota	Bacteroidia	Bacteroidales	Muribaculaceae	CAG-1031	CAG-1031 sp000431215	Scaffold	920863309352518	0.719424460431655	PRJEB680	SAMEA3138448	CAWK000000000.1	NA	1262917		latest	Scaffold	Full	Major	2013-07-17	MGS1031	GCF_000431215.1	identical	Prevotella sp. CAG:1031		DTU	ftp://ftp.ncbi.nlm.nih.gov/genomes/all/GCA/000/431/215/GCA_000431215.1_MGS1031	derived from environmental source		2199	2199	0	GCA_000431215	1
GCA_000431235.1	GCA_000431235.1_MGS698	1262856	Bacteria	Bacillota	Erysipelotrichia	Erysipelotrichales	Coprobacillaceae	Coprobacillus		Coprobacillus_sp._CAG:698	Bacteria	Firmicutes	Bacilli	ML615J-28	CAG-698	CAG-698	CAG-698 sp000431235	Scaffold	985611510791367	0.719424460431655	PRJEB980	SAMEA3138449	CAXN000000000.1	NA	1262856		latest	Scaffold	Full	Major	2013-07-17	MGS698	GCF_000431235.1	identical	Coprobacillus sp. CAG:698		DTU	ftp://ftp.ncbi.nlm.nih.gov/genomes/all/GCA/000/431/235/GCA_000431235.1_MGS698	derived from environmental source		1615	1615	0	GCA_000431235	1
GCA_000431255.1	GCA_000431255.1_MGS246	1263091	Bacteria	Bacteroidota	Bacteroidia	Bacteroidales	Tannerellaceae	Parabacteroides		Parabacteroides_johnsonii_CAG:246	Bacteria	Bacteroidota	Bacteroidia	Bacteroidales	Tannerellaceae	Parabacteroides	Parabacteroides johnsonii	Scaffold	748201438848921	287769784172662	PRJEB784	SAMEA3138450	CAXA000000000.1	NA	1263091		latest	Scaffold	Full	Major	2013-07-17	MGS246	GCF_000431255.1	identical	Parabacteroides johnsonii CAG:246		DTU	ftp://ftp.ncbi.nlm.nih.gov/genomes/all/GCA/000/431/255/GCA_000431255.1_MGS246	derived from environmental source		2941	2941	0	GCA_000431255	1
GCA_000431275.1	GCA_000431275.1_MGS755	1262935	Bacteria	Bacteroidota	Bacteroidia	Bacteroidales	Prevotellaceae	Prevotella		Prevotella_sp._CAG:755	Bacteria	Bacteroidota	Bacteroidia	Bacteroidales	Bacteroidaceae	Alloprevotella	Alloprevotella sp000431275	Scaffold	928057553956834	0.719424460431655	PRJEB997	SAMEA3138451	CAXR000000000.1	NA	1262935		latest	Scaffold	Full	Major	2013-07-17	MGS755	GCF_000431275.1	identical	Prevotella sp. CAG:755		DTU	ftp://ftp.ncbi.nlm.nih.gov/genomes/all/GCA/000/431/275/GCA_000431275.1_MGS755	derived from environmental source		1936	1936	0	GCA_000431275	1
GCA_000431295.1	GCA_000431295.1_MGS325	1263033	Bacteria	Bacillota	Negativicutes	Acidaminococcales	Acidaminococcaceae	Acidaminococcus		Acidaminococcus_intestini_CAG:325	Bacteria	Firmicutes_C	Negativicutes	Acidaminococcales	Acidaminococcaceae	Acidaminococcus	Acidaminococcus intestini	Scaffold	949640287769784	215827338129496	PRJEB834	SAMEA3138452	CBEK000000000.1	NA	1263033		latest	Scaffold	Full	Major	2013-07-17	MGS325	GCF_000431295.1	identical	Acidaminococcus intestini CAG:325		DTU	ftp://ftp.ncbi.nlm.nih.gov/genomes/all/GCA/000/431/295/GCA_000431295.1_MGS325	derived from environmental source		2046	2046	0	GCA_000431295	1
GCA_000431315.1	GCA_000431315.1_MGS484	1262759	Bacteria	Spirochaetota	Spirochaetia	Brachyspirales	Brachyspiraceae	Brachyspira		Brachyspira_sp._CAG:484	Bacteria	Cyanobacteria	Vampirovibrionia	Gastranaerophilales	Gastranaerophilaceae	Scatousia	Scatousia sp000431315	Scaffold	949640287769784	143884892086331	PRJEB900	SAMEA3138453	CAXV000000000.1	NA	1262759		latest	Scaffold	Full	Major	2013-07-17	MGS484	GCF_000431315.1	identical	Brachyspira sp. CAG:484		DTU	ftp://ftp.ncbi.nlm.nih.gov/genomes/all/GCA/000/431/315/GCA_000431315.1_MGS484	derived from environmental source		2216	2216	0	GCA_000431315	1
GCA_000431335.1	GCA_000431335.1_MGS343	1262796	Bacteria	Bacillota	Clostridia	Eubacteriales	Clostridiaceae	Clostridium		Clostridium_sp._CAG:343	Bacteria	Firmicutes_A	Clostridia	TANB77	CAG-508	CAG-269	CAG-269 sp000431335	Scaffold	942446043165468	143884892086331	PRJEB839	SAMEA3138454	CBEQ000000000.1	NA	1262796		latest	Scaffold	Full	Major	2013-07-17	MGS343	GCF_000431335.1	identical	Clostridium sp. CAG:343		DTU	ftp://ftp.ncbi.nlm.nih.gov/genomes/all/GCA/000/431/335/GCA_000431335.1_MGS343	derived from environmental source		1443	1443	0	GCA_000431335	1
GCA_000431355.1	GCA_000431355.1_MGS60	1262964	Bacteria	Bacillota	Clostridia	Eubacteriales	Oscillospiraceae	Ruminococcus		Ruminococcus_sp._CAG:60	Bacteria	Firmicutes_A	Clostridia	Lachnospirales	Lachnospiraceae	Blautia_A	Blautia_A sp900066145	Scaffold	438848920863309	503597122302158	PRJEB953	SAMEA3138455	CAYA000000000.1	NA	1262964		latest	Scaffold	Full	Major	2013-07-17	MGS60	GCF_000431355.1	identical	Ruminococcus sp. CAG:60		DTU	ftp://ftp.ncbi.nlm.nih.gov/genomes/all/GCA/000/431/355/GCA_000431355.1_MGS60	derived from environmental source		2748	2748	0	GCA_000431355	1
GCA_000431375.1	GCA_000431375.1_MGS7	1262832	Bacteria	Bacillota	Clostridia	Eubacteriales	Clostridiaceae	Clostridium		Clostridium_sp._CAG:7	Bacteria	Firmicutes_A	Clostridia	Lachnospirales	Lachnospiraceae	Enterocloster	Enterocloster sp000431375	Scaffold	884892086330935	287769784172662	PRJEB981	SAMEA3138456	CAYE000000000.1	NA	1262832		latest	Scaffold	Full	Major	2013-07-17	MGS7	GCF_000431375.1	identical	Clostridium sp. CAG:7		DTU	ftp://ftp.ncbi.nlm.nih.gov/genomes/all/GCA/000/431/375/GCA_000431375.1_MGS7	derived from environmental source		2911	2911	0	GCA_000431375	1
GCA_000431395.1	GCA_000431395.1_MGS377	1263086	Bacteria	Bacillota	Negativicutes	Selenomonadales	Selenomonadaceae	Megamonas		Megamonas_funiformis_CAG:377	Bacteria	Firmicutes_C	Negativicutes	Selenomonadales	Selenomonadaceae	Megamonas	Megamonas funiformis	Scaffold	971223021582734	0.719424460431655	PRJEB856	SAMEA3138457	CBEL000000000.1	NA	1263086		latest	Scaffold	Full	Major	2013-07-17	MGS377	GCF_000431395.1	identical	Megamonas funiformis CAG:377		DTU	ftp://ftp.ncbi.nlm.nih.gov/genomes/all/GCA/000/431/395/GCA_000431395.1_MGS377	derived from environmental source		1880	1880	0	GCA_000431395	1
GCA_000431415.1	GCA_000431415.1_MGS621	1263100	Bacteria	Bacillota	Clostridia	Eubacteriales	Peptostreptococcaceae	Peptostreptococcus		Peptostreptococcus_anaerobius_CAG:621	Bacteria	Firmicutes_A	Clostridia	Peptostreptococcales	Peptostreptococcaceae	Peptostreptococcus	Peptostreptococcus anaerobius	Scaffold	956834532374101	0	PRJEB962	SAMEA3138458	CAYH000000000.1	NA	1263100		latest	Scaffold	Full	Major	2013-07-17	MGS621	GCF_000431415.1	identical	Peptostreptococcus anaerobius CAG:621		DTU	ftp://ftp.ncbi.nlm.nih.gov/genomes/all/GCA/000/431/415/GCA_000431415.1_MGS621	derived from environmental source		1713	1713	0	GCA_000431415	1
GCA_000431435.1	GCA_000431435.1_MGS933	1262980	Bacteria	Bacillota	Negativicutes	Veillonellales	Veillonellaceae	Veillonella		Veillonella_sp._CAG:933	Bacteria	Firmicutes_C	Negativicutes	Veillonellales	Veillonellaceae	Veillonella_A	Veillonella_A sp000431435	Scaffold	971223021582734	79136690647482	PRJEB1038	SAMEA3138459	CAWP000000000.1	NA	1262980		latest	Scaffold	Full	Major	2013-07-17	MGS933	GCF_000431435.1	identical	Veillonella sp. CAG:933		DTU	ftp://ftp.ncbi.nlm.nih.gov/genomes/all/GCA/000/431/435/GCA_000431435.1_MGS933	derived from environmental source		2777	2777	0	GCA_000431435	1
GCA_000431455.1	GCA_000431455.1_MGS233	1263099	Bacteria	Pseudomonadota	Betaproteobacteria	Burkholderiales	Sutterellaceae	Parasutterella		Parasutterella_excrementihominis_CAG:233	Bacteria	Proteobacteria	Gammaproteobacteria	Burkholderiales	Burkholderiaceae	Parasutterella	Parasutterella excrementihominis	Scaffold	726618705035971	0	PRJEB772	SAMEA3138460	CAXE000000000.1	NA	1263099		latest	Scaffold	Full	Major	2013-07-17	MGS233	GCF_000431455.1	identical	Parasutterella excrementihominis CAG:233		DTU	ftp://ftp.ncbi.nlm.nih.gov/genomes/all/GCA/000/431/455/GCA_000431455.1_MGS233	derived from environmental source		2228	2228	0	GCA_000431455	1
GCA_000431475.1	GCA_000431475.1_MGS364	1262983	Bacteria	Bacillota	Clostridia	Eubacteriales	Lachnospiraceae	Unclassified_Lachnospiraceae		Lachnospiraceae_bacterium_CAG:364	Bacteria	Firmicutes_A	Clostridia	Lachnospirales	Lachnospiraceae	Blautia	Blautia hansenii	Scaffold	971223021582734	359712230215827	PRJEB851	SAMEA3138461	CBER000000000.1	NA	1262983		latest	Scaffold	Full	Major	2013-07-17	MGS364	GCF_000431475.1	identical	Lachnospiraceae bacterium CAG:364		DTU	ftp://ftp.ncbi.nlm.nih.gov/genomes/all/GCA/000/431/475/GCA_000431475.1_MGS364	derived from environmental source		2282	2282	0	GCA_000431475	1
GCA_000431495.1	GCA_000431495.1_MGS791	1262993	Bacteria	Bacillota	Unclassified_Bacillota	Unclassified_Bacillota	Unclassified_Bacillota	Unclassified_Bacillota		Firmicutes_bacterium_CAG:791	Bacteria	Firmicutes_A	Clostridia	Lachnospirales	Lachnospiraceae	CAG-791	CAG-791 sp000431495	Scaffold	928057553956834	287769784172662	PRJEB1009	SAMEA3138462	CAWT000000000.1	NA	1262993		latest	Scaffold	Full	Major	2013-07-17	MGS791	GCF_000431495.1	identical	Firmicutes bacterium CAG:791		DTU	ftp://ftp.ncbi.nlm.nih.gov/genomes/all/GCA/000/431/495/GCA_000431495.1_MGS791	derived from environmental source		2175	2175	0	GCA_000431495	1
GCA_000431515.1	GCA_000431515.1_MGS632	1262830	Bacteria	Bacillota	Clostridia	Eubacteriales	Clostridiaceae	Clostridium		Clostridium_sp._CAG:632	Bacteria	Firmicutes_A	Clostridia	Lachnospirales	Lachnospiraceae	CAG-632	CAG-632 sp000431515	Scaffold	942446043165468	287769784172662	PRJEB967	SAMEA3138463	CAYL000000000.1	NA	1262830		latest	Scaffold	Full	Major	2013-07-17	MGS632	GCF_000431515.1	identical	Clostridium sp. CAG:632		DTU	ftp://ftp.ncbi.nlm.nih.gov/genomes/all/GCA/000/431/515/GCA_000431515.1_MGS632	derived from environmental source		2230	2230	0	GCA_000431515	1
GCA_000431535.1	GCA_000431535.1_MGS678	1262831	Bacteria	Bacillota	Clostridia	Eubacteriales	Clostridiaceae	Clostridium		Clostridium_sp._CAG:678	Bacteria	Firmicutes_A	Clostridia	Oscillospirales	Acutalibacteraceae	Eubacterium_R	Eubacterium_R faecale	Scaffold	956834532374101	0.719424460431655	PRJEB977	SAMEA3138464	CAYP000000000.1	NA	1262831		latest	Scaffold	Full	Major	2013-07-17	MGS678	GCF_000431535.1	identical	Clostridium sp. CAG:678		DTU	ftp://ftp.ncbi.nlm.nih.gov/genomes/all/GCA/000/431/535/GCA_000431535.1_MGS678	derived from environmental source		2250	2250	0	GCA_000431535	1
GCA_000431555.1	GCA_000431555.1_MGS306	1262794	Bacteria	Bacillota	Clostridia	Eubacteriales	Clostridiaceae	Clostridium		Clostridium_sp._CAG:306	Bacteria	Cyanobacteria	Vampirovibrionia	Gastranaerophilales	Gastranaerophilaceae	Limenecus	Limenecus avicola	Scaffold	913669064748201	0.719424460431655	PRJEB821	SAMEA3138465	CBEW000000000.1	NA	1262794		latest	Scaffold	Full	Major	2013-07-17	MGS306	GCF_000431555.1	identical	Clostridium sp. CAG:306		DTU	ftp://ftp.ncbi.nlm.nih.gov/genomes/all/GCA/000/431/555/GCA_000431555.1_MGS306	derived from environmental source		2130	2130	0	GCA_000431555	1
GCA_000431575.1	GCA_000431575.1_MGS83	1262992	Bacteria	Bacillota	Unclassified_Bacillota	Unclassified_Bacillota	Unclassified_Bacillota	Unclassified_Bacillota		Firmicutes_bacterium_CAG:83	Bacteria	Firmicutes_A	Clostridia	Oscillospirales	Oscillospiraceae	CAG-83	CAG-83 sp000431575	Scaffold	920863309352518	215827338129496	PRJEB1019	SAMEA3138466	CAWX000000000.1	NA	1262992		latest	Scaffold	Full	Major	2013-07-17	MGS83	GCF_000431575.1	identical	Firmicutes bacterium CAG:83		DTU	ftp://ftp.ncbi.nlm.nih.gov/genomes/all/GCA/000/431/575/GCA_000431575.1_MGS83	derived from environmental source		1718	1718	0	GCA_000431575	1
GCA_000431595.1	GCA_000431595.1_MGS700	1262760	Bacteria	Spirochaetota	Spirochaetia	Brachyspirales	Brachyspiraceae	Brachyspira		Brachyspira_sp._CAG:700	Bacteria	Spirochaetota	Brachyspirae	Brachyspirales	Brachyspiraceae	Brachyspira	Brachyspira aalborgi	Scaffold	935251798561151	143884892086331	PRJEB982	SAMEA3138467	CAYT000000000.1	NA	1262760		latest	Scaffold	Full	Major	2013-07-17	MGS700	GCF_000431595.1	identical	Brachyspira sp. CAG:700		DTU	ftp://ftp.ncbi.nlm.nih.gov/genomes/all/GCA/000/431/595/GCA_000431595.1_MGS700	derived from environmental source		2280	2280	0	GCA_000431595	1
GCA_000431615.1	GCA_000431615.1_MGS41	1263021	Bacteria	Bacillota	Unclassified_Bacillota	Unclassified_Bacillota	Unclassified_Bacillota	Unclassified_Bacillota		Firmicutes_bacterium_CAG:41	Bacteria	Firmicutes_A	Clostridia	UBA1381	UBA1381	CAG-41	CAG-41 sp900066215	Scaffold	971223021582734	287769784172662	PRJEB871	SAMEA3138468	CBEM000000000.1	NA	1263021		latest	Scaffold	Full	Major	2013-07-17	MGS41	GCF_000431615.1	identical	Firmicutes bacterium CAG:41		DTU	ftp://ftp.ncbi.nlm.nih.gov/genomes/all/GCA/000/431/615/GCA_000431615.1_MGS41	derived from environmental source		2447	2447	0	GCA_000431615	1
GCA_000431635.1	GCA_000431635.1_MGS20	1262738	Bacteria	Bacteroidota	Bacteroidia	Bacteroidales	Bacteroidaceae	Bacteroides		Bacteroides_sp._CAG:20	Bacteria	Bacteroidota	Bacteroidia	Bacteroidales	Barnesiellaceae	Barnesiella	Barnesiella intestinihominis	Scaffold	964028776978417	0.719424460431655	PRJEB754	SAMEA3138469	CAXI000000000.1	NA	1262738		latest	Scaffold	Full	Major	2013-07-17	MGS20	GCF_000431635.1	identical	Bacteroides sp. CAG:20		DTU	ftp://ftp.ncbi.nlm.nih.gov/genomes/all/GCA/000/431/635/GCA_000431635.1_MGS20	derived from environmental source		2556	2556	0	GCA_000431635	1
GCA_000431655.1	GCA_000431655.1_MGS348	1263069	Bacteria	Bacillota	Clostridia	Eubacteriales	Clostridiaceae	Clostridium		Clostridium_nexile_CAG:348	Bacteria	Firmicutes_A	Clostridia	Lachnospirales	Lachnospiraceae	Faecalimonas	Faecalimonas phoceensis	Scaffold	884892086330935	359712230215827	PRJEB842	SAMEA3138470	CBEY000000000.1	NA	1263069		latest	Scaffold	Full	Major	2013-07-17	MGS348	GCF_000431655.1	identical	Clostridium nexile CAG:348		DTU	ftp://ftp.ncbi.nlm.nih.gov/genomes/all/GCA/000/431/655/GCA_000431655.1_MGS348	derived from environmental source		2321	2321	0	GCA_000431655	1
GCA_000431675.1	GCA_000431675.1_MGS1427	1262874	Bacteria	Actinomycetota	Coriobacteriia	Eggerthellales	Eggerthellaceae	Eggerthella		Eggerthella_sp._CAG:1427	Bacteria	Actinobacteriota	Coriobacteriia	Coriobacteriales	Eggerthellaceae	CAG-1427	CAG-1427 sp000431675	Scaffold	920863309352518	503597122302158	PRJEB718	SAMEA3138471	CAXM000000000.1	NA	1262874		latest	Scaffold	Full	Major	2013-07-17	MGS1427	GCF_000431675.1	identical	Eggerthella sp. CAG:1427		DTU	ftp://ftp.ncbi.nlm.nih.gov/genomes/all/GCA/000/431/675/GCA_000431675.1_MGS1427	derived from environmental source		1937	1937	0	GCA_000431675	1
GCA_000431695.1	GCA_000431695.1_MGS146	1262879	Bacteria	Bacillota	Clostridia	Eubacteriales	Eubacteriaceae	Eubacterium		Eubacterium_sp._CAG:146	Bacteria	Firmicutes_A	Clostridia	Lachnospirales	Lachnospiraceae	Anaerobutyricum	Anaerobutyricum soehngenii	Scaffold	906474820143885	575539568345324	PRJEB722	SAMEA3138472	CAXQ000000000.1	NA	1262879		latest	Scaffold	Full	Major	2013-07-17	MGS146	GCF_000431695.1	identical	Eubacterium sp. CAG:146		DTU	ftp://ftp.ncbi.nlm.nih.gov/genomes/all/GCA/000/431/695/GCA_000431695.1_MGS146	derived from environmental source		2286	2286	0	GCA_000431695	1
GCA_000431715.1	GCA_000431715.1_MGS564	1263049	Bacteria	Bacteroidota	Bacteroidia	Bacteroidales	Bacteroidaceae	Bacteroides		Bacteroides_intestinalis_CAG:564	NA	NA	NA	NA	NA	NA	NA	Scaffold	424460431654676	143884892086331	PRJEB935	SAMEA3138473	CAYY000000000.1	NA	1263049		latest	Scaffold	Full	Major	2013-07-17	MGS564	GCF_000431715.1	identical	Bacteroides intestinalis CAG:564		DTU	ftp://ftp.ncbi.nlm.nih.gov/genomes/all/GCA/000/431/715/GCA_000431715.1_MGS564	derived from environmental source		2827	2827	0	GCA_000431715	1
GCA_000431735.1	GCA_000431735.1_MGS86	1262895	Bacteria	Bacillota	Clostridia	Eubacteriales	Eubacteriaceae	Eubacterium		Eubacterium_sp._CAG:86	Bacteria	Firmicutes_A	Clostridia	Lachnospirales	Lachnospiraceae	Lachnospira	Lachnospira sp900316325	Scaffold	906474820143885	503597122302158	PRJEB1022	SAMEA3138474	CAXC000000000.1	NA	1262895		latest	Scaffold	Full	Major	2013-07-17	MGS86	GCF_000431735.1	identical	Eubacterium sp. CAG:86		DTU	ftp://ftp.ncbi.nlm.nih.gov/genomes/all/GCA/000/431/735/GCA_000431735.1_MGS86	derived from environmental source		2189	2189	0	GCA_000431735	1
GCA_000431755.1	GCA_000431755.1_MGS69	1263059	Bacteria	Actinomycetota	Actinomycetes	Bifidobacteriales	Bifidobacteriaceae	Bifidobacterium		Bifidobacterium_longum_CAG:69	Bacteria	Actinobacteriota	Actinomycetia	Actinomycetales	Bifidobacteriaceae	Bifidobacterium	Bifidobacterium longum	Scaffold	892086330935252	0.719424460431655	PRJEB979	SAMEA3138475	CAZE000000000.1	NA	1263059		latest	Scaffold	Full	Major	2013-07-17	MGS69	GCF_000431755.1	identical	Bifidobacterium longum CAG:69		DTU	ftp://ftp.ncbi.nlm.nih.gov/genomes/all/GCA/000/431/755/GCA_000431755.1_MGS69	derived from environmental source		1686	1686	0	GCA_000431755	1
GCA_000431775.1	GCA_000431775.1_MGS413	1262803	Bacteria	Bacillota	Clostridia	Eubacteriales	Clostridiaceae	Clostridium		Clostridium_sp._CAG:413	Bacteria	Firmicutes_A	Clostridia	Oscillospirales	Acutalibacteraceae	CAG-177	CAG-177 sp000431775	Scaffold	935251798561151	287769784172662	PRJEB873	SAMEA3138476	CBES000000000.1	NA	1262803		latest	Scaffold	Full	Major	2013-07-17	MGS413	GCF_000431775.1	identical	Clostridium sp. CAG:413		DTU	ftp://ftp.ncbi.nlm.nih.gov/genomes/all/GCA/000/431/775/GCA_000431775.1_MGS413	derived from environmental source		2197	2197	0	GCA_000431775	1
GCA_000431795.1	GCA_000431795.1_MGS302	1262793	Bacteria	Bacillota	Clostridia	Eubacteriales	Clostridiaceae	Clostridium		Clostridium_sp._CAG:302	Bacteria	Firmicutes	Bacilli	RF39	UBA660	CAG-302	CAG-302 sp000431795	Scaffold	899280575539568	0.719424460431655	PRJEB819	SAMEA3138477	CBEJ000000000.1	NA	1262793		latest	Scaffold	Full	Major	2013-07-17	MGS302	GCF_000431795.1	identical	Clostridium sp. CAG:302		DTU	ftp://ftp.ncbi.nlm.nih.gov/genomes/all/GCA/000/431/795/GCA_000431795.1_MGS302	derived from environmental source		1248	1248	0	GCA_000431795	1
GCA_000431815.1	GCA_000431815.1_MGS318	1262761	Bacteria	Bacillota	Clostridia	Eubacteriales	Lachnospiraceae	Butyrivibrio		Butyrivibrio_sp._CAG:318	Bacteria	Firmicutes_A	Clostridia	Lachnospirales	Lachnospiraceae	Butyrivibrio_A	Butyrivibrio_A sp000431815	Scaffold	971223021582734	503597122302158	PRJEB830	SAMEA3138478	CBFF000000000.1	NA	1262761		latest	Scaffold	Full	Major	2013-07-17	MGS318	GCF_000431815.1	identical	Butyrivibrio sp. CAG:318		DTU	ftp://ftp.ncbi.nlm.nih.gov/genomes/all/GCA/000/431/815/GCA_000431815.1_MGS318	derived from environmental source		2127	2127	0	GCA_000431815	1
GCA_000431835.1	GCA_000431835.1_MGS777	1262974	Bacteria	Pseudomonadota	Gammaproteobacteria	Aeromonadales	Succinivibrionaceae	Succinatimonas		Succinatimonas_sp._CAG:777	Bacteria	Proteobacteria	Gammaproteobacteria	Enterobacterales	Succinivibrionaceae	Succinivibrio	Succinivibrio sp000431835	Scaffold	956834532374101	287769784172662	PRJEB1003	SAMEA3138479	CAXH000000000.1	NA	1262974		latest	Scaffold	Full	Major	2013-07-17	MGS777	GCF_000431835.1	identical	Succinatimonas sp. CAG:777		DTU	ftp://ftp.ncbi.nlm.nih.gov/genomes/all/GCA/000/431/835/GCA_000431835.1_MGS777	derived from environmental source		1970	1970	0	GCA_000431835	1
GCA_000431855.1	GCA_000431855.1_MGS352	1262798	Bacteria	Bacillota	Clostridia	Eubacteriales	Clostridiaceae	Clostridium		Clostridium_sp._CAG:352	Bacteria	Firmicutes_A	Clostridia	Oscillospirales	Acutalibacteraceae	Pseudoruminococcus_A	Pseudoruminococcus_A massiliensis	Scaffold	985611510791367	575539568345324	PRJEB845	SAMEA3138480	CBFG000000000.1	NA	1262798		latest	Scaffold	Full	Major	2013-07-17	MGS352	GCF_000431855.1	identical	Clostridium sp. CAG:352		DTU	ftp://ftp.ncbi.nlm.nih.gov/genomes/all/GCA/000/431/855/GCA_000431855.1_MGS352	derived from environmental source		2097	2097	0	GCA_000431855	1
GCA_000431875.1	GCA_000431875.1_MGS24	1263012	Bacteria	Bacillota	Unclassified_Bacillota	Unclassified_Bacillota	Unclassified_Bacillota	Unclassified_Bacillota		Firmicutes_bacterium_CAG:24	Bacteria	Firmicutes_A	Clostridia	Lachnospirales	Lachnospiraceae	Eisenbergiella	Eisenbergiella sp900066775	Scaffold	920863309352518	359712230215827	PRJEB779	SAMEA3138481	CAXU000000000.1	NA	1263012		latest	Scaffold	Full	Major	2013-07-17	MGS24	GCF_000431875.1	identical	Firmicutes bacterium CAG:24		DTU	ftp://ftp.ncbi.nlm.nih.gov/genomes/all/GCA/000/431/875/GCA_000431875.1_MGS24	derived from environmental source		2518	2518	0	GCA_000431875	1
GCA_000431895.1	GCA_000431895.1_MGS603	1262891	Bacteria	Bacillota	Clostridia	Eubacteriales	Eubacteriaceae	Eubacterium		Eubacterium_sp._CAG:603	Bacteria	Firmicutes_A	Clostridia	Lachnospirales	Lachnospiraceae	CAG-603	CAG-603 sp900066105	Scaffold	97841726618705	287769784172662	PRJEB954	SAMEA3138482	CAZI000000000.1	NA	1262891		latest	Scaffold	Full	Major	2013-07-17	MGS603	GCF_000431895.1	identical	Eubacterium sp. CAG:603		DTU	ftp://ftp.ncbi.nlm.nih.gov/genomes/all/GCA/000/431/895/GCA_000431895.1_MGS603	derived from environmental source		2287	2287	0	GCA_000431895	1
GCA_000431915.1	GCA_000431915.1_MGS386	1262925	Bacteria	Bacteroidota	Bacteroidia	Bacteroidales	Prevotellaceae	Prevotella		Prevotella_sp._CAG:386	Bacteria	Bacteroidota	Bacteroidia	Bacteroidales	Bacteroidaceae	Prevotella	Prevotella sp900313215	Scaffold	755395683453237	143884892086331	PRJEB861	SAMEA3138483	CBEZ000000000.1	NA	1262925		latest	Scaffold	Full	Major	2013-07-17	MGS386	GCF_000431915.1	identical	Prevotella sp. CAG:386		DTU	ftp://ftp.ncbi.nlm.nih.gov/genomes/all/GCA/000/431/915/GCA_000431915.1_MGS386	derived from environmental source		2132	2132	0	GCA_000431915	1
GCA_000431935.1	GCA_000431935.1_MGS487	1262928	Bacteria	Bacteroidota	Bacteroidia	Bacteroidales	Prevotellaceae	Prevotella		Prevotella_sp._CAG:487	Bacteria	Bacteroidota	Bacteroidia	Bacteroidales	Bacteroidaceae	Prevotella	Prevotella lascolaii	Scaffold	942446043165468	143884892086331	PRJEB903	SAMEA3138484	CAZM000000000.1	NA	1262928		latest	Scaffold	Full	Major	2013-07-17	MGS487	GCF_000431935.1	identical	Prevotella sp. CAG:487		DTU	ftp://ftp.ncbi.nlm.nih.gov/genomes/all/GCA/000/431/935/GCA_000431935.1_MGS487	derived from environmental source		2507	2507	0	GCA_000431935	1
GCA_000431955.1	GCA_000431955.1_MGS27	1263068	Bacteria	Bacillota	Clostridia	Eubacteriales	Clostridiaceae	Clostridium		Clostridium_leptum_CAG:27	Bacteria	Firmicutes_A	Clostridia	Oscillospirales	Acutalibacteraceae	Clostridium_A	Clostridium_A leptum	Scaffold	949640287769784	143884892086331	PRJEB802	SAMEA3138485	CBEP000000000.1	NA	1263068		latest	Scaffold	Full	Major	2013-07-17	MGS27	GCF_000431955.1	identical	Clostridium leptum CAG:27		DTU	ftp://ftp.ncbi.nlm.nih.gov/genomes/all/GCA/000/431/955/GCA_000431955.1_MGS27	derived from environmental source		2482	2482	0	GCA_000431955	1
GCA_000431975.1	GCA_000431975.1_MGS924	1262938	Bacteria	Bacteroidota	Bacteroidia	Bacteroidales	Prevotellaceae	Prevotella		Prevotella_sp._CAG:924	Bacteria	Bacteroidota	Bacteroidia	Bacteroidales	Bacteroidaceae	Prevotella	Prevotella sp000431975	Scaffold	956834532374101	0	PRJEB1036	SAMEA3138486	CAXK000000000.1	NA	1262938		latest	Scaffold	Full	Major	2013-07-17	MGS924	GCF_000431975.1	identical	Prevotella sp. CAG:924		DTU	ftp://ftp.ncbi.nlm.nih.gov/genomes/all/GCA/000/431/975/GCA_000431975.1_MGS924	derived from environmental source		2225	2225	0	GCA_000431975	1
GCA_000431995.1	GCA_000431995.1_MGS81	1262842	Bacteria	Bacillota	Clostridia	Eubacteriales	Clostridiaceae	Clostridium		Clostridium_sp._CAG:81	Bacteria	Firmicutes_A	Clostridia	Lachnospirales	Lachnospiraceae	Copromonas	Copromonas sp900066535	Scaffold	985611510791367	143884892086331	PRJEB1013	SAMEA3138487	CAXP000000000.1	NA	1262842		latest	Scaffold	Full	Major	2013-07-17	MGS81	GCF_000431995.1	identical	Clostridium sp. CAG:81		DTU	ftp://ftp.ncbi.nlm.nih.gov/genomes/all/GCA/000/431/995/GCA_000431995.1_MGS81	derived from environmental source		2480	2480	0	GCA_000431995	1
GCA_000432015.1	GCA_000432015.1_MGS1024	1262770	Bacteria	Bacillota	Clostridia	Eubacteriales	Clostridiaceae	Clostridium		Clostridium_sp._CAG:1024	Bacteria	Firmicutes_A	Clostridia	Christensenellales	CAG-138	CAG-1024	CAG-1024 sp000432015	Scaffold	841726618705036	0.719424460431655	PRJEB678	SAMEA3138488	CAWJ000000000.1	NA	1262770		latest	Scaffold	Full	Major	2013-07-17	MGS1024	GCF_000432015.1	identical	Clostridium sp. CAG:1024		DTU	ftp://ftp.ncbi.nlm.nih.gov/genomes/all/GCA/000/432/015/GCA_000432015.1_MGS1024	derived from environmental source		1915	1915	0	GCA_000432015	1
GCA_000432035.1	GCA_000432035.1_MGS15	1263105	Bacteria	Bacillota	Clostridia	Eubacteriales	Lachnospiraceae	Roseburia		Roseburia_inulinivorans_CAG:15	Bacteria	Firmicutes_A	Clostridia	Lachnospirales	Lachnospiraceae	Roseburia	Roseburia inulinivorans	Scaffold	928057553956834	359712230215827	PRJEB725	SAMEA3138489	CAXY000000000.1	NA	1263105		latest	Scaffold	Full	Major	2013-07-17	MGS15	GCF_000432035.1	identical	Roseburia inulinivorans CAG:15		DTU	ftp://ftp.ncbi.nlm.nih.gov/genomes/all/GCA/000/432/035/GCA_000432035.1_MGS15	derived from environmental source		2653	2653	0	GCA_000432035	1
GCA_000432055.1	GCA_000432055.1_MGS367	1263085	Bacteria	Bacillota	Bacilli	Lactobacillales	Lactobacillaceae	Lactobacillus		Lactobacillus_ruminis_CAG:367	Bacteria	Firmicutes	Bacilli	Lactobacillales	Lactobacillaceae	Ligilactobacillus	Ligilactobacillus ruminis	Scaffold	956834532374101	0	PRJEB852	SAMEA3138490	CBFO000000000.1	NA	1263085		latest	Scaffold	Full	Major	2013-07-17	MGS367	GCF_000432055.1	identical	Lactobacillus ruminis CAG:367		DTU	ftp://ftp.ncbi.nlm.nih.gov/genomes/all/GCA/000/432/055/GCA_000432055.1_MGS367	derived from environmental source		1788	1788	0	GCA_000432055	1
GCA_000432075.1	GCA_000432075.1_MGS724	1262966	Bacteria	Bacillota	Clostridia	Eubacteriales	Oscillospiraceae	Ruminococcus		Ruminococcus_sp._CAG:724	Bacteria	Firmicutes_A	Clostridia	Oscillospirales	CAG-272	CAG-724	CAG-724 sp003524145	Scaffold	913669064748201	0	PRJEB990	SAMEA3138491	CAZP000000000.1	NA	1262966		latest	Scaffold	Full	Major	2013-07-17	MGS724	GCF_000432075.1	identical	Ruminococcus sp. CAG:724		DTU	ftp://ftp.ncbi.nlm.nih.gov/genomes/all/GCA/000/432/075/GCA_000432075.1_MGS724	derived from environmental source		1633	1633	0	GCA_000432075	1
GCA_000432095.1	GCA_000432095.1_MGS333	1263041	Bacteria	Bacteroidota	Bacteroidia	Bacteroidales	Bacteroidaceae	Bacteroides		Bacteroides_coprophilus_CAG:333	Bacteria	Bacteroidota	Bacteroidia	Bacteroidales	Bacteroidaceae	Phocaeicola	Phocaeicola coprophilus	Scaffold	79136690647482	0.719424460431655	PRJEB836	SAMEA3138492	CBFM000000000.1	NA	1263041		latest	Scaffold	Full	Major	2013-07-17	MGS333	GCF_000432095.1	identical	Bacteroides coprophilus CAG:333		DTU	ftp://ftp.ncbi.nlm.nih.gov/genomes/all/GCA/000/432/095/GCA_000432095.1_MGS333	derived from environmental source		2352	2352	0	GCA_000432095	1
GCA_000432115.1	GCA_000432115.1_MGS61	1263108	Bacteria	Bacillota	Clostridia	Eubacteriales	Oscillospiraceae	Ruminococcus		[Ruminococcus]_torques_CAG:61	Bacteria	Firmicutes_A	Clostridia	Lachnospirales	Lachnospiraceae	Mediterraneibacter	Mediterraneibacter torques	Scaffold	913669064748201	359712230215827	PRJEB958	SAMEA3138493	CAZS000000000.1	NA	1263108		latest	Scaffold	Full	Major	2013-07-17	MGS61	GCF_000432115.1	identical	[Ruminococcus] torques CAG:61		DTU	ftp://ftp.ncbi.nlm.nih.gov/genomes/all/GCA/000/432/115/GCA_000432115.1_MGS61	derived from environmental source		2019	2019	0	GCA_000432115	1
GCA_000432135.1	GCA_000432135.1_MGS124	1263002	Bacteria	Bacillota	Unclassified_Bacillota	Unclassified_Bacillota	Unclassified_Bacillota	Unclassified_Bacillota		Firmicutes_bacterium_CAG:124	Bacteria	Firmicutes_A	Clostridia	Oscillospirales	Oscillospiraceae	CAG-170	CAG-170 sp000432135	Scaffold	892086330935252	215827338129496	PRJEB704	SAMEA3138494	CAYD000000000.1	NA	1263002		latest	Scaffold	Full	Major	2013-07-17	MGS124	GCF_000432135.1	identical	Firmicutes bacterium CAG:124		DTU	ftp://ftp.ncbi.nlm.nih.gov/genomes/all/GCA/000/432/135/GCA_000432135.1_MGS124	derived from environmental source		2364	2364	0	GCA_000432135	1
GCA_000432155.1	GCA_000432155.1_MGS274	1262888	Bacteria	Bacillota	Clostridia	Eubacteriales	Eubacteriaceae	Eubacterium		Eubacterium_sp._CAG:274	Bacteria	Firmicutes_A	Clostridia	Lachnospirales	CAG-274	CAG-274	CAG-274 sp000432155	Scaffold	985611510791367	143884892086331	PRJEB806	SAMEA3138495	CBEX000000000.1	NA	1262888		latest	Scaffold	Full	Major	2013-07-17	MGS274	GCF_000432155.1	identical	Eubacterium sp. CAG:274		DTU	ftp://ftp.ncbi.nlm.nih.gov/genomes/all/GCA/000/432/155/GCA_000432155.1_MGS274	derived from environmental source		2006	2006	0	GCA_000432155	1
GCA_000432175.1	GCA_000432175.1_MGS786	1262893	Bacteria	Bacillota	Clostridia	Eubacteriales	Eubacteriaceae	Eubacterium		Eubacterium_sp._CAG:786	Bacteria	Firmicutes_A	Clostridia	Oscillospirales	Ruminococcaceae	CAG-115	CAG-115 sp000432175	Scaffold	877697841726619	0.719424460431655	PRJEB1006	SAMEA3138496	CAXS000000000.1	NA	1262893		latest	Scaffold	Full	Major	2013-07-17	MGS786	GCF_000432175.1	identical	Eubacterium sp. CAG:786		DTU	ftp://ftp.ncbi.nlm.nih.gov/genomes/all/GCA/000/432/175/GCA_000432175.1_MGS786	derived from environmental source		2502	2502	0	GCA_000432175	1
GCA_000432195.1	GCA_000432195.1_MGS424	1263022	Bacteria	Bacillota	Unclassified_Bacillota	Unclassified_Bacillota	Unclassified_Bacillota	Unclassified_Bacillota		Firmicutes_bacterium_CAG:424	Bacteria	Firmicutes_A	Clostridia	Lachnospirales	Lachnospiraceae	Blautia	Blautia sp000432195	Scaffold	877697841726619	359712230215827	PRJEB876	SAMEA3138497	CBFI000000000.1	NA	1263022		latest	Scaffold	Full	Major	2013-07-17	MGS424	GCF_000432195.1	identical	Firmicutes bacterium CAG:424		DTU	ftp://ftp.ncbi.nlm.nih.gov/genomes/all/GCA/000/432/195/GCA_000432195.1_MGS424	derived from environmental source		2835	2835	0	GCA_000432195	1
GCA_000432215.1	GCA_000432215.1_MGS276	1262699	Bacteria	Bacillota	Clostridia	Eubacteriales	Lachnospiraceae	Anaerostipes		Anaerostipes_sp._CAG:276	Bacteria	Firmicutes_A	Clostridia	Lachnospirales	Lachnospiraceae	Anaerostipes	Anaerostipes caccae	Scaffold	971223021582734	359712230215827	PRJEB807	SAMEA3138498	CBFE000000000.1	NA	1262699		latest	Scaffold	Full	Major	2013-07-17	MGS276	GCF_000432215.1	identical	Anaerostipes sp. CAG:276		DTU	ftp://ftp.ncbi.nlm.nih.gov/genomes/all/GCA/000/432/215/GCA_000432215.1_MGS276	derived from environmental source		3143	3143	0	GCA_000432215	1
GCA_000432235.1	GCA_000432235.1_MGS36	1263079	Bacteria	Bacillota	Clostridia	Eubacteriales	Eubacteriaceae	Eubacterium		Eubacterium_rectale_CAG:36	Bacteria	Firmicutes_A	Clostridia	Lachnospirales	Lachnospiraceae	Agathobacter	Agathobacter rectalis	Scaffold	949640287769784	431654676258993	PRJEB850	SAMEA3138499	CBFV000000000.1	NA	1263079		latest	Scaffold	Full	Major	2013-07-17	MGS36	GCF_000432235.1	identical	Eubacterium rectale CAG:36		DTU	ftp://ftp.ncbi.nlm.nih.gov/genomes/all/GCA/000/432/235/GCA_000432235.1_MGS36	derived from environmental source		2529	2529	0	GCA_000432235	1
GCA_000432255.1	GCA_000432255.1_MGS878	1262686	Bacteria	Mycoplasmatota	Mollicutes	Acholeplasmatales	Acholeplasmataceae	Acholeplasma		Acholeplasma_sp._CAG:878	Bacteria	Firmicutes	Bacilli	RF39	UBA660	Faecisoma	Faecisoma sp000432255	Scaffold	920863309352518	0	PRJEB1026	SAMEA3138500	CAXX000000000.1	NA	1262686		latest	Scaffold	Full	Major	2013-07-17	MGS878	GCF_000432255.1	identical	Acholeplasma sp. CAG:878		DTU	ftp://ftp.ncbi.nlm.nih.gov/genomes/all/GCA/000/432/255/GCA_000432255.1_MGS878	derived from environmental source		1145	1145	0	GCA_000432255	1
GCA_000432275.1	GCA_000432275.1_MGS495	1262987	Bacteria	Pseudomonadota	Unclassified_Pseudomonadota	Unclassified_Pseudomonadota	Unclassified_Pseudomonadota	Unclassified_Pseudomonadota		Proteobacteria_bacterium_CAG:495	Bacteria	Proteobacteria	Alphaproteobacteria	RF32	CAG-239	CAZU01	CAZU01 sp000432275	Scaffold	956834532374101	0	PRJEB906	SAMEA3138501	CAZU000000000.1	NA	1262987		latest	Scaffold	Full	Major	2013-07-17	MGS495	GCF_000432275.1	identical	Proteobacteria bacterium CAG:495		DTU	ftp://ftp.ncbi.nlm.nih.gov/genomes/all/GCA/000/432/275/GCA_000432275.1_MGS495	derived from environmental source		1693	1693	0	GCA_000432275	1
GCA_000432295.1	GCA_000432295.1_MGS189	1262737	Bacteria	Bacteroidota	Bacteroidia	Bacteroidales	Bacteroidaceae	Bacteroides		Bacteroides_sp._CAG:189	Bacteria	Bacteroidota	Bacteroidia	Bacteroidales	Bacteroidaceae	Bacteroides	Bacteroides salyersiae	Scaffold	784172661870504	359712230215827	PRJEB747	SAMEA3138502	CAYI000000000.1	NA	1262737		latest	Scaffold	Full	Major	2013-07-17	MGS189	GCF_000432295.1	identical	Bacteroides sp. CAG:189		DTU	ftp://ftp.ncbi.nlm.nih.gov/genomes/all/GCA/000/432/295/GCA_000432295.1_MGS189	derived from environmental source		3866	3866	0	GCA_000432295	1
GCA_000432315.1	GCA_000432315.1_MGS264	1262786	Bacteria	Bacillota	Clostridia	Eubacteriales	Clostridiaceae	Clostridium		Clostridium_sp._CAG:264	Bacteria	Firmicutes_A	Clostridia	Lachnospirales	Lachnospiraceae	Coprococcus	Coprococcus sp900066115	Scaffold	920863309352518	503597122302158	PRJEB796	SAMEA3138503	CAYM000000000.1	NA	1262786		latest	Scaffold	Full	Major	2013-07-17	MGS264	GCF_000432315.1	identical	Clostridium sp. CAG:264		DTU	ftp://ftp.ncbi.nlm.nih.gov/genomes/all/GCA/000/432/315/GCA_000432315.1_MGS264	derived from environmental source		2136	2136	0	GCA_000432315	1
GCA_000432335.1	GCA_000432335.1_MGS646	1262995	Bacteria	Bacillota	Unclassified_Bacillota	Unclassified_Bacillota	Unclassified_Bacillota	Unclassified_Bacillota		Firmicutes_bacterium_CAG:646	Bacteria	Firmicutes_A	Clostridia	Lachnospirales	Lachnospiraceae	Oliverpabstia	Oliverpabstia sp000432335	Scaffold	956834532374101	431654676258993	PRJEB971	SAMEA3138504	CAZW000000000.1	NA	1262995		latest	Scaffold	Full	Major	2013-07-17	MGS646	GCF_000432335.1	identical	Firmicutes bacterium CAG:646		DTU	ftp://ftp.ncbi.nlm.nih.gov/genomes/all/GCA/000/432/335/GCA_000432335.1_MGS646	derived from environmental source		2671	2671	0	GCA_000432335	1
GCA_000432355.1	GCA_000432355.1_MGS161	1262881	Bacteria	Bacillota	Clostridia	Eubacteriales	Eubacteriaceae	Eubacterium		Eubacterium_sp._CAG:161	Bacteria	Firmicutes_A	Clostridia	Lachnospirales	Lachnospiraceae	Eubacterium_G	Eubacterium_G sp000432355	Scaffold	97841726618705	287769784172662	PRJEB732	SAMEA3138505	CAYQ000000000.1	NA	1262881		latest	Scaffold	Full	Major	2013-07-17	MGS161	GCF_000432355.1	identical	Eubacterium sp. CAG:161		DTU	ftp://ftp.ncbi.nlm.nih.gov/genomes/all/GCA/000/432/355/GCA_000432355.1_MGS161	derived from environmental source		2196	2196	0	GCA_000432355	1
GCA_000432375.1	GCA_000432375.1_MGS103	1262999	Bacteria	Bacillota	Unclassified_Bacillota	Unclassified_Bacillota	Unclassified_Bacillota	Unclassified_Bacillota		Firmicutes_bacterium_CAG:103	Bacteria	Firmicutes_A	Clostridia	Oscillospirales	Oscillospiraceae	CAG-103	CAG-103 sp000432375	Scaffold	913669064748201	215827338129496	PRJEB679	SAMEA3138506	CAWL000000000.1	NA	1262999		latest	Scaffold	Full	Major	2013-07-17	MGS103	GCF_000432375.1	identical	Firmicutes bacterium CAG:103		DTU	ftp://ftp.ncbi.nlm.nih.gov/genomes/all/GCA/000/432/375/GCA_000432375.1_MGS103	derived from environmental source		1809	1809	0	GCA_000432375	1
GCA_000432395.1	GCA_000432395.1_MGS259	1263062	Bacteria	Bacillota	Clostridia	Eubacteriales	Lachnospiraceae	Butyrivibrio		Butyrivibrio_crossotus_CAG:259	Bacteria	Firmicutes_A	Clostridia	Lachnospirales	Lachnospiraceae	Butyrivibrio_A	Butyrivibrio_A crossotus	Scaffold	985611510791367	431654676258993	PRJEB793	SAMEA3138507	CAYU000000000.1	NA	1263062		latest	Scaffold	Full	Major	2013-07-17	MGS259	GCF_000432395.1	identical	Butyrivibrio crossotus CAG:259		DTU	ftp://ftp.ncbi.nlm.nih.gov/genomes/all/GCA/000/432/395/GCA_000432395.1_MGS259	derived from environmental source		1976	1976	0	GCA_000432395	1
GCA_000432415.1	GCA_000432415.1_MGS149	1262776	Bacteria	Bacillota	Clostridia	Eubacteriales	Clostridiaceae	Clostridium		Clostridium_sp._CAG:149	Bacteria	Firmicutes_A	Clostridia	Lachnospirales	Lachnospiraceae	Clostridium_Q	Clostridium_Q saccharolyticum_A	Scaffold	906474820143885	431654676258993	PRJEB724	SAMEA3138508	CAYX000000000.1	NA	1262776		latest	Scaffold	Full	Major	2013-07-17	MGS149	GCF_000432415.1	identical	Clostridium sp. CAG:149		DTU	ftp://ftp.ncbi.nlm.nih.gov/genomes/all/GCA/000/432/415/GCA_000432415.1_MGS149	derived from environmental source		2596	2596	0	GCA_000432415	1
GCA_000432435.1	GCA_000432435.1_MGS180	1262882	Bacteria	Bacillota	Clostridia	Eubacteriales	Eubacteriaceae	Eubacterium		Eubacterium_sp._CAG:180	Bacteria	Firmicutes_A	Clostridia	Oscillospirales	Acutalibacteraceae	Fimenecus	Fimenecus sp000432435	Scaffold	942446043165468	0.719424460431655	PRJEB743	SAMEA3138509	CAZC000000000.1	NA	1262882		latest	Scaffold	Full	Major	2013-07-17	MGS180	GCF_000432435.1	identical	Eubacterium sp. CAG:180		DTU	ftp://ftp.ncbi.nlm.nih.gov/genomes/all/GCA/000/432/435/GCA_000432435.1_MGS180	derived from environmental source		1742	1742	0	GCA_000432435	1
GCA_000432455.1	GCA_000432455.1_MGS17	1262951	Bacteria	Bacillota	Clostridia	Eubacteriales	Oscillospiraceae	Ruminococcus		Ruminococcus_sp._CAG:17	Bacteria	Firmicutes_A	Clostridia	Lachnospirales	Lachnospiraceae	Blautia_A	Blautia_A sp900066335	Scaffold	784172661870504	359712230215827	PRJEB738	SAMEA3138510	CAZF000000000.1	NA	1262951		latest	Scaffold	Full	Major	2013-07-17	MGS17	GCF_000432455.1	identical	Ruminococcus sp. CAG:17		DTU	ftp://ftp.ncbi.nlm.nih.gov/genomes/all/GCA/000/432/455/GCA_000432455.1_MGS17	derived from environmental source		2593	2593	0	GCA_000432455	1
GCA_000432475.1	GCA_000432475.1_MGS127	1262774	Bacteria	Bacillota	Clostridia	Eubacteriales	Clostridiaceae	Clostridium		Clostridium_sp._CAG:127	Bacteria	Firmicutes_A	Clostridia	Lachnospirales	Lachnospiraceae	CAG-127	CAG-127 sp900319515	Scaffold	97841726618705	503597122302158	PRJEB706	SAMEA3138511	CAZJ000000000.1	NA	1262774		latest	Scaffold	Full	Major	2013-07-17	MGS127	GCF_000432475.1	identical	Clostridium sp. CAG:127		DTU	ftp://ftp.ncbi.nlm.nih.gov/genomes/all/GCA/000/432/475/GCA_000432475.1_MGS127	derived from environmental source		2463	2463	0	GCA_000432475	1
GCA_000432495.1	GCA_000432495.1_MGS558	1263047	Bacteria	Bacteroidota	Bacteroidia	Bacteroidales	Bacteroidaceae	Bacteroides		Bacteroides_fragilis_CAG:558	Bacteria	Bacteroidota	Bacteroidia	Bacteroidales	Bacteroidaceae	Bacteroides	Bacteroides fragilis_A	Scaffold	561151079136691	0.719424460431655	PRJEB931	SAMEA3138512	CAZX000000000.1	NA	1263047		latest	Scaffold	Full	Major	2013-07-17	MGS558	GCF_000432495.1	identical	Bacteroides fragilis CAG:558		DTU	ftp://ftp.ncbi.nlm.nih.gov/genomes/all/GCA/000/432/495/GCA_000432495.1_MGS558	derived from environmental source		3729	3729	0	GCA_000432495	1
GCA_000432515.1	GCA_000432515.1_MGS545	1262742	Bacteria	Bacteroidota	Bacteroidia	Bacteroidales	Bacteroidaceae	Bacteroides		Bacteroides_sp._CAG:545	Bacteria	Bacteroidota	Bacteroidia	Bacteroidales	UBA932	Cryptobacteroides	Cryptobacteroides sp000432515	Scaffold	942446043165468	0.719424460431655	PRJEB926	SAMEA3138513	CBAA000000000.1	NA	1262742		latest	Scaffold	Full	Major	2013-07-17	MGS545	GCF_000432515.1	identical	Bacteroides sp. CAG:545		DTU	ftp://ftp.ncbi.nlm.nih.gov/genomes/all/GCA/000/432/515/GCA_000432515.1_MGS545	derived from environmental source		2183	2183	0	GCA_000432515	1
GCA_000432535.1	GCA_000432535.1_MGS661	1262746	Bacteria	Bacteroidota	Bacteroidia	Bacteroidales	Bacteroidaceae	Bacteroides		Bacteroides_sp._CAG:661	Bacteria	Bacteroidota	Bacteroidia	Bacteroidales	Bacteroidaceae	Bacteroides	Bacteroides massiliensis	Scaffold	784172661870504	143884892086331	PRJEB974	SAMEA3138514	CBAC000000000.1	NA	1262746		latest	Scaffold	Full	Major	2013-07-17	MGS661	GCF_000432535.1	identical	Bacteroides sp. CAG:661		DTU	ftp://ftp.ncbi.nlm.nih.gov/genomes/all/GCA/000/432/535/GCA_000432535.1_MGS661	derived from environmental source		2573	2573	0	GCA_000432535	1
GCA_000432555.1	GCA_000432555.1_MGS75	1262836	Bacteria	Bacillota	Clostridia	Eubacteriales	Clostridiaceae	Clostridium		Clostridium_sp._CAG:75	Bacteria	Firmicutes_A	Clostridia	Lachnospirales	Lachnospiraceae	Butyribacter	Butyribacter sp003529475	Scaffold	935251798561151	143884892086331	PRJEB995	SAMEA3138515	CBAE000000000.1	NA	1262836		latest	Scaffold	Full	Major	2013-07-17	MGS75	GCF_000432555.1	identical	Clostridium sp. CAG:75		DTU	ftp://ftp.ncbi.nlm.nih.gov/genomes/all/GCA/000/432/555/GCA_000432555.1_MGS75	derived from environmental source		2286	2286	0	GCA_000432555	1
GCA_000432575.1	GCA_000432575.1_MGS762	1262837	Bacteria	Bacillota	Clostridia	Eubacteriales	Clostridiaceae	Clostridium		Clostridium_sp._CAG:762	Bacteria	Firmicutes	Bacilli	RF39	UBA660	CAG-762	CAG-762 sp000432575	Scaffold	920863309352518	0	PRJEB999	SAMEA3138516	CBAH000000000.1	NA	1262837		latest	Scaffold	Full	Major	2013-07-17	MGS762	GCF_000432575.1	identical	Clostridium sp. CAG:762		DTU	ftp://ftp.ncbi.nlm.nih.gov/genomes/all/GCA/000/432/575/GCA_000432575.1_MGS762	derived from environmental source		1127	1127	0	GCA_000432575	1
GCA_000432595.1	GCA_000432595.1_MGS710	1262833	Bacteria	Bacillota	Clostridia	Eubacteriales	Clostridiaceae	Clostridium		Clostridium_sp._CAG:710	Bacteria	Firmicutes	Bacilli	RF39	UBA660	CAG-710	CAG-710 sp000432595	Scaffold	906474820143885	143884892086331	PRJEB985	SAMEA3138517	CBAJ000000000.1	NA	1262833		latest	Scaffold	Full	Major	2013-07-17	MGS710	GCF_000432595.1	identical	Clostridium sp. CAG:710		DTU	ftp://ftp.ncbi.nlm.nih.gov/genomes/all/GCA/000/432/595/GCA_000432595.1_MGS710	derived from environmental source		1170	1170	0	GCA_000432595	1
GCA_000432615.1	GCA_000432615.1_MGS135	1263111	Bacteria	Pseudomonadota	Betaproteobacteria	Burkholderiales	Sutterellaceae	Sutterella		Sutterella_wadsworthensis_CAG:135	Bacteria	Proteobacteria	Gammaproteobacteria	Burkholderiales	Burkholderiaceae	Sutterella	Sutterella wadsworthensis	Scaffold	949640287769784	0	PRJEB713	SAMEA3138518	CAZN000000000.1	NA	1263111		latest	Scaffold	Full	Major	2013-07-17	MGS135	GCF_000432615.1	identical	Sutterella wadsworthensis CAG:135		DTU	ftp://ftp.ncbi.nlm.nih.gov/genomes/all/GCA/000/432/615/GCA_000432615.1_MGS135	derived from environmental source		2410	2410	0	GCA_000432615	1
GCA_000432635.1	GCA_000432635.1_MGS28	1263073	Bacteria	Bacillota	Clostridia	Eubacteriales	Lachnospiraceae	Dorea		Dorea_formicigenerans_CAG:28	Bacteria	Firmicutes_A	Clostridia	Lachnospirales	Lachnospiraceae	Dorea	Dorea formicigenerans	Scaffold	899280575539568	719424460431655	PRJEB810	SAMEA3138519	CBFN000000000.1	NA	1263073		latest	Scaffold	Full	Major	2013-07-17	MGS28	GCF_000432635.1	identical	Dorea formicigenerans CAG:28		DTU	ftp://ftp.ncbi.nlm.nih.gov/genomes/all/GCA/000/432/635/GCA_000432635.1_MGS28	derived from environmental source		2461	2461	0	GCA_000432635	1
GCA_000432655.1	GCA_000432655.1_MGS1060	1262734	Bacteria	Bacteroidota	Bacteroidia	Bacteroidales	Bacteroidaceae	Bacteroides		Bacteroides_sp._CAG:1060	Bacteria	Bacteroidota	Bacteroidia	Bacteroidales	UBA932	Cryptobacteroides	Cryptobacteroides sp000432655	Scaffold	841726618705036	0	PRJEB683	SAMEA3138520	CAWQ000000000.1	NA	1262734		latest	Scaffold	Full	Major	2013-07-17	MGS1060	GCF_000432655.1	identical	Bacteroides sp. CAG:1060		DTU	ftp://ftp.ncbi.nlm.nih.gov/genomes/all/GCA/000/432/655/GCA_000432655.1_MGS1060	derived from environmental source		1576	1576	0	GCA_000432655	1
GCA_000432675.1	GCA_000432675.1_MGS50	1262949	Bacteria	Bacillota	Clostridia	Eubacteriales	Lachnospiraceae	Roseburia		Roseburia_sp._CAG:50	Bacteria	Firmicutes_A	Clostridia	Lachnospirales	Lachnospiraceae	Eubacterium_I	Eubacterium_I ramulus	Scaffold	956834532374101	719424460431655	PRJEB907	SAMEA3138521	CBAK000000000.1	NA	1262949		latest	Scaffold	Full	Major	2013-07-17	MGS50	GCF_000432675.1	identical	Roseburia sp. CAG:50		DTU	ftp://ftp.ncbi.nlm.nih.gov/genomes/all/GCA/000/432/675/GCA_000432675.1_MGS50	derived from environmental source		2482	2482	0	GCA_000432675	1
GCA_000432695.1	GCA_000432695.1_MGS702	1262747	Bacteria	Bacteroidota	Bacteroidia	Bacteroidales	Bacteroidaceae	Bacteroides		Bacteroides_sp._CAG:702	Bacteria	Bacteroidota	Bacteroidia	Bacteroidales	Bacteroidaceae	Phocaeicola	Phocaeicola gallinaceus	Scaffold	906474820143885	0.719424460431655	PRJEB983	SAMEA3138522	CBAM000000000.1	NA	1262747		latest	Scaffold	Full	Major	2013-07-17	MGS702	GCF_000432695.1	identical	Bacteroides sp. CAG:702		DTU	ftp://ftp.ncbi.nlm.nih.gov/genomes/all/GCA/000/432/695/GCA_000432695.1_MGS702	derived from environmental source		2855	2855	0	GCA_000432695	1
GCA_000432715.1	GCA_000432715.1_MGS68	1263035	Bacteria	Bacteroidota	Bacteroidia	Bacteroidales	Rikenellaceae	Alistipes		Alistipes_finegoldii_CAG:68	Bacteria	Bacteroidota	Bacteroidia	Bacteroidales	Rikenellaceae	Alistipes	Alistipes finegoldii	Scaffold	741007194244604	0.719424460431655	PRJEB978	SAMEA3138523	CBAO000000000.1	NA	1263035		latest	Scaffold	Full	Major	2013-07-17	MGS68	GCF_000432715.1	identical	Alistipes finegoldii CAG:68		DTU	ftp://ftp.ncbi.nlm.nih.gov/genomes/all/GCA/000/432/715/GCA_000432715.1_MGS68	derived from environmental source		2386	2386	0	GCA_000432715	1
GCA_000432735.1	GCA_000432735.1_MGS443	1262739	Bacteria	Bacteroidota	Bacteroidia	Bacteroidales	Bacteroidaceae	Bacteroides		Bacteroides_sp._CAG:443	Bacteria	Bacteroidota	Bacteroidia	Bacteroidales	Bacteroidaceae	Phocaeicola	Phocaeicola sp000432735	Scaffold	697841726618705	0.719424460431655	PRJEB883	SAMEA3138524	CBEN000000000.1	NA	1262739		latest	Scaffold	Full	Major	2013-07-17	MGS443	GCF_000432735.1	identical	Bacteroides sp. CAG:443		DTU	ftp://ftp.ncbi.nlm.nih.gov/genomes/all/GCA/000/432/735/GCA_000432735.1_MGS443	derived from environmental source		2710	2710	0	GCA_000432735	1
GCA_000432755.1	GCA_000432755.1_MGS380	1262946	Bacteria	Bacillota	Clostridia	Eubacteriales	Lachnospiraceae	Roseburia		Roseburia_sp._CAG:380	Bacteria	Firmicutes_A	Clostridia	Lachnospirales	Lachnospiraceae	Butyribacter	Butyribacter sp003524945	Scaffold	949640287769784	143884892086331	PRJEB859	SAMEA3138525	CBGD000000000.1	NA	1262946		latest	Scaffold	Full	Major	2013-07-17	MGS380	GCF_000432755.1	identical	Roseburia sp. CAG:380		DTU	ftp://ftp.ncbi.nlm.nih.gov/genomes/all/GCA/000/432/755/GCA_000432755.1_MGS380	derived from environmental source		2486	2486	0	GCA_000432755	1
GCA_000432775.1	GCA_000432775.1_MGS831	1262698	Bacteria	Bacteroidota	Bacteroidia	Bacteroidales	Rikenellaceae	Alistipes		Alistipes_sp._CAG:831	Bacteria	Bacteroidota	Bacteroidia	Bacteroidales	UBA932	Coprenecus	Coprenecus sp000432775	Scaffold	942446043165468	143884892086331	PRJEB1020	SAMEA3138526	CAYB000000000.1	NA	1262698		latest	Scaffold	Full	Major	2013-07-17	MGS831	GCF_000432775.1	identical	Alistipes sp. CAG:831		DTU	ftp://ftp.ncbi.nlm.nih.gov/genomes/all/GCA/000/432/775/GCA_000432775.1_MGS831	derived from environmental source		2179	2179	0	GCA_000432775	1
GCA_000432795.1	GCA_000432795.1_MGS235	1262854	Bacteria	Bacillota	Erysipelotrichia	Erysipelotrichales	Coprobacillaceae	Coprobacillus		Coprobacillus_sp._CAG:235	Bacteria	Firmicutes	Bacilli	Erysipelotrichales	Coprobacillaceae	Faecalibacillus	Faecalibacillus intestinalis	Scaffold	935251798561151	287769784172662	PRJEB774	SAMEA3138527	CAZR000000000.1	NA	1262854		latest	Scaffold	Full	Major	2013-07-17	MGS235	NA	NA	Coprobacillus sp. CAG:235		DTU	ftp://ftp.ncbi.nlm.nih.gov/genomes/all/GCA/000/432/795/GCA_000432795.1_MGS235	derived from environmental source		2339	2339	0	GCA_000432795	1
GCA_000432815.1	GCA_000432815.1_MGS45	1262947	Bacteria	Bacillota	Clostridia	Eubacteriales	Lachnospiraceae	Roseburia		Roseburia_sp._CAG:45	Bacteria	Firmicutes_A	Clostridia	Lachnospirales	Lachnospiraceae	RUG115	RUG115 sp900066395	Scaffold	971223021582734	647482014388489	PRJEB886	SAMEA3138528	CBET000000000.1	NA	1262947		latest	Scaffold	Full	Major	2013-07-17	MGS45	GCF_000432815.1	identical	Roseburia sp. CAG:45		DTU	ftp://ftp.ncbi.nlm.nih.gov/genomes/all/GCA/000/432/815/GCA_000432815.1_MGS45	derived from environmental source		2315	2315	0	GCA_000432815	1
GCA_000432835.1	GCA_000432835.1_MGS417	1262804	Bacteria	Bacillota	Clostridia	Eubacteriales	Clostridiaceae	Clostridium		Clostridium_sp._CAG:417	Bacteria	Firmicutes	Bacilli	RF39	UBA660	CAG-417	CAG-417 sp000432835	Scaffold	884892086330935	0.719424460431655	PRJEB874	SAMEA3138529	CBFQ000000000.1	NA	1262804		latest	Scaffold	Full	Major	2013-07-17	MGS417	GCF_000432835.1	identical	Clostridium sp. CAG:417		DTU	ftp://ftp.ncbi.nlm.nih.gov/genomes/all/GCA/000/432/835/GCA_000432835.1_MGS417	derived from environmental source		1291	1291	0	GCA_000432835	1
GCA_000432855.1	GCA_000432855.1_MGS822	1263032	Bacteria	Bacillota	Unclassified_Bacillota	Unclassified_Bacillota	Unclassified_Bacillota	Unclassified_Bacillota		Firmicutes_bacterium_CAG:822	Bacteria	Firmicutes	Bacilli	RF39	UBA660	Coprosoma	Coprosoma sp000432855	Scaffold	906474820143885	0.719424460431655	PRJEB1017	SAMEA3138530	CAYG000000000.1	NA	1263032		latest	Scaffold	Full	Major	2013-07-17	MGS822	GCF_000432855.1	identical	Firmicutes bacterium CAG:822		DTU	ftp://ftp.ncbi.nlm.nih.gov/genomes/all/GCA/000/432/855/GCA_000432855.1_MGS822	derived from environmental source		1377	1377	0	GCA_000432855	1
GCA_000432875.1	GCA_000432875.1_MGS466	1263025	Bacteria	Bacillota	Unclassified_Bacillota	Unclassified_Bacillota	Unclassified_Bacillota	Unclassified_Bacillota		Firmicutes_bacterium_CAG:466	Bacteria	Firmicutes_A	Clostridia	Lachnospirales	Anaerotignaceae	Anaerotignum	Anaerotignum sp001304995	Scaffold	985611510791367	215827338129496	PRJEB892	SAMEA3138531	CBFA000000000.1	NA	1263025		latest	Scaffold	Full	Major	2013-07-17	MGS466	GCF_000432875.1	identical	Firmicutes bacterium CAG:466		DTU	ftp://ftp.ncbi.nlm.nih.gov/genomes/all/GCA/000/432/875/GCA_000432875.1_MGS466	derived from environmental source		2676	2676	0	GCA_000432875	1
GCA_000432895.1	GCA_000432895.1_MGS449	1263023	Bacteria	Bacillota	Unclassified_Bacillota	Unclassified_Bacillota	Unclassified_Bacillota	Unclassified_Bacillota		Firmicutes_bacterium_CAG:449	Bacteria	Firmicutes	Bacilli	RFN20	CAG-449	CAG-449	CAG-449 sp000432895	Scaffold	877697841726619	215827338129496	PRJEB885	SAMEA3138532	CBFH000000000.1	NA	1263023		latest	Scaffold	Full	Major	2013-07-17	MGS449	GCF_000432895.1	identical	Firmicutes bacterium CAG:449		DTU	ftp://ftp.ncbi.nlm.nih.gov/genomes/all/GCA/000/432/895/GCA_000432895.1_MGS449	derived from environmental source		1771	1771	0	GCA_000432895	1
GCA_000432915.1	GCA_000432915.1_MGS194	1263008	Bacteria	Bacillota	Unclassified_Bacillota	Unclassified_Bacillota	Unclassified_Bacillota	Unclassified_Bacillota		Firmicutes_bacterium_CAG:194	Bacteria	Firmicutes_A	Clostridia	Lachnospirales	Lachnospiraceae	CAG-194	CAG-194 sp000432915	Scaffold	928057553956834	431654676258993	PRJEB750	SAMEA3138533	CAZT000000000.1	NA	1263008		latest	Scaffold	Full	Major	2013-07-17	MGS194	GCF_000432915.1	identical	Firmicutes bacterium CAG:194		DTU	ftp://ftp.ncbi.nlm.nih.gov/genomes/all/GCA/000/432/915/GCA_000432915.1_MGS194	derived from environmental source		2311	2311	0	GCA_000432915	1
GCA_000432935.1	GCA_000432935.1_MGS561	1263089	Bacteria	Bacteroidota	Bacteroidia	Bacteroidales	Odoribacteraceae	Odoribacter		Odoribacter_laneus_CAG:561	Bacteria	Bacteroidota	Bacteroidia	Bacteroidales	Marinifilaceae	Odoribacter	Odoribacter laneus	Scaffold	964028776978417	143884892086331	PRJEB933	SAMEA3138534	CBAQ000000000.1	NA	1263089		latest	Scaffold	Full	Major	2013-07-17	MGS561	GCF_000432935.1	identical	Odoribacter laneus CAG:561		DTU	ftp://ftp.ncbi.nlm.nih.gov/genomes/all/GCA/000/432/935/GCA_000432935.1_MGS561	derived from environmental source		2812	2812	0	GCA_000432935	1
GCA_000432975.1	GCA_000432975.1_MGS349	1262797	Bacteria	Bacillota	Clostridia	Eubacteriales	Clostridiaceae	Clostridium		Clostridium_sp._CAG:349	Bacteria	Firmicutes_A	Clostridia	Christensenellales	CAG-917	CAG-349	CAG-349 sp003539515	Scaffold	913669064748201	0	PRJEB843	SAMEA3138536	CBGK000000000.1	NA	1262797		latest	Scaffold	Full	Major	2013-07-17	MGS349	GCF_000432975.1	identical	Clostridium sp. CAG:349		DTU	ftp://ftp.ncbi.nlm.nih.gov/genomes/all/GCA/000/432/975/GCA_000432975.1_MGS349	derived from environmental source		1347	1347	0	GCA_000432975	1
GCA_000432995.1	GCA_000432995.1_MGS1013	1262769	Bacteria	Bacillota	Clostridia	Eubacteriales	Clostridiaceae	Clostridium		Clostridium_sp._CAG:1013	Bacteria	Firmicutes_A	Clostridia	Oscillospirales	Acutalibacteraceae	Acutalibacter	Acutalibacter sp000432995	Scaffold	841726618705036	143884892086331	PRJEB676	SAMEA3138537	CAWF000000000.1	NA	1262769		latest	Scaffold	Full	Major	2013-07-16	MGS1013	GCF_000432995.1	identical	Clostridium sp. CAG:1013	strain=CAG:1013	DTU	ftp://ftp.ncbi.nlm.nih.gov/genomes/all/GCA/000/432/995/GCA_000432995.1_MGS1013	derived from environmental source		2437	2437	0	GCA_000432995	1
GCA_000433015.1	GCA_000433015.1_MGS631	1262996	Bacteria	Bacillota	Unclassified_Bacillota	Unclassified_Bacillota	Unclassified_Bacillota	Unclassified_Bacillota		Firmicutes_bacterium_CAG:631	Bacteria	Firmicutes	Bacilli	RFN20	CAG-631	Caccosoma	Caccosoma faecigallinarum	Scaffold	928057553956834	0	PRJEB966	SAMEA3138538	CBAS000000000.1	NA	1262996		latest	Scaffold	Full	Major	2013-07-17	MGS631	GCF_000433015.1	identical	Firmicutes bacterium CAG:631		DTU	ftp://ftp.ncbi.nlm.nih.gov/genomes/all/GCA/000/433/015/GCA_000433015.1_MGS631	derived from environmental source		1348	1348	0	GCA_000433015	1
GCA_000433035.1	GCA_000433035.1_MGS324	1262969	Bacteria	Bacillota	Bacilli	Bacillales	Staphylococcaceae	Staphylococcus		Staphylococcus_sp._CAG:324	Bacteria	Firmicutes	Bacilli	ML615J-28	CAG-313	CAG-313	CAG-313 sp000433035	Scaffold	964028776978417	215827338129496	PRJEB833	SAMEA3138539	CBFU000000000.1	NA	1262969		latest	Scaffold	Full	Major	2013-07-17	MGS324	GCF_000433035.1	identical	Staphylococcus sp. CAG:324		DTU	ftp://ftp.ncbi.nlm.nih.gov/genomes/all/GCA/000/433/035/GCA_000433035.1_MGS324	derived from environmental source		1476	1476	0	GCA_000433035	1
GCA_000433055.1	GCA_000433055.1_MGS183	1262853	Bacteria	Bacillota	Erysipelotrichia	Erysipelotrichales	Coprobacillaceae	Coprobacillus		Coprobacillus_sp._CAG:183	Bacteria	Firmicutes	Bacilli	Erysipelotrichales	Coprobacillaceae	Erysipelatoclostridium	Erysipelatoclostridium ramosum	Scaffold	870503597122302	431654676258993	PRJEB745	SAMEA3138540	CAZV000000000.1	NA	1262853		latest	Scaffold	Full	Major	2013-07-17	MGS183	GCF_000433055.1	identical	Coprobacillus sp. CAG:183		DTU	ftp://ftp.ncbi.nlm.nih.gov/genomes/all/GCA/000/433/055/GCA_000433055.1_MGS183	derived from environmental source		2843	2843	0	GCA_000433055	1
GCA_000433075.1	GCA_000433075.1_MGS782	1262863	Bacteria	Bacillota	Clostridia	Eubacteriales	Lachnospiraceae	Coprococcus		Coprococcus_sp._CAG:782	Bacteria	Firmicutes_A	Clostridia	Lachnospirales	Lachnospiraceae	Coprococcus	Coprococcus sp000433075	Scaffold	964028776978417	431654676258993	PRJEB1005	SAMEA3138541	CAYJ000000000.1	NA	1262863		latest	Scaffold	Full	Major	2013-07-17	MGS782	GCF_000433075.1	identical	Coprococcus sp. CAG:782		DTU	ftp://ftp.ncbi.nlm.nih.gov/genomes/all/GCA/000/433/075/GCA_000433075.1_MGS782	derived from environmental source		1959	1959	0	GCA_000433075	1
GCA_000433095.1	GCA_000433095.1_MGS967	1262849	Bacteria	Bacillota	Clostridia	Eubacteriales	Clostridiaceae	Clostridium		Clostridium_sp._CAG:967	Bacteria	Cyanobacteria	Vampirovibrionia	Gastranaerophilales	Gastranaerophilaceae	Stercorousia	Stercorousia sp000433095	Scaffold	935251798561151	143884892086331	PRJEB1043	SAMEA3138542	CAYN000000000.1	NA	1262849		latest	Scaffold	Full	Major	2013-07-17	MGS967	GCF_000433095.1	identical	Clostridium sp. CAG:967		DTU	ftp://ftp.ncbi.nlm.nih.gov/genomes/all/GCA/000/433/095/GCA_000433095.1_MGS967	derived from environmental source		2036	2036	0	GCA_000433095	1
GCA_000433115.1	GCA_000433115.1_MGS382	1262957	Bacteria	Bacillota	Clostridia	Eubacteriales	Oscillospiraceae	Ruminococcus		Ruminococcus_sp._CAG:382	Bacteria	Firmicutes_A	Clostridia	Oscillospirales	CAG-382	UBA1206	UBA1206 sp000433115	Scaffold	877697841726619	0	PRJEB860	SAMEA3138543	CBGH000000000.1	NA	1262957		latest	Scaffold	Full	Major	2013-07-17	MGS382	GCF_000433115.1	identical	Ruminococcus sp. CAG:382		DTU	ftp://ftp.ncbi.nlm.nih.gov/genomes/all/GCA/000/433/115/GCA_000433115.1_MGS382	derived from environmental source		1853	1853	0	GCA_000433115	1
GCA_000433135.1	GCA_000433135.1_MGS921	1262847	Bacteria	Bacillota	Clostridia	Eubacteriales	Clostridiaceae	Clostridium		Clostridium_sp._CAG:921	Bacteria	Firmicutes_A	Clostridia	TANB77	CAG-465	CAG-465	CAG-465 sp000433135	Scaffold	834532374100719	0	PRJEB1035	SAMEA3138544	CAYR000000000.1	NA	1262847		latest	Scaffold	Full	Major	2013-07-17	MGS921	GCF_000433135.1	identical	Clostridium sp. CAG:921		DTU	ftp://ftp.ncbi.nlm.nih.gov/genomes/all/GCA/000/433/135/GCA_000433135.1_MGS921	derived from environmental source		1350	1350	0	GCA_000433135	1
GCA_000433155.1	GCA_000433155.1_MGS122	1262773	Bacteria	Bacillota	Clostridia	Eubacteriales	Clostridiaceae	Clostridium		Clostridium_sp._CAG:122	Bacteria	Firmicutes_A	Clostridia	Lachnospirales	Lachnospiraceae	Butyribacter	Butyribacter intestini	Scaffold	964028776978417	287769784172662	PRJEB703	SAMEA3138545	CAZY000000000.1	NA	1262773		latest	Scaffold	Full	Major	2013-07-17	MGS122	GCF_000433155.1	identical	Clostridium sp. CAG:122		DTU	ftp://ftp.ncbi.nlm.nih.gov/genomes/all/GCA/000/433/155/GCA_000433155.1_MGS122	derived from environmental source		2543	2543	0	GCA_000433155	1
GCA_000433175.1	GCA_000433175.1_MGS1058	1262918	Bacteria	Bacteroidota	Bacteroidia	Bacteroidales	Prevotellaceae	Prevotella		Prevotella_sp._CAG:1058	Bacteria	Bacteroidota	Bacteroidia	Bacteroidales	Bacteroidaceae	Prevotella	Prevotella sp000433175	Scaffold	949640287769784	143884892086331	PRJEB682	SAMEA3138546	CAWU000000000.1	NA	1262918		latest	Scaffold	Full	Major	2013-07-17	MGS1058	GCF_000433175.1	identical	Prevotella sp. CAG:1058		DTU	ftp://ftp.ncbi.nlm.nih.gov/genomes/all/GCA/000/433/175/GCA_000433175.1_MGS1058	derived from environmental source		2264	2264	0	GCA_000433175	1
GCA_000433195.1	GCA_000433195.1_MGS129	1263003	Bacteria	Bacillota	Unclassified_Bacillota	Unclassified_Bacillota	Unclassified_Bacillota	Unclassified_Bacillota		Firmicutes_bacterium_CAG:129	Bacteria	Firmicutes_A	Clostridia	Oscillospirales	Oscillospiraceae	ER4	ER4 sp900317525	Scaffold	870503597122302	215827338129496	PRJEB707	SAMEA3138547	CBAB000000000.1	NA	1263003		latest	Scaffold	Full	Major	2013-07-17	MGS129	GCF_000433195.1	identical	Firmicutes bacterium CAG:129		DTU	ftp://ftp.ncbi.nlm.nih.gov/genomes/all/GCA/000/433/195/GCA_000433195.1_MGS129	derived from environmental source		1635	1635	0	GCA_000433195	1
GCA_000433215.1	GCA_000433215.1_MGS105	1262872	Bacteria	Bacillota	Clostridia	Eubacteriales	Lachnospiraceae	Dorea		Dorea_sp._CAG:105	Bacteria	Firmicutes_A	Clostridia	Lachnospirales	Lachnospiraceae	CAG-317	CAG-317 sp000433215	Scaffold	942446043165468	503597122302158	PRJEB681	SAMEA3138548	CAWY000000000.1	NA	1262872		latest	Scaffold	Full	Major	2013-07-17	MGS105	GCF_000433215.1	identical	Dorea sp. CAG:105		DTU	ftp://ftp.ncbi.nlm.nih.gov/genomes/all/GCA/000/433/215/GCA_000433215.1_MGS105	derived from environmental source		2159	2159	0	GCA_000433215	1
GCA_000433235.1	GCA_000433235.1_MGS196	1262690	Bacteria	Pseudomonadota	Gammaproteobacteria	Moraxellales	Moraxellaceae	Acinetobacter		Acinetobacter_sp._CAG:196	Bacteria	Cyanobacteria	Vampirovibrionia	Gastranaerophilales	Gastranaerophilaceae	CAG-196	CAG-196 sp002102975	Scaffold	956834532374101	0.719424460431655	PRJEB751	SAMEA3138549	CBAD000000000.1	NA	1262690		latest	Scaffold	Full	Major	2013-07-17	MGS196	GCF_000433235.1	identical	Acinetobacter sp. CAG:196		DTU	ftp://ftp.ncbi.nlm.nih.gov/genomes/all/GCA/000/433/235/GCA_000433235.1_MGS196	derived from environmental source		2086	2086	0	GCA_000433235	1
GCA_000433255.1	GCA_000433255.1_MGS605	1262855	Bacteria	Bacillota	Erysipelotrichia	Erysipelotrichales	Coprobacillaceae	Coprobacillus		Coprobacillus_sp._CAG:605	Bacteria	Firmicutes	Bacilli	RF39	UBA660	CAG-605	CAG-605 sp000433255	Scaffold	863309352517986	0	PRJEB956	SAMEA3138550	CBAU000000000.1	NA	1262855		latest	Scaffold	Full	Major	2013-07-17	MGS605	GCF_000433255.1	identical	Coprobacillus sp. CAG:605		DTU	ftp://ftp.ncbi.nlm.nih.gov/genomes/all/GCA/000/433/255/GCA_000433255.1_MGS605	derived from environmental source		1211	1211	0	GCA_000433255	1
GCA_000433275.1	GCA_000433275.1_MGS218	1263072	Bacteria	Bacillota	Negativicutes	Veillonellales	Veillonellaceae	Dialister		Dialister_invisus_CAG:218	Bacteria	Firmicutes_C	Negativicutes	Veillonellales	Dialisteraceae	Dialister	Dialister invisus	Scaffold	935251798561151	143884892086331	PRJEB764	SAMEA3138551	CBAF000000000.1	NA	1263072		latest	Scaffold	Full	Major	2013-07-17	MGS218	GCF_000433275.1	identical	Dialister invisus CAG:218		DTU	ftp://ftp.ncbi.nlm.nih.gov/genomes/all/GCA/000/433/275/GCA_000433275.1_MGS218	derived from environmental source		1693	1693	0	GCA_000433275	1
GCA_000433295.1	GCA_000433295.1_MGS665	1263071	Bacteria	Bacillota	Clostridia	Eubacteriales	Lachnospiraceae	Coprococcus		Coprococcus_eutactus_CAG:665	Bacteria	Firmicutes_A	Clostridia	Lachnospirales	Lachnospiraceae	Coprococcus	Coprococcus eutactus	Scaffold	964028776978417	287769784172662	PRJEB975	SAMEA3138552	CBAW000000000.1	NA	1263071		latest	Scaffold	Full	Major	2013-07-17	MGS665	GCF_000433295.1	identical	Coprococcus eutactus CAG:665		DTU	ftp://ftp.ncbi.nlm.nih.gov/genomes/all/GCA/000/433/295/GCA_000433295.1_MGS665	derived from environmental source		2415	2415	0	GCA_000433295	1
GCA_000433315.1	GCA_000433315.1_MGS345	1263020	Bacteria	Bacillota	Unclassified_Bacillota	Unclassified_Bacillota	Unclassified_Bacillota	Unclassified_Bacillota		Firmicutes_bacterium_CAG:345	Bacteria	Firmicutes	Bacilli	RFN20	CAG-288	CAG-345	CAG-345 sp000433315	Scaffold	920863309352518	0.719424460431655	PRJEB841	SAMEA3138553	CBGR000000000.1	NA	1263020		latest	Scaffold	Full	Major	2013-07-17	MGS345	GCF_000433315.1	identical	Firmicutes bacterium CAG:345		DTU	ftp://ftp.ncbi.nlm.nih.gov/genomes/all/GCA/000/433/315/GCA_000433315.1_MGS345	derived from environmental source		1462	1462	0	GCA_000433315	1
GCA_000433335.1	GCA_000433335.1_MGS1219	1262772	Bacteria	Bacillota	Clostridia	Eubacteriales	Clostridiaceae	Clostridium		Clostridium_sp._CAG:1219	Bacteria	Firmicutes_A	Clostridia	TANB77	CAG-465	CAG-465	CAG-465 sp000433335	Scaffold	870503597122302	0.719424460431655	PRJEB702	SAMEA3138554	CBAG000000000.1	NA	1262772		latest	Scaffold	Full	Major	2013-07-17	MGS1219	GCF_000433335.1	identical	Clostridium sp. CAG:1219		DTU	ftp://ftp.ncbi.nlm.nih.gov/genomes/all/GCA/000/433/335/GCA_000433335.1_MGS1219	derived from environmental source		1041	1041	0	GCA_000433335	1
GCA_000433355.1	GCA_000433355.1_MGS435	1262695	Bacteria	Bacteroidota	Bacteroidia	Bacteroidales	Rikenellaceae	Alistipes		Alistipes_sp._CAG:435	Bacteria	Bacteroidota	Bacteroidia	Bacteroidales	UBA932	Cryptobacteroides	Cryptobacteroides sp000433355	Scaffold	935251798561151	0.719424460431655	PRJEB879	SAMEA3138555	CBGN000000000.1	NA	1262695		latest	Scaffold	Full	Major	2013-07-17	MGS435	GCF_000433355.1	identical	Alistipes sp. CAG:435		DTU	ftp://ftp.ncbi.nlm.nih.gov/genomes/all/GCA/000/433/355/GCA_000433355.1_MGS435	derived from environmental source		2286	2286	0	GCA_000433355	1
GCA_000433375.1	GCA_000433375.1_MGS32	1263044	Bacteria	Bacteroidota	Bacteroidia	Bacteroidales	Bacteroidaceae	Bacteroides		Bacteroides_faecis_CAG:32	Bacteria	Bacteroidota	Bacteroidia	Bacteroidales	Bacteroidaceae	Bacteroides	Bacteroides faecis	Scaffold	438848920863309	359712230215827	PRJEB831	SAMEA3138556	CBGB000000000.1	NA	1263044		latest	Scaffold	Full	Major	2013-07-17	MGS32	GCF_000433375.1	identical	Bacteroides faecis CAG:32		DTU	ftp://ftp.ncbi.nlm.nih.gov/genomes/all/GCA/000/433/375/GCA_000433375.1_MGS32	derived from environmental source		3635	3635	0	GCA_000433375	1
GCA_000433395.1	GCA_000433395.1_MGS224	1263067	Bacteria	Bacillota	Clostridia	Eubacteriales	Clostridiaceae	Clostridium		Clostridium_hathewayi_CAG:224	Bacteria	Firmicutes_A	Clostridia	Lachnospirales	Lachnospiraceae	Hungatella	Hungatella sp005845265	Scaffold	906474820143885	647482014388489	PRJEB768	SAMEA3138557	CBAI000000000.1	NA	1263067		latest	Scaffold	Full	Major	2013-07-17	MGS224	GCF_000433395.1	identical	Clostridium hathewayi CAG:224		DTU	ftp://ftp.ncbi.nlm.nih.gov/genomes/all/GCA/000/433/395/GCA_000433395.1_MGS224	derived from environmental source		4753	4753	0	GCA_000433395	1
GCA_000433415.1	GCA_000433415.1_MGS448	1262808	Bacteria	Bacillota	Clostridia	Eubacteriales	Clostridiaceae	Clostridium		Clostridium_sp._CAG:448	Bacteria	Firmicutes_A	Clostridia	Oscillospirales	CAG-272	CAG-448	CAG-448 sp000433415	Scaffold	949640287769784	0.719424460431655	PRJEB884	SAMEA3138558	CBFP000000000.1	NA	1262808		latest	Scaffold	Full	Major	2013-07-17	MGS448	GCF_000433415.1	identical	Clostridium sp. CAG:448		DTU	ftp://ftp.ncbi.nlm.nih.gov/genomes/all/GCA/000/433/415/GCA_000433415.1_MGS448	derived from environmental source		2084	2084	0	GCA_000433415	1
GCA_000433435.1	GCA_000433435.1_MGS53	1262697	Bacteria	Bacteroidota	Bacteroidia	Bacteroidales	Rikenellaceae	Alistipes		Alistipes_sp._CAG:53	Bacteria	Bacteroidota	Bacteroidia	Bacteroidales	Rikenellaceae	Alistipes	Alistipes shahii	Scaffold	640287769784173	0	PRJEB920	SAMEA3138559	CBAY000000000.1	NA	1262697		latest	Scaffold	Full	Major	2013-07-17	MGS53	GCF_000433435.1	identical	Alistipes sp. CAG:53		DTU	ftp://ftp.ncbi.nlm.nih.gov/genomes/all/GCA/000/433/435/GCA_000433435.1_MGS53	derived from environmental source		2193	2193	0	GCA_000433435	1
GCA_000433455.1	GCA_000433455.1_MGS877	1262907	Bacteria	Mycoplasmatota	Mollicutes	Mycoplasmatales	Mycoplasmataceae	Mycoplasma		Mycoplasma_sp._CAG:877	Bacteria	Firmicutes	Bacilli	RF39	UBA660	CAG-877	CAG-877 sp000433455	Scaffold	928057553956834	0.719424460431655	PRJEB1025	SAMEA3138560	CAYV000000000.1	NA	1262907		latest	Scaffold	Full	Major	2013-07-17	MGS877	GCF_000433455.1	identical	Mycoplasma sp. CAG:877		DTU	ftp://ftp.ncbi.nlm.nih.gov/genomes/all/GCA/000/433/455/GCA_000433455.1_MGS877	derived from environmental source		1408	1408	0	GCA_000433455	1
GCA_000433475.1	GCA_000433475.1_MGS956	1262908	Bacteria	Mycoplasmatota	Mollicutes	Mycoplasmatales	Mycoplasmataceae	Mycoplasma		Mycoplasma_sp._CAG:956	Bacteria	Firmicutes	Bacilli	RF39	UBA660	CAG-605	CAG-605 sp000433475	Scaffold	892086330935252	0	PRJEB1041	SAMEA3138561	CAZA000000000.1	NA	1262908		latest	Scaffold	Full	Major	2013-07-17	MGS956	GCF_000433475.1	identical	Mycoplasma sp. CAG:956		DTU	ftp://ftp.ncbi.nlm.nih.gov/genomes/all/GCA/000/433/475/GCA_000433475.1_MGS956	derived from environmental source		1369	1369	0	GCA_000433475	1
GCA_000433495.1	GCA_000433495.1_MGS108	1262950	Bacteria	Bacillota	Clostridia	Eubacteriales	Oscillospiraceae	Ruminococcus		Ruminococcus_sp._CAG:108	Bacteria	Firmicutes_A	Clostridia	Oscillospirales	Acutalibacteraceae	Ruminococcus_E	Ruminococcus_E bromii_B	Scaffold	956834532374101	215827338129496	PRJEB686	SAMEA3138562	CAXD000000000.1	NA	1262950		latest	Scaffold	Full	Major	2013-07-17	MGS108	GCF_000433495.1	identical	Ruminococcus sp. CAG:108		DTU	ftp://ftp.ncbi.nlm.nih.gov/genomes/all/GCA/000/433/495/GCA_000433495.1_MGS108	derived from environmental source		1917	1917	0	GCA_000433495	1
GCA_000433515.1	GCA_000433515.1_MGS272	1263015	Bacteria	Bacillota	Unclassified_Bacillota	Unclassified_Bacillota	Unclassified_Bacillota	Unclassified_Bacillota		Firmicutes_bacterium_CAG:272	Bacteria	Firmicutes_A	Clostridia	Oscillospirales	CAG-272	CAG-272	CAG-272 sp000433515	Scaffold	899280575539568	0.719424460431655	PRJEB804	SAMEA3138563	CBFW000000000.1	NA	1263015		latest	Scaffold	Full	Major	2013-07-17	MGS272	GCF_000433515.1	identical	Firmicutes bacterium CAG:272		DTU	ftp://ftp.ncbi.nlm.nih.gov/genomes/all/GCA/000/433/515/GCA_000433515.1_MGS272	derived from environmental source		2249	2249	0	GCA_000433515	1
GCA_000433535.1	GCA_000433535.1_MGS317	1262873	Bacteria	Bacillota	Clostridia	Eubacteriales	Lachnospiraceae	Dorea		Dorea_sp._CAG:317	Bacteria	Firmicutes_A	Clostridia	Lachnospirales	Lachnospiraceae	CAG-317	CAG-317 sp000433535	Scaffold	949640287769784	359712230215827	PRJEB829	SAMEA3138564	CBGJ000000000.1	NA	1262873		latest	Scaffold	Full	Major	2013-07-17	MGS317	GCF_000433535.1	identical	Dorea sp. CAG:317		DTU	ftp://ftp.ncbi.nlm.nih.gov/genomes/all/GCA/000/433/535/GCA_000433535.1_MGS317	derived from environmental source		2206	2206	0	GCA_000433535	1
GCA_000433555.1	GCA_000433555.1_MGS126	1263106	Bacteria	Bacillota	Clostridia	Eubacteriales	Oscillospiraceae	Ruminococcus		[Ruminococcus]_gnavus_CAG:126	Bacteria	Firmicutes_A	Clostridia	Lachnospirales	Lachnospiraceae	Ruminococcus_B	Ruminococcus_B gnavus	Scaffold	97841726618705	359712230215827	PRJEB705	SAMEA3138565	CBAL000000000.1	NA	1263106		latest	Scaffold	Full	Major	2013-07-17	MGS126	GCF_000433555.1	identical	[Ruminococcus] gnavus CAG:126		DTU	ftp://ftp.ncbi.nlm.nih.gov/genomes/all/GCA/000/433/555/GCA_000433555.1_MGS126	derived from environmental source		2589	2589	0	GCA_000433555	1
GCA_000433575.1	GCA_000433575.1_MGS21	1263037	Bacteria	Bacteroidota	Bacteroidia	Bacteroidales	Bacteroidaceae	Bacteroides		Bacteroides_caccae_CAG:21	Bacteria	Bacteroidota	Bacteroidia	Bacteroidales	Bacteroidaceae	Bacteroides	Bacteroides caccae	Scaffold	575539568345324	143884892086331	PRJEB759	SAMEA3138566	CBAN000000000.1	NA	1263037		latest	Scaffold	Full	Major	2013-07-17	MGS21	GCF_000433575.1	identical	Bacteroides caccae CAG:21		DTU	ftp://ftp.ncbi.nlm.nih.gov/genomes/all/GCA/000/433/575/GCA_000433575.1_MGS21	derived from environmental source		3543	3543	0	GCA_000433575	1
GCA_000433595.1	GCA_000433595.1_MGS356	1262800	Bacteria	Bacillota	Clostridia	Eubacteriales	Clostridiaceae	Clostridium		Clostridium_sp._CAG:356	Bacteria	Firmicutes_A	Clostridia	TANB77	CAG-508	CAG-269	CAG-269 sp001916055	Scaffold	928057553956834	359712230215827	PRJEB848	SAMEA3138567	CBGY000000000.1	NA	1262800		latest	Scaffold	Full	Major	2013-07-17	MGS356	GCF_000433595.1	identical	Clostridium sp. CAG:356		DTU	ftp://ftp.ncbi.nlm.nih.gov/genomes/all/GCA/000/433/595/GCA_000433595.1_MGS356	derived from environmental source		1500	1500	0	GCA_000433595	1
GCA_000433615.1	GCA_000433615.1_MGS18	1262941	Bacteria	Bacillota	Clostridia	Eubacteriales	Lachnospiraceae	Roseburia		Roseburia_sp._CAG:18	Bacteria	Firmicutes_A	Clostridia	Lachnospirales	Lachnospiraceae	Agathobacter	Agathobacter faecis	Scaffold	913669064748201	503597122302158	PRJEB742	SAMEA3138568	CBAP000000000.1	NA	1262941		latest	Scaffold	Full	Major	2013-07-17	MGS18	GCF_000433615.1	identical	Roseburia sp. CAG:18		DTU	ftp://ftp.ncbi.nlm.nih.gov/genomes/all/GCA/000/433/615/GCA_000433615.1_MGS18	derived from environmental source		2378	2378	0	GCA_000433615	1
GCA_000433635.1	GCA_000433635.1_MGS254	1262953	Bacteria	Bacillota	Clostridia	Eubacteriales	Oscillospiraceae	Ruminococcus		Ruminococcus_sp._CAG:254	Bacteria	Firmicutes_A	Clostridia	Oscillospirales	Ruminococcaceae	Ruminococcus_C	Ruminococcus_C sp000433635	Scaffold	956834532374101	0.719424460431655	PRJEB790	SAMEA3138569	CBAR000000000.1	NA	1262953		latest	Scaffold	Full	Major	2013-07-17	MGS254	GCF_000433635.1	identical	Ruminococcus sp. CAG:254		DTU	ftp://ftp.ncbi.nlm.nih.gov/genomes/all/GCA/000/433/635/GCA_000433635.1_MGS254	derived from environmental source		1961	1961	0	GCA_000433635	1
GCA_000433655.1	GCA_000433655.1_MGS634	1263083	Bacteria	Pseudomonadota	Gammaproteobacteria	Enterobacterales	Enterobacteriaceae	Klebsiella		Klebsiella_variicola_CAG:634	Bacteria	Proteobacteria	Gammaproteobacteria	Enterobacterales	Enterobacteriaceae	Klebsiella	Klebsiella variicola	Scaffold	928057553956834	143884892086331	PRJEB969	SAMEA3138570	CBBA000000000.1	NA	1263083		latest	Scaffold	Full	Major	2013-07-17	MGS634	GCF_000433655.1	identical	Klebsiella variicola CAG:634		DTU	ftp://ftp.ncbi.nlm.nih.gov/genomes/all/GCA/000/433/655/GCA_000433655.1_MGS634	derived from environmental source		4879	4879	0	GCA_000433655	1
GCA_000433675.1	GCA_000433675.1_MGS433	1262806	Bacteria	Bacillota	Clostridia	Eubacteriales	Clostridiaceae	Clostridium		Clostridium_sp._CAG:433	Bacteria	Firmicutes	Bacilli	RF39	UBA660	CAG-433	CAG-433 sp000433675	Scaffold	899280575539568	0	PRJEB878	SAMEA3138571	CBGV000000000.1	NA	1262806		latest	Scaffold	Full	Major	2013-07-17	MGS433	GCF_000433675.1	identical	Clostridium sp. CAG:433		DTU	ftp://ftp.ncbi.nlm.nih.gov/genomes/all/GCA/000/433/675/GCA_000433675.1_MGS433	derived from environmental source		1308	1308	0	GCA_000433675	1
GCA_000433695.1	GCA_000433695.1_MGS649	1262900	Bacteria	Fusobacteriota	Fusobacteriia	Fusobacteriales	Fusobacteriaceae	Fusobacterium		Fusobacterium_sp._CAG:649	Bacteria	Fusobacteriota	Fusobacteriia	Fusobacteriales	Fusobacteriaceae	Fusobacterium	Fusobacterium animalis	Scaffold	971223021582734	215827338129496	PRJEB972	SAMEA3138572	CBBC000000000.1	NA	1262900		latest	Scaffold	Full	Major	2013-07-17	MGS649	GCF_000433695.1	identical	Fusobacterium sp. CAG:649		DTU	ftp://ftp.ncbi.nlm.nih.gov/genomes/all/GCA/000/433/695/GCA_000433695.1_MGS649	derived from environmental source		2113	2113	0	GCA_000433695	1
GCA_000433715.1	GCA_000433715.1_MGS211	1263052	Bacteria	Bacteroidota	Bacteroidia	Bacteroidales	Bacteroidaceae	Bacteroides		Bacteroides_plebeius_CAG:211	Bacteria	Bacteroidota	Bacteroidia	Bacteroidales	Bacteroidaceae	Phocaeicola	Phocaeicola plebeius_A	Scaffold	805755395683453	503597122302158	PRJEB760	SAMEA3138573	CBAT000000000.1	NA	1263052		latest	Scaffold	Full	Major	2013-07-17	MGS211	GCF_000433715.1	identical	Bacteroides plebeius CAG:211		DTU	ftp://ftp.ncbi.nlm.nih.gov/genomes/all/GCA/000/433/715/GCA_000433715.1_MGS211	derived from environmental source		2643	2643	0	GCA_000433715	1
GCA_000433735.1	GCA_000433735.1_MGS167	1262777	Bacteria	Bacillota	Clostridia	Eubacteriales	Clostridiaceae	Clostridium		Clostridium_sp._CAG:167	Bacteria	Firmicutes_A	Clostridia	Lachnospirales	Lachnospiraceae	Eubacterium_F	Eubacterium_F sp000433735	Scaffold	956834532374101	215827338129496	PRJEB736	SAMEA3138574	CBAV000000000.1	NA	1262777		latest	Scaffold	Full	Major	2013-07-17	MGS167	GCF_000433735.1	identical	Clostridium sp. CAG:167		DTU	ftp://ftp.ncbi.nlm.nih.gov/genomes/all/GCA/000/433/735/GCA_000433735.1_MGS167	derived from environmental source		1994	1994	0	GCA_000433735	1
GCA_000433755.1	GCA_000433755.1_MGS465	1262811	Bacteria	Bacillota	Clostridia	Eubacteriales	Clostridiaceae	Clostridium		Clostridium_sp._CAG:465	Bacteria	Firmicutes_A	Clostridia	TANB77	CAG-465	CAG-465	CAG-465 sp000433755	Scaffold	920863309352518	0	PRJEB891	SAMEA3138575	CBFY000000000.1	NA	1262811		latest	Scaffold	Full	Major	2013-07-17	MGS465	GCF_000433755.1	identical	Clostridium sp. CAG:465		DTU	ftp://ftp.ncbi.nlm.nih.gov/genomes/all/GCA/000/433/755/GCA_000433755.1_MGS465	derived from environmental source		1173	1173	0	GCA_000433755	1
GCA_000433775.1	GCA_000433775.1_MGS1435	1262867	Bacteria	Myxococcota	Myxococcia	Myxococcales	Myxococcaceae	Corallococcus		Corallococcus_sp._CAG:1435	Bacteria	Firmicutes_A	Clostridia	Christensenellales	CAG-314	Fimimonas	Fimimonas gallinarum	Scaffold	877697841726619	143884892086331	PRJEB719	SAMEA3138576	CBAX000000000.1	NA	1262867		latest	Scaffold	Full	Major	2013-07-17	MGS1435	GCF_000433775.1	identical	Corallococcus sp. CAG:1435		DTU	ftp://ftp.ncbi.nlm.nih.gov/genomes/all/GCA/000/433/775/GCA_000433775.1_MGS1435	derived from environmental source		1300	1300	0	GCA_000433775	1
GCA_000433795.1	GCA_000433795.1_MGS157	1262692	Bacteria	Bacteroidota	Bacteroidia	Bacteroidales	Rikenellaceae	Alistipes		Alistipes_sp._CAG:157	Bacteria	Bacteroidota	Bacteroidia	Bacteroidales	Rikenellaceae	Tidjanibacter	Tidjanibacter inops_A	Scaffold	971223021582734	0	PRJEB729	SAMEA3138577	CBAZ000000000.1	NA	1262692		latest	Scaffold	Full	Major	2013-07-17	MGS157	GCF_000433795.1	identical	Alistipes sp. CAG:157		DTU	ftp://ftp.ncbi.nlm.nih.gov/genomes/all/GCA/000/433/795/GCA_000433795.1_MGS157	derived from environmental source		1828	1828	0	GCA_000433795	1
GCA_000433815.1	GCA_000433815.1_MGS257	1262756	Bacteria	Bacillota	Clostridia	Eubacteriales	Lachnospiraceae	Blautia		Blautia_sp._CAG:257	Bacteria	Firmicutes_A	Clostridia	Lachnospirales	Lachnospiraceae	Blautia_A	Blautia_A caecimuris	Scaffold	992805755395683	359712230215827	PRJEB792	SAMEA3138578	CBBB000000000.1	NA	1262756		latest	Scaffold	Full	Major	2013-07-17	MGS257	GCF_000433815.1	identical	Blautia sp. CAG:257		DTU	ftp://ftp.ncbi.nlm.nih.gov/genomes/all/GCA/000/433/815/GCA_000433815.1_MGS257	derived from environmental source		2516	2516	0	GCA_000433815	1
GCA_000433835.1	GCA_000433835.1_MGS1329	1263063	Bacteria	Bacillota	Clostridia	Eubacteriales	Clostridiaceae	Clostridium		Clostridium_bartlettii_CAG:1329	Bacteria	Firmicutes_A	Clostridia	Peptostreptococcales	Peptostreptococcaceae	Intestinibacter	Intestinibacter bartlettii	Scaffold	985611510791367	143884892086331	PRJEB712	SAMEA3138579	CBBD000000000.1	NA	1263063		latest	Scaffold	Full	Major	2013-07-17	MGS1329	GCF_000433835.1	identical	Clostridium bartlettii CAG:1329		DTU	ftp://ftp.ncbi.nlm.nih.gov/genomes/all/GCA/000/433/835/GCA_000433835.1_MGS1329	derived from environmental source		2686	2686	0	GCA_000433835	1
GCA_000433855.1	GCA_000433855.1_MGS398	1262852	Bacteria	Actinomycetota	Coriobacteriia	Coriobacteriales	Coriobacteriaceae	Collinsella		Collinsella_sp._CAG:398	Bacteria	Actinobacteriota	Coriobacteriia	Coriobacteriales	Coriobacteriaceae	Enorma	Enorma massiliensis	Scaffold	906474820143885	0.719424460431655	PRJEB866	SAMEA3138580	CBHB000000000.1	NA	1262852		latest	Scaffold	Full	Major	2013-07-17	MGS398	GCF_000433855.1	identical	Collinsella sp. CAG:398		DTU	ftp://ftp.ncbi.nlm.nih.gov/genomes/all/GCA/000/433/855/GCA_000433855.1_MGS398	derived from environmental source		1833	1833	0	GCA_000433855	1
GCA_000433875.1	GCA_000433875.1_MGS884	1262990	Bacteria	Bacillota	Unclassified_Bacillota	Unclassified_Bacillota	Unclassified_Bacillota	Unclassified_Bacillota		Firmicutes_bacterium_CAG:884	Bacteria	Firmicutes	Bacilli	RF39	UBA660	CAG-884	CAG-884 sp000433875	Scaffold	920863309352518	0	PRJEB1028	SAMEA3138581	CAZD000000000.1	NA	1262990		latest	Scaffold	Full	Major	2013-07-17	MGS884	GCF_000433875.1	identical	Firmicutes bacterium CAG:884		DTU	ftp://ftp.ncbi.nlm.nih.gov/genomes/all/GCA/000/433/875/GCA_000433875.1_MGS884	derived from environmental source		1232	1232	0	GCA_000433875	1
GCA_000433895.1	GCA_000433895.1_MGS474	1262926	Bacteria	Bacteroidota	Bacteroidia	Bacteroidales	Prevotellaceae	Prevotella		Prevotella_sp._CAG:474	Bacteria	Bacteroidota	Bacteroidia	Bacteroidales	Bacteroidaceae	Prevotella	Prevotella sp002251385	Scaffold	906474820143885	0.719424460431655	PRJEB897	SAMEA3138582	CBGF000000000.1	NA	1262926		latest	Scaffold	Full	Major	2013-07-17	MGS474	GCF_000433895.1	identical	Prevotella sp. CAG:474		DTU	ftp://ftp.ncbi.nlm.nih.gov/genomes/all/GCA/000/433/895/GCA_000433895.1_MGS474	derived from environmental source		2297	2297	0	GCA_000433895	1
GCA_000433915.1	GCA_000433915.1_MGS793	1262840	Bacteria	Bacillota	Clostridia	Eubacteriales	Clostridiaceae	Clostridium		Clostridium_sp._CAG:793	Bacteria	Firmicutes_A	Clostridia	TANB77	CAG-508	CAG-793	CAG-793 sp000433915	Scaffold	920863309352518	0	PRJEB1010	SAMEA3138583	CAZG000000000.1	NA	1262840		latest	Scaffold	Full	Major	2013-07-17	MGS793	GCF_000433915.1	identical	Clostridium sp. CAG:793		DTU	ftp://ftp.ncbi.nlm.nih.gov/genomes/all/GCA/000/433/915/GCA_000433915.1_MGS793	derived from environmental source		1163	1163	0	GCA_000433915	1
GCA_000433935.1	GCA_000433935.1_MGS788	1262909	Bacteria	Bacteroidota	Bacteroidia	Bacteroidales	Odoribacteraceae	Odoribacter		Odoribacter_sp._CAG:788	Bacteria	Bacteroidota	Bacteroidia	Bacteroidales	Marinifilaceae	Odoribacter	Odoribacter massiliensis	Scaffold	935251798561151	0.719424460431655	PRJEB1007	SAMEA3138584	CAZK000000000.1	NA	1262909		latest	Scaffold	Full	Major	2013-07-17	MGS788	GCF_000433935.1	identical	Odoribacter sp. CAG:788		DTU	ftp://ftp.ncbi.nlm.nih.gov/genomes/all/GCA/000/433/935/GCA_000433935.1_MGS788	derived from environmental source		3078	3078	0	GCA_000433935	1
GCA_000433955.1	GCA_000433955.1_MGS48	1263094	Bacteria	Bacteroidota	Bacteroidia	Bacteroidales	Tannerellaceae	Parabacteroides		Parabacteroides_merdae_CAG:48	Bacteria	Bacteroidota	Bacteroidia	Bacteroidales	Tannerellaceae	Parabacteroides	Parabacteroides merdae	Scaffold	827338129496403	143884892086331	PRJEB899	SAMEA3138585	CBGM000000000.1	NA	1263094		latest	Scaffold	Full	Major	2013-07-17	MGS48	GCF_000433955.1	identical	Parabacteroides merdae CAG:48		DTU	ftp://ftp.ncbi.nlm.nih.gov/genomes/all/GCA/000/433/955/GCA_000433955.1_MGS48	derived from environmental source		2964	2964	0	GCA_000433955	1
GCA_000433975.1	GCA_000433975.1_MGS528	1262700	Bacteria	Bacillota	Clostridia	Eubacteriales	Oscillospiraceae	Anaerotruncus		Anaerotruncus_sp._CAG:528	Bacteria	Firmicutes_A	Clostridia	Oscillospirales	Acutalibacteraceae	Eubacterium_R	Eubacterium_R sp000433975	Scaffold	971223021582734	0.719424460431655	PRJEB919	SAMEA3138586	CBBE000000000.1	NA	1262700		latest	Scaffold	Full	Major	2013-07-17	MGS528	GCF_000433975.1	identical	Anaerotruncus sp. CAG:528		DTU	ftp://ftp.ncbi.nlm.nih.gov/genomes/all/GCA/000/433/975/GCA_000433975.1_MGS528	derived from environmental source		1705	1705	0	GCA_000433975	1
GCA_000433995.1	GCA_000433995.1_MGS313	1263017	Bacteria	Bacillota	Unclassified_Bacillota	Unclassified_Bacillota	Unclassified_Bacillota	Unclassified_Bacillota		Firmicutes_bacterium_CAG:313	Bacteria	Firmicutes	Bacilli	ML615J-28	CAG-313	CAG-313	CAG-313 sp003539625	Scaffold	964028776978417	143884892086331	PRJEB826	SAMEA3138587	CBGQ000000000.1	NA	1263017		latest	Scaffold	Full	Major	2013-07-17	MGS313	GCF_000433995.1	identical	Firmicutes bacterium CAG:313		DTU	ftp://ftp.ncbi.nlm.nih.gov/genomes/all/GCA/000/433/995/GCA_000433995.1_MGS313	derived from environmental source		1321	1321	0	GCA_000433995	1
GCA_000434015.1	GCA_000434015.1_MGS571	1262822	Bacteria	Bacillota	Clostridia	Eubacteriales	Clostridiaceae	Clostridium		Clostridium_sp._CAG:571	Bacteria	Firmicutes_A	Clostridia	TANB77	CAG-508	CAG-492	CAG-492 sp000434015	Scaffold	949640287769784	431654676258993	PRJEB940	SAMEA3138588	CBBG000000000.1	NA	1262822		latest	Scaffold	Full	Major	2013-07-17	MGS571	GCF_000434015.1	identical	Clostridium sp. CAG:571		DTU	ftp://ftp.ncbi.nlm.nih.gov/genomes/all/GCA/000/434/015/GCA_000434015.1_MGS571	derived from environmental source		1620	1620	0	GCA_000434015	1
GCA_000434035.1	GCA_000434035.1_MGS452	1262810	Bacteria	Bacillota	Clostridia	Eubacteriales	Clostridiaceae	Clostridium		Clostridium_sp._CAG:452	Bacteria	Firmicutes_A	Clostridia	TANB77	CAG-508	CAG-452	CAG-452 sp000434035	Scaffold	956834532374101	0	PRJEB888	SAMEA3138589	CBGT000000000.1	NA	1262810		latest	Scaffold	Full	Major	2013-07-17	MGS452	GCF_000434035.1	identical	Clostridium sp. CAG:452		DTU	ftp://ftp.ncbi.nlm.nih.gov/genomes/all/GCA/000/434/035/GCA_000434035.1_MGS452	derived from environmental source		1317	1317	0	GCA_000434035	1
GCA_000434055.1	GCA_000434055.1_MGS488	1262959	Bacteria	Bacillota	Clostridia	Eubacteriales	Oscillospiraceae	Ruminococcus		Ruminococcus_sp._CAG:488	Bacteria	Firmicutes_A	Clostridia	Oscillospirales	Acutalibacteraceae	CAG-488	CAG-488 sp000434055	Scaffold	877697841726619	0.719424460431655	PRJEB904	SAMEA3138590	CBBI000000000.1	NA	1262959		latest	Scaffold	Full	Major	2013-07-17	MGS488	GCF_000434055.1	identical	Ruminococcus sp. CAG:488		DTU	ftp://ftp.ncbi.nlm.nih.gov/genomes/all/GCA/000/434/055/GCA_000434055.1_MGS488	derived from environmental source		1967	1967	0	GCA_000434055	1
GCA_000434075.1	GCA_000434075.1_MGS212	1263009	Bacteria	Bacillota	Unclassified_Bacillota	Unclassified_Bacillota	Unclassified_Bacillota	Unclassified_Bacillota		Firmicutes_bacterium_CAG:212	Bacteria	Firmicutes_A	Clostridia	Lachnospirales	Lachnospiraceae	Schaedlerella	Schaedlerella sp900066545	Scaffold	913669064748201	359712230215827	PRJEB761	SAMEA3138591	CBBF000000000.1	NA	1263009		latest	Scaffold	Full	Major	2013-07-17	MGS212	GCF_000434075.1	identical	Firmicutes bacterium CAG:212		DTU	ftp://ftp.ncbi.nlm.nih.gov/genomes/all/GCA/000/434/075/GCA_000434075.1_MGS212	derived from environmental source		2078	2078	0	GCA_000434075	1
GCA_000434095.1	GCA_000434095.1_MGS47	1263046	Bacteria	Bacteroidota	Bacteroidia	Bacteroidales	Bacteroidaceae	Bacteroides		Bacteroides_fragilis_CAG:47	Bacteria	Bacteroidota	Bacteroidia	Bacteroidales	Bacteroidaceae	Bacteroides	Bacteroides fragilis	Scaffold	697841726618705	0.719424460431655	PRJEB893	SAMEA3138592	CBHA000000000.1	NA	1263046		latest	Scaffold	Full	Major	2013-07-17	MGS47	GCF_000434095.1	identical	Bacteroides fragilis CAG:47		DTU	ftp://ftp.ncbi.nlm.nih.gov/genomes/all/GCA/000/434/095/GCA_000434095.1_MGS47	derived from environmental source		3593	3593	0	GCA_000434095	1
GCA_000434115.1	GCA_000434115.1_MGS309	1262945	Bacteria	Bacillota	Clostridia	Eubacteriales	Lachnospiraceae	Roseburia		Roseburia_sp._CAG:309	Bacteria	Firmicutes_A	Clostridia	Lachnospirales	Lachnospiraceae	Eubacterium_F	Eubacterium_F sp000434115	Scaffold	928057553956834	143884892086331	PRJEB824	SAMEA3138593	CBGX000000000.1	NA	1262945		latest	Scaffold	Full	Major	2013-07-17	MGS309	GCF_000434115.1	identical	Roseburia sp. CAG:309		DTU	ftp://ftp.ncbi.nlm.nih.gov/genomes/all/GCA/000/434/115/GCA_000434115.1_MGS309	derived from environmental source		2223	2223	0	GCA_000434115	1
GCA_000434135.1	GCA_000434135.1_MGS267	1262684	Bacteria	Pseudomonadota	Alphaproteobacteria	Rhodospirillales	Acetobacteraceae	Acetobacter		Acetobacter_sp._CAG:267	Bacteria	Proteobacteria	Alphaproteobacteria	RF32	CAG-239	CAG-267	CAG-267 sp001917135	Scaffold	906474820143885	0	PRJEB799	SAMEA3138594	CBBH000000000.1	NA	1262684		latest	Scaffold	Full	Major	2013-07-17	MGS267	GCF_000434135.1	identical	Acetobacter sp. CAG:267		DTU	ftp://ftp.ncbi.nlm.nih.gov/genomes/all/GCA/000/434/135/GCA_000434135.1_MGS267	derived from environmental source		1538	1538	0	GCA_000434135	1
GCA_000434155.1	GCA_000434155.1_MGS437	1263051	Bacteria	Bacteroidota	Bacteroidia	Bacteroidales	Bacteroidaceae	Bacteroides		Bacteroides_pectinophilus_CAG:437	Bacteria	Firmicutes_A	Clostridia	Lachnospirales	Lachnospiraceae	Bacteroides_F	Bacteroides_F pectinophilus	Scaffold	985611510791367	503597122302158	PRJEB880	SAMEA3138595	CBHH000000000.1	NA	1263051		latest	Scaffold	Full	Major	2013-07-17	MGS437	GCF_000434155.1	identical	Bacteroides pectinophilus CAG:437		DTU	ftp://ftp.ncbi.nlm.nih.gov/genomes/all/GCA/000/434/155/GCA_000434155.1_MGS437	derived from environmental source		2278	2278	0	GCA_000434155	1
GCA_000434175.1	GCA_000434175.1_MGS611	1262905	Bacteria	Mycoplasmatota	Mollicutes	Mycoplasmatales	Mycoplasmataceae	Mycoplasma		Mycoplasma_sp._CAG:611	Bacteria	Firmicutes	Bacilli	RF39	UBA660	CAG-611	CAG-611 sp000434175	Scaffold	892086330935252	0	PRJEB959	SAMEA3138596	CBBK000000000.1	NA	1262905		latest	Scaffold	Full	Major	2013-07-17	MGS611	GCF_000434175.1	identical	Mycoplasma sp. CAG:611		DTU	ftp://ftp.ncbi.nlm.nih.gov/genomes/all/GCA/000/434/175/GCA_000434175.1_MGS611	derived from environmental source		943	943	0	GCA_000434175	1
GCA_000434195.1	GCA_000434195.1_MGS780	1262839	Bacteria	Bacillota	Clostridia	Eubacteriales	Clostridiaceae	Clostridium		Clostridium_sp._CAG:780	Bacteria	Firmicutes_A	Clostridia	TANB77	CAG-508	CAG-245	CAG-245 sp000434195	Scaffold	920863309352518	0.719424460431655	PRJEB1004	SAMEA3138597	CAZO000000000.1	NA	1262839		latest	Scaffold	Full	Major	2013-07-17	MGS780	GCF_000434195.1	identical	Clostridium sp. CAG:780		DTU	ftp://ftp.ncbi.nlm.nih.gov/genomes/all/GCA/000/434/195/GCA_000434195.1_MGS780	derived from environmental source		1194	1194	0	GCA_000434195	1
GCA_000434215.1	GCA_000434215.1_MGS144	1262736	Bacteria	Bacteroidota	Bacteroidia	Bacteroidales	Bacteroidaceae	Bacteroides		Bacteroides_sp._CAG:144	Bacteria	Bacteroidota	Bacteroidia	Bacteroidales	UBA11471	UBA11471	UBA11471 sp000434215	Scaffold	892086330935252	0.719424460431655	PRJEB720	SAMEA3138598	CBBJ000000000.1	NA	1262736		latest	Scaffold	Full	Major	2013-07-17	MGS144	GCF_000434215.1	identical	Bacteroides sp. CAG:144		DTU	ftp://ftp.ncbi.nlm.nih.gov/genomes/all/GCA/000/434/215/GCA_000434215.1_MGS144	derived from environmental source		2103	2103	0	GCA_000434215	1
GCA_000434235.1	GCA_000434235.1_MGS268	1262693	Bacteria	Bacteroidota	Bacteroidia	Bacteroidales	Rikenellaceae	Alistipes		Alistipes_sp._CAG:268	Bacteria	Bacteroidota	Bacteroidia	Bacteroidales	Rikenellaceae	Alistipes	Alistipes avistercoris	Scaffold	841726618705036	0	PRJEB800	SAMEA3138599	CBGE000000000.1	NA	1262693		latest	Scaffold	Full	Major	2013-07-17	MGS268	GCF_000434235.1	identical	Alistipes sp. CAG:268		DTU	ftp://ftp.ncbi.nlm.nih.gov/genomes/all/GCA/000/434/235/GCA_000434235.1_MGS268	derived from environmental source		2200	2200	0	GCA_000434235	1
GCA_000434255.1	GCA_000434255.1_MGS379	1262956	Bacteria	Bacillota	Clostridia	Eubacteriales	Oscillospiraceae	Ruminococcus		Ruminococcus_sp._CAG:379	Bacteria	Firmicutes_A	Clostridia	Oscillospirales	Ruminococcaceae	Ruminococcus_F	Ruminococcus_F champanellensis	Scaffold	913669064748201	0.719424460431655	PRJEB857	SAMEA3138600	CBHF000000000.1	NA	1262956		latest	Scaffold	Full	Major	2013-07-17	MGS379	GCF_000434255.1	identical	Ruminococcus sp. CAG:379		DTU	ftp://ftp.ncbi.nlm.nih.gov/genomes/all/GCA/000/434/255/GCA_000434255.1_MGS379	derived from environmental source		1950	1950	0	GCA_000434255	1
GCA_000434275.1	GCA_000434275.1_MGS197	1262943	Bacteria	Bacillota	Clostridia	Eubacteriales	Lachnospiraceae	Roseburia		Roseburia_sp._CAG:197	Bacteria	Firmicutes_A	Clostridia	Lachnospirales	Lachnospiraceae	Agathobacter	Agathobacter sp000434275	Scaffold	798561151079137	431654676258993	PRJEB752	SAMEA3138601	CBBL000000000.1	NA	1262943		latest	Scaffold	Full	Major	2013-07-17	MGS197	GCF_000434275.1	identical	Roseburia sp. CAG:197		DTU	ftp://ftp.ncbi.nlm.nih.gov/genomes/all/GCA/000/434/275/GCA_000434275.1_MGS197	derived from environmental source		2420	2420	0	GCA_000434275	1
GCA_000434295.1	GCA_000434295.1_MGS977	1262685	Bacteria	Pseudomonadota	Alphaproteobacteria	Rhodospirillales	Acetobacteraceae	Acetobacter		Acetobacter_sp._CAG:977	Bacteria	Proteobacteria	Alphaproteobacteria	RF32	CAG-977	CAG-977	CAG-977 sp000434295	Scaffold	884892086330935	0	PRJEB1044	SAMEA3138602	CAZQ000000000.1	NA	1262685		latest	Scaffold	Full	Major	2013-07-17	MGS977	GCF_000434295.1	identical	Acetobacter sp. CAG:977		DTU	ftp://ftp.ncbi.nlm.nih.gov/genomes/all/GCA/000/434/295/GCA_000434295.1_MGS977	derived from environmental source		1775	1775	0	GCA_000434295	1
GCA_000434315.1	GCA_000434315.1_MGS156	1262880	Bacteria	Bacillota	Clostridia	Eubacteriales	Eubacteriaceae	Eubacterium		Eubacterium_sp._CAG:156	Bacteria	Firmicutes_A	Clostridia	Lachnospirales	Lachnospiraceae	Eubacterium_G	Eubacterium_G sp000434315	Scaffold	985611510791367	287769784172662	PRJEB728	SAMEA3138603	CBBN000000000.1	NA	1262880		latest	Scaffold	Full	Major	2013-07-17	MGS156	GCF_000434315.1	identical	Eubacterium sp. CAG:156		DTU	ftp://ftp.ncbi.nlm.nih.gov/genomes/all/GCA/000/434/315/GCA_000434315.1_MGS156	derived from environmental source		2092	2092	0	GCA_000434315	1
GCA_000434335.1	GCA_000434335.1_MGS492	1262813	Bacteria	Bacillota	Clostridia	Eubacteriales	Clostridiaceae	Clostridium		Clostridium_sp._CAG:492	Bacteria	Firmicutes_A	Clostridia	TANB77	CAG-508	CAG-492	CAG-492 sp000434335	Scaffold	848920863309353	0	PRJEB905	SAMEA3138604	CBBO000000000.1	NA	1262813		latest	Scaffold	Full	Major	2013-07-17	MGS492	GCF_000434335.1	identical	Clostridium sp. CAG:492		DTU	ftp://ftp.ncbi.nlm.nih.gov/genomes/all/GCA/000/434/335/GCA_000434335.1_MGS492	derived from environmental source		1098	1098	0	GCA_000434335	1
GCA_000434355.1	GCA_000434355.1_MGS536	1263028	Bacteria	Bacillota	Unclassified_Bacillota	Unclassified_Bacillota	Unclassified_Bacillota	Unclassified_Bacillota		Firmicutes_bacterium_CAG:536	Bacteria	Firmicutes	Bacilli	Erysipelotrichales	Erysipelotrichaceae	Absicoccus	Absicoccus sp000434355	Scaffold	906474820143885	431654676258993	PRJEB924	SAMEA3138605	CBBQ000000000.1	NA	1263028		latest	Scaffold	Full	Major	2013-07-17	MGS536	GCF_000434355.1	identical	Firmicutes bacterium CAG:536		DTU	ftp://ftp.ncbi.nlm.nih.gov/genomes/all/GCA/000/434/355/GCA_000434355.1_MGS536	derived from environmental source		1621	1621	0	GCA_000434355	1
GCA_000434375.1	GCA_000434375.1_MGS25	1262984	Bacteria	Bacillota	Clostridia	Eubacteriales	Lachnospiraceae	Unclassified_Lachnospiraceae		Lachnospiraceae_bacterium_CAG:25	Bacteria	Firmicutes_A	Clostridia	Lachnospirales	Lachnospiraceae	Anaerostipes	Anaerostipes hadrus	Scaffold	971223021582734	287769784172662	PRJEB786	SAMEA3138606	CBBP000000000.1	NA	1262984		latest	Scaffold	Full	Major	2013-07-17	MGS25	GCF_000434375.1	identical	Lachnospiraceae bacterium CAG:25		DTU	ftp://ftp.ncbi.nlm.nih.gov/genomes/all/GCA/000/434/375/GCA_000434375.1_MGS25	derived from environmental source		2223	2223	0	GCA_000434375	1
GCA_000434395.1	GCA_000434395.1_MGS568	1262821	Bacteria	Bacillota	Clostridia	Eubacteriales	Clostridiaceae	Clostridium		Clostridium_sp._CAG:568	Bacteria	Firmicutes	Bacilli	RFN20	CAG-288	CAG-568	CAG-568 sp000434395	Scaffold	913669064748201	0	PRJEB937	SAMEA3138607	CBBS000000000.1	NA	1262821		latest	Scaffold	Full	Major	2013-07-17	MGS568	GCF_000434395.1	identical	Clostridium sp. CAG:568		DTU	ftp://ftp.ncbi.nlm.nih.gov/genomes/all/GCA/000/434/395/GCA_000434395.1_MGS568	derived from environmental source		1211	1211	0	GCA_000434395	1
GCA_000434415.1	GCA_000434415.1_MGS72	1263077	Bacteria	Bacillota	Clostridia	Eubacteriales	Eubacteriaceae	Eubacterium		Eubacterium_eligens_CAG:72	Bacteria	Firmicutes_A	Clostridia	Lachnospirales	Lachnospiraceae	Lachnospira	Lachnospira eligens_A	Scaffold	971223021582734	287769784172662	PRJEB989	SAMEA3138608	CBBU000000000.1	NA	1263077		latest	Scaffold	Full	Major	2013-07-17	MGS72	GCF_000434415.1	identical	Eubacterium eligens CAG:72		DTU	ftp://ftp.ncbi.nlm.nih.gov/genomes/all/GCA/000/434/415/GCA_000434415.1_MGS72	derived from environmental source		2383	2383	0	GCA_000434415	1
GCA_000434435.1	GCA_000434435.1_MGS475	1263026	Bacteria	Bacillota	Unclassified_Bacillota	Unclassified_Bacillota	Unclassified_Bacillota	Unclassified_Bacillota		Firmicutes_bacterium_CAG:475	Bacteria	Firmicutes_A	Clostridia	Christensenellales	CAG-917	CAG-475	CAG-475 sp000434435	Scaffold	935251798561151	0	PRJEB898	SAMEA3138609	CBHN000000000.1	NA	1263026		latest	Scaffold	Full	Major	2013-07-17	MGS475	GCF_000434435.1	identical	Firmicutes bacterium CAG:475		DTU	ftp://ftp.ncbi.nlm.nih.gov/genomes/all/GCA/000/434/435/GCA_000434435.1_MGS475	derived from environmental source		1270	1270	0	GCA_000434435	1
GCA_000434455.1	GCA_000434455.1_MGS5226	1262930	Bacteria	Bacteroidota	Bacteroidia	Bacteroidales	Prevotellaceae	Prevotella		Prevotella_sp._CAG:5226	Bacteria	Bacteroidota	Bacteroidia	Bacteroidales	Bacteroidaceae	Alloprevotella	Alloprevotella timonensis	Scaffold	949640287769784	143884892086331	PRJEB917	SAMEA3138610	CBBW000000000.1	NA	1262930		latest	Scaffold	Full	Major	2013-07-17	MGS5226	GCF_000434455.1	identical	Prevotella sp. CAG:5226		DTU	ftp://ftp.ncbi.nlm.nih.gov/genomes/all/GCA/000/434/455/GCA_000434455.1_MGS5226	derived from environmental source		2309	2309	0	GCA_000434455	1
GCA_000434475.1	GCA_000434475.1_MGS486	1262870	Bacteria	Bacillota	Negativicutes	Veillonellales	Veillonellaceae	Dialister		Dialister_sp._CAG:486	Bacteria	Firmicutes_C	Negativicutes	Veillonellales	Dialisteraceae	Dialister	Dialister sp000434475	Scaffold	884892086330935	143884892086331	PRJEB902	SAMEA3138611	CBBY000000000.1	NA	1262870		latest	Scaffold	Full	Major	2013-07-17	MGS486	GCF_000434475.1	identical	Dialister sp. CAG:486		DTU	ftp://ftp.ncbi.nlm.nih.gov/genomes/all/GCA/000/434/475/GCA_000434475.1_MGS486	derived from environmental source		1927	1927	0	GCA_000434475	1
GCA_000434495.1	GCA_000434495.1_MGS533	1262818	Bacteria	Bacillota	Clostridia	Eubacteriales	Clostridiaceae	Clostridium		Clostridium_sp._CAG:533	Bacteria	Firmicutes	Bacilli	RF39	UBA660	CAG-533	CAG-533 sp000434495	Scaffold	870503597122302	0	PRJEB922	SAMEA3138612	CBCA000000000.1	NA	1262818		latest	Scaffold	Full	Major	2013-07-17	MGS533	GCF_000434495.1	identical	Clostridium sp. CAG:533		DTU	ftp://ftp.ncbi.nlm.nih.gov/genomes/all/GCA/000/434/495/GCA_000434495.1_MGS533	derived from environmental source		969	969	0	GCA_000434495	1
GCA_000434515.1	GCA_000434515.1_MGS604	1262932	Bacteria	Bacteroidota	Bacteroidia	Bacteroidales	Prevotellaceae	Prevotella		Prevotella_sp._CAG:604	Bacteria	Bacteroidota	Bacteroidia	Bacteroidales	Bacteroidaceae	Prevotella	Prevotella hominis	Scaffold	561151079136691	0.719424460431655	PRJEB955	SAMEA3138613	CBCB000000000.1	NA	1262932		latest	Scaffold	Full	Major	2013-07-17	MGS604	GCF_000434515.1	identical	Prevotella sp. CAG:604		DTU	ftp://ftp.ncbi.nlm.nih.gov/genomes/all/GCA/000/434/515/GCA_000434515.1_MGS604	derived from environmental source		2073	2073	0	GCA_000434515	1
GCA_000434535.1	GCA_000434535.1_MGS166	1262850	Bacteria	Actinomycetota	Coriobacteriia	Coriobacteriales	Coriobacteriaceae	Collinsella		Collinsella_sp._CAG:166	Bacteria	Actinobacteriota	Coriobacteriia	Coriobacteriales	Coriobacteriaceae	Collinsella	Collinsella sp000434535	Scaffold	899280575539568	0.719424460431655	PRJEB735	SAMEA3138614	CBBR000000000.1	NA	1262850		latest	Scaffold	Full	Major	2013-07-17	MGS166	GCF_000434535.1	identical	Collinsella sp. CAG:166		DTU	ftp://ftp.ncbi.nlm.nih.gov/genomes/all/GCA/000/434/535/GCA_000434535.1_MGS166	derived from environmental source		1601	1601	0	GCA_000434535	1
GCA_000434555.1	GCA_000434555.1_MGS524	1262817	Bacteria	Bacillota	Clostridia	Eubacteriales	Clostridiaceae	Clostridium		Clostridium_sp._CAG:524	Bacteria	Firmicutes	Bacilli	RF39	UBA660	CAG-1000	CAG-1000 sp000434555	Scaffold	899280575539568	0	PRJEB918	SAMEA3138615	CBCE000000000.1	NA	1262817		latest	Scaffold	Full	Major	2013-07-17	MGS524	GCF_000434555.1	identical	Clostridium sp. CAG:524		DTU	ftp://ftp.ncbi.nlm.nih.gov/genomes/all/GCA/000/434/555/GCA_000434555.1_MGS524	derived from environmental source		1265	1265	0	GCA_000434555	1
GCA_000434575.1	GCA_000434575.1_MGS56	1263031	Bacteria	Bacillota	Unclassified_Bacillota	Unclassified_Bacillota	Unclassified_Bacillota	Unclassified_Bacillota		Firmicutes_bacterium_CAG:56	Bacteria	Firmicutes_A	Clostridia	Lachnospirales	Lachnospiraceae	UMGS1375	UMGS1375 sp900066615	Scaffold	820143884892086	503597122302158	PRJEB932	SAMEA3138616	CBCG000000000.1	NA	1263031		latest	Scaffold	Full	Major	2013-07-17	MGS56	GCF_000434575.1	identical	Firmicutes bacterium CAG:56		DTU	ftp://ftp.ncbi.nlm.nih.gov/genomes/all/GCA/000/434/575/GCA_000434575.1_MGS56	derived from environmental source		2160	2160	0	GCA_000434575	1
GCA_000434595.1	GCA_000434595.1_MGS82	1262898	Bacteria	Bacillota	Clostridia	Eubacteriales	Oscillospiraceae	Faecalibacterium		Faecalibacterium_sp._CAG:82	Bacteria	Firmicutes_A	Clostridia	Oscillospirales	Ruminococcaceae	Faecalibacterium	Faecalibacterium prausnitzii_I	Scaffold	517985611510791	503597122302158	PRJEB1016	SAMEA3138617	CBFB000000000.1	NA	1262898		latest	Scaffold	Full	Major	2013-07-17	MGS82	GCF_000434595.1	identical	Faecalibacterium sp. CAG:82		DTU	ftp://ftp.ncbi.nlm.nih.gov/genomes/all/GCA/000/434/595/GCA_000434595.1_MGS82	derived from environmental source		1856	1856	0	GCA_000434595	1
GCA_000434615.1	GCA_000434615.1_MGS510	1262816	Bacteria	Bacillota	Clostridia	Eubacteriales	Clostridiaceae	Clostridium		Clostridium_sp._CAG:510	Bacteria	Firmicutes_A	Clostridia	Lachnospirales	Lachnospiraceae	CAG-510	CAG-510 sp000434615	Scaffold	97841726618705	647482014388489	PRJEB911	SAMEA3138618	CBCI000000000.1	NA	1262816		latest	Scaffold	Full	Major	2013-07-17	MGS510	GCF_000434615.1	identical	Clostridium sp. CAG:510		DTU	ftp://ftp.ncbi.nlm.nih.gov/genomes/all/GCA/000/434/615/GCA_000434615.1_MGS510	derived from environmental source		2542	2542	0	GCA_000434615	1
GCA_000434635.1	GCA_000434635.1_MGS110	1263000	Bacteria	Bacillota	Unclassified_Bacillota	Unclassified_Bacillota	Unclassified_Bacillota	Unclassified_Bacillota		Firmicutes_bacterium_CAG:110	Bacteria	Firmicutes_A	Clostridia	Oscillospirales	Oscillospiraceae	Faecousia	Faecousia sp000434635	Scaffold	913669064748201	215827338129496	PRJEB690	SAMEA3138619	CAXG000000000.1	NA	1263000		latest	Scaffold	Full	Major	2013-07-17	MGS110	GCF_000434635.1	identical	Firmicutes bacterium CAG:110		DTU	ftp://ftp.ncbi.nlm.nih.gov/genomes/all/GCA/000/434/635/GCA_000434635.1_MGS110	derived from environmental source		2311	2311	0	GCA_000434635	1
GCA_000434655.1	GCA_000434655.1_MGS43	1262805	Bacteria	Bacillota	Clostridia	Eubacteriales	Clostridiaceae	Clostridium		Clostridium_sp._CAG:43	Bacteria	Firmicutes_A	Clostridia	Lachnospirales	Lachnospiraceae	Clostridium_Q	Clostridium_Q fessum	Scaffold	928057553956834	287769784172662	PRJEB877	SAMEA3138620	CBHG000000000.1	NA	1262805		latest	Scaffold	Full	Major	2013-07-17	MGS43	GCF_000434655.1	identical	Clostridium sp. CAG:43		DTU	ftp://ftp.ncbi.nlm.nih.gov/genomes/all/GCA/000/434/655/GCA_000434655.1_MGS43	derived from environmental source		2273	2273	0	GCA_000434655	1
GCA_000434675.1	GCA_000434675.1_MGS1138	1262896	Bacteria	Bacillota	Clostridia	Eubacteriales	Oscillospiraceae	Faecalibacterium		Faecalibacterium_sp._CAG:1138	Bacteria	Firmicutes_A	Clostridia	Christensenellales	CAG-917	CAG-1138	CAG-1138 sp000434675	Scaffold	942446043165468	143884892086331	PRJEB692	SAMEA3138621	CAXL000000000.1	NA	1262896		latest	Scaffold	Full	Major	2013-07-17	MGS1138	GCF_000434675.1	identical	Faecalibacterium sp. CAG:1138		DTU	ftp://ftp.ncbi.nlm.nih.gov/genomes/all/GCA/000/434/675/GCA_000434675.1_MGS1138	derived from environmental source		1284	1284	0	GCA_000434675	1
GCA_000434695.1	GCA_000434695.1_MGS579	1262963	Bacteria	Bacillota	Clostridia	Eubacteriales	Oscillospiraceae	Ruminococcus		Ruminococcus_sp._CAG:579	Bacteria	Firmicutes_A	Clostridia	Oscillospirales	Ruminococcaceae	Ruminococcus_D	Ruminococcus_D sp000434695	Scaffold	964028776978417	0	PRJEB942	SAMEA3138622	CBCK000000000.1	NA	1262963		latest	Scaffold	Full	Major	2013-07-17	MGS579	GCF_000434695.1	identical	Ruminococcus sp. CAG:579		DTU	ftp://ftp.ncbi.nlm.nih.gov/genomes/all/GCA/000/434/695/GCA_000434695.1_MGS579	derived from environmental source		2156	2156	0	GCA_000434695	1
GCA_000434715.1	GCA_000434715.1_MGS308	1263016	Bacteria	Bacillota	Unclassified_Bacillota	Unclassified_Bacillota	Unclassified_Bacillota	Unclassified_Bacillota		Firmicutes_bacterium_CAG:308	Bacteria	Firmicutes	Bacilli	Erysipelotrichales	Erysipelotrichaceae	Faecalitalea	Faecalitalea cylindroides	Scaffold	906474820143885	431654676258993	PRJEB823	SAMEA3138623	CBHE000000000.1	NA	1263016		latest	Scaffold	Full	Major	2013-07-17	MGS308	GCF_000434715.1	identical	Firmicutes bacterium CAG:308		DTU	ftp://ftp.ncbi.nlm.nih.gov/genomes/all/GCA/000/434/715/GCA_000434715.1_MGS308	derived from environmental source		1735	1735	0	GCA_000434715	1
GCA_000434735.1	GCA_000434735.1_MGS530	1262741	Bacteria	Bacteroidota	Bacteroidia	Bacteroidales	Bacteroidaceae	Bacteroides		Bacteroides_sp._CAG:530	Bacteria	Bacteroidota	Bacteroidia	Bacteroidales	Bacteroidaceae	Phocaeicola	Phocaeicola sp000434735	Scaffold	712230215827338	0.719424460431655	PRJEB921	SAMEA3138624	CBCL000000000.1	NA	1262741		latest	Scaffold	Full	Major	2013-07-17	MGS530	GCF_000434735.1	identical	Bacteroides sp. CAG:530		DTU	ftp://ftp.ncbi.nlm.nih.gov/genomes/all/GCA/000/434/735/GCA_000434735.1_MGS530	derived from environmental source		2669	2669	0	GCA_000434735	1
GCA_000434755.1	GCA_000434755.1_MGS236	1263110	Bacteria	Bacillota	Bacilli	Lactobacillales	Streptococcaceae	Streptococcus		Streptococcus_thermophilus_CAG:236	Bacteria	Firmicutes	Bacilli	Lactobacillales	Streptococcaceae	Streptococcus	Streptococcus thermophilus	Scaffold	949640287769784	0.719424460431655	PRJEB775	SAMEA3138625	CBBT000000000.1	NA	1263110		latest	Scaffold	Full	Major	2013-07-17	MGS236	GCF_000434755.1	identical	Streptococcus thermophilus CAG:236		DTU	ftp://ftp.ncbi.nlm.nih.gov/genomes/all/GCA/000/434/755/GCA_000434755.1_MGS236	derived from environmental source		1735	1735	0	GCA_000434755	1
GCA_000434775.1	GCA_000434775.1_MGS368	1262877	Bacteria	Actinomycetota	Coriobacteriia	Eggerthellales	Eggerthellaceae	Eggerthella		Eggerthella_sp._CAG:368	Bacteria	Actinobacteriota	Coriobacteriia	Coriobacteriales	Eggerthellaceae	CAG-1427	CAG-1427 sp000434775	Scaffold	870503597122302	215827338129496	PRJEB853	SAMEA3138626	CBHM000000000.1	NA	1262877		latest	Scaffold	Full	Major	2013-07-17	MGS368	GCF_000434775.1	identical	Eggerthella sp. CAG:368		DTU	ftp://ftp.ncbi.nlm.nih.gov/genomes/all/GCA/000/434/775/GCA_000434775.1_MGS368	derived from environmental source		1381	1381	0	GCA_000434775	1
GCA_000434795.1	GCA_000434795.1_MGS80	1263080	Bacteria	Bacillota	Clostridia	Eubacteriales	Eubacteriaceae	Eubacterium		Eubacterium_siraeum_CAG:80	Bacteria	Firmicutes_A	Clostridia	Oscillospirales	Ruminococcaceae	Ruminiclostridium_E	Ruminiclostridium_E siraeum	Scaffold	949640287769784	0.719424460431655	PRJEB1012	SAMEA3138627	CBFJ000000000.1	NA	1263080		latest	Scaffold	Full	Major	2013-07-17	MGS80	GCF_000434795.1	identical	Eubacterium siraeum CAG:80		DTU	ftp://ftp.ncbi.nlm.nih.gov/genomes/all/GCA/000/434/795/GCA_000434795.1_MGS80	derived from environmental source		2308	2308	0	GCA_000434795	1
GCA_000434815.1	GCA_000434815.1_MGS139	1262986	Bacteria	Pseudomonadota	Unclassified_Pseudomonadota	Unclassified_Pseudomonadota	Unclassified_Pseudomonadota	Unclassified_Pseudomonadota		Proteobacteria_bacterium_CAG:139	Bacteria	Proteobacteria	Gammaproteobacteria	Burkholderiales	Burkholderiaceae	Parasutterella	Parasutterella gallistercoris	Scaffold	920863309352518	0	PRJEB716	SAMEA3138628	CBBV000000000.1	NA	1262986		latest	Scaffold	Full	Major	2013-07-17	MGS139	GCF_000434815.1	identical	Proteobacteria bacterium CAG:139		DTU	ftp://ftp.ncbi.nlm.nih.gov/genomes/all/GCA/000/434/815/GCA_000434815.1_MGS139	derived from environmental source		1880	1880	0	GCA_000434815	1
GCA_000434835.1	GCA_000434835.1_MGS594	1262826	Bacteria	Bacillota	Clostridia	Eubacteriales	Clostridiaceae	Clostridium		Clostridium_sp._CAG:594	Bacteria	Firmicutes	Bacilli	RF39	UBA660	Aphodocola	Aphodocola sp000434835	Scaffold	884892086330935	0	PRJEB950	SAMEA3138629	CBCN000000000.1	NA	1262826		latest	Scaffold	Full	Major	2013-07-17	MGS594	GCF_000434835.1	identical	Clostridium sp. CAG:594		DTU	ftp://ftp.ncbi.nlm.nih.gov/genomes/all/GCA/000/434/835/GCA_000434835.1_MGS594	derived from environmental source		1188	1188	0	GCA_000434835	1
GCA_000434855.1	GCA_000434855.1_MGS397	1262976	Bacteria	Pseudomonadota	Betaproteobacteria	Burkholderiales	Sutterellaceae	Sutterella		Sutterella_sp._CAG:397	Bacteria	Proteobacteria	Gammaproteobacteria	Burkholderiales	Burkholderiaceae	Duodenibacillus	Duodenibacillus massiliensis	Scaffold	956834532374101	215827338129496	PRJEB865	SAMEA3138630	CBHO000000000.1	NA	1262976		latest	Scaffold	Full	Major	2013-07-17	MGS397	GCF_000434855.1	identical	Sutterella sp. CAG:397		DTU	ftp://ftp.ncbi.nlm.nih.gov/genomes/all/GCA/000/434/855/GCA_000434855.1_MGS397	derived from environmental source		1804	1804	0	GCA_000434855	1
GCA_000434875.1	GCA_000434875.1_MGS754	1262750	Bacteria	Bacteroidota	Bacteroidia	Bacteroidales	Bacteroidaceae	Bacteroides		Bacteroides_sp._CAG:754	Bacteria	Bacteroidota	Bacteroidia	Bacteroidales	Bacteroidaceae	Bacteroides	Bacteroides congonensis	Scaffold	460431654676259	143884892086331	PRJEB996	SAMEA3138631	CBCP000000000.1	NA	1262750		latest	Scaffold	Full	Major	2013-07-17	MGS754	GCF_000434875.1	identical	Bacteroides sp. CAG:754		DTU	ftp://ftp.ncbi.nlm.nih.gov/genomes/all/GCA/000/434/875/GCA_000434875.1_MGS754	derived from environmental source		4054	4054	0	GCA_000434875	1
GCA_000434915.1	GCA_000434915.1_MGS563	1262961	Bacteria	Bacillota	Clostridia	Eubacteriales	Oscillospiraceae	Ruminococcus		Ruminococcus_sp._CAG:563	Bacteria	Firmicutes_A	Clostridia	Oscillospirales	Acutalibacteraceae	CAG-488	CAG-488 sp000434915	Scaffold	935251798561151	0.719424460431655	PRJEB934	SAMEA3138632	CBCR000000000.1	NA	1262961		latest	Scaffold	Full	Major	2013-07-17	MGS563	GCF_000434915.1	identical	Ruminococcus sp. CAG:563		DTU	ftp://ftp.ncbi.nlm.nih.gov/genomes/all/GCA/000/434/915/GCA_000434915.1_MGS563	derived from environmental source		2055	2055	0	GCA_000434915	1
GCA_000434935.1	GCA_000434935.1_MGS709	1262748	Bacteria	Bacteroidota	Bacteroidia	Bacteroidales	Bacteroidaceae	Bacteroides		Bacteroides_sp._CAG:709	Bacteria	Bacteroidota	Bacteroidia	Bacteroidales	UBA932	Cryptobacteroides	Cryptobacteroides sp000434935	Scaffold	928057553956834	0.719424460431655	PRJEB984	SAMEA3138633	CBCT000000000.1	NA	1262748		latest	Scaffold	Full	Major	2013-07-17	MGS709	GCF_000434935.1	identical	Bacteroides sp. CAG:709		DTU	ftp://ftp.ncbi.nlm.nih.gov/genomes/all/GCA/000/434/935/GCA_000434935.1_MGS709	derived from environmental source		2178	2178	0	GCA_000434935	1
GCA_000434955.1	GCA_000434955.1_MGS65	1262994	Bacteria	Bacillota	Unclassified_Bacillota	Unclassified_Bacillota	Unclassified_Bacillota	Unclassified_Bacillota		Firmicutes_bacterium_CAG:65	Bacteria	Firmicutes_A	Clostridia	Lachnospirales	Lachnospiraceae	Acetatifactor	Acetatifactor intestinalis	Scaffold	971223021582734	719424460431655	PRJEB973	SAMEA3138634	CBCW000000000.1	NA	1262994		latest	Scaffold	Full	Major	2013-07-17	MGS65	GCF_000434955.1	identical	Firmicutes bacterium CAG:65		DTU	ftp://ftp.ncbi.nlm.nih.gov/genomes/all/GCA/000/434/955/GCA_000434955.1_MGS65	derived from environmental source		2513	2513	0	GCA_000434955	1
GCA_000434975.1	GCA_000434975.1_MGS520	1262929	Bacteria	Bacteroidota	Bacteroidia	Bacteroidales	Prevotellaceae	Prevotella		Prevotella_sp._CAG:520	Bacteria	Bacteroidota	Bacteroidia	Bacteroidales	Bacteroidaceae	Prevotella	Prevotella sp000434975	Scaffold	928057553956834	0.719424460431655	PRJEB915	SAMEA3138635	CBCY000000000.1	NA	1262929		latest	Scaffold	Full	Major	2013-07-17	MGS520	GCF_000434975.1	identical	Prevotella sp. CAG:520		DTU	ftp://ftp.ncbi.nlm.nih.gov/genomes/all/GCA/000/434/975/GCA_000434975.1_MGS520	derived from environmental source		2171	2171	0	GCA_000434975	1
GCA_000434995.1	GCA_000434995.1_MGS341	1263019	Bacteria	Bacillota	Unclassified_Bacillota	Unclassified_Bacillota	Unclassified_Bacillota	Unclassified_Bacillota		Firmicutes_bacterium_CAG:341	Bacteria	Firmicutes_A	Clostridia	Oscillospirales	Acutalibacteraceae	Eubacterium_R	Eubacterium_R sp000434995	Scaffold	956834532374101	0.719424460431655	PRJEB838	SAMEA3138636	CBHK000000000.1	NA	1263019		latest	Scaffold	Full	Major	2013-07-17	MGS341	GCF_000434995.1	identical	Firmicutes bacterium CAG:341		DTU	ftp://ftp.ncbi.nlm.nih.gov/genomes/all/GCA/000/434/995/GCA_000434995.1_MGS341	derived from environmental source		1596	1596	0	GCA_000434995	1
GCA_000435015.1	GCA_000435015.1_MGS120	1263053	Bacteria	Bacteroidota	Bacteroidia	Bacteroidales	Bacteroidaceae	Bacteroides		Bacteroides_stercoris_CAG:120	Bacteria	Bacteroidota	Bacteroidia	Bacteroidales	Bacteroidaceae	Bacteroides	Bacteroides stercoris	Scaffold	647482014388489	0.719424460431655	PRJEB701	SAMEA3138637	CBBX000000000.1	NA	1263053		latest	Scaffold	Full	Major	2013-07-17	MGS120	GCF_000435015.1	identical	Bacteroides stercoris CAG:120		DTU	ftp://ftp.ncbi.nlm.nih.gov/genomes/all/GCA/000/435/015/GCA_000435015.1_MGS120	derived from environmental source		2593	2593	0	GCA_000435015	1
GCA_000435035.1	GCA_000435035.1_MGS1061	1262916	Bacteria	Bacteroidota	Bacteroidia	Bacteroidales	Porphyromonadaceae	Porphyromonas		Porphyromonas_sp._CAG:1061	Bacteria	Bacteroidota	Bacteroidia	Bacteroidales	Porphyromonadaceae	Porphyromonas_A	Porphyromonas_A somerae	Scaffold	949640287769784	0.719424460431655	PRJEB684	SAMEA3138638	CAXO000000000.1	NA	1262916		latest	Scaffold	Full	Major	2013-07-17	MGS1061	GCF_000435035.1	identical	Porphyromonas sp. CAG:1061		DTU	ftp://ftp.ncbi.nlm.nih.gov/genomes/all/GCA/000/435/035/GCA_000435035.1_MGS1061	derived from environmental source		1653	1653	0	GCA_000435035	1
GCA_000435055.1	GCA_000435055.1_MGS138	1262775	Bacteria	Bacillota	Clostridia	Eubacteriales	Clostridiaceae	Clostridium		Clostridium_sp._CAG:138	Bacteria	Firmicutes_A	Clostridia	Christensenellales	CAG-138	PeH17	PeH17 sp000435055	Scaffold	956834532374101	143884892086331	PRJEB715	SAMEA3138639	CBBZ000000000.1	NA	1262775		latest	Scaffold	Full	Major	2013-07-17	MGS138	GCF_000435055.1	identical	Clostridium sp. CAG:138		DTU	ftp://ftp.ncbi.nlm.nih.gov/genomes/all/GCA/000/435/055/GCA_000435055.1_MGS138	derived from environmental source		1746	1746	0	GCA_000435055	1
GCA_000435075.1	GCA_000435075.1_MGS770	1262751	Bacteria	Bacteroidota	Bacteroidia	Bacteroidales	Bacteroidaceae	Bacteroides		Bacteroides_sp._CAG:770	Bacteria	Bacteroidota	Bacteroidia	Bacteroidales	UBA932	Cryptobacteroides	Cryptobacteroides sp000435075	Scaffold	942446043165468	0.719424460431655	PRJEB1001	SAMEA3138640	CBFR000000000.1	NA	1262751		latest	Scaffold	Full	Major	2013-07-17	MGS770	GCF_000435075.1	identical	Bacteroides sp. CAG:770		DTU	ftp://ftp.ncbi.nlm.nih.gov/genomes/all/GCA/000/435/075/GCA_000435075.1_MGS770	derived from environmental source		2085	2085	0	GCA_000435075	1
GCA_000435095.1	GCA_000435095.1_MGS462	1262740	Bacteria	Bacteroidota	Bacteroidia	Bacteroidales	Bacteroidaceae	Bacteroides		Bacteroides_sp._CAG:462	Bacteria	Bacteroidota	Bacteroidia	Bacteroidales	Bacteroidaceae	Phocaeicola_A	Phocaeicola_A sp900291465	Scaffold	956834532374101	0.719424460431655	PRJEB890	SAMEA3138641	CBHU000000000.1	NA	1262740		latest	Scaffold	Full	Major	2013-07-17	MGS462	GCF_000435095.1	identical	Bacteroides sp. CAG:462		DTU	ftp://ftp.ncbi.nlm.nih.gov/genomes/all/GCA/000/435/095/GCA_000435095.1_MGS462	derived from environmental source		2834	2834	0	GCA_000435095	1
GCA_000435115.1	GCA_000435115.1_MGS633	1262744	Bacteria	Bacteroidota	Bacteroidia	Bacteroidales	Bacteroidaceae	Bacteroides		Bacteroides_sp._CAG:633	Bacteria	Bacteroidota	Bacteroidia	Bacteroidales	Bacteroidaceae	Bacteroides	Bacteroides ndongoniae	Scaffold	769784172661871	143884892086331	PRJEB968	SAMEA3138642	CBDA000000000.1	NA	1262744		latest	Scaffold	Full	Major	2013-07-17	MGS633	GCF_000435115.1	identical	Bacteroides sp. CAG:633		DTU	ftp://ftp.ncbi.nlm.nih.gov/genomes/all/GCA/000/435/115/GCA_000435115.1_MGS633	derived from environmental source		3004	3004	0	GCA_000435115	1
GCA_000435135.1	GCA_000435135.1_MGS13	1263104	Bacteria	Bacillota	Clostridia	Eubacteriales	Lachnospiraceae	Roseburia		Roseburia_intestinalis_CAG:13	Bacteria	Firmicutes_A	Clostridia	Lachnospirales	Lachnospiraceae	Roseburia	Roseburia intestinalis	Scaffold	848920863309353	431654676258993	PRJEB708	SAMEA3138643	CBCC000000000.1	NA	1263104		latest	Scaffold	Full	Major	2013-07-17	MGS13	GCF_000435135.1	identical	Roseburia intestinalis CAG:13		DTU	ftp://ftp.ncbi.nlm.nih.gov/genomes/all/GCA/000/435/135/GCA_000435135.1_MGS13	derived from environmental source		2856	2856	0	GCA_000435135	1
GCA_000435155.1	GCA_000435155.1_MGS357	1262869	Bacteria	Bacillota	Negativicutes	Veillonellales	Veillonellaceae	Dialister		Dialister_sp._CAG:357	Bacteria	Firmicutes_C	Negativicutes	Veillonellales	Dialisteraceae	Dialister	Dialister hominis	Scaffold	942446043165468	215827338129496	PRJEB849	SAMEA3138644	CBHT000000000.1	NA	1262869		latest	Scaffold	Full	Major	2013-07-17	MGS357	GCF_000435155.1	identical	Dialister sp. CAG:357		DTU	ftp://ftp.ncbi.nlm.nih.gov/genomes/all/GCA/000/435/155/GCA_000435155.1_MGS357	derived from environmental source		1810	1810	0	GCA_000435155	1
GCA_000435175.1	GCA_000435175.1_MGS245	1262784	Bacteria	Bacillota	Clostridia	Eubacteriales	Clostridiaceae	Clostridium		Clostridium_sp._CAG:245	Bacteria	Firmicutes_A	Clostridia	TANB77	CAG-508	CAG-245	CAG-245 sp000435175	Scaffold	942446043165468	0.719424460431655	PRJEB783	SAMEA3138645	CBCD000000000.1	NA	1262784		latest	Scaffold	Full	Major	2013-07-17	MGS245	GCF_000435175.1	identical	Clostridium sp. CAG:245		DTU	ftp://ftp.ncbi.nlm.nih.gov/genomes/all/GCA/000/435/175/GCA_000435175.1_MGS245	derived from environmental source		1330	1330	0	GCA_000435175	1
GCA_000435195.1	GCA_000435195.1_MGS169	1262778	Bacteria	Bacillota	Clostridia	Eubacteriales	Clostridiaceae	Clostridium		Clostridium_sp._CAG:169	Bacteria	Firmicutes_A	Clostridia	Oscillospirales	Ruminococcaceae	Negativibacillus	Negativibacillus sp000435195	Scaffold	913669064748201	0.719424460431655	PRJEB737	SAMEA3138646	CBCF000000000.1	NA	1262778		latest	Scaffold	Full	Major	2013-07-17	MGS169	GCF_000435195.1	identical	Clostridium sp. CAG:169		DTU	ftp://ftp.ncbi.nlm.nih.gov/genomes/all/GCA/000/435/195/GCA_000435195.1_MGS169	derived from environmental source		1970	1970	0	GCA_000435195	1
GCA_000435215.1	GCA_000435215.1_MGS52	1262758	Bacteria	Bacillota	Clostridia	Eubacteriales	Lachnospiraceae	Blautia		Blautia_sp._CAG:52	Bacteria	Firmicutes_A	Clostridia	Lachnospirales	Lachnospiraceae	Oliverpabstia	Oliverpabstia intestinalis	Scaffold	920863309352518	503597122302158	PRJEB914	SAMEA3138647	CBDE000000000.1	NA	1262758		latest	Scaffold	Full	Major	2013-07-17	MGS52	GCF_000435215.1	identical	Blautia sp. CAG:52		DTU	ftp://ftp.ncbi.nlm.nih.gov/genomes/all/GCA/000/435/215/GCA_000435215.1_MGS52	derived from environmental source		2465	2465	0	GCA_000435215	1
GCA_000435235.1	GCA_000435235.1_MGS119	1263057	Bacteria	Actinomycetota	Actinomycetes	Bifidobacteriales	Bifidobacteriaceae	Bifidobacterium		Bifidobacterium_adolescentis_CAG:119	Bacteria	Actinobacteriota	Actinomycetia	Actinomycetales	Bifidobacteriaceae	Bifidobacterium	Bifidobacterium adolescentis	Scaffold	769784172661871	0	PRJEB698	SAMEA3138648	CAXT000000000.1	NA	1263057		latest	Scaffold	Full	Major	2013-07-17	MGS119	GCF_000435235.1	identical	Bifidobacterium adolescentis CAG:119		DTU	ftp://ftp.ncbi.nlm.nih.gov/genomes/all/GCA/000/435/235/GCA_000435235.1_MGS119	derived from environmental source		1593	1593	0	GCA_000435235	1
GCA_000435255.1	GCA_000435255.1_MGS164	1263102	Bacteria	Bacteroidota	Bacteroidia	Bacteroidales	Prevotellaceae	Prevotella		Prevotella_copri_CAG:164	Bacteria	Bacteroidota	Bacteroidia	Bacteroidales	Bacteroidaceae	Prevotella	Prevotella sp015074785	Scaffold	956834532374101	143884892086331	PRJEB734	SAMEA3138649	CBCH000000000.1	NA	1263102		latest	Scaffold	Full	Major	2013-07-17	MGS164	GCF_000435255.1	identical	Prevotella copri CAG:164		DTU	ftp://ftp.ncbi.nlm.nih.gov/genomes/all/GCA/000/435/255/GCA_000435255.1_MGS164	derived from environmental source		2331	2331	0	GCA_000435255	1
GCA_000435275.1	GCA_000435275.1_MGS557	1262819	Bacteria	Bacillota	Clostridia	Eubacteriales	Clostridiaceae	Clostridium		Clostridium_sp._CAG:557	Bacteria	Firmicutes_A	Clostridia	Oscillospirales	Acutalibacteraceae	CAG-557	CAG-557 sp000435275	Scaffold	877697841726619	0.719424460431655	PRJEB930	SAMEA3138650	CBDG000000000.1	NA	1262819		latest	Scaffold	Full	Major	2013-07-17	MGS557	GCF_000435275.1	identical	Clostridium sp. CAG:557		DTU	ftp://ftp.ncbi.nlm.nih.gov/genomes/all/GCA/000/435/275/GCA_000435275.1_MGS557	derived from environmental source		1118	1118	0	GCA_000435275	1
GCA_000435295.1	GCA_000435295.1_MGS114	1263001	Bacteria	Bacillota	Unclassified_Bacillota	Unclassified_Bacillota	Unclassified_Bacillota	Unclassified_Bacillota		Firmicutes_bacterium_CAG:114	Bacteria	Firmicutes_A	Clostridia	Oscillospirales	Oscillospiraceae	Evtepia	Evtepia gabavorous	Scaffold	928057553956834	215827338129496	PRJEB693	SAMEA3138651	CAXW000000000.1	NA	1263001		latest	Scaffold	Full	Major	2013-07-17	MGS114	GCF_000435295.1	identical	Firmicutes bacterium CAG:114		DTU	ftp://ftp.ncbi.nlm.nih.gov/genomes/all/GCA/000/435/295/GCA_000435295.1_MGS114	derived from environmental source		2222	2222	0	GCA_000435295	1
GCA_000435315.1	GCA_000435315.1_MGS162	1263040	Bacteria	Bacteroidota	Bacteroidia	Bacteroidales	Bacteroidaceae	Bacteroides		Bacteroides_coprocola_CAG:162	Bacteria	Bacteroidota	Bacteroidia	Bacteroidales	Bacteroidaceae	Phocaeicola	Phocaeicola coprocola	Scaffold	712230215827338	0.719424460431655	PRJEB733	SAMEA3138652	CBCJ000000000.1	NA	1263040		latest	Scaffold	Full	Major	2013-07-17	MGS162	GCF_000435315.1	identical	Bacteroides coprocola CAG:162		DTU	ftp://ftp.ncbi.nlm.nih.gov/genomes/all/GCA/000/435/315/GCA_000435315.1_MGS162	derived from environmental source		2478	2478	0	GCA_000435315	1
GCA_000435335.1	GCA_000435335.1_MGS964	1262848	Bacteria	Bacillota	Clostridia	Eubacteriales	Clostridiaceae	Clostridium		Clostridium_sp._CAG:964	Bacteria	Firmicutes_A	Clostridia	Oscillospirales	Acutalibacteraceae	CAG-964	CAG-964 sp000435335	Scaffold	949640287769784	215827338129496	PRJEB1042	SAMEA3138653	CBFZ000000000.1	NA	1262848		latest	Scaffold	Full	Major	2013-07-17	MGS964	GCF_000435335.1	identical	Clostridium sp. CAG:964		DTU	ftp://ftp.ncbi.nlm.nih.gov/genomes/all/GCA/000/435/335/GCA_000435335.1_MGS964	derived from environmental source		1860	1860	0	GCA_000435335	1
GCA_000435355.1	GCA_000435355.1_MGS91	1262845	Bacteria	Bacillota	Clostridia	Eubacteriales	Clostridiaceae	Clostridium		Clostridium_sp._CAG:91	Bacteria	Firmicutes_A	Clostridia	Lachnospirales	Lachnospiraceae	Acetatifactor	Acetatifactor sp900066565	Scaffold	575539568345324	287769784172662	PRJEB1032	SAMEA3138654	CBGG000000000.1	NA	1262845		latest	Scaffold	Full	Major	2013-07-17	MGS91	GCF_000435355.1	identical	Clostridium sp. CAG:91		DTU	ftp://ftp.ncbi.nlm.nih.gov/genomes/all/GCA/000/435/355/GCA_000435355.1_MGS91	derived from environmental source		1961	1961	0	GCA_000435355	1
GCA_000435375.1	GCA_000435375.1_MGS798	1262841	Bacteria	Bacillota	Clostridia	Eubacteriales	Clostridiaceae	Clostridium		Clostridium_sp._CAG:798	Bacteria	Firmicutes_A	Clostridia	TANB77	CAG-508	CAG-273	CAG-273 sp003507395	Scaffold	949640287769784	215827338129496	PRJEB1011	SAMEA3138655	CBGO000000000.1	NA	1262841		latest	Scaffold	Full	Major	2013-07-17	MGS798	GCF_000435375.1	identical	Clostridium sp. CAG:798		DTU	ftp://ftp.ncbi.nlm.nih.gov/genomes/all/GCA/000/435/375/GCA_000435375.1_MGS798	derived from environmental source		1270	1270	0	GCA_000435375	1
GCA_000435395.1	GCA_000435395.1_MGS94	1262989	Bacteria	Bacillota	Unclassified_Bacillota	Unclassified_Bacillota	Unclassified_Bacillota	Unclassified_Bacillota		Firmicutes_bacterium_CAG:94	Bacteria	Firmicutes_A	Clostridia	Oscillospirales	Acutalibacteraceae	Acutalibacter	Acutalibacter ornithocaccae	Scaffold	877697841726619	0	PRJEB1039	SAMEA3138656	CBGU000000000.1	NA	1262989		latest	Scaffold	Full	Major	2013-07-17	MGS94	GCF_000435395.1	identical	Firmicutes bacterium CAG:94		DTU	ftp://ftp.ncbi.nlm.nih.gov/genomes/all/GCA/000/435/395/GCA_000435395.1_MGS94	derived from environmental source		2413	2413	0	GCA_000435395	1
GCA_000435415.1	GCA_000435415.1_MGS875	1262752	Bacteria	Bacteroidota	Bacteroidia	Bacteroidales	Bacteroidaceae	Bacteroides		Bacteroides_sp._CAG:875	Bacteria	Bacteroidota	Bacteroidia	Bacteroidales	Bacteroidaceae	Phocaeicola	Phocaeicola merdigallinarum	Scaffold	62589928057554	0.719424460431655	PRJEB1024	SAMEA3138657	CBHD000000000.1	NA	1262752		latest	Scaffold	Full	Major	2013-07-17	MGS875	GCF_000435415.1	identical	Bacteroides sp. CAG:875		DTU	ftp://ftp.ncbi.nlm.nih.gov/genomes/all/GCA/000/435/415/GCA_000435415.1_MGS875	derived from environmental source		2612	2612	0	GCA_000435415	1
GCA_000435435.1	GCA_000435435.1_MGS29	1262694	Bacteria	Bacteroidota	Bacteroidia	Bacteroidales	Rikenellaceae	Alistipes		Alistipes_sp._CAG:29	Bacteria	Bacteroidota	Bacteroidia	Bacteroidales	Rikenellaceae	Alistipes	Alistipes onderdonkii	Scaffold	863309352517986	0	PRJEB814	SAMEA3138658	CBGS000000000.1	NA	1262694		latest	Scaffold	Full	Major	2013-07-17	MGS29	GCF_000435435.1	identical	Alistipes sp. CAG:29		DTU	ftp://ftp.ncbi.nlm.nih.gov/genomes/all/GCA/000/435/435/GCA_000435435.1_MGS29	derived from environmental source		2584	2584	0	GCA_000435435	1
GCA_000435455.1	GCA_000435455.1_MGS242	1262783	Bacteria	Bacillota	Clostridia	Eubacteriales	Clostridiaceae	Clostridium		Clostridium_sp._CAG:242	Bacteria	Firmicutes_A	Clostridia	Oscillospirales	Ruminococcaceae	Negativibacillus	Negativibacillus massiliensis	Scaffold	942446043165468	143884892086331	PRJEB782	SAMEA3138659	CBCM000000000.1	NA	1262783		latest	Scaffold	Full	Major	2013-07-17	MGS242	GCF_000435455.1	identical	Clostridium sp. CAG:242		DTU	ftp://ftp.ncbi.nlm.nih.gov/genomes/all/GCA/000/435/455/GCA_000435455.1_MGS242	derived from environmental source		2433	2433	0	GCA_000435455	1
GCA_000435475.1	GCA_000435475.1_MGS338	1262868	Bacteria	Actinomycetota	Coriobacteriia	Eggerthellales	Eggerthellaceae	Cryptobacterium		Cryptobacterium_sp._CAG:338	Bacteria	Actinobacteriota	Coriobacteriia	Coriobacteriales	Eggerthellaceae	CAG-1427	CAG-1427 sp000435475	Scaffold	935251798561151	215827338129496	PRJEB837	SAMEA3138660	CBHR000000000.1	NA	1262868		latest	Scaffold	Full	Major	2013-07-17	MGS338	GCF_000435475.1	identical	Cryptobacterium sp. CAG:338		DTU	ftp://ftp.ncbi.nlm.nih.gov/genomes/all/GCA/000/435/475/GCA_000435475.1_MGS338	derived from environmental source		1643	1643	0	GCA_000435475	1
GCA_000435495.1	GCA_000435495.1_MGS552	1263029	Bacteria	Bacillota	Unclassified_Bacillota	Unclassified_Bacillota	Unclassified_Bacillota	Unclassified_Bacillota		Firmicutes_bacterium_CAG:552	Bacteria	Firmicutes_A	Clostridia	Christensenellales	CAG-552	CAG-552	CAG-552 sp000435495	Scaffold	956834532374101	0	PRJEB928	SAMEA3138661	CBDH000000000.1	NA	1263029		latest	Scaffold	Full	Major	2013-07-17	MGS552	GCF_000435495.1	identical	Firmicutes bacterium CAG:552		DTU	ftp://ftp.ncbi.nlm.nih.gov/genomes/all/GCA/000/435/495/GCA_000435495.1_MGS552	derived from environmental source		1175	1175	0	GCA_000435495	1
GCA_000435515.1	GCA_000435515.1_MGS582	1262997	Bacteria	Bacillota	Unclassified_Bacillota	Unclassified_Bacillota	Unclassified_Bacillota	Unclassified_Bacillota		Firmicutes_bacterium_CAG:582	Bacteria	Firmicutes	Bacilli	RF39	UBA660	CAG-582	CAG-582 sp000435515	Scaffold	877697841726619	0	PRJEB945	SAMEA3138662	CBDJ000000000.1	NA	1262997		latest	Scaffold	Full	Major	2013-07-17	MGS582	GCF_000435515.1	identical	Firmicutes bacterium CAG:582		DTU	ftp://ftp.ncbi.nlm.nih.gov/genomes/all/GCA/000/435/515/GCA_000435515.1_MGS582	derived from environmental source		1293	1293	0	GCA_000435515	1
GCA_000435535.1	GCA_000435535.1_MGS575	1262823	Bacteria	Bacillota	Clostridia	Eubacteriales	Clostridiaceae	Clostridium		Clostridium_sp._CAG:575	Bacteria	Firmicutes_A	Clostridia	TANB77	CAG-508	CAG-269	CAG-269 sp000435535	Scaffold	834532374100719	0.719424460431655	PRJEB941	SAMEA3138663	CBDL000000000.1	NA	1262823		latest	Scaffold	Full	Major	2013-07-17	MGS575	GCF_000435535.1	identical	Clostridium sp. CAG:575		DTU	ftp://ftp.ncbi.nlm.nih.gov/genomes/all/GCA/000/435/535/GCA_000435535.1_MGS575	derived from environmental source		1338	1338	0	GCA_000435535	1
GCA_000435555.1	GCA_000435555.1_MGS176	1263007	Bacteria	Bacillota	Unclassified_Bacillota	Unclassified_Bacillota	Unclassified_Bacillota	Unclassified_Bacillota		Firmicutes_bacterium_CAG:176	Bacteria	Firmicutes_A	Clostridia	Oscillospirales	Oscillospiraceae	CAG-83	CAG-83 sp000435555	Scaffold	748201438848921	431654676258993	PRJEB740	SAMEA3138664	CBCO000000000.1	NA	1263007		latest	Scaffold	Full	Major	2013-07-17	MGS176	GCF_000435555.1	identical	Firmicutes bacterium CAG:176		DTU	ftp://ftp.ncbi.nlm.nih.gov/genomes/all/GCA/000/435/555/GCA_000435555.1_MGS176	derived from environmental source		1506	1506	0	GCA_000435555	1
GCA_000435575.1	GCA_000435575.1_MGS230	1262782	Bacteria	Bacillota	Clostridia	Eubacteriales	Clostridiaceae	Clostridium		Clostridium_sp._CAG:230	Bacteria	Firmicutes_A	Clostridia	Lachnospirales	Lachnospiraceae	Butyribacter	Butyribacter sp003149875	Scaffold	913669064748201	215827338129496	PRJEB771	SAMEA3138665	CBCQ000000000.1	NA	1262782		latest	Scaffold	Full	Major	2013-07-17	MGS230	GCF_000435575.1	identical	Clostridium sp. CAG:230		DTU	ftp://ftp.ncbi.nlm.nih.gov/genomes/all/GCA/000/435/575/GCA_000435575.1_MGS230	derived from environmental source		2210	2210	0	GCA_000435575	1
GCA_000435595.1	GCA_000435595.1_MGS882	1262991	Bacteria	Bacillota	Unclassified_Bacillota	Unclassified_Bacillota	Unclassified_Bacillota	Unclassified_Bacillota		Firmicutes_bacterium_CAG:882	Bacteria	Firmicutes_A	Clostridia	Lachnospirales	Lachnospiraceae	CAG-882	CAG-882 sp000435595	Scaffold	733812949640288	359712230215827	PRJEB1027	SAMEA3138666	CBHL000000000.1	NA	1262991		latest	Scaffold	Full	Major	2013-07-17	MGS882	GCF_000435595.1	identical	Firmicutes bacterium CAG:882		DTU	ftp://ftp.ncbi.nlm.nih.gov/genomes/all/GCA/000/435/595/GCA_000435595.1_MGS882	derived from environmental source		2572	2572	0	GCA_000435595	1
GCA_000435615.1	GCA_000435615.1_MGS238	1263011	Bacteria	Bacillota	Unclassified_Bacillota	Unclassified_Bacillota	Unclassified_Bacillota	Unclassified_Bacillota		Firmicutes_bacterium_CAG:238	Bacteria	Firmicutes_A	Clostridia	Peptostreptococcales	Anaerovoracaceae	CAG-238	CAG-238 sp000435615	Scaffold	949640287769784	215827338129496	PRJEB777	SAMEA3138667	CBCS000000000.1	NA	1263011		latest	Scaffold	Full	Major	2013-07-17	MGS238	GCF_000435615.1	identical	Firmicutes bacterium CAG:238		DTU	ftp://ftp.ncbi.nlm.nih.gov/genomes/all/GCA/000/435/615/GCA_000435615.1_MGS238	derived from environmental source		2017	2017	0	GCA_000435615	1
GCA_000435635.1	GCA_000435635.1_MGS1320	1262922	Bacteria	Bacteroidota	Bacteroidia	Bacteroidales	Prevotellaceae	Prevotella		Prevotella_sp._CAG:1320	Bacteria	Bacteroidota	Bacteroidia	Bacteroidales	Bacteroidaceae	Prevotella	Prevotella avicola	Scaffold	942446043165468	0.719424460431655	PRJEB711	SAMEA3138668	CBCU000000000.1	NA	1262922		latest	Scaffold	Full	Major	2013-07-17	MGS1320	GCF_000435635.1	identical	Prevotella sp. CAG:1320		DTU	ftp://ftp.ncbi.nlm.nih.gov/genomes/all/GCA/000/435/635/GCA_000435635.1_MGS1320	derived from environmental source		2035	2035	0	GCA_000435635	1
GCA_000435655.1	GCA_000435655.1_MGS299	1262792	Bacteria	Bacillota	Clostridia	Eubacteriales	Clostridiaceae	Clostridium		Clostridium_sp._CAG:299	Bacteria	Firmicutes_A	Clostridia	Lachnospirales	Lachnospiraceae	Clostridium_Q	Clostridium_Q sp000435655	Scaffold	906474820143885	359712230215827	PRJEB817	SAMEA3138669	CBGZ000000000.1	NA	1262792		latest	Scaffold	Full	Major	2013-07-17	MGS299	GCF_000435655.1	identical	Clostridium sp. CAG:299		DTU	ftp://ftp.ncbi.nlm.nih.gov/genomes/all/GCA/000/435/655/GCA_000435655.1_MGS299	derived from environmental source		2441	2441	0	GCA_000435655	1
GCA_000435675.1	GCA_000435675.1_MGS298	1262876	Bacteria	Actinomycetota	Coriobacteriia	Eggerthellales	Eggerthellaceae	Eggerthella		Eggerthella_sp._CAG:298	Bacteria	Actinobacteriota	Coriobacteriia	Coriobacteriales	Eggerthellaceae	CAG-1427	CAG-1427 sp000435675	Scaffold	877697841726619	0.719424460431655	PRJEB816	SAMEA3138670	CBHI000000000.1	NA	1262876		latest	Scaffold	Full	Major	2013-07-17	MGS298	GCF_000435675.1	identical	Eggerthella sp. CAG:298		DTU	ftp://ftp.ncbi.nlm.nih.gov/genomes/all/GCA/000/435/675/GCA_000435675.1_MGS298	derived from environmental source		1581	1581	0	GCA_000435675	1
GCA_000435695.1	GCA_000435695.1_MGS215	1262985	Bacteria	Bacillota	Clostridia	Eubacteriales	Lachnospiraceae	Unclassified_Lachnospiraceae		Lachnospiraceae_bacterium_CAG:215	Bacteria	Firmicutes_A	Clostridia	Lachnospirales	Lachnospiraceae	Schaedlerella	Schaedlerella glycyrrhizinilytica_A	Scaffold	906474820143885	359712230215827	PRJEB762	SAMEA3138671	CBCV000000000.1	NA	1262985		latest	Scaffold	Full	Major	2013-07-17	MGS215	GCF_000435695.1	identical	Lachnospiraceae bacterium CAG:215		DTU	ftp://ftp.ncbi.nlm.nih.gov/genomes/all/GCA/000/435/695/GCA_000435695.1_MGS215	derived from environmental source		2481	2481	0	GCA_000435695	1
GCA_000435715.1	GCA_000435715.1_MGS145	1263005	Bacteria	Bacillota	Unclassified_Bacillota	Unclassified_Bacillota	Unclassified_Bacillota	Unclassified_Bacillota		Firmicutes_bacterium_CAG:145	Bacteria	Firmicutes_A	Clostridia	Peptostreptococcales	Anaerovoracaceae	Fimisoma	Fimisoma sp000435715	Scaffold	935251798561151	0.719424460431655	PRJEB721	SAMEA3138672	CBCX000000000.1	NA	1263005		latest	Scaffold	Full	Major	2013-07-17	MGS145	GCF_000435715.1	identical	Firmicutes bacterium CAG:145		DTU	ftp://ftp.ncbi.nlm.nih.gov/genomes/all/GCA/000/435/715/GCA_000435715.1_MGS145	derived from environmental source		1960	1960	0	GCA_000435715	1
GCA_000435735.1	GCA_000435735.1_MGS14	1263090	Bacteria	Bacteroidota	Bacteroidia	Bacteroidales	Odoribacteraceae	Odoribacter		Odoribacter_splanchnicus_CAG:14	Bacteria	Bacteroidota	Bacteroidia	Bacteroidales	Marinifilaceae	Odoribacter	Odoribacter splanchnicus	Scaffold	928057553956834	0.719424460431655	PRJEB717	SAMEA3138673	CBCZ000000000.1	NA	1263090		latest	Scaffold	Full	Major	2013-07-17	MGS14	GCF_000435735.1	identical	Odoribacter splanchnicus CAG:14		DTU	ftp://ftp.ncbi.nlm.nih.gov/genomes/all/GCA/000/435/735/GCA_000435735.1_MGS14	derived from environmental source		3226	3226	0	GCA_000435735	1
GCA_000435755.1	GCA_000435755.1_MGS508	1262815	Bacteria	Bacillota	Clostridia	Eubacteriales	Clostridiaceae	Clostridium		Clostridium_sp._CAG:508	Bacteria	Firmicutes_A	Clostridia	TANB77	CAG-508	CAG-273	CAG-273 sp000435755	Scaffold	942446043165468	0	PRJEB909	SAMEA3138674	CBFC000000000.1	NA	1262815		latest	Scaffold	Full	Major	2013-07-17	MGS508	GCF_000435755.1	identical	Clostridium sp. CAG:508		DTU	ftp://ftp.ncbi.nlm.nih.gov/genomes/all/GCA/000/435/755/GCA_000435755.1_MGS508	derived from environmental source		1078	1078	0	GCA_000435755	1
GCA_000435775.1	GCA_000435775.1_MGS270	1263014	Bacteria	Bacillota	Unclassified_Bacillota	Unclassified_Bacillota	Unclassified_Bacillota	Unclassified_Bacillota		Firmicutes_bacterium_CAG:270	Bacteria	Firmicutes_A	Clostridia	Lachnospirales	Lachnospiraceae	Anaerostipes	Anaerostipes hadrus_A	Scaffold	41726618705036	0.719424460431655	PRJEB803	SAMEA3138675	CBHP000000000.1	NA	1263014		latest	Scaffold	Full	Major	2013-07-17	MGS270	GCF_000435775.1	identical	Firmicutes bacterium CAG:270		DTU	ftp://ftp.ncbi.nlm.nih.gov/genomes/all/GCA/000/435/775/GCA_000435775.1_MGS270	derived from environmental source		1695	1695	0	GCA_000435775	1
GCA_000435795.1	GCA_000435795.1_MGS58	1262824	Bacteria	Bacillota	Clostridia	Eubacteriales	Clostridiaceae	Clostridium		Clostridium_sp._CAG:58	Bacteria	Firmicutes_A	Clostridia	Lachnospirales	Lachnospiraceae	Copromonas	Copromonas sp000435795	Scaffold	935251798561151	359712230215827	PRJEB943	SAMEA3138676	CBFK000000000.1	NA	1262824		latest	Scaffold	Full	Major	2013-07-17	MGS58	GCF_000435795.1	identical	Clostridium sp. CAG:58		DTU	ftp://ftp.ncbi.nlm.nih.gov/genomes/all/GCA/000/435/795/GCA_000435795.1_MGS58	derived from environmental source		2660	2660	0	GCA_000435795	1
GCA_000435815.1	GCA_000435815.1_MGS192	1262883	Bacteria	Bacillota	Clostridia	Eubacteriales	Eubacteriaceae	Eubacterium		Eubacterium_sp._CAG:192	Bacteria	Firmicutes_A	Clostridia	Lachnospirales	Lachnospiraceae	Eubacterium_G	Eubacterium_G sp000435815	Scaffold	906474820143885	0.719424460431655	PRJEB749	SAMEA3138677	CBDB000000000.1	NA	1262883		latest	Scaffold	Full	Major	2013-07-17	MGS192	GCF_000435815.1	identical	Eubacterium sp. CAG:192		DTU	ftp://ftp.ncbi.nlm.nih.gov/genomes/all/GCA/000/435/815/GCA_000435815.1_MGS192	derived from environmental source		1830	1830	0	GCA_000435815	1
GCA_000435835.1	GCA_000435835.1_MGS221	1262780	Bacteria	Bacillota	Clostridia	Eubacteriales	Clostridiaceae	Clostridium		Clostridium_sp._CAG:221	Bacteria	Firmicutes_A	Clostridia	Clostridiales	Clostridiaceae	Clostridium	Clostridium sp000435835	Scaffold	676258992805755	431654676258993	PRJEB766	SAMEA3138678	CBDC000000000.1	NA	1262780		latest	Scaffold	Full	Major	2013-07-17	MGS221	GCF_000435835.1	identical	Clostridium sp. CAG:221		DTU	ftp://ftp.ncbi.nlm.nih.gov/genomes/all/GCA/000/435/835/GCA_000435835.1_MGS221	derived from environmental source		2985	2985	0	GCA_000435835	1
GCA_000435855.1	GCA_000435855.1_MGS9	1262967	Bacteria	Bacillota	Clostridia	Eubacteriales	Oscillospiraceae	Ruminococcus		Ruminococcus_sp._CAG:9	Bacteria	Firmicutes_A	Clostridia	Lachnospirales	Lachnospiraceae	Blautia_A	Blautia_A wexlerae	Scaffold	920863309352518	359712230215827	PRJEB1030	SAMEA3138679	CBHS000000000.1	NA	1262967		latest	Scaffold	Full	Major	2013-07-17	MGS9	GCF_000435855.1	identical	Ruminococcus sp. CAG:9		DTU	ftp://ftp.ncbi.nlm.nih.gov/genomes/all/GCA/000/435/855/GCA_000435855.1_MGS9	derived from environmental source		2492	2492	0	GCA_000435855	1
GCA_000435875.1	GCA_000435875.1_MGS12	1263078	Bacteria	Bacillota	Clostridia	Eubacteriales	Eubacteriaceae	Eubacterium		Eubacterium_hallii_CAG:12	Bacteria	Firmicutes_A	Clostridia	Lachnospirales	Lachnospiraceae	Anaerobutyricum	Anaerobutyricum hallii	Scaffold	985611510791367	719424460431655	PRJEB700	SAMEA3138680	CBDD000000000.1	NA	1263078		latest	Scaffold	Full	Major	2013-07-17	MGS12	GCF_000435875.1	identical	Eubacterium hallii CAG:12		DTU	ftp://ftp.ncbi.nlm.nih.gov/genomes/all/GCA/000/435/875/GCA_000435875.1_MGS12	derived from environmental source		2309	2309	0	GCA_000435875	1
GCA_000435895.1	GCA_000435895.1_MGS118	1262978	Bacteria	Bacteroidota	Bacteroidia	Bacteroidales	Tannerellaceae	Tannerella		Tannerella_sp._CAG:118	Bacteria	Bacteroidota	Bacteroidia	Bacteroidales	Coprobacteraceae	Coprobacter	Coprobacter secundus	Scaffold	899280575539568	215827338129496	PRJEB696	SAMEA3138681	CAYC000000000.1	NA	1262978		latest	Scaffold	Full	Major	2013-07-17	MGS118	GCF_000435895.1	identical	Tannerella sp. CAG:118		DTU	ftp://ftp.ncbi.nlm.nih.gov/genomes/all/GCA/000/435/895/GCA_000435895.1_MGS118	derived from environmental source		2920	2920	0	GCA_000435895	1
GCA_000435915.1	GCA_000435915.1_MGS234	1263058	Bacteria	Actinomycetota	Actinomycetes	Bifidobacteriales	Bifidobacteriaceae	Bifidobacterium		Bifidobacterium_bifidum_CAG:234	Bacteria	Actinobacteriota	Actinomycetia	Actinomycetales	Bifidobacteriaceae	Bifidobacterium	Bifidobacterium bifidum	Scaffold	841726618705036	215827338129496	PRJEB773	SAMEA3138682	CBDF000000000.1	NA	1263058		latest	Scaffold	Full	Major	2013-07-17	MGS234	GCF_000435915.1	identical	Bifidobacterium bifidum CAG:234		DTU	ftp://ftp.ncbi.nlm.nih.gov/genomes/all/GCA/000/435/915/GCA_000435915.1_MGS234	derived from environmental source		1784	1784	0	GCA_000435915	1
GCA_000435935.1	GCA_000435935.1_MGS57	1262962	Bacteria	Bacillota	Clostridia	Eubacteriales	Oscillospiraceae	Ruminococcus		Ruminococcus_sp._CAG:57	Bacteria	Firmicutes_A	Clostridia	Oscillospirales	Ruminococcaceae	Ruminococcus_D	Ruminococcus_D bicirculans	Scaffold	964028776978417	143884892086331	PRJEB938	SAMEA3138683	CBFS000000000.1	NA	1262962		latest	Scaffold	Full	Major	2013-07-17	MGS57	GCF_000435935.1	identical	Ruminococcus sp. CAG:57		DTU	ftp://ftp.ncbi.nlm.nih.gov/genomes/all/GCA/000/435/935/GCA_000435935.1_MGS57	derived from environmental source		2264	2264	0	GCA_000435935	1
GCA_000435955.1	GCA_000435955.1_MGS64	1262981	Bacteria	Bacillota	Erysipelotrichia	Erysipelotrichales	Erysipelotrichaceae	Unclassified_Erysipelotrichaceae		Erysipelotrichaceae_bacterium_CAG:64	Bacteria	Firmicutes	Bacilli	Erysipelotrichales	Erysipelotrichaceae	Clostridium_AQ	Clostridium_AQ innocuum	Scaffold	942446043165468	575539568345324	PRJEB970	SAMEA3138684	CBGA000000000.1	NA	1262981		latest	Scaffold	Full	Major	2013-07-17	MGS64	GCF_000435955.1	identical	Erysipelotrichaceae bacterium CAG:64		DTU	ftp://ftp.ncbi.nlm.nih.gov/genomes/all/GCA/000/435/955/GCA_000435955.1_MGS64	derived from environmental source		3917	3917	0	GCA_000435955	1
GCA_000435975.1	GCA_000435975.1_MGS241	1262911	Bacteria	Bacillota	Clostridia	Eubacteriales	Oscillospiraceae	Oscillibacter		Oscillibacter_sp._CAG:241	Bacteria	Firmicutes_A	Clostridia	Oscillospirales	Oscillospiraceae	CAG-83	CAG-83 sp000435975	Scaffold	928057553956834	359712230215827	PRJEB781	SAMEA3138685	CBDI000000000.1	NA	1262911		latest	Scaffold	Full	Major	2013-07-17	MGS241	GCF_000435975.1	identical	Oscillibacter sp. CAG:241		DTU	ftp://ftp.ncbi.nlm.nih.gov/genomes/all/GCA/000/435/975/GCA_000435975.1_MGS241	derived from environmental source		1823	1823	0	GCA_000435975	1
GCA_000435995.1	GCA_000435995.1_MGS137	1263004	Bacteria	Bacillota	Unclassified_Bacillota	Unclassified_Bacillota	Unclassified_Bacillota	Unclassified_Bacillota		Firmicutes_bacterium_CAG:137	Bacteria	Firmicutes_A	Clostridia	Oscillospirales	Oscillospiraceae	Faecousia	Faecousia sp000435995	Scaffold	834532374100719	143884892086331	PRJEB714	SAMEA3138686	CBDK000000000.1	NA	1263004		latest	Scaffold	Full	Major	2013-07-17	MGS137	GCF_000435995.1	identical	Firmicutes bacterium CAG:137		DTU	ftp://ftp.ncbi.nlm.nih.gov/genomes/all/GCA/000/435/995/GCA_000435995.1_MGS137	derived from environmental source		2347	2347	0	GCA_000435995	1
GCA_000436015.1	GCA_000436015.1_MGS592	1262931	Bacteria	Bacteroidota	Bacteroidia	Bacteroidales	Prevotellaceae	Prevotella		Prevotella_sp._CAG:592	Bacteria	Bacteroidota	Bacteroidia	Bacteroidales	Bacteroidaceae	Prevotella	Prevotella pectinovora	Scaffold	906474820143885	0.719424460431655	PRJEB949	SAMEA3138687	CBGI000000000.1	NA	1262931		latest	Scaffold	Full	Major	2013-07-17	MGS592	GCF_000436015.1	identical	Prevotella sp. CAG:592		DTU	ftp://ftp.ncbi.nlm.nih.gov/genomes/all/GCA/000/436/015/GCA_000436015.1_MGS592	derived from environmental source		2160	2160	0	GCA_000436015	1
GCA_000436035.1	GCA_000436035.1_MGS732	1262934	Bacteria	Bacteroidota	Bacteroidia	Bacteroidales	Prevotellaceae	Prevotella		Prevotella_sp._CAG:732	Bacteria	Bacteroidota	Bacteroidia	Bacteroidales	Bacteroidaceae	Prevotella	Prevotella sp000436035	Scaffold	618705035971223	0.719424460431655	PRJEB993	SAMEA3138688	CBGP000000000.1	NA	1262934		latest	Scaffold	Full	Major	2013-07-17	MGS732	GCF_000436035.1	identical	Prevotella sp. CAG:732		DTU	ftp://ftp.ncbi.nlm.nih.gov/genomes/all/GCA/000/436/035/GCA_000436035.1_MGS732	derived from environmental source		2409	2409	0	GCA_000436035	1
GCA_000436055.1	GCA_000436055.1_MGS714	1262749	Bacteria	Bacteroidota	Bacteroidia	Bacteroidales	Bacteroidaceae	Bacteroides		Bacteroides_sp._CAG:714	Bacteria	Bacteroidota	Bacteroidia	Bacteroidales	Bacteroidaceae	Phocaeicola	Phocaeicola barnesiae	Scaffold	597122302158273	0.719424460431655	PRJEB986	SAMEA3138689	CBGW000000000.1	NA	1262749		latest	Scaffold	Full	Major	2013-07-17	MGS714	GCF_000436055.1	identical	Bacteroides sp. CAG:714		DTU	ftp://ftp.ncbi.nlm.nih.gov/genomes/all/GCA/000/436/055/GCA_000436055.1_MGS714	derived from environmental source		2561	2561	0	GCA_000436055	1
GCA_000436075.1	GCA_000436075.1_MGS209	1262875	Bacteria	Actinomycetota	Coriobacteriia	Eggerthellales	Eggerthellaceae	Eggerthella		Eggerthella_sp._CAG:209	Bacteria	Actinobacteriota	Coriobacteriia	Coriobacteriales	Eggerthellaceae	CAG-1427	CAG-1427 sp000436075	Scaffold	913669064748201	431654676258993	PRJEB758	SAMEA3138690	CBDM000000000.1	NA	1262875		latest	Scaffold	Full	Major	2013-07-17	MGS209	GCF_000436075.1	identical	Eggerthella sp. CAG:209		DTU	ftp://ftp.ncbi.nlm.nih.gov/genomes/all/GCA/000/436/075/GCA_000436075.1_MGS209	derived from environmental source		1726	1726	0	GCA_000436075	1
GCA_000436095.1	GCA_000436095.1_MGS266	1262915	Bacteria	Bacillota	Negativicutes	Acidaminococcales	Acidaminococcaceae	Phascolarctobacterium		Phascolarctobacterium_sp._CAG:266	Bacteria	Firmicutes_C	Negativicutes	Acidaminococcales	Acidaminococcaceae	CAG-266	CAG-266 sp000436095	Scaffold	964028776978417	143884892086331	PRJEB798	SAMEA2272541	CBDN000000000.1	NA	1262915		latest	Scaffold	Full	Major	2013-07-17	MGS266	GCF_000436095.1	identical	Phascolarctobacterium sp. CAG:266		DTU	ftp://ftp.ncbi.nlm.nih.gov/genomes/all/GCA/000/436/095/GCA_000436095.1_MGS266	derived from environmental source		1778	1778	0	GCA_000436095	1
GCA_000436115.1	GCA_000436115.1_MGS534	1263027	Bacteria	Bacillota	Unclassified_Bacillota	Unclassified_Bacillota	Unclassified_Bacillota	Unclassified_Bacillota		Firmicutes_bacterium_CAG:534	Bacteria	Firmicutes_A	Clostridia	Lachnospirales	Lachnospiraceae	CAG-95	CAG-95 sp000436115	Scaffold	971223021582734	359712230215827	PRJEB923	SAMEA3138691	CBHC000000000.1	NA	1263027		latest	Scaffold	Full	Major	2013-07-17	MGS534	GCF_000436115.1	identical	Firmicutes bacterium CAG:534		DTU	ftp://ftp.ncbi.nlm.nih.gov/genomes/all/GCA/000/436/115/GCA_000436115.1_MGS534	derived from environmental source		2499	2499	0	GCA_000436115	1
GCA_000436135.1	GCA_000436135.1_MGS222	1263042	Bacteria	Bacteroidota	Bacteroidia	Bacteroidales	Bacteroidaceae	Bacteroides		Bacteroides_dorei_CAG:222	Bacteria	Bacteroidota	Bacteroidia	Bacteroidales	Bacteroidaceae	Phocaeicola	Phocaeicola dorei	Scaffold	453237410071942	287769784172662	PRJEB767	SAMEA3138692	CBDO000000000.1	NA	1263042		latest	Scaffold	Full	Major	2013-07-17	MGS222	GCF_000436135.1	identical	Bacteroides dorei CAG:222		DTU	ftp://ftp.ncbi.nlm.nih.gov/genomes/all/GCA/000/436/135/GCA_000436135.1_MGS222	derived from environmental source		2976	2976	0	GCA_000436135	1
GCA_000436155.1	GCA_000436155.1_MGS505	1262814	Bacteria	Bacillota	Clostridia	Eubacteriales	Clostridiaceae	Clostridium		Clostridium_sp._CAG:505	Bacteria	Firmicutes_A	Clostridia	Lachnospirales	Anaerotignaceae	Anaerotignum	Anaerotignum sp001304995	Scaffold	956834532374101	215827338129496	PRJEB908	SAMEA3138693	CBHJ000000000.1	NA	1262814		latest	Scaffold	Full	Major	2013-07-17	MGS505	GCF_000436155.1	identical	Clostridium sp. CAG:505		DTU	ftp://ftp.ncbi.nlm.nih.gov/genomes/all/GCA/000/436/155/GCA_000436155.1_MGS505	derived from environmental source		2091	2091	0	GCA_000436155	1
GCA_000436175.1	GCA_000436175.1_MGS62	1262828	Bacteria	Bacillota	Clostridia	Eubacteriales	Clostridiaceae	Clostridium		Clostridium_sp._CAG:62	Bacteria	Firmicutes_A	Clostridia	Lachnospirales	Lachnospiraceae	Eubacterium_F	Eubacterium_F sp003491505	Scaffold	949640287769784	359712230215827	PRJEB961	SAMEA3138694	CBHQ000000000.1	NA	1262828		latest	Scaffold	Full	Major	2013-07-17	MGS62	GCF_000436175.1	identical	Clostridium sp. CAG:62		DTU	ftp://ftp.ncbi.nlm.nih.gov/genomes/all/GCA/000/436/175/GCA_000436175.1_MGS62	derived from environmental source		2452	2452	0	GCA_000436175	1
GCA_000436195.1	GCA_000436195.1_MGS260	1262706	Bacteria	Pseudomonadota	Alphaproteobacteria	Rhodospirillales	Azospirillaceae	Azospirillum		Azospirillum_sp._CAG:260	Bacteria	Proteobacteria	Alphaproteobacteria	RF32	CAG-239	Scatocola	Scatocola faecipullorum	Scaffold	949640287769784	0	PRJEB794	SAMEA3138695	CBDP000000000.1	NA	1262706		latest	Scaffold	Full	Major	2013-07-17	MGS260	GCF_000436195.1	identical	Azospirillum sp. CAG:260		DTU	ftp://ftp.ncbi.nlm.nih.gov/genomes/all/GCA/000/436/195/GCA_000436195.1_MGS260	derived from environmental source		1762	1762	0	GCA_000436195	1
GCA_000436215.1	GCA_000436215.1_MGS177	1262952	Bacteria	Bacillota	Clostridia	Eubacteriales	Oscillospiraceae	Ruminococcus		Ruminococcus_sp._CAG:177	Bacteria	Firmicutes_A	Clostridia	Oscillospirales	Acutalibacteraceae	CAG-177	CAG-177 sp003514385	Scaffold	942446043165468	0.719424460431655	PRJEB741	SAMEA3138696	CBDQ000000000.1	NA	1262952		latest	Scaffold	Full	Major	2013-07-17	MGS177	GCF_000436215.1	identical	Ruminococcus sp. CAG:177		DTU	ftp://ftp.ncbi.nlm.nih.gov/genomes/all/GCA/000/436/215/GCA_000436215.1_MGS177	derived from environmental source		1937	1937	0	GCA_000436215	1
GCA_000436235.1	GCA_000436235.1_MGS873	1262936	Bacteria	Bacteroidota	Bacteroidia	Bacteroidales	Prevotellaceae	Prevotella		Prevotella_sp._CAG:873	Bacteria	Bacteroidota	Bacteroidia	Bacteroidales	Muribaculaceae	CAG-873	CAG-873 sp001701165	Scaffold	913669064748201	0.719424460431655	PRJEB1023	SAMEA3138697	CBJF000000000.1	NA	1262936		latest	Scaffold	Full	Major	2013-07-17	MGS873	GCF_000436235.1	identical	Prevotella sp. CAG:873		DTU	ftp://ftp.ncbi.nlm.nih.gov/genomes/all/GCA/000/436/235/GCA_000436235.1_MGS873	derived from environmental source		2055	2055	0	GCA_000436235	1
GCA_000436255.1	GCA_000436255.1_MGS1193	1262771	Bacteria	Bacillota	Clostridia	Eubacteriales	Clostridiaceae	Clostridium		Clostridium_sp._CAG:1193	Bacteria	Firmicutes	Bacilli	RF39	UBA660	CAG-1193	CAG-1193 sp000436255	Scaffold	863309352517986	0	PRJEB699	SAMEA3138698	CAYF000000000.1	NA	1262771		latest	Scaffold	Full	Major	2013-07-17	MGS1193	GCF_000436255.1	identical	Clostridium sp. CAG:1193		DTU	ftp://ftp.ncbi.nlm.nih.gov/genomes/all/GCA/000/436/255/GCA_000436255.1_MGS1193	derived from environmental source		1080	1080	0	GCA_000436255	1
GCA_000436275.1	GCA_000436275.1_MGS240	1263013	Bacteria	Bacillota	Unclassified_Bacillota	Unclassified_Bacillota	Unclassified_Bacillota	Unclassified_Bacillota		Firmicutes_bacterium_CAG:240	Bacteria	Firmicutes_A	Clostridia	Oscillospirales	Oscillospiraceae	F23-B02	F23-B02 sp001916715	Scaffold	841726618705036	143884892086331	PRJEB780	SAMEA3138699	CBDR000000000.1	NA	1263013		latest	Scaffold	Full	Major	2013-07-17	MGS240	GCF_000436275.1	identical	Firmicutes bacterium CAG:240		DTU	ftp://ftp.ncbi.nlm.nih.gov/genomes/all/GCA/000/436/275/GCA_000436275.1_MGS240	derived from environmental source		1917	1917	0	GCA_000436275	1
GCA_000436295.1	GCA_000436295.1_MGS207	33025	Bacteria	Bacillota	Negativicutes	Acidaminococcales	Acidaminococcaceae	Phascolarctobacterium		Phascolarctobacterium_sp._CAG:207	Bacteria	Firmicutes_C	Negativicutes	Acidaminococcales	Acidaminococcaceae	Phascolarctobacterium	Phascolarctobacterium faecium	Scaffold	97841726618705	287769784172662	PRJEB757	SAMEA2272658	CBDS000000000.1	NA	1262914		latest	Scaffold	Full	Major	2013-07-17	MGS207	GCF_000436295.1	identical	Phascolarctobacterium sp. CAG:207		DTU	ftp://ftp.ncbi.nlm.nih.gov/genomes/all/GCA/000/436/295/GCA_000436295.1_MGS207	derived from environmental source		2229	2229	0	GCA_000436295	1
GCA_000436315.1	GCA_000436315.1_MGS2	1262912	Bacteria	Bacteroidota	Bacteroidia	Bacteroidales	Tannerellaceae	Parabacteroides		Parabacteroides_sp._CAG:2	Bacteria	Bacteroidota	Bacteroidia	Bacteroidales	Tannerellaceae	Parabacteroides	Parabacteroides distasonis	Scaffold	928057553956834	359712230215827	PRJEB753	SAMEA3138700	CBDT000000000.1	NA	1262912		latest	Scaffold	Full	Major	2013-07-17	MGS2	GCF_000436315.1	identical	Parabacteroides sp. CAG:2		DTU	ftp://ftp.ncbi.nlm.nih.gov/genomes/all/GCA/000/436/315/GCA_000436315.1_MGS2	derived from environmental source		3788	3788	0	GCA_000436315	1
GCA_000436335.1	GCA_000436335.1_MGS217	1262779	Bacteria	Bacillota	Clostridia	Eubacteriales	Clostridiaceae	Clostridium		Clostridium_sp._CAG:217	Bacteria	Firmicutes_A	Clostridia	Oscillospirales	Acutalibacteraceae	CAG-217	CAG-217 sp000436335	Scaffold	928057553956834	0.719424460431655	PRJEB763	SAMEA3138701	CBDU000000000.1	NA	1262779		latest	Scaffold	Full	Major	2013-07-17	MGS217	GCF_000436335.1	identical	Clostridium sp. CAG:217		DTU	ftp://ftp.ncbi.nlm.nih.gov/genomes/all/GCA/000/436/335/GCA_000436335.1_MGS217	derived from environmental source		1748	1748	0	GCA_000436335	1
GCA_000436355.1	GCA_000436355.1_MGS67	1263036	Bacteria	Bacteroidota	Bacteroidia	Bacteroidales	Rikenellaceae	Alistipes		Alistipes_putredinis_CAG:67	Bacteria	Bacteroidota	Bacteroidia	Bacteroidales	Rikenellaceae	Alistipes	Alistipes putredinis	Scaffold	920863309352518	0	PRJEB976	SAMEA3138702	CBJI000000000.1	NA	1263036		latest	Scaffold	Full	Major	2013-07-17	MGS67	GCF_000436355.1	identical	Alistipes putredinis CAG:67		DTU	ftp://ftp.ncbi.nlm.nih.gov/genomes/all/GCA/000/436/355/GCA_000436355.1_MGS67	derived from environmental source		1913	1913	0	GCA_000436355	1
GCA_000436375.1	GCA_000436375.1_MGS239	1262705	Bacteria	Pseudomonadota	Alphaproteobacteria	Rhodospirillales	Azospirillaceae	Azospirillum		Azospirillum_sp._CAG:239	Bacteria	Proteobacteria	Alphaproteobacteria	RF32	CAG-239	Scatacola_A	Scatacola_A faecigallinarum	Scaffold	949640287769784	0	PRJEB778	SAMEA3138703	CBDV000000000.1	NA	1262705		latest	Scaffold	Full	Major	2013-07-17	MGS239	GCF_000436375.1	identical	Azospirillum sp. CAG:239		DTU	ftp://ftp.ncbi.nlm.nih.gov/genomes/all/GCA/000/436/375/GCA_000436375.1_MGS239	derived from environmental source		1791	1791	0	GCA_000436375	1
GCA_000436395.1	GCA_000436395.1_MGS154	1263034	Bacteria	Verrucomicrobiota	Verrucomicrobiae	Verrucomicrobiales	Akkermansiaceae	Akkermansia		Akkermansia_muciniphila_CAG:154	Bacteria	Verrucomicrobiota	Verrucomicrobiae	Verrucomicrobiales	Akkermansiaceae	Akkermansia	Akkermansia muciniphila	Scaffold	942446043165468	143884892086331	PRJEB726	SAMEA3138704	CBDW000000000.1	NA	1263034		latest	Scaffold	Full	Major	2013-07-17	MGS154	GCF_000436395.1	identical	Akkermansia muciniphila CAG:154		DTU	ftp://ftp.ncbi.nlm.nih.gov/genomes/all/GCA/000/436/395/GCA_000436395.1_MGS154	derived from environmental source		2376	2376	0	GCA_000436395	1
GCA_000436415.1	GCA_000436415.1_MGS102	1262998	Bacteria	Bacillota	Unclassified_Bacillota	Unclassified_Bacillota	Unclassified_Bacillota	Unclassified_Bacillota		Firmicutes_bacterium_CAG:102	Bacteria	Firmicutes_A	Clostridia	Lachnospirales	Anaerotignaceae	Anaerotignum	Anaerotignum faecicola	Scaffold	956834532374101	287769784172662	PRJEB677	SAMEA3138705	CAWG000000000.1	NA	1262998		latest	Scaffold	Full	Major	2013-07-16	MGS102	GCF_000436415.1	identical	Firmicutes bacterium CAG:102	strain=MGS:102	DTU	ftp://ftp.ncbi.nlm.nih.gov/genomes/all/GCA/000/436/415/GCA_000436415.1_MGS102	derived from environmental source		2022	2022	0	GCA_000436415	1
GCA_000436435.1	GCA_000436435.1_MGS22	1263050	Bacteria	Bacteroidota	Bacteroidia	Bacteroidales	Bacteroidaceae	Bacteroides		Bacteroides_ovatus_CAG:22	Bacteria	Bacteroidota	Bacteroidia	Bacteroidales	Bacteroidaceae	Bacteroides	Bacteroides ovatus	Scaffold	640287769784173	143884892086331	PRJEB765	SAMEA3138706	CBDX000000000.1	NA	1263050		latest	Scaffold	Full	Major	2013-07-17	MGS22	GCF_000436435.1	identical	Bacteroides ovatus CAG:22		DTU	ftp://ftp.ncbi.nlm.nih.gov/genomes/all/GCA/000/436/435/GCA_000436435.1_MGS22	derived from environmental source		4063	4063	0	GCA_000436435	1
GCA_000436455.1	GCA_000436455.1_MGS132	1263065	Bacteria	Bacillota	Clostridia	Eubacteriales	Clostridiaceae	Clostridium		Clostridium_clostridioforme_CAG:132	Bacteria	Firmicutes_A	Clostridia	Lachnospirales	Lachnospiraceae	Enterocloster	Enterocloster clostridioformis	Scaffold	928057553956834	575539568345324	PRJEB710	SAMEA3138707	CBDY000000000.1	NA	1263065		latest	Scaffold	Full	Major	2013-07-17	MGS132	GCF_000436455.1	identical	Clostridium clostridioforme CAG:132		DTU	ftp://ftp.ncbi.nlm.nih.gov/genomes/all/GCA/000/436/455/GCA_000436455.1_MGS132	derived from environmental source		4153	4153	0	GCA_000436455	1
GCA_000436475.1	GCA_000436475.1_MGS248	1262885	Bacteria	Bacillota	Clostridia	Eubacteriales	Eubacteriaceae	Eubacterium		Eubacterium_sp._CAG:248	Bacteria	Firmicutes_A	Clostridia	Lachnospirales	Lachnospiraceae	Lachnospira	Lachnospira sp000436475	Scaffold	798561151079137	359712230215827	PRJEB785	SAMEA3138708	CBDZ000000000.1	NA	1262885		latest	Scaffold	Full	Major	2013-07-17	MGS248	GCF_000436475.1	identical	Eubacterium sp. CAG:248		DTU	ftp://ftp.ncbi.nlm.nih.gov/genomes/all/GCA/000/436/475/GCA_000436475.1_MGS248	derived from environmental source		2193	2193	0	GCA_000436475	1
GCA_000436495.1	GCA_000436495.1_MGS409	1262913	Bacteria	Bacteroidota	Bacteroidia	Bacteroidales	Tannerellaceae	Parabacteroides		Parabacteroides_sp._CAG:409	Bacteria	Bacteroidota	Bacteroidia	Bacteroidales	Tannerellaceae	Parabacteroides	Parabacteroides faecavium	Scaffold	956834532374101	0	PRJEB870	SAMEA3138709	CBJG000000000.1	NA	1262913		latest	Scaffold	Full	Major	2013-07-17	MGS409	GCF_000436495.1	identical	Parabacteroides sp. CAG:409		DTU	ftp://ftp.ncbi.nlm.nih.gov/genomes/all/GCA/000/436/495/GCA_000436495.1_MGS409	derived from environmental source		2823	2823	0	GCA_000436495	1
GCA_000436515.1	GCA_000436515.1_MGS109	1263043	Bacteria	Bacteroidota	Bacteroidia	Bacteroidales	Bacteroidaceae	Bacteroides		Bacteroides_eggerthii_CAG:109	Bacteria	Bacteroidota	Bacteroidia	Bacteroidales	Bacteroidaceae	Bacteroides	Bacteroides eggerthii	Scaffold	553956834532374	215827338129496	PRJEB688	SAMEA3138710	CAYK000000000.1	NA	1263043		latest	Scaffold	Full	Major	2013-07-17	MGS109	GCF_000436515.1	identical	Bacteroides eggerthii CAG:109		DTU	ftp://ftp.ncbi.nlm.nih.gov/genomes/all/GCA/000/436/515/GCA_000436515.1_MGS109	derived from environmental source		2827	2827	0	GCA_000436515	1
GCA_000436535.1	GCA_000436535.1_MGS252	1262887	Bacteria	Bacillota	Clostridia	Eubacteriales	Eubacteriaceae	Eubacterium		Eubacterium_sp._CAG:252	Bacteria	Firmicutes_A	Clostridia	Lachnospirales	Lachnospiraceae	Lachnospira	Lachnospira sp000436535	Scaffold	611510791366906	431654676258993	PRJEB788	SAMEA3138711	CBEA000000000.1	NA	1262887		latest	Scaffold	Full	Major	2013-07-17	MGS252	GCF_000436535.1	identical	Eubacterium sp. CAG:252		DTU	ftp://ftp.ncbi.nlm.nih.gov/genomes/all/GCA/000/436/535/GCA_000436535.1_MGS252	derived from environmental source		2338	2338	0	GCA_000436535	1
GCA_000436555.1	GCA_000436555.1_MGS158	1263038	Bacteria	Bacteroidota	Bacteroidia	Bacteroidales	Bacteroidaceae	Bacteroides		Bacteroides_cellulosilyticus_CAG:158	Bacteria	Bacteroidota	Bacteroidia	Bacteroidales	Bacteroidaceae	Bacteroides	Bacteroides cellulosilyticus	Scaffold	618705035971223	359712230215827	PRJEB730	SAMEA3138712	CBEB000000000.1	NA	1263038		latest	Scaffold	Full	Major	2013-07-17	MGS158	GCF_000436555.1	identical	Bacteroides cellulosilyticus CAG:158		DTU	ftp://ftp.ncbi.nlm.nih.gov/genomes/all/GCA/000/436/555/GCA_000436555.1_MGS158	derived from environmental source		4369	4369	0	GCA_000436555	1
GCA_000436575.1	GCA_000436575.1_MGS265	1262787	Bacteria	Bacillota	Clostridia	Eubacteriales	Clostridiaceae	Clostridium		Clostridium_sp._CAG:265	Bacteria	Firmicutes_A	Clostridia	Clostridiales	Clostridiaceae	Clostridium	Clostridium sp001916075	Scaffold	971223021582734	431654676258993	PRJEB797	SAMEA3138713	CBEC000000000.1	NA	1262787		latest	Scaffold	Full	Major	2013-07-17	MGS265	GCF_000436575.1	identical	Clostridium sp. CAG:265		DTU	ftp://ftp.ncbi.nlm.nih.gov/genomes/all/GCA/000/436/575/GCA_000436575.1_MGS265	derived from environmental source		2326	2326	0	GCA_000436575	1
GCA_000436595.1	GCA_000436595.1_MGS1124	1262920	Bacteria	Bacteroidota	Bacteroidia	Bacteroidales	Prevotellaceae	Prevotella		Prevotella_sp._CAG:1124	Bacteria	Bacteroidota	Bacteroidia	Bacteroidales	Bacteroidaceae	Prevotella	Prevotella sp000436595	Scaffold	712230215827338	143884892086331	PRJEB691	SAMEA3138714	CAYO000000000.1	NA	1262920		latest	Scaffold	Full	Major	2013-07-17	MGS1124	GCF_000436595.1	identical	Prevotella sp. CAG:1124		DTU	ftp://ftp.ncbi.nlm.nih.gov/genomes/all/GCA/000/436/595/GCA_000436595.1_MGS1124	derived from environmental source		2441	2441	0	GCA_000436595	1
GCA_000436615.1	GCA_000436615.1_MGS237	1262755	Bacteria	Bacillota	Clostridia	Eubacteriales	Lachnospiraceae	Blautia		Blautia_sp._CAG:237	Bacteria	Firmicutes_A	Clostridia	Lachnospirales	Lachnospiraceae	Blautia_A	Blautia_A sp000436615	Scaffold	712230215827338	575539568345324	PRJEB776	SAMEA3138715	CBED000000000.1	NA	1262755		latest	Scaffold	Full	Major	2013-07-17	MGS237	GCF_000436615.1	identical	Blautia sp. CAG:237		DTU	ftp://ftp.ncbi.nlm.nih.gov/genomes/all/GCA/000/436/615/GCA_000436615.1_MGS237	derived from environmental source		2627	2627	0	GCA_000436615	1
GCA_000436635.1	GCA_000436635.1_MGS131	1262862	Bacteria	Bacillota	Clostridia	Eubacteriales	Lachnospiraceae	Coprococcus		Coprococcus_sp._CAG:131	Bacteria	Firmicutes_A	Clostridia	Lachnospirales	Lachnospiraceae	Coprococcus	Coprococcus eutactus_A	Scaffold	913669064748201	359712230215827	PRJEB709	SAMEA3138716	CBEE000000000.1	NA	1262862		latest	Scaffold	Full	Major	2013-07-17	MGS131	GCF_000436635.1	identical	Coprococcus sp. CAG:131		DTU	ftp://ftp.ncbi.nlm.nih.gov/genomes/all/GCA/000/436/635/GCA_000436635.1_MGS131	derived from environmental source		2396	2396	0	GCA_000436635	1
GCA_000436655.1	GCA_000436655.1_MGS160	1263039	Bacteria	Bacteroidota	Bacteroidia	Bacteroidales	Bacteroidaceae	Bacteroides		Bacteroides_clarus_CAG:160	Bacteria	Bacteroidota	Bacteroidia	Bacteroidales	Bacteroidaceae	Bacteroides	Bacteroides clarus	Scaffold	611510791366906	215827338129496	PRJEB731	SAMEA3138717	CBEF000000000.1	NA	1263039		latest	Scaffold	Full	Major	2013-07-17	MGS160	GCF_000436655.1	identical	Bacteroides clarus CAG:160		DTU	ftp://ftp.ncbi.nlm.nih.gov/genomes/all/GCA/000/436/655/GCA_000436655.1_MGS160	derived from environmental source		3005	3005	0	GCA_000436655	1
GCA_000436675.1	GCA_000436675.1_MGS115	1262878	Bacteria	Bacillota	Clostridia	Eubacteriales	Eubacteriaceae	Eubacterium		Eubacterium_sp._CAG:115	Bacteria	Firmicutes_A	Clostridia	Oscillospirales	Ruminococcaceae	CAG-115	CAG-115 sp003531585	Scaffold	913669064748201	143884892086331	PRJEB694	SAMEA3138718	CAYS000000000.1	NA	1262878		latest	Scaffold	Full	Major	2013-07-17	MGS115	GCF_000436675.1	identical	Eubacterium sp. CAG:115		DTU	ftp://ftp.ncbi.nlm.nih.gov/genomes/all/GCA/000/436/675/GCA_000436675.1_MGS115	derived from environmental source		2289	2289	0	GCA_000436675	1
GCA_000436695.1	GCA_000436695.1_MGS1185	1262921	Bacteria	Bacteroidota	Bacteroidia	Bacteroidales	Prevotellaceae	Prevotella		Prevotella_sp._CAG:1185	Bacteria	Bacteroidota	Bacteroidia	Bacteroidales	Bacteroidaceae	Prevotella	Prevotella sp000436695	Scaffold	906474820143885	0.719424460431655	PRJEB697	SAMEA3138719	CAYW000000000.1	NA	1262921		latest	Scaffold	Full	Major	2013-07-17	MGS1185	GCF_000436695.1	identical	Prevotella sp. CAG:1185		DTU	ftp://ftp.ncbi.nlm.nih.gov/genomes/all/GCA/000/436/695/GCA_000436695.1_MGS1185	derived from environmental source		2562	2562	0	GCA_000436695	1
GCA_000436715.1	GCA_000436715.1_MGS19	1263070	Bacteria	Bacillota	Clostridia	Eubacteriales	Lachnospiraceae	Coprococcus		Coprococcus_comes_CAG:19	Bacteria	Firmicutes_A	Clostridia	Lachnospirales	Lachnospiraceae	Bariatricus	Bariatricus comes	Scaffold	949640287769784	431654676258993	PRJEB748	SAMEA3138720	CBEG000000000.1	NA	1263070		latest	Scaffold	Full	Major	2013-07-17	MGS19	GCF_000436715.1	identical	Coprococcus comes CAG:19		DTU	ftp://ftp.ncbi.nlm.nih.gov/genomes/all/GCA/000/436/715/GCA_000436715.1_MGS19	derived from environmental source		2198	2198	0	GCA_000436715	1
GCA_000436735.1	GCA_000436735.1_MGS170	1263006	Bacteria	Bacillota	Unclassified_Bacillota	Unclassified_Bacillota	Unclassified_Bacillota	Unclassified_Bacillota		Firmicutes_bacterium_CAG:170	Bacteria	Firmicutes_A	Clostridia	Oscillospirales	Oscillospiraceae	CAG-170	CAG-170 sp000436735	Scaffold	913669064748201	215827338129496	PRJEB739	SAMEA3138721	CBEH000000000.1	NA	1263006		latest	Scaffold	Full	Major	2013-07-17	MGS170	GCF_000436735.1	identical	Firmicutes bacterium CAG:170		DTU	ftp://ftp.ncbi.nlm.nih.gov/genomes/all/GCA/000/436/735/GCA_000436735.1_MGS170	derived from environmental source		2234	2234	0	GCA_000436735	1
GCA_000436755.1	GCA_000436755.1_MGS253	1262785	Bacteria	Bacillota	Clostridia	Eubacteriales	Clostridiaceae	Clostridium		Clostridium_sp._CAG:253	Bacteria	Firmicutes_A	Clostridia	Lachnospirales	Lachnospiraceae	Butyribacter	Butyribacter sp000436755	Scaffold	956834532374101	143884892086331	PRJEB789	SAMEA3138722	CBEI000000000.1	NA	1262785		latest	Scaffold	Full	Major	2013-07-17	MGS253	GCF_000436755.1	identical	Clostridium sp. CAG:253		DTU	ftp://ftp.ncbi.nlm.nih.gov/genomes/all/GCA/000/436/755/GCA_000436755.1_MGS253	derived from environmental source		2539	2539	0	GCA_000436755	1
GCA_000436775.1	GCA_000436775.1_MGS202	1262884	Bacteria	Bacillota	Clostridia	Eubacteriales	Eubacteriaceae	Eubacterium		Eubacterium_sp._CAG:202	Bacteria	Firmicutes_A	Clostridia	Oscillospirales	Acutalibacteraceae	Ruminococcus_E	Ruminococcus_E sp003526955	Scaffold	97841726618705	287769784172662	PRJEB755	SAMEA3138723	CBEO000000000.1	NA	1262884		latest	Scaffold	Full	Major	2013-07-17	MGS202	GCF_000436775.1	identical	Eubacterium sp. CAG:202		DTU	ftp://ftp.ncbi.nlm.nih.gov/genomes/all/GCA/000/436/775/GCA_000436775.1_MGS202	derived from environmental source		1817	1817	0	GCA_000436775	1
GCA_000436795.1	GCA_000436795.1_MGS1076	1262735	Bacteria	Bacteroidota	Bacteroidia	Bacteroidales	Bacteroidaceae	Bacteroides		Bacteroides_sp._CAG:1076	Bacteria	Bacteroidota	Bacteroidia	Bacteroidales	Bacteroidaceae	Phocaeicola	Phocaeicola sp000436795	Scaffold	489208633093525	215827338129496	PRJEB685	SAMEA3138724	CAZB000000000.1	NA	1262735		latest	Scaffold	Full	Major	2013-07-17	MGS1076	GCF_000436795.1	identical	Bacteroides sp. CAG:1076		DTU	ftp://ftp.ncbi.nlm.nih.gov/genomes/all/GCA/000/436/795/GCA_000436795.1_MGS1076	derived from environmental source		2333	2333	0	GCA_000436795	1
GCA_000436815.1	GCA_000436815.1_MGS263	1263060	Bacteria	Actinomycetota	Actinomycetes	Bifidobacteriales	Bifidobacteriaceae	Bifidobacterium		Bifidobacterium_pseudocatenulatum_CAG:263	Bacteria	Actinobacteriota	Actinomycetia	Actinomycetales	Bifidobacteriaceae	Bifidobacterium	Bifidobacterium pseudocatenulatum	Scaffold	697841726618705	0	PRJEB795	SAMEA3138725	CBEV000000000.1	NA	1263060		latest	Scaffold	Full	Major	2013-07-17	MGS263	GCF_000436815.1	identical	Bifidobacterium pseudocatenulatum CAG:263		DTU	ftp://ftp.ncbi.nlm.nih.gov/genomes/all/GCA/000/436/815/GCA_000436815.1_MGS263	derived from environmental source		1659	1659	0	GCA_000436815	1
GCA_000436835.1	GCA_000436835.1_MGS251	1262886	Bacteria	Bacillota	Clostridia	Eubacteriales	Eubacteriaceae	Eubacterium		Eubacterium_sp._CAG:251	Bacteria	Firmicutes_A	Clostridia	Oscillospirales	Acutalibacteraceae	Eubacterium_R	Eubacterium_R sp000436835	Scaffold	920863309352518	0.719424460431655	PRJEB787	SAMEA3138726	CBFD000000000.1	NA	1262886		latest	Scaffold	Full	Major	2013-07-17	MGS251	GCF_000436835.1	identical	Eubacterium sp. CAG:251		DTU	ftp://ftp.ncbi.nlm.nih.gov/genomes/all/GCA/000/436/835/GCA_000436835.1_MGS251	derived from environmental source		1717	1717	0	GCA_000436835	1
GCA_000436855.1	GCA_000436855.1_MGS203	1263045	Bacteria	Bacteroidota	Bacteroidia	Bacteroidales	Bacteroidaceae	Bacteroides		Bacteroides_finegoldii_CAG:203	Bacteria	Bacteroidota	Bacteroidia	Bacteroidales	Bacteroidaceae	Bacteroides	Bacteroides finegoldii	Scaffold	517985611510791	0.719424460431655	PRJEB756	SAMEA3138727	CBFL000000000.1	NA	1263045		latest	Scaffold	Full	Major	2013-07-17	MGS203	GCF_000436855.1	identical	Bacteroides finegoldii CAG:203		DTU	ftp://ftp.ncbi.nlm.nih.gov/genomes/all/GCA/000/436/855/GCA_000436855.1_MGS203	derived from environmental source		2825	2825	0	GCA_000436855	1
GCA_000436875.1	GCA_000436875.1_MGS155	1262910	Bacteria	Bacillota	Clostridia	Eubacteriales	Oscillospiraceae	Oscillibacter		Oscillibacter_sp._CAG:155	Bacteria	Firmicutes_A	Clostridia	Oscillospirales	Oscillospiraceae	Dysosmobacter	Dysosmobacter sp000436875	Scaffold	697841726618705	215827338129496	PRJEB727	SAMEA3138728	CBFT000000000.1	NA	1262910		latest	Scaffold	Full	Major	2013-07-17	MGS155	GCF_000436875.1	identical	Oscillibacter sp. CAG:155		DTU	ftp://ftp.ncbi.nlm.nih.gov/genomes/all/GCA/000/436/875/GCA_000436875.1_MGS155	derived from environmental source		2148	2148	0	GCA_000436875	1
GCA_000436895.1	GCA_000436895.1_MGS116	1263095	Bacteria	Bacteroidota	Bacteroidia	Bacteroidales	Prevotellaceae	Paraprevotella		Paraprevotella_clara_CAG:116	Bacteria	Bacteroidota	Bacteroidia	Bacteroidales	Bacteroidaceae	Paraprevotella	Paraprevotella clara	Scaffold	956834532374101	0.719424460431655	PRJEB695	SAMEA3138729	CAZH000000000.1	NA	1263095		latest	Scaffold	Full	Major	2013-07-17	MGS116	GCF_000436895.1	identical	Paraprevotella clara CAG:116		DTU	ftp://ftp.ncbi.nlm.nih.gov/genomes/all/GCA/000/436/895/GCA_000436895.1_MGS116	derived from environmental source		2847	2847	0	GCA_000436895	1
GCA_000436915.1	GCA_000436915.1_MGS1092	1262919	Bacteria	Bacteroidota	Bacteroidia	Bacteroidales	Prevotellaceae	Prevotella		Prevotella_sp._CAG:1092	Bacteria	Bacteroidota	Bacteroidia	Bacteroidales	Bacteroidaceae	Prevotella	Prevotella sp000436915	Scaffold	856115107913669	0.719424460431655	PRJEB689	SAMEA3138730	CAZL000000000.1	NA	1262919		latest	Scaffold	Full	Major	2013-07-17	MGS1092	GCF_000436915.1	identical	Prevotella sp. CAG:1092		DTU	ftp://ftp.ncbi.nlm.nih.gov/genomes/all/GCA/000/436/915/GCA_000436915.1_MGS1092	derived from environmental source		2513	2513	0	GCA_000436915	1
GCA_000436935.1	GCA_000436935.1_MGS227	1263010	Bacteria	Bacillota	Unclassified_Bacillota	Unclassified_Bacillota	Unclassified_Bacillota	Unclassified_Bacillota		Firmicutes_bacterium_CAG:227	Bacteria	Firmicutes_A	Clostridia	Lachnospirales	Lachnospiraceae	Blautia	Blautia stercoris	Scaffold	964028776978417	359712230215827	PRJEB770	SAMEA3138731	CBGC000000000.1	NA	1263010		latest	Scaffold	Full	Major	2013-07-17	MGS227	GCF_000436935.1	identical	Firmicutes bacterium CAG:227		DTU	ftp://ftp.ncbi.nlm.nih.gov/genomes/all/GCA/000/436/935/GCA_000436935.1_MGS227	derived from environmental source		2286	2286	0	GCA_000436935	1
GCA_000436955.1	GCA_000436955.1_MGS100	1262940	Bacteria	Bacillota	Clostridia	Eubacteriales	Lachnospiraceae	Roseburia		Roseburia_sp._CAG:100	Bacteria	Firmicutes_A	Clostridia	Lachnospirales	Lachnospiraceae	COE1	COE1 sp001916965	Scaffold	949640287769784	575539568345324	PRJEB674	SAMEA3138732	CBKV000000000.1	NA	1262940		latest	Scaffold	Full	Major	2013-07-17	MGS100	GCF_000436955.1	identical	Roseburia sp. CAG:100		DTU	ftp://ftp.ncbi.nlm.nih.gov/genomes/all/GCA/000/436/955/GCA_000436955.1_MGS100	derived from environmental source		2901	2901	0	GCA_000436955	1
GCA_000436975.1	GCA_000436975.1_MGS1000	1262768	Bacteria	Bacillota	Clostridia	Eubacteriales	Clostridiaceae	Clostridium		Clostridium_sp._CAG:1000	Bacteria	Firmicutes	Bacilli	RF39	UBA660	CAG-1000	CAG-1000 sp000436975	Scaffold	906474820143885	0	PRJEB675	SAMEA3138733	CAWE000000000.1	NA	1262768		latest	Scaffold	Full	Major	2013-07-17	MGS1000	GCF_000436975.1	identical	Clostridium sp. CAG:1000		DTU	ftp://ftp.ncbi.nlm.nih.gov/genomes/all/GCA/000/436/975/GCA_000436975.1_MGS1000	derived from environmental source		1142	1142	0	GCA_000436975	1
GCA_000436995.1	GCA_000436995.1_MGS39	1263107	Bacteria	Bacillota	Clostridia	Eubacteriales	Oscillospiraceae	Ruminococcus		Ruminococcus_obeum_CAG:39	Bacteria	Firmicutes_A	Clostridia	Lachnospirales	Lachnospiraceae	Blautia_A	Blautia_A obeum	Scaffold	776978417266187	431654676258993	PRJEB863	SAMEA3138734	CBHW000000000.1	NA	1263107		latest	Scaffold	Full	Major	2013-07-17	MGS39	GCF_000436995.1	identical	Ruminococcus obeum CAG:39		DTU	ftp://ftp.ncbi.nlm.nih.gov/genomes/all/GCA/000/436/995/GCA_000436995.1_MGS39	derived from environmental source		2346	2346	0	GCA_000436995	1
GCA_000437015.1	GCA_000437015.1_MGS390	1262703	Bacteria	Bacillota	Clostridia	Eubacteriales	Oscillospiraceae	Anaerotruncus		Anaerotruncus_sp._CAG:390	Bacteria	Firmicutes_A	Clostridia	Oscillospirales	CAG-272	CAG-390	CAG-390 sp000437015	Scaffold	913669064748201	143884892086331	PRJEB864	SAMEA3138735	CBID000000000.1	NA	1262703		latest	Scaffold	Full	Major	2013-07-17	MGS390	GCF_000437015.1	identical	Anaerotruncus sp. CAG:390		DTU	ftp://ftp.ncbi.nlm.nih.gov/genomes/all/GCA/000/437/015/GCA_000437015.1_MGS390	derived from environmental source		2237	2237	0	GCA_000437015	1
GCA_000437035.1	GCA_000437035.1_MGS55	1262960	Bacteria	Bacillota	Clostridia	Eubacteriales	Oscillospiraceae	Ruminococcus		Ruminococcus_sp._CAG:55	Bacteria	Firmicutes_A	Clostridia	Lachnospirales	Lachnospiraceae	Mediterraneibacter	Mediterraneibacter faecis	Scaffold	820143884892086	431654676258993	PRJEB927	SAMEA3138736	CBEU000000000.1	NA	1262960		latest	Scaffold	Full	Major	2013-07-17	MGS55	GCF_000437035.1	identical	Ruminococcus sp. CAG:55		DTU	ftp://ftp.ncbi.nlm.nih.gov/genomes/all/GCA/000/437/035/GCA_000437035.1_MGS55	derived from environmental source		2125	2125	0	GCA_000437035	1
GCA_000437055.1	GCA_000437055.1_MGS186	1263088	Archaea	Euryarchaeota	Methanobacteria	Methanobacteriales	Methanobacteriaceae	Methanobrevibacter		Methanobrevibacter_smithii_CAG:186	Archaea	Methanobacteriota	Methanobacteria	Methanobacteriales	Methanobacteriaceae	Methanobrevibacter_A	Methanobrevibacter_A smithii	Scaffold	962962962962963	0	PRJEB746	SAMEA3138737	CBKP000000000.1	NA	1263088		latest	Scaffold	Full	Major	2013-07-17	MGS186	GCF_000437055.1	identical	Methanobrevibacter smithii CAG:186		DTU	ftp://ftp.ncbi.nlm.nih.gov/genomes/all/GCA/000/437/055/GCA_000437055.1_MGS186	derived from environmental source		1706	1706	0	GCA_000437055	1
GCA_000437075.1	GCA_000437075.1_MGS344	1262691	Bacteria	Verrucomicrobiota	Verrucomicrobiae	Verrucomicrobiales	Akkermansiaceae	Akkermansia		Akkermansia_sp._CAG:344	Bacteria	Verrucomicrobiota	Verrucomicrobiae	Verrucomicrobiales	Akkermansiaceae	Akkermansia	Akkermansia muciniphila_B	Scaffold	920863309352518	143884892086331	PRJEB840	SAMEA3138738	CBIA000000000.1	NA	1262691		latest	Scaffold	Full	Major	2013-07-17	MGS344	GCF_000437075.1	identical	Akkermansia sp. CAG:344		DTU	ftp://ftp.ncbi.nlm.nih.gov/genomes/all/GCA/000/437/075/GCA_000437075.1_MGS344	derived from environmental source		2528	2528	0	GCA_000437075	1
GCA_000437095.1	GCA_000437095.1_MGS471	1262948	Bacteria	Bacillota	Clostridia	Eubacteriales	Lachnospiraceae	Roseburia		Roseburia_sp._CAG:471	Bacteria	Firmicutes_A	Clostridia	Lachnospirales	Lachnospiraceae	Oliverpabstia	Oliverpabstia faecicola	Scaffold	985611510791367	287769784172662	PRJEB895	SAMEA3138739	CBIB000000000.1	NA	1262948		latest	Scaffold	Full	Major	2013-07-17	MGS471	GCF_000437095.1	identical	Roseburia sp. CAG:471		DTU	ftp://ftp.ncbi.nlm.nih.gov/genomes/all/GCA/000/437/095/GCA_000437095.1_MGS471	derived from environmental source		2343	2343	0	GCA_000437095	1
GCA_000437115.1	GCA_000437115.1_MGS470	1262812	Bacteria	Bacillota	Clostridia	Eubacteriales	Clostridiaceae	Clostridium		Clostridium_sp._CAG:470	Bacteria	Firmicutes_A	Clostridia	TANB77	CAG-508	CAG-269	CAG-269 sp001916065	Scaffold	892086330935252	0.719424460431655	PRJEB894	SAMEA3138740	CBII000000000.1	NA	1262812		latest	Scaffold	Full	Major	2013-07-17	MGS470	GCF_000437115.1	identical	Clostridium sp. CAG:470		DTU	ftp://ftp.ncbi.nlm.nih.gov/genomes/all/GCA/000/437/115/GCA_000437115.1_MGS470	derived from environmental source		1535	1535	0	GCA_000437115	1
GCA_000437135.1	GCA_000437135.1_MGS315	1263048	Bacteria	Bacteroidota	Bacteroidia	Bacteroidales	Bacteroidaceae	Bacteroides		Bacteroides_intestinalis_CAG:315	Bacteria	Bacteroidota	Bacteroidia	Bacteroidales	Bacteroidaceae	Bacteroides	Bacteroides intestinalis_A	Scaffold	568345323741007	0.719424460431655	PRJEB828	SAMEA3138741	CBHY000000000.1	NA	1263048		latest	Scaffold	Full	Major	2013-07-17	MGS315	GCF_000437135.1	identical	Bacteroides intestinalis CAG:315		DTU	ftp://ftp.ncbi.nlm.nih.gov/genomes/all/GCA/000/437/135/GCA_000437135.1_MGS315	derived from environmental source		3513	3513	0	GCA_000437135	1
GCA_000437155.1	GCA_000437155.1_MGS289	1262851	Bacteria	Actinomycetota	Coriobacteriia	Coriobacteriales	Coriobacteriaceae	Collinsella		Collinsella_sp._CAG:289	Bacteria	Actinobacteriota	Coriobacteriia	Coriobacteriales	Coriobacteriaceae	Collinsella	Collinsella bouchesdurhonensis	Scaffold	928057553956834	0.719424460431655	PRJEB813	SAMEA3138742	CBHV000000000.1	NA	1262851		latest	Scaffold	Full	Major	2013-07-17	MGS289	GCF_000437155.1	identical	Collinsella sp. CAG:289		DTU	ftp://ftp.ncbi.nlm.nih.gov/genomes/all/GCA/000/437/155/GCA_000437155.1_MGS289	derived from environmental source		1652	1652	0	GCA_000437155	1
GCA_000437175.1	GCA_000437175.1_MGS330	1262954	Bacteria	Bacillota	Clostridia	Eubacteriales	Oscillospiraceae	Ruminococcus		Ruminococcus_sp._CAG:330	Bacteria	Firmicutes_A	Clostridia	Oscillospirales	Ruminococcaceae	Ruminococcus_C	Ruminococcus_C sp000437175	Scaffold	920863309352518	0.719424460431655	PRJEB835	SAMEA3138743	CBIH000000000.1	NA	1262954		latest	Scaffold	Full	Major	2013-07-17	MGS330	GCF_000437175.1	identical	Ruminococcus sp. CAG:330		DTU	ftp://ftp.ncbi.nlm.nih.gov/genomes/all/GCA/000/437/175/GCA_000437175.1_MGS330	derived from environmental source		2236	2236	0	GCA_000437175	1
GCA_000437195.1	GCA_000437195.1_MGS42	1263074	Bacteria	Bacillota	Clostridia	Eubacteriales	Lachnospiraceae	Dorea		Dorea_longicatena_CAG:42	Bacteria	Firmicutes_A	Clostridia	Lachnospirales	Lachnospiraceae	Dorea_A	Dorea_A longicatena	Scaffold	956834532374101	719424460431655	PRJEB875	SAMEA3138744	CBIK000000000.1	NA	1263074		latest	Scaffold	Full	Major	2013-07-17	MGS42	GCF_000437195.1	identical	Dorea longicatena CAG:42		DTU	ftp://ftp.ncbi.nlm.nih.gov/genomes/all/GCA/000/437/195/GCA_000437195.1_MGS42	derived from environmental source		2196	2196	0	GCA_000437195	1
GCA_000437215.1	GCA_000437215.1_MGS440	1262807	Bacteria	Bacillota	Clostridia	Eubacteriales	Clostridiaceae	Clostridium		Clostridium_sp._CAG:440	Bacteria	Firmicutes_A	Clostridia	TANB77	CAG-508	CAG-269	CAG-269 sp000437215	Scaffold	935251798561151	215827338129496	PRJEB882	SAMEA3138745	CBIP000000000.1	NA	1262807		latest	Scaffold	Full	Major	2013-07-17	MGS440	GCF_000437215.1	identical	Clostridium sp. CAG:440		DTU	ftp://ftp.ncbi.nlm.nih.gov/genomes/all/GCA/000/437/215/GCA_000437215.1_MGS440	derived from environmental source		1420	1420	0	GCA_000437215	1
GCA_000437235.1	GCA_000437235.1_MGS826	1262857	Bacteria	Bacillota	Erysipelotrichia	Erysipelotrichales	Coprobacillaceae	Coprobacillus		Coprobacillus_sp._CAG:826	Bacteria	Firmicutes	Bacilli	RFN20	CAG-826	CAG-826	CAG-826 sp000437235	Scaffold	913669064748201	0.719424460431655	PRJEB1018	SAMEA3138746	CBHZ000000000.1	NA	1262857		latest	Scaffold	Full	Major	2013-07-17	MGS826	GCF_000437235.1	identical	Coprobacillus sp. CAG:826		DTU	ftp://ftp.ncbi.nlm.nih.gov/genomes/all/GCA/000/437/235/GCA_000437235.1_MGS826	derived from environmental source		1394	1394	0	GCA_000437235	1
GCA_000437255.1	GCA_000437255.1_MGS403	1262958	Bacteria	Bacillota	Clostridia	Eubacteriales	Oscillospiraceae	Ruminococcus		Ruminococcus_sp._CAG:403	Bacteria	Firmicutes_A	Clostridia	Oscillospirales	Ruminococcaceae	Ruminococcus_C	Ruminococcus_C sp000437255	Scaffold	877697841726619	287769784172662	PRJEB869	SAMEA3138747	CBIS000000000.1	NA	1262958		latest	Scaffold	Full	Major	2013-07-17	MGS403	GCF_000437255.1	identical	Ruminococcus sp. CAG:403		DTU	ftp://ftp.ncbi.nlm.nih.gov/genomes/all/GCA/000/437/255/GCA_000437255.1_MGS403	derived from environmental source		1971	1971	0	GCA_000437255	1
GCA_000437275.1	GCA_000437275.1_MGS411	1262802	Bacteria	Bacillota	Clostridia	Eubacteriales	Clostridiaceae	Clostridium		Clostridium_sp._CAG:411	Bacteria	Firmicutes_A	Clostridia	Lachnospirales	Lachnospiraceae	CAG-411	CAG-411 sp000437275	Scaffold	992805755395683	503597122302158	PRJEB872	SAMEA3138748	CBIY000000000.1	NA	1262802		latest	Scaffold	Full	Major	2013-07-17	MGS411	GCF_000437275.1	identical	Clostridium sp. CAG:411		DTU	ftp://ftp.ncbi.nlm.nih.gov/genomes/all/GCA/000/437/275/GCA_000437275.1_MGS411	derived from environmental source		2624	2624	0	GCA_000437275	1
GCA_000437295.1	GCA_000437295.1_MGS3	1263055	Bacteria	Bacteroidota	Bacteroidia	Bacteroidales	Bacteroidaceae	Bacteroides		Bacteroides_uniformis_CAG:3	Bacteria	Bacteroidota	Bacteroidia	Bacteroidales	Bacteroidaceae	Bacteroides	Bacteroides uniformis	Scaffold	784172661870504	287769784172662	PRJEB818	SAMEA3138749	CBIC000000000.1	NA	1263055		latest	Scaffold	Full	Major	2013-07-17	MGS3	GCF_000437295.1	identical	Bacteroides uniformis CAG:3		DTU	ftp://ftp.ncbi.nlm.nih.gov/genomes/all/GCA/000/437/295/GCA_000437295.1_MGS3	derived from environmental source		3570	3570	0	GCA_000437295	1
GCA_000437315.1	GCA_000437315.1_MGS472	1262904	Bacteria	Mycoplasmatota	Mollicutes	Mycoplasmatales	Mycoplasmataceae	Mycoplasma		Mycoplasma_sp._CAG:472	Bacteria	Firmicutes	Bacilli	RF39	UBA660	UBA6448	UBA6448 sp000437315	Scaffold	884892086330935	0	PRJEB896	SAMEA3138750	CBIV000000000.1	NA	1262904		latest	Scaffold	Full	Major	2013-07-17	MGS472	GCF_000437315.1	identical	Mycoplasma sp. CAG:472		DTU	ftp://ftp.ncbi.nlm.nih.gov/genomes/all/GCA/000/437/315/GCA_000437315.1_MGS472	derived from environmental source		1281	1281	0	GCA_000437315	1
GCA_000437335.1	GCA_000437335.1_MGS988	1262708	Bacteria	Bacillota	Bacilli	Bacillales	Bacillaceae	Bacillus		Bacillus_sp._CAG:988	Bacteria	Firmicutes	Bacilli	RF39	UBA660	Faecenecus	Faecenecus gallistercoris	Scaffold	856115107913669	0	PRJEB1046	SAMEA3138751	CBIF000000000.1	NA	1262708		latest	Scaffold	Full	Major	2013-07-17	MGS988	GCF_000437335.1	identical	Bacillus sp. CAG:988		DTU	ftp://ftp.ncbi.nlm.nih.gov/genomes/all/GCA/000/437/335/GCA_000437335.1_MGS988	derived from environmental source		1397	1397	0	GCA_000437335	1
GCA_000437355.1	GCA_000437355.1_MGS460	1263024	Bacteria	Bacillota	Unclassified_Bacillota	Unclassified_Bacillota	Unclassified_Bacillota	Unclassified_Bacillota		Firmicutes_bacterium_CAG:460	Bacteria	Firmicutes	Bacilli	RF39	UBA660	Onthocola_B	Onthocola_B sp000437355	Scaffold	856115107913669	0.719424460431655	PRJEB889	SAMEA3138752	CBJC000000000.1	NA	1263024		latest	Scaffold	Full	Major	2013-07-17	MGS460	GCF_000437355.1	identical	Firmicutes bacterium CAG:460		DTU	ftp://ftp.ncbi.nlm.nih.gov/genomes/all/GCA/000/437/355/GCA_000437355.1_MGS460	derived from environmental source		1169	1169	0	GCA_000437355	1
GCA_000437375.1	GCA_000437375.1_MGS841	1262894	Bacteria	Bacillota	Clostridia	Eubacteriales	Eubacteriaceae	Eubacterium		Eubacterium_sp._CAG:841	Bacteria	Firmicutes_A	Clostridia	Oscillospirales	CAG-272	CAG-841	CAG-841 sp000437375	Scaffold	971223021582734	287769784172662	PRJEB1021	SAMEA3138753	CBIL000000000.1	NA	1262894		latest	Scaffold	Full	Major	2013-07-17	MGS841	GCF_000437375.1	identical	Eubacterium sp. CAG:841		DTU	ftp://ftp.ncbi.nlm.nih.gov/genomes/all/GCA/000/437/375/GCA_000437375.1_MGS841	derived from environmental source		1650	1650	0	GCA_000437375	1
GCA_000437395.1	GCA_000437395.1_MGS288	1262791	Bacteria	Bacillota	Clostridia	Eubacteriales	Clostridiaceae	Clostridium		Clostridium_sp._CAG:288	Bacteria	Firmicutes	Bacilli	RFN20	CAG-288	CAG-288	CAG-288 sp000437395	Scaffold	920863309352518	0.719424460431655	PRJEB812	SAMEA3138754	CBIJ000000000.1	NA	1262791		latest	Scaffold	Full	Major	2013-07-17	MGS288	GCF_000437395.1	identical	Clostridium sp. CAG:288		DTU	ftp://ftp.ncbi.nlm.nih.gov/genomes/all/GCA/000/437/395/GCA_000437395.1_MGS288	derived from environmental source		1500	1500	0	GCA_000437395	1
GCA_000437415.1	GCA_000437415.1_MGS90	1262968	Bacteria	Bacillota	Clostridia	Eubacteriales	Oscillospiraceae	Ruminococcus		Ruminococcus_sp._CAG:90	Bacteria	Firmicutes_A	Clostridia	Lachnospirales	Lachnospiraceae	Blautia_A	Blautia_A massiliensis	Scaffold	561151079136691	359712230215827	PRJEB1031	SAMEA3138755	CBIR000000000.1	NA	1262968		latest	Scaffold	Full	Major	2013-07-17	MGS90	GCF_000437415.1	identical	Ruminococcus sp. CAG:90		DTU	ftp://ftp.ncbi.nlm.nih.gov/genomes/all/GCA/000/437/415/GCA_000437415.1_MGS90	derived from environmental source		2010	2010	0	GCA_000437415	1
GCA_000437435.1	GCA_000437435.1_MGS768	1262838	Bacteria	Bacillota	Clostridia	Eubacteriales	Clostridiaceae	Clostridium		Clostridium_sp._CAG:768	Bacteria	Cyanobacteria	Vampirovibrionia	Gastranaerophilales	Gastranaerophilaceae	Stercorousia	Stercorousia sp000437435	Scaffold	956834532374101	0.719424460431655	PRJEB1000	SAMEA3138756	CBIZ000000000.1	NA	1262838		latest	Scaffold	Full	Major	2013-07-17	MGS768	GCF_000437435.1	identical	Clostridium sp. CAG:768		DTU	ftp://ftp.ncbi.nlm.nih.gov/genomes/all/GCA/000/437/435/GCA_000437435.1_MGS768	derived from environmental source		1994	1994	0	GCA_000437435	1
GCA_000437455.1	GCA_000437455.1_MGS354	1262799	Bacteria	Bacillota	Clostridia	Eubacteriales	Clostridiaceae	Clostridium		Clostridium_sp._CAG:354	Bacteria	Firmicutes_A	Clostridia	TANB77	CAG-508	Merdicola	Merdicola sp018371855	Scaffold	942446043165468	215827338129496	PRJEB847	SAMEA3138757	CBIG000000000.1	NA	1262799		latest	Scaffold	Full	Major	2013-07-17	MGS354	GCF_000437455.1	identical	Clostridium sp. CAG:354		DTU	ftp://ftp.ncbi.nlm.nih.gov/genomes/all/GCA/000/437/455/GCA_000437455.1_MGS354	derived from environmental source		1707	1707	0	GCA_000437455	1
GCA_000437475.1	GCA_000437475.1_MGS51	1262979	Bacteria	Bacteroidota	Bacteroidia	Bacteroidales	Tannerellaceae	Tannerella		Tannerella_sp._CAG:51	Bacteria	Bacteroidota	Bacteroidia	Bacteroidales	Coprobacteraceae	Coprobacter	Coprobacter fastidiosus	Scaffold	899280575539568	0.719424460431655	PRJEB910	SAMEA3138758	CBHX000000000.1	NA	1262979		latest	Scaffold	Full	Major	2013-07-17	MGS51	GCF_000437475.1	identical	Tannerella sp. CAG:51		DTU	ftp://ftp.ncbi.nlm.nih.gov/genomes/all/GCA/000/437/475/GCA_000437475.1_MGS51	derived from environmental source		2586	2586	0	GCA_000437475	1
GCA_000437495.1	GCA_000437495.1_MGS485	1262927	Bacteria	Bacteroidota	Bacteroidia	Bacteroidales	Prevotellaceae	Prevotella		Prevotella_sp._CAG:485	Bacteria	Bacteroidota	Bacteroidia	Bacteroidales	Muribaculaceae	CAG-485	CAG-485 sp000437495	Scaffold	920863309352518	0.719424460431655	PRJEB901	SAMEA3138759	CBIE000000000.1	NA	1262927		latest	Scaffold	Full	Major	2013-07-17	MGS485	GCF_000437495.1	identical	Prevotella sp. CAG:485		DTU	ftp://ftp.ncbi.nlm.nih.gov/genomes/all/GCA/000/437/495/GCA_000437495.1_MGS485	derived from environmental source		1956	1956	0	GCA_000437495	1
GCA_000437515.1	GCA_000437515.1_MGS727	1262689	Bacteria	Pseudomonadota	Alphaproteobacteria	Rhodospirillales	Acetobacteraceae	Acidiphilium		Acidiphilium_sp._CAG:727	Bacteria	Firmicutes_A	Clostridia	Christensenellales	Borkfalkiaceae	UBA10281	UBA10281 sp000437515	Scaffold	899280575539568	143884892086331	PRJEB991	SAMEA3138760	CBIM000000000.1	NA	1262689		latest	Scaffold	Full	Major	2013-07-17	MGS727	GCF_000437515.1	identical	Acidiphilium sp. CAG:727		DTU	ftp://ftp.ncbi.nlm.nih.gov/genomes/all/GCA/000/437/515/GCA_000437515.1_MGS727	derived from environmental source		1479	1479	0	GCA_000437515	1
GCA_000437535.1	GCA_000437535.1_MGS629	1263103	Bacteria	Bacteroidota	Bacteroidia	Bacteroidales	Prevotellaceae	Prevotella		Prevotella_stercorea_CAG:629	Bacteria	Bacteroidota	Bacteroidia	Bacteroidales	Bacteroidaceae	Prevotella	Prevotella stercorea	Scaffold	834532374100719	0.719424460431655	PRJEB965	SAMEA3138761	CBIT000000000.1	NA	1263103		latest	Scaffold	Full	Major	2013-07-17	MGS629	GCF_000437535.1	identical	Prevotella stercorea CAG:629		DTU	ftp://ftp.ncbi.nlm.nih.gov/genomes/all/GCA/000/437/535/GCA_000437535.1_MGS629	derived from environmental source		1995	1995	0	GCA_000437535	1
GCA_000437555.1	GCA_000437555.1_MGS917	1262688	Bacteria	Bacillota	Negativicutes	Acidaminococcales	Acidaminococcaceae	Acidaminococcus		Acidaminococcus_sp._CAG:917	Bacteria	Firmicutes_A	Clostridia	Christensenellales	CAG-917	CAG-917	CAG-917 sp000437555	Scaffold	913669064748201	215827338129496	PRJEB1034	SAMEA3138762	CBJM000000000.1	NA	1262688		latest	Scaffold	Full	Major	2013-07-17	MGS917	GCF_000437555.1	identical	Acidaminococcus sp. CAG:917		DTU	ftp://ftp.ncbi.nlm.nih.gov/genomes/all/GCA/000/437/555/GCA_000437555.1_MGS917	derived from environmental source		1276	1276	0	GCA_000437555	1
GCA_000437575.1	GCA_000437575.1_MGS307	1262795	Bacteria	Bacillota	Clostridia	Eubacteriales	Clostridiaceae	Clostridium		Clostridium_sp._CAG:307	Bacteria	Firmicutes	Bacilli	Acholeplasmatales	Anaeroplasmataceae	CAG-307	CAG-307 sp001916215	Scaffold	971223021582734	0.719424460431655	PRJEB822	SAMEA3138763	CBIO000000000.1	NA	1262795		latest	Scaffold	Full	Major	2013-07-17	MGS307	GCF_000437575.1	identical	Clostridium sp. CAG:307		DTU	ftp://ftp.ncbi.nlm.nih.gov/genomes/all/GCA/000/437/575/GCA_000437575.1_MGS307	derived from environmental source		1656	1656	0	GCA_000437575	1
GCA_000437595.1	GCA_000437595.1_MGS74	1262897	Bacteria	Bacillota	Clostridia	Eubacteriales	Oscillospiraceae	Faecalibacterium		Faecalibacterium_sp._CAG:74	Bacteria	Firmicutes_A	Clostridia	Christensenellales	CAG-74	UBA11524	UBA11524 sp000437595	Scaffold	956834532374101	215827338129496	PRJEB994	SAMEA3138764	CBJB000000000.1	NA	1262897		latest	Scaffold	Full	Major	2013-07-17	MGS74	GCF_000437595.1	identical	Faecalibacterium sp. CAG:74		DTU	ftp://ftp.ncbi.nlm.nih.gov/genomes/all/GCA/000/437/595/GCA_000437595.1_MGS74	derived from environmental source		2464	2464	0	GCA_000437595	1
GCA_000437615.1	GCA_000437615.1_MGS375	1263076	Bacteria	Bacillota	Clostridia	Eubacteriales	Eubacteriaceae	Eubacterium		Eubacterium_dolichum_CAG:375	Bacteria	Firmicutes	Bacilli	Erysipelotrichales	Erysipelotrichaceae	Amedibacillus	Amedibacillus dolichus	Scaffold	906474820143885	0	PRJEB855	SAMEA3138765	CBIN000000000.1	NA	1263076		latest	Scaffold	Full	Major	2013-07-17	MGS375	GCF_000437615.1	identical	Eubacterium dolichum CAG:375		DTU	ftp://ftp.ncbi.nlm.nih.gov/genomes/all/GCA/000/437/615/GCA_000437615.1_MGS375	derived from environmental source		1927	1927	0	GCA_000437615	1
GCA_000437635.1	GCA_000437635.1_MGS521	1262977	Bacteria	Pseudomonadota	Betaproteobacteria	Burkholderiales	Sutterellaceae	Sutterella		Sutterella_sp._CAG:521	Bacteria	Proteobacteria	Gammaproteobacteria	Burkholderiales	Burkholderiaceae	Aphodousia	Aphodousia faecalis	Scaffold	942446043165468	0	PRJEB916	SAMEA3138766	CBJP000000000.1	NA	1262977		latest	Scaffold	Full	Major	2013-07-17	MGS521	GCF_000437635.1	identical	Sutterella sp. CAG:521		DTU	ftp://ftp.ncbi.nlm.nih.gov/genomes/all/GCA/000/437/635/GCA_000437635.1_MGS521	derived from environmental source		1632	1632	0	GCA_000437635	1
GCA_000437655.1	GCA_000437655.1_MGS729	1262835	Bacteria	Bacillota	Clostridia	Eubacteriales	Clostridiaceae	Clostridium		Clostridium_sp._CAG:729	Bacteria	Cyanobacteria	Vampirovibrionia	Gastranaerophilales	Gastranaerophilaceae	Stercorousia	Stercorousia sp001917115	Scaffold	935251798561151	143884892086331	PRJEB992	SAMEA3138767	CBJU000000000.1	NA	1262835		latest	Scaffold	Full	Major	2013-07-17	MGS729	GCF_000437655.1	identical	Clostridium sp. CAG:729		DTU	ftp://ftp.ncbi.nlm.nih.gov/genomes/all/GCA/000/437/655/GCA_000437655.1_MGS729	derived from environmental source		2020	2020	0	GCA_000437655	1
GCA_000437675.1	GCA_000437675.1_MGS891	1262937	Bacteria	Bacteroidota	Bacteroidia	Bacteroidales	Prevotellaceae	Prevotella		Prevotella_sp._CAG:891	Bacteria	Bacteroidota	Bacteroidia	Bacteroidales	Bacteroidaceae	Alloprevotella	Alloprevotella sp000437675	Scaffold	928057553956834	0.719424460431655	PRJEB1029	SAMEA3138768	CBJT000000000.1	NA	1262937		latest	Scaffold	Full	Major	2013-07-17	MGS891	GCF_000437675.1	identical	Prevotella sp. CAG:891		DTU	ftp://ftp.ncbi.nlm.nih.gov/genomes/all/GCA/000/437/675/GCA_000437675.1_MGS891	derived from environmental source		2058	2058	0	GCA_000437675	1
GCA_000437695.1	GCA_000437695.1_MGS321	1263018	Bacteria	Bacillota	Unclassified_Bacillota	Unclassified_Bacillota	Unclassified_Bacillota	Unclassified_Bacillota		Firmicutes_bacterium_CAG:321	Bacteria	Firmicutes	Bacilli	RF39	UBA660	CAG-302	CAG-302 sp001916775	Scaffold	884892086330935	0.719424460431655	PRJEB832	SAMEA3138769	CBIW000000000.1	NA	1263018		latest	Scaffold	Full	Major	2013-07-17	MGS321	GCF_000437695.1	identical	Firmicutes bacterium CAG:321		DTU	ftp://ftp.ncbi.nlm.nih.gov/genomes/all/GCA/000/437/695/GCA_000437695.1_MGS321	derived from environmental source		1220	1220	0	GCA_000437695	1
GCA_000437715.1	GCA_000437715.1_MGS290	1262767	Bacteria	Bacillota	Erysipelotrichia	Erysipelotrichales	Coprobacillaceae	Catenibacterium		Catenibacterium_sp._CAG:290	Bacteria	Firmicutes	Bacilli	Erysipelotrichales	Coprobacillaceae	Catenibacterium	Catenibacterium sp000437715	Scaffold	964028776978417	287769784172662	PRJEB815	SAMEA3138770	CBIQ000000000.1	NA	1262767		latest	Scaffold	Full	Major	2013-07-17	MGS290	GCF_000437715.1	identical	Catenibacterium sp. CAG:290		DTU	ftp://ftp.ncbi.nlm.nih.gov/genomes/all/GCA/000/437/715/GCA_000437715.1_MGS290	derived from environmental source		1992	1992	0	GCA_000437715	1
GCA_000437735.1	GCA_000437735.1_MGS38	1262889	Bacteria	Bacillota	Clostridia	Eubacteriales	Eubacteriaceae	Eubacterium		Eubacterium_sp._CAG:38	Bacteria	Firmicutes_A	Clostridia	Lachnospirales	Lachnospiraceae	Lachnospira	Lachnospira sp000437735	Scaffold	97841726618705	359712230215827	PRJEB858	SAMEA3138771	CBIU000000000.1	NA	1262889		latest	Scaffold	Full	Major	2013-07-17	MGS38	GCF_000437735.1	identical	Eubacterium sp. CAG:38		DTU	ftp://ftp.ncbi.nlm.nih.gov/genomes/all/GCA/000/437/735/GCA_000437735.1_MGS38	derived from environmental source		2436	2436	0	GCA_000437735	1
GCA_000437755.1	GCA_000437755.1_MGS303	1262944	Bacteria	Bacillota	Clostridia	Eubacteriales	Lachnospiraceae	Roseburia		Roseburia_sp._CAG:303	Bacteria	Firmicutes_A	Clostridia	Lachnospirales	Lachnospiraceae	CAG-303	CAG-303 sp000437755	Scaffold	928057553956834	359712230215827	PRJEB820	SAMEA3138772	CBJD000000000.1	NA	1262944		latest	Scaffold	Full	Major	2013-07-17	MGS303	GCF_000437755.1	identical	Roseburia sp. CAG:303		DTU	ftp://ftp.ncbi.nlm.nih.gov/genomes/all/GCA/000/437/755/GCA_000437755.1_MGS303	derived from environmental source		2401	2401	0	GCA_000437755	1
GCA_000437775.1	GCA_000437775.1_MGS815	1262901	Bacteria	Fusobacteriota	Fusobacteriia	Fusobacteriales	Fusobacteriaceae	Fusobacterium		Fusobacterium_sp._CAG:815	Bacteria	Cyanobacteria	Vampirovibrionia	Gastranaerophilales	Gastranaerophilaceae	Zag111	Zag111 sp002102825	Scaffold	964028776978417	143884892086331	PRJEB1015	SAMEA3138773	CBJW000000000.1	NA	1262901		latest	Scaffold	Full	Major	2013-07-17	MGS815	GCF_000437775.1	identical	Fusobacterium sp. CAG:815		DTU	ftp://ftp.ncbi.nlm.nih.gov/genomes/all/GCA/000/437/775/GCA_000437775.1_MGS815	derived from environmental source		1821	1821	0	GCA_000437775	1
GCA_000437795.1	GCA_000437795.1_MGS279	1262924	Bacteria	Bacteroidota	Bacteroidia	Bacteroidales	Prevotellaceae	Prevotella		Prevotella_sp._CAG:279	Bacteria	Bacteroidota	Bacteroidia	Bacteroidales	Muribaculaceae	Limisoma	Limisoma sp000437795	Scaffold	884892086330935	0.719424460431655	PRJEB809	SAMEA3138774	CBIX000000000.1	NA	1262924		latest	Scaffold	Full	Major	2013-07-17	MGS279	GCF_000437795.1	identical	Prevotella sp. CAG:279		DTU	ftp://ftp.ncbi.nlm.nih.gov/genomes/all/GCA/000/437/795/GCA_000437795.1_MGS279	derived from environmental source		2076	2076	0	GCA_000437795	1
GCA_000437815.1	GCA_000437815.1_MGS542	1262687	Bacteria	Bacillota	Negativicutes	Acidaminococcales	Acidaminococcaceae	Acidaminococcus		Acidaminococcus_sp._CAG:542	Bacteria	Firmicutes_C	Negativicutes	Acidaminococcales	Acidaminococcaceae	Acidaminococcus	Acidaminococcus sp000437815	Scaffold	964028776978417	215827338129496	PRJEB925	SAMEA3138775	CBJX000000000.1	NA	1262687		latest	Scaffold	Full	Major	2013-07-17	MGS542	GCF_000437815.1	identical	Acidaminococcus sp. CAG:542		DTU	ftp://ftp.ncbi.nlm.nih.gov/genomes/all/GCA/000/437/815/GCA_000437815.1_MGS542	derived from environmental source		1850	1850	0	GCA_000437815	1
GCA_000437835.1	GCA_000437835.1_MGS1088	1262903	Archaea	Euryarchaeota	Methanomicrobia	Methanomicrobiales	Methanomicrobiaceae	Methanoculleus		Methanoculleus_sp._CAG:1088	Archaea	Thermoplasmatota	Thermoplasmata	Methanomassiliicoccales	Methanomethylophilaceae	Methanomethylophilus	Methanomethylophilus alvus	Scaffold	932098765432099	185185185185185	PRJEB687	SAMEA3138776	CBKQ000000000.1	NA	1262903		latest	Scaffold	Full	Major	2013-07-17	MGS1088	GCF_000437835.1	identical	Methanoculleus sp. CAG:1088		DTU	ftp://ftp.ncbi.nlm.nih.gov/genomes/all/GCA/000/437/835/GCA_000437835.1_MGS1088	derived from environmental source		1625	1625	0	GCA_000437835	1
GCA_000437855.1	GCA_000437855.1_MGS567	1262820	Bacteria	Bacillota	Clostridia	Eubacteriales	Clostridiaceae	Clostridium		Clostridium_sp._CAG:567	Bacteria	Firmicutes_A	Clostridia	TANB77	CAG-508	CAG-273	CAG-273 sp000437855	Scaffold	949640287769784	0	PRJEB936	SAMEA3138777	CBJZ000000000.1	NA	1262820		latest	Scaffold	Full	Major	2013-07-17	MGS567	GCF_000437855.1	identical	Clostridium sp. CAG:567		DTU	ftp://ftp.ncbi.nlm.nih.gov/genomes/all/GCA/000/437/855/GCA_000437855.1_MGS567	derived from environmental source		1235	1235	0	GCA_000437855	1
GCA_000437875.1	GCA_000437875.1_MGS269	1262788	Bacteria	Bacillota	Clostridia	Eubacteriales	Clostridiaceae	Clostridium		Clostridium_sp._CAG:269	Bacteria	Firmicutes_A	Clostridia	TANB77	CAG-508	CAG-269	CAG-269 sp003525075	Scaffold	935251798561151	647482014388489	PRJEB801	SAMEA3138778	CBJE000000000.1	NA	1262788		latest	Scaffold	Full	Major	2013-07-17	MGS269	GCF_000437875.1	identical	Clostridium sp. CAG:269		DTU	ftp://ftp.ncbi.nlm.nih.gov/genomes/all/GCA/000/437/875/GCA_000437875.1_MGS269	derived from environmental source		1540	1540	0	GCA_000437875	1
GCA_000437895.1	GCA_000437895.1_MGS914	1262846	Bacteria	Bacillota	Clostridia	Eubacteriales	Clostridiaceae	Clostridium		Clostridium_sp._CAG:914	Bacteria	Firmicutes	Bacilli	RF39	UBA660	CAG-914	CAG-914 sp000437895	Scaffold	892086330935252	0	PRJEB1033	SAMEA3138779	CBJY000000000.1	NA	1262846		latest	Scaffold	Full	Major	2013-07-17	MGS914	GCF_000437895.1	identical	Clostridium sp. CAG:914		DTU	ftp://ftp.ncbi.nlm.nih.gov/genomes/all/GCA/000/437/895/GCA_000437895.1_MGS914	derived from environmental source		1262	1262	0	GCA_000437895	1
GCA_000437915.1	GCA_000437915.1_MGS314	1262970	Bacteria	Bacillota	Clostridia	Eubacteriales	Oscillospiraceae	Subdoligranulum		Subdoligranulum_sp._CAG:314	Bacteria	Firmicutes_A	Clostridia	Christensenellales	CAG-314	CAG-314	CAG-314 sp000437915	Scaffold	971223021582734	0	PRJEB827	SAMEA3138780	CBJL000000000.1	NA	1262970		latest	Scaffold	Full	Major	2013-07-17	MGS314	GCF_000437915.1	identical	Subdoligranulum sp. CAG:314		DTU	ftp://ftp.ncbi.nlm.nih.gov/genomes/all/GCA/000/437/915/GCA_000437915.1_MGS314	derived from environmental source		1341	1341	0	GCA_000437915	1
GCA_000437935.1	GCA_000437935.1_MGS570	1263087	Bacteria	Bacillota	Negativicutes	Veillonellales	Veillonellaceae	Megasphaera		Megasphaera_elsdenii_CAG:570	Bacteria	Firmicutes_C	Negativicutes	Veillonellales	Megasphaeraceae	Megasphaera	Megasphaera elsdenii	Scaffold	884892086330935	0	PRJEB939	SAMEA3138781	CBKE000000000.1	NA	1263087		latest	Scaffold	Full	Major	2013-07-17	MGS570	GCF_000437935.1	identical	Megasphaera elsdenii CAG:570		DTU	ftp://ftp.ncbi.nlm.nih.gov/genomes/all/GCA/000/437/935/GCA_000437935.1_MGS570	derived from environmental source		2033	2033	0	GCA_000437935	1
GCA_000437955.1	GCA_000437955.1_MGS76	1262892	Bacteria	Bacillota	Clostridia	Eubacteriales	Eubacteriaceae	Eubacterium		Eubacterium_sp._CAG:76	Bacteria	Firmicutes_A	Clostridia	Lachnospirales	Lachnospiraceae	Lachnospira	Lachnospira rogosae_A	Scaffold	870503597122302	287769784172662	PRJEB998	SAMEA3138782	CBKG000000000.1	NA	1262892		latest	Scaffold	Full	Major	2013-07-17	MGS76	GCF_000437955.1	identical	Eubacterium sp. CAG:76		DTU	ftp://ftp.ncbi.nlm.nih.gov/genomes/all/GCA/000/437/955/GCA_000437955.1_MGS76	derived from environmental source		2278	2278	0	GCA_000437955	1
GCA_000437975.1	GCA_000437975.1_MGS581	1262890	Bacteria	Bacillota	Clostridia	Eubacteriales	Eubacteriaceae	Eubacterium		Eubacterium_sp._CAG:581	Bacteria	Firmicutes_A	Clostridia	Oscillospirales	Acutalibacteraceae	Ruminococcus_E	Ruminococcus_E sp900314705	Scaffold	949640287769784	143884892086331	PRJEB944	SAMEA3138783	CBKI000000000.1	NA	1262890		latest	Scaffold	Full	Major	2013-07-17	MGS581	GCF_000437975.1	identical	Eubacterium sp. CAG:581		DTU	ftp://ftp.ncbi.nlm.nih.gov/genomes/all/GCA/000/437/975/GCA_000437975.1_MGS581	derived from environmental source		1746	1746	0	GCA_000437975	1
GCA_000437995.1	GCA_000437995.1_MGS40	1263054	Bacteria	Bacteroidota	Bacteroidia	Bacteroidales	Bacteroidaceae	Bacteroides		Bacteroides_thetaiotaomicron_CAG:40	Bacteria	Bacteroidota	Bacteroidia	Bacteroidales	Bacteroidaceae	Bacteroides	Bacteroides thetaiotaomicron	Scaffold	568345323741007	0.719424460431655	PRJEB868	SAMEA3138784	CBJO000000000.1	NA	1263054		latest	Scaffold	Full	Major	2013-07-17	MGS40	GCF_000437995.1	identical	Bacteroides thetaiotaomicron CAG:40		DTU	ftp://ftp.ncbi.nlm.nih.gov/genomes/all/GCA/000/437/995/GCA_000437995.1_MGS40	derived from environmental source		4067	4067	0	GCA_000437995	1
GCA_000438015.1	GCA_000438015.1_MGS312	1262865	Bacteria	Verrucomicrobiota	Opitutae	Puniceicoccales	Puniceicoccaceae	Coraliomargarita		Coraliomargarita_sp._CAG:312	Bacteria	Verrucomicrobiota	Verrucomicrobiae	Opitutales	CAG-312	Merdousia	Merdousia sp000438015	Scaffold	928057553956834	0	PRJEB825	SAMEA3138785	CBJS000000000.1	NA	1262865		latest	Scaffold	Full	Major	2013-07-17	MGS312	GCF_000438015.1	identical	Coraliomargarita sp. CAG:312		DTU	ftp://ftp.ncbi.nlm.nih.gov/genomes/all/GCA/000/438/015/GCA_000438015.1_MGS312	derived from environmental source		2060	2060	0	GCA_000438015	1
GCA_000438035.1	GCA_000438035.1_MGS6	1263056	Bacteria	Bacteroidota	Bacteroidia	Bacteroidales	Bacteroidaceae	Bacteroides		Bacteroides_vulgatus_CAG:6	Bacteria	Bacteroidota	Bacteroidia	Bacteroidales	Bacteroidaceae	Phocaeicola	Phocaeicola vulgatus	Scaffold	719424460431655	143884892086331	PRJEB952	SAMEA3138786	CBKK000000000.1	NA	1263056		latest	Scaffold	Full	Major	2013-07-17	MGS6	GCF_000438035.1	identical	Bacteroides vulgatus CAG:6		DTU	ftp://ftp.ncbi.nlm.nih.gov/genomes/all/GCA/000/438/035/GCA_000438035.1_MGS6	derived from environmental source		3022	3022	0	GCA_000438035	1
GCA_000438055.1	GCA_000438055.1_MGS813	1262843	Bacteria	Bacillota	Clostridia	Eubacteriales	Clostridiaceae	Clostridium		Clostridium_sp._CAG:813	Bacteria	Cyanobacteria	Vampirovibrionia	Gastranaerophilales	Gastranaerophilaceae	Zag111	Zag111 sp002103105	Scaffold	848920863309353	143884892086331	PRJEB1014	SAMEA3138787	CBKA000000000.1	NA	1262843		latest	Scaffold	Full	Major	2013-07-17	MGS813	GCF_000438055.1	identical	Clostridium sp. CAG:813		DTU	ftp://ftp.ncbi.nlm.nih.gov/genomes/all/GCA/000/438/055/GCA_000438055.1_MGS813	derived from environmental source		1828	1828	0	GCA_000438055	1
GCA_000438075.1	GCA_000438075.1_MGS609	1262827	Bacteria	Bacillota	Clostridia	Eubacteriales	Clostridiaceae	Clostridium		Clostridium_sp._CAG:609	Bacteria	Firmicutes	Bacilli	RF39	UBA660	Onthocola_B	Onthocola_B sp000438075	Scaffold	848920863309353	0	PRJEB957	SAMEA3138788	CBKL000000000.1	NA	1262827		latest	Scaffold	Full	Major	2013-07-17	MGS609	GCF_000438075.1	identical	Clostridium sp. CAG:609		DTU	ftp://ftp.ncbi.nlm.nih.gov/genomes/all/GCA/000/438/075/GCA_000438075.1_MGS609	derived from environmental source		1196	1196	0	GCA_000438075	1
GCA_000438095.1	GCA_000438095.1_MGS277	1262790	Bacteria	Bacillota	Clostridia	Eubacteriales	Clostridiaceae	Clostridium		Clostridium_sp._CAG:277	Bacteria	Firmicutes_A	Clostridia	Lachnospirales	Lachnospiraceae	Butyribacter	Butyribacter sp001916135	Scaffold	985611510791367	359712230215827	PRJEB808	SAMEA3138789	CBJK000000000.1	NA	1262790		latest	Scaffold	Full	Major	2013-07-17	MGS277	GCF_000438095.1	identical	Clostridium sp. CAG:277		DTU	ftp://ftp.ncbi.nlm.nih.gov/genomes/all/GCA/000/438/095/GCA_000438095.1_MGS277	derived from environmental source		2689	2689	0	GCA_000438095	1
GCA_000438115.1	GCA_000438115.1_MGS617	1262933	Bacteria	Bacteroidota	Bacteroidia	Bacteroidales	Prevotellaceae	Prevotella		Prevotella_sp._CAG:617	Bacteria	Bacteroidota	Bacteroidia	Bacteroidales	Bacteroidaceae	Alloprevotella	Alloprevotella sp000438115	Scaffold	920863309352518	0	PRJEB960	SAMEA3138790	CBKM000000000.1	NA	1262933		latest	Scaffold	Full	Major	2013-07-17	MGS617	GCF_000438115.1	identical	Prevotella sp. CAG:617		DTU	ftp://ftp.ncbi.nlm.nih.gov/genomes/all/GCA/000/438/115/GCA_000438115.1_MGS617	derived from environmental source		1928	1928	0	GCA_000438115	1
GCA_000438135.1	GCA_000438135.1_MGS79	1263109	Bacteria	Bacillota	Bacilli	Lactobacillales	Streptococcaceae	Streptococcus		Streptococcus_salivarius_CAG:79	Bacteria	Firmicutes	Bacilli	Lactobacillales	Streptococcaceae	Streptococcus	Streptococcus salivarius	Scaffold	949640287769784	0.719424460431655	PRJEB1008	SAMEA3138791	CBKD000000000.1	NA	1263109		latest	Scaffold	Full	Major	2013-07-17	MGS79	GCF_000438135.1	identical	Streptococcus salivarius CAG:79		DTU	ftp://ftp.ncbi.nlm.nih.gov/genomes/all/GCA/000/438/135/GCA_000438135.1_MGS79	derived from environmental source		1668	1668	0	GCA_000438135	1
GCA_000438155.1	GCA_000438155.1_MGS95	1262988	Bacteria	Bacillota	Unclassified_Bacillota	Unclassified_Bacillota	Unclassified_Bacillota	Unclassified_Bacillota		Firmicutes_bacterium_CAG:95	Bacteria	Firmicutes_A	Clostridia	Lachnospirales	Lachnospiraceae	CAG-95	CAG-95 sp000438155	Scaffold	956834532374101	431654676258993	PRJEB1040	SAMEA3138792	CBKF000000000.1	NA	1262988		latest	Scaffold	Full	Major	2013-07-17	MGS95	GCF_000438155.1	identical	Firmicutes bacterium CAG:95		DTU	ftp://ftp.ncbi.nlm.nih.gov/genomes/all/GCA/000/438/155/GCA_000438155.1_MGS95	derived from environmental source		2767	2767	0	GCA_000438155	1
GCA_000438175.1	GCA_000438175.1_MGS439	1262899	Bacteria	Fusobacteriota	Fusobacteriia	Fusobacteriales	Fusobacteriaceae	Fusobacterium		Fusobacterium_sp._CAG:439	Bacteria	Cyanobacteria	Vampirovibrionia	Gastranaerophilales	Gastranaerophilaceae	Stercorousia	Stercorousia faecigallinarum	Scaffold	942446043165468	143884892086331	PRJEB881	SAMEA3138793	CBJH000000000.1	NA	1262899		latest	Scaffold	Full	Major	2013-07-17	MGS439	GCF_000438175.1	identical	Fusobacterium sp. CAG:439		DTU	ftp://ftp.ncbi.nlm.nih.gov/genomes/all/GCA/000/438/175/GCA_000438175.1_MGS439	derived from environmental source		2311	2311	0	GCA_000438175	1
GCA_000438195.1	GCA_000438195.1_MGS776	1262906	Bacteria	Mycoplasmatota	Mollicutes	Mycoplasmatales	Mycoplasmataceae	Mycoplasma		Mycoplasma_sp._CAG:776	Bacteria	Firmicutes	Bacilli	RF39	UBA660	Caccenecus	Caccenecus sp000438195	Scaffold	906474820143885	0.719424460431655	PRJEB1002	SAMEA3138794	CBKH000000000.1	NA	1262906		latest	Scaffold	Full	Major	2013-07-17	MGS776	GCF_000438195.1	identical	Mycoplasma sp. CAG:776		DTU	ftp://ftp.ncbi.nlm.nih.gov/genomes/all/GCA/000/438/195/GCA_000438195.1_MGS776	derived from environmental source		1349	1349	0	GCA_000438195	1
GCA_000438215.1	GCA_000438215.1_MGS511	1263066	Bacteria	Bacillota	Clostridia	Eubacteriales	Clostridiaceae	Clostridium		Clostridium_clostridioforme_CAG:511	Bacteria	Firmicutes_A	Clostridia	Lachnospirales	Lachnospiraceae	Enterocloster	Enterocloster clostridioformis	Scaffold	597122302158273	431654676258993	PRJEB912	SAMEA3138795	CBKN000000000.1	NA	1263066		latest	Scaffold	Full	Major	2013-07-17	MGS511	GCF_000438215.1	identical	Clostridium clostridioforme CAG:511		DTU	ftp://ftp.ncbi.nlm.nih.gov/genomes/all/GCA/000/438/215/GCA_000438215.1_MGS511	derived from environmental source		3751	3751	0	GCA_000438215	1
GCA_000438235.1	GCA_000438235.1_MGS351	1262975	Bacteria	Pseudomonadota	Betaproteobacteria	Burkholderiales	Sutterellaceae	Sutterella		Sutterella_sp._CAG:351	Bacteria	Proteobacteria	Gammaproteobacteria	Burkholderiales	Burkholderiaceae	Mesosutterella	Mesosutterella massiliensis	Scaffold	856115107913669	0	PRJEB844	SAMEA3138796	CBJA000000000.1	NA	1262975		latest	Scaffold	Full	Major	2013-07-17	MGS351	GCF_000438235.1	identical	Sutterella sp. CAG:351		DTU	ftp://ftp.ncbi.nlm.nih.gov/genomes/all/GCA/000/438/235/GCA_000438235.1_MGS351	derived from environmental source		2202	2202	0	GCA_000438235	1
GCA_000438255.1	GCA_000438255.1_MGS389	1262801	Bacteria	Bacillota	Clostridia	Eubacteriales	Clostridiaceae	Clostridium		Clostridium_sp._CAG:389	Bacteria	Firmicutes_A	Clostridia	TANB77	CAG-508	CAG-269	CAG-269 sp000438255	Scaffold	79136690647482	143884892086331	PRJEB862	SAMEA3138797	CBJV000000000.1	NA	1262801		latest	Scaffold	Full	Major	2013-07-17	MGS389	GCF_000438255.1	identical	Clostridium sp. CAG:389		DTU	ftp://ftp.ncbi.nlm.nih.gov/genomes/all/GCA/000/438/255/GCA_000438255.1_MGS389	derived from environmental source		1409	1409	0	GCA_000438255	1
GCA_000438275.1	GCA_000438275.1_MGS37	1262757	Bacteria	Bacillota	Clostridia	Eubacteriales	Lachnospiraceae	Blautia		Blautia_sp._CAG:37	Bacteria	Firmicutes_A	Clostridia	Lachnospirales	Lachnospiraceae	Fusicatenibacter	Fusicatenibacter saccharivorans	Scaffold	906474820143885	575539568345324	PRJEB854	SAMEA3138798	CBJJ000000000.1	NA	1262757		latest	Scaffold	Full	Major	2013-07-17	MGS37	GCF_000438275.1	identical	Blautia sp. CAG:37		DTU	ftp://ftp.ncbi.nlm.nih.gov/genomes/all/GCA/000/438/275/GCA_000438275.1_MGS37	derived from environmental source		2354	2354	0	GCA_000438275	1
GCA_000438295.1	GCA_000438295.1_MGS451	1262809	Bacteria	Bacillota	Clostridia	Eubacteriales	Clostridiaceae	Clostridium		Clostridium_sp._CAG:451	Bacteria	Firmicutes	Bacilli	RF39	UBA660	Onthousia	Onthousia sp000438295	Scaffold	899280575539568	143884892086331	PRJEB887	SAMEA3138799	CBJN000000000.1	NA	1262809		latest	Scaffold	Full	Major	2013-07-17	MGS451	GCF_000438295.1	identical	Clostridium sp. CAG:451		DTU	ftp://ftp.ncbi.nlm.nih.gov/genomes/all/GCA/000/438/295/GCA_000438295.1_MGS451	derived from environmental source		1322	1322	0	GCA_000438295	1
GCA_000438315.1	GCA_000438315.1_MGS353	1262955	Bacteria	Bacillota	Clostridia	Eubacteriales	Oscillospiraceae	Ruminococcus		Ruminococcus_sp._CAG:353	Bacteria	Firmicutes_A	Clostridia	Oscillospirales	Ruminococcaceae	CAG-353	CAG-353 sp900066885	Scaffold	97841726618705	143884892086331	PRJEB846	SAMEA3138800	CBJQ000000000.1	NA	1262955		latest	Scaffold	Full	Major	2013-07-17	MGS353	GCF_000438315.1	identical	Ruminococcus sp. CAG:353		DTU	ftp://ftp.ncbi.nlm.nih.gov/genomes/all/GCA/000/438/315/GCA_000438315.1_MGS353	derived from environmental source		2331	2331	0	GCA_000438315	1
GCA_000438335.1	GCA_000438335.1_MGS588	1262871	Bacteria	Bacillota	Negativicutes	Veillonellales	Veillonellaceae	Dialister		Dialister_sp._CAG:588	Bacteria	Firmicutes_C	Negativicutes	Veillonellales	Dialisteraceae	Allisonella	Allisonella pneumosintes	Scaffold	971223021582734	215827338129496	PRJEB946	SAMEA3138801	CBKO000000000.1	NA	1262871		latest	Scaffold	Full	Major	2013-07-17	MGS588	GCF_000438335.1	identical	Dialister sp. CAG:588		DTU	ftp://ftp.ncbi.nlm.nih.gov/genomes/all/GCA/000/438/335/GCA_000438335.1_MGS588	derived from environmental source		1171	1171	0	GCA_000438335	1
GCA_000438355.1	GCA_000438355.1_MGS273	1262789	Bacteria	Bacillota	Clostridia	Eubacteriales	Clostridiaceae	Clostridium		Clostridium_sp._CAG:273	Bacteria	Firmicutes_A	Clostridia	TANB77	CAG-508	CAG-273	CAG-273 sp000438355	Scaffold	913669064748201	0.719424460431655	PRJEB805	SAMEA3138802	CBJR000000000.1	NA	1262789		latest	Scaffold	Full	Major	2013-07-17	MGS273	GCF_000438355.1	identical	Clostridium sp. CAG:273		DTU	ftp://ftp.ncbi.nlm.nih.gov/genomes/all/GCA/000/438/355/GCA_000438355.1_MGS273	derived from environmental source		1183	1183	0	GCA_000438355	1
GCA_000438375.1	GCA_000438375.1_MGS182	1262942	Bacteria	Bacillota	Clostridia	Eubacteriales	Lachnospiraceae	Roseburia		Roseburia_sp._CAG:182	Bacteria	Firmicutes_A	Clostridia	Lachnospirales	Lachnospiraceae	CAG-45	CAG-45 sp000438375	Scaffold	877697841726619	647482014388489	PRJEB744	SAMEA3138803	CBKT000000000.1	NA	1262942		latest	Scaffold	Full	Major	2013-07-17	MGS182	GCF_000438375.1	identical	Roseburia sp. CAG:182		DTU	ftp://ftp.ncbi.nlm.nih.gov/genomes/all/GCA/000/438/375/GCA_000438375.1_MGS182	derived from environmental source		2523	2523	0	GCA_000438375	1
GCA_000438395.1	GCA_000438395.1_MGS98	1262754	Bacteria	Bacteroidota	Bacteroidia	Bacteroidales	Bacteroidaceae	Bacteroides		Bacteroides_sp._CAG:98	Bacteria	Bacteroidota	Bacteroidia	Bacteroidales	Bacteroidaceae	Phocaeicola	Phocaeicola massiliensis	Scaffold	633093525179856	143884892086331	PRJEB1045	SAMEA3138804	CBKJ000000000.1	NA	1262754		latest	Scaffold	Full	Major	2013-07-17	MGS98	GCF_000438395.1	identical	Bacteroides sp. CAG:98		DTU	ftp://ftp.ncbi.nlm.nih.gov/genomes/all/GCA/000/438/395/GCA_000438395.1_MGS98	derived from environmental source		2670	2670	0	GCA_000438395	1
GCA_000438415.1	GCA_000438415.1_MGS628	1262829	Bacteria	Bacillota	Clostridia	Eubacteriales	Clostridiaceae	Clostridium		Clostridium_sp._CAG:628	Bacteria	Firmicutes	Bacilli	RF39	UBA660	CAG-628	CAG-628 sp000438415	Scaffold	856115107913669	0	PRJEB964	SAMEA3138805	CBKB000000000.1	NA	1262829		latest	Scaffold	Full	Major	2013-07-17	MGS628	GCF_000438415.1	identical	Clostridium sp. CAG:628		DTU	ftp://ftp.ncbi.nlm.nih.gov/genomes/all/GCA/000/438/415/GCA_000438415.1_MGS628	derived from environmental source		1091	1091	0	GCA_000438415	1
GCA_000438435.1	GCA_000438435.1_MGS624	1262965	Bacteria	Bacillota	Clostridia	Eubacteriales	Oscillospiraceae	Ruminococcus		Ruminococcus_sp._CAG:624	Bacteria	Firmicutes_A	Clostridia	Oscillospirales	Ruminococcaceae	Ruminococcus	Ruminococcus sp002438605	Scaffold	949640287769784	0	PRJEB963	SAMEA3138806	CBKC000000000.1	NA	1262965		latest	Scaffold	Full	Major	2013-07-17	MGS624	GCF_000438435.1	identical	Ruminococcus sp. CAG:624		DTU	ftp://ftp.ncbi.nlm.nih.gov/genomes/all/GCA/000/438/435/GCA_000438435.1_MGS624	derived from environmental source		1963	1963	0	GCA_000438435	1
GCA_000441575.1	GCA_000441575.1_ASM44157v1	667013	Bacteria	Pseudomonadota	Gammaproteobacteria	Oceanospirillales	Halomonadaceae	Candidatus_Carsonella	Candidatus_Carsonella_ruddii	Candidatus_Carsonella_ruddii_DC	NA	NA	NA	NA	NA	NA	NA	Complete Genome	273381294964029	0	PRJNA39871	SAMN02603759		NA	114186		latest	Complete Genome	Full	Major	2013-07-26	ASM44157v1	GCF_000441575.1	identical	Candidatus_Carsonella ruddii DC	strain=DC	RIKEN	ftp://ftp.ncbi.nlm.nih.gov/genomes/all/GCA/000/441/575/GCA_000441575.1_ASM44157v1			207	207	0	GCA_000441575	1
GCA_000442765.1	GCA_000442765.1_MGS719	1263084	Bacteria	Bacillota	Bacilli	Lactobacillales	Lactobacillaceae	Lactobacillus		Lactobacillus_amylovorus_CAG:719	Bacteria	Firmicutes	Bacilli	Lactobacillales	Lactobacillaceae	Lactobacillus	Lactobacillus amylovorus	Scaffold	97841726618705	143884892086331	PRJEB988	SAMEA3138807	CBBM000000000.1	NA	1263084		latest	Scaffold	Full	Major	2013-07-18	MGS719	GCF_000442765.1	identical	Lactobacillus amylovorus CAG:719		DTU	ftp://ftp.ncbi.nlm.nih.gov/genomes/all/GCA/000/442/765/GCA_000442765.1_MGS719	derived from environmental source		1824	1824	0	GCA_000442765	1
GCA_000447225.1	GCA_000447225.1_amd_a-plasma	667135	Archaea	Candidatus_Thermoplasmatota	Thermoplasmata	Thermoplasmatales	Unclassified_Thermoplasmatales	Unclassified_Thermoplasmatales		Thermoplasmatales_archaeon_A-plasma	Archaea	Thermoplasmatota	Thermoplasmata	Thermoplasmatales	Thermoplasmataceae	UBA509	UBA509 sp002498845	Contig	87037037037037	0.617283950617284	PRJNA209806	SAMN02981548	ATMF00000000.1	NA	667135		latest	Contig	Full	Major	2013-08-14	amd a-plasma	GCF_000447225.1	identical	Thermoplasmatales archaeon A-plasma		University of California Berkeley	ftp://ftp.ncbi.nlm.nih.gov/genomes/all/GCA/000/447/225/GCA_000447225.1_amd_a-plasma	derived from metagenome		2280	2280	0	GCA_000447225	1
GCA_000447245.1	GCA_000447245.1_RBG_1	1379698	Bacteria	candidate division Zixibacteria	Unclassified_candidate division Zixibacteria	Unclassified_candidate division Zixibacteria	Unclassified_candidate division Zixibacteria	Unclassified_candidate division Zixibacteria		candidate_division_Zixibacteria_bacterium_RBG-1	Bacteria	Zixibacteria	MSB-5A5	MSB-5A5	RBG-1	RBG-1	RBG-1 sp000447245	Contig	97841726618705	143884892086331	PRJNA208744	SAMN02471618	AUYT00000000.1	NA	1379698		latest	Contig	Full	Major	2013-08-14	RBG_1	GCF_000447245.1	identical	candidate division Zixibacteria bacterium RBG-1		University of California, Berkeley	ftp://ftp.ncbi.nlm.nih.gov/genomes/all/GCA/000/447/245/GCA_000447245.1_RBG_1	derived from metagenome		1906	1906	0	GCA_000447245	1
GCA_000465325.1	GCA_000465325.1_Brad_ente_CordColits_V1	1230476	Bacteria	Pseudomonadota	Alphaproteobacteria	Hyphomicrobiales	Nitrobacteraceae	Bradyrhizobium		Bradyrhizobium_sp._DFCI-1	Bacteria	Proteobacteria	Alphaproteobacteria	Rhizobiales	Xanthobacteraceae	Bradyrhizobium	Bradyrhizobium sp003020075	Scaffold	971223021582734	359712230215827	PRJNA174084	SAMN01893863	AMFB00000000.1	NA	1230476		latest	Scaffold	Full	Major	2013-09-09	Brad_ente_CordColits_V1	GCF_000465325.1	identical	Bradyrhizobium sp. DFCI-1		Broad Institute	ftp://ftp.ncbi.nlm.nih.gov/genomes/all/GCA/000/465/325/GCA_000465325.1_Brad_ente_CordColits_V1	derived from metagenome		7112	7112	0	GCA_000465325	1
GCA_000495415.1	GCA_000495415.1_Smith1.0	1380771	Bacteria	Thermodesulfobacteriota	Syntrophia	Syntrophales	Smithellaceae	Smithella		Smithella_sp._ME-1	NA	NA	NA	NA	NA	NA	NA	Contig	179856115107914	0	PRJNA213885	SAMN02303524	AWGX00000000.1	NA	1380771		latest	Contig	Full	Major	2013-11-04	Smith1.0	GCF_000495415.1	identical	Smithella sp. ME-1	strain=ME-1	University of California, San Diego	ftp://ftp.ncbi.nlm.nih.gov/genomes/all/GCA/000/495/415/GCA_000495415.1_Smith1.0	derived from single cell		705	705	0	GCA_000495415	1
GCA_000495595.1	GCA_000495595.1_berrySRB1	1385624	Bacteria	Thermodesulfobacteriota	Desulfobulbia	Desulfobulbales	Desulfocapsaceae	Desulfofustis		Desulfofustis_sp._PB-SRB1	NA	NA	NA	NA	NA	NA	NA	Contig	935251798561151	143884892086331	PRJNA215076	SAMN02303577	AVFQ00000000.1	NA	1385624		latest	Contig	Full	Major	2013-11-05	berrySRB1	GCF_000495595.1	identical	uncultured Desulfofustis sp. PB-SRB1		UC Davis	ftp://ftp.ncbi.nlm.nih.gov/genomes/all/GCA/000/495/595/GCA_000495595.1_berrySRB1	derived from environmental source; derived from metagenome		3579	3579	0	GCA_000495595	1
GCA_000495615.1	GCA_000495615.1_berryPSB1	1385625	Bacteria	Pseudomonadota	Gammaproteobacteria	Chromatiales	Chromatiaceae	Thiohalocapsa		Thiohalocapsa_sp._PB-PSB1	NA	NA	NA	NA	NA	NA	NA	Contig	942446043165468	431654676258993	PRJNA215075	SAMN02303577	AVFR00000000.1	NA	1385625		latest	Contig	Full	Major	2013-11-05	berryPSB1	GCF_000495615.1	identical	uncultured Thiohalocapsa sp. PB-PSB1		UC Davis	ftp://ftp.ncbi.nlm.nih.gov/genomes/all/GCA/000/495/615/GCA_000495615.1_berryPSB1	derived from environmental source; derived from metagenome		6202	6202	0	GCA_000495615	1
GCA_000495675.1	GCA_000495675.1_Acidilobus_sp._MG	1410573	Archaea	Thermoproteota	Thermoprotei	Acidilobales	Acidilobaceae	Acidilobus		uncultured_Acidilobus_sp._MG	Archaea	Thermoproteota	Thermoproteia	Sulfolobales	Acidilobaceae	Acidilobus	Acidilobus sp000495735	Scaffold	950617283950617	123456790123457	PRJNA221622	SAMN02364255	AYMA00000000.1	NA	1410573		latest	Scaffold	Full	Major	2013-11-05	Acidilobus sp. MG	GCF_000495675.1	identical	uncultured Acidilobus sp. MG		Montana State University	ftp://ftp.ncbi.nlm.nih.gov/genomes/all/GCA/000/495/675/GCA_000495675.1_Acidilobus_sp._MG	derived from environmental source; derived from metagenome		1787	1787	0	GCA_000495675	1
GCA_000495695.1	GCA_000495695.1_Acidilobus_sp._CIS	1410574	Archaea	Thermoproteota	Thermoprotei	Acidilobales	Acidilobaceae	Acidilobus		uncultured_Acidilobus_sp._CIS	Archaea	Thermoproteota	Thermoproteia	Sulfolobales	Acidilobaceae	Acidilobus	Acidilobus sp000495735	Scaffold	944444444444444	0	PRJNA221622	SAMN02364258	AYMB00000000.1	NA	1410574		latest	Scaffold	Full	Major	2013-11-05	Acidilobus sp. CIS	GCF_000495695.1	identical	uncultured Acidilobus sp. CIS		Montana State University	ftp://ftp.ncbi.nlm.nih.gov/genomes/all/GCA/000/495/695/GCA_000495695.1_Acidilobus_sp._CIS	derived from environmental source; derived from metagenome		1671	1671	0	GCA_000495695	1
GCA_000495715.1	GCA_000495715.1_Acidilobus_sp._CIS	1410575	Archaea	Thermoproteota	Thermoprotei	Acidilobales	Acidilobaceae	Acidilobus		uncultured_Acidilobus_sp._OSP8	Archaea	Thermoproteota	Thermoproteia	Sulfolobales	Acidilobaceae	Acidilobus	Acidilobus sp000495735	Scaffold	919753086419753	493827160493827	PRJNA221622	SAMN02364257	AYMC00000000.1	NA	1410575		latest	Scaffold	Full	Major	2013-11-05	Acidilobus sp. CIS	GCF_000495715.1	identical	uncultured Acidilobus sp. OSP8		Montana State University	ftp://ftp.ncbi.nlm.nih.gov/genomes/all/GCA/000/495/715/GCA_000495715.1_Acidilobus_sp._CIS	derived from environmental source; derived from metagenome		1693	1693	0	GCA_000495715	1
GCA_000495735.1	GCA_000495735.1_Acidilobus_sp._JCHS	1410576	Archaea	Thermoproteota	Thermoprotei	Acidilobales	Acidilobaceae	Acidilobus		uncultured_Acidilobus_sp._JCHS	Archaea	Thermoproteota	Thermoproteia	Sulfolobales	Acidilobaceae	Acidilobus	Acidilobus sp000495735	Scaffold	932098765432099	0	PRJNA221622	SAMN02364256	AYMD00000000.1	NA	1410576		latest	Scaffold	Full	Major	2013-11-05	Acidilobus sp. JCHS	GCF_000495735.1	identical	uncultured Acidilobus sp. JCHS		Montana State University	ftp://ftp.ncbi.nlm.nih.gov/genomes/all/GCA/000/495/735/GCA_000495735.1_Acidilobus_sp._JCHS	derived from environmental source; derived from metagenome		1634	1634	0	GCA_000495735	1
GCA_000496115.1	GCA_000496115.1_Leptospirillum_group_IV_UBA_BS	1260983	Bacteria	Nitrospirota	Nitrospiria	Nitrospirales	Nitrospiraceae	Leptospirillum		Leptospirillum_sp._Group_IV_'UBA_BS'	NA	NA	NA	NA	NA	NA	NA	Scaffold	532374100719424	0.719424460431655	PRJNA176861	SAMN02471615	AURA00000000.1	NA	1260983		latest	Scaffold	Full	Major	2013-11-07	Leptospirillum group IV UBA BS	NA	NA	Leptospirillum sp. Group IV 'UBA BS'		University of California Berkeley	ftp://ftp.ncbi.nlm.nih.gov/genomes/all/GCA/000/496/115/GCA_000496115.1_Leptospirillum_group_IV_UBA_BS	derived from metagenome; fragmented assembly		1879	1879	0	GCA_000496115	1
GCA_000496135.1	GCA_000496135.1_amd_e-plasma	667137	Archaea	Candidatus_Thermoplasmatota	Thermoplasmata	Thermoplasmatales	Unclassified_Thermoplasmatales	Unclassified_Thermoplasmatales		Thermoplasmatales_archaeon_E-plasma	Archaea	Thermoplasmatota	Thermoplasmata	Thermoplasmatales	Thermoplasmataceae	GCA-000496135	GCA-000496135 sp000496135	Scaffold	888888888888889	185185185185185	PRJNA209805	SAMN02981547	ATME00000000.1	NA	667137		latest	Scaffold	Full	Major	2013-11-07	amd e-plasma	NA	NA	Thermoplasmatales archaeon E-plasma		University of California Berkeley	ftp://ftp.ncbi.nlm.nih.gov/genomes/all/GCA/000/496/135/GCA_000496135.1_amd_e-plasma	derived from metagenome		1674	1674	0	GCA_000496135	1
GCA_000496155.1	GCA_000496155.1_fer2	261388	Archaea	Candidatus_Thermoplasmatota	Thermoplasmata	Thermoplasmatales	Ferroplasmaceae	Ferroplasma		Ferroplasma_sp._Type_II	NA	NA	NA	NA	NA	NA	NA	Scaffold	888888888888889	148148148148148	PRJNA209807	SAMN02981542	ATDU00000000.1	NA	261388		latest	Scaffold	Full	Major	2013-11-07	fer2	NA	NA	Ferroplasma sp. Type II		DOE Joint Genome Institute	ftp://ftp.ncbi.nlm.nih.gov/genomes/all/GCA/000/496/155/GCA_000496155.1_fer2	derived from environmental source; derived from metagenome		2736	2736	0	GCA_000496155	1
GCA_000496175.1	GCA_000496175.1_A07HR67_11212a_select	1412871	Archaea	Unclassified_Archaea	Unclassified_Archaea	Unclassified_Archaea	Unclassified_Archaea	Unclassified_Archaea		uncultured_archaeon_A07HR67	Archaea	Halobacteriota	Halobacteria	Halobacteriales	Haloferacaceae	Halorubrum	Halorubrum sp000496175	Scaffold	932098765432099	308641975308642	PRJNA224118	SAMN02347633	AYLI00000000.1	NA	1412871		latest	Scaffold	Full	Major	2013-11-08	A07HR67_11212a_select	GCF_000496175.1	identical	uncultured archaeon A07HR67		University of California, San Diego, Scripps Institution of Oceanography	ftp://ftp.ncbi.nlm.nih.gov/genomes/all/GCA/000/496/175/GCA_000496175.1_A07HR67_11212a_select	derived from environmental source; derived from metagenome		2889	2889	0	GCA_000496175	1
GCA_000496195.1	GCA_000496195.1_A07HB70_072612b_select	1412872	Archaea	Unclassified_Archaea	Unclassified_Archaea	Unclassified_Archaea	Unclassified_Archaea	Unclassified_Archaea		uncultured_archaeon_A07HB70	Archaea	Halobacteriota	Halobacteria	Halobacteriales	Haloferacaceae	A07HB70	A07HB70 sp000496195	Scaffold	91358024691358	123456790123457	PRJNA224119	SAMN02347633	AYLJ00000000.1	NA	1412872		latest	Scaffold	Full	Major	2013-11-08	A07HB70_072612b_select	GCF_000496195.1	identical	uncultured archaeon A07HB70		University of California, San Diego, Scripps Institution of Oceanography	ftp://ftp.ncbi.nlm.nih.gov/genomes/all/GCA/000/496/195/GCA_000496195.1_A07HB70_072612b_select	derived from environmental source; derived from metagenome		2513	2513	0	GCA_000496195	1
GCA_000496215.1	GCA_000496215.1_A07HN63_021313_select	1412873	Archaea	Unclassified_Archaea	Unclassified_Archaea	Unclassified_Archaea	Unclassified_Archaea	Unclassified_Archaea		uncultured_archaeon_A07HN63	Archaea	Halobacteriota	Halobacteria	Halobacteriales	Haloferacaceae	Halonotius	Halonotius sp000496215	Scaffold	827160493827161	185185185185185	PRJNA224120	SAMN02347633	AYLK00000000.1	NA	1412873		latest	Scaffold	Full	Major	2013-11-08	A07HN63_021313_select	GCF_000496215.1	identical	uncultured archaeon A07HN63		University of California, San Diego, Scripps Institution of Oceanography	ftp://ftp.ncbi.nlm.nih.gov/genomes/all/GCA/000/496/215/GCA_000496215.1_A07HN63_021313_select	derived from environmental source; derived from metagenome		2507	2507	0	GCA_000496215	1
GCA_000496235.1	GCA_000496235.1_A07HR60_111512_select	1412874	Archaea	Unclassified_Archaea	Unclassified_Archaea	Unclassified_Archaea	Unclassified_Archaea	Unclassified_Archaea		uncultured_archaeon_A07HR60	Archaea	Halobacteriota	Halobacteria	Halobacteriales	Haloferacaceae	J07HR59	J07HR59 sp000496235	Scaffold	851851851851852	308641975308642	PRJNA224121	SAMN02347633	AYLL00000000.1	NA	1412874		latest	Scaffold	Full	Major	2013-11-08	A07HR60_111512_select	GCF_000496235.1	identical	uncultured archaeon A07HR60		University of California, San Diego, Scripps Institution of Oceanography	ftp://ftp.ncbi.nlm.nih.gov/genomes/all/GCA/000/496/235/GCA_000496235.1_A07HR60_111512_select	derived from environmental source; derived from metagenome		2856	2856	0	GCA_000496235	1
GCA_000500915.1	GCA_000500915.1_Q27bRhosp1.0	1408890	Bacteria	Pseudomonadota	Alphaproteobacteria	Rhodobacterales	Paracoccaceae	Rhodobacter		Rhodobacter_sp._CACIA14H1	Bacteria	Proteobacteria	Alphaproteobacteria	Rhodobacterales	Rhodobacteraceae	Gemmobacter_B	Gemmobacter_B sp000500915	Contig	913669064748201	143884892086331	PRJNA223271	SAMN02389757	AYNO00000000.1	NA	1408890		latest	Contig	Full	Major	2013-12-02	Q27bRhosp1.0	GCF_000500915.1	identical	Rhodobacter sp. CACIA14H1		Universidade Federal do Para	ftp://ftp.ncbi.nlm.nih.gov/genomes/all/GCA/000/500/915/GCA_000500915.1_Q27bRhosp1.0	derived from metagenome		3571	3571	0	GCA_000500915	1
GCA_000503195.1	GCA_000503195.1_CACIA14H2Blastomonas	1419876	Bacteria	Pseudomonadota	Alphaproteobacteria	Sphingomonadales	Sphingomonadaceae	Blastomonas		Blastomonas_sp._CACIA14H2	Bacteria	Proteobacteria	Alphaproteobacteria	Sphingomonadales	Sphingomonadaceae	Blastomonas	Blastomonas sp000503195	Contig	928057553956834	0.719424460431655	PRJNA227307	SAMN02767960	AYSC00000000.1	NA	1419876		latest	Contig	Full	Major	2013-12-03	CACIA14H2Blastomonas	GCF_000503195.1	identical	Blastomonas sp. CACIA14H2		Universidade Federal do Para	ftp://ftp.ncbi.nlm.nih.gov/genomes/all/GCA/000/503/195/GCA_000503195.1_CACIA14H2Blastomonas	derived from metagenome		3787	3787	0	GCA_000503195	1
GCA_000503835.1	GCA_000503835.1_ASM50383v1	1394710	Bacteria	candidate division WWE3	Unclassified_candidate division WWE3	Unclassified_candidate division WWE3	Unclassified_candidate division WWE3	Unclassified_candidate division WWE3		candidate_division_WWE3_bacterium_RAAC2_WWE3_1	Bacteria	Patescibacteria	WWE3	UBA101185	UBA10185	UBA8498	UBA8498 sp000503835	Complete Genome	719424460431655	0.719424460431655	PRJNA217183	SAMN00998488		NA	1394710		latest	Complete Genome	Full	Major	2013-12-04	ASM50383v1	GCF_000503835.1	identical	candidate division WWE3 bacterium RAAC2_WWE3_1	strain=RAAC2_WWE3_1	University of California, Berkeley	ftp://ftp.ncbi.nlm.nih.gov/genomes/all/GCA/000/503/835/GCA_000503835.1_ASM50383v1	derived from metagenome; low gene count		871	871	0	GCA_000503835	1
GCA_000503875.1	GCA_000503875.1_ASM50387v1	1394709	Bacteria	Candidatus_Absconditabacteria	Unclassified_Candidatus_Absconditabacteria	Unclassified_Candidatus_Absconditabacteria	Unclassified_Candidatus_Absconditabacteria	Unclassified_Candidatus_Absconditabacteria		candidate_division_SR1_bacterium_RAAC1_SR1_1	Bacteria	Patescibacteria	JAEDAM01	Absconditabacterales	X112	UBA5124	UBA5124 sp000503875	Complete Genome	748201438848921	0.719424460431655	PRJNA217185	SAMN00998488		NA	1394709		latest	Complete Genome	Full	Major	2013-12-04	ASM50387v1	GCF_000503875.1	identical	candidate division SR1 bacterium RAAC1_SR1_1	strain=RAAC1_SR1_1	University of California, Berkeley	ftp://ftp.ncbi.nlm.nih.gov/genomes/all/GCA/000/503/875/GCA_000503875.1_ASM50387v1	derived from environmental source		1059	1059	0	GCA_000503875	1
GCA_000503915.1	GCA_000503915.1_ASM50391v1	1394711	Bacteria	Candidatus_Saccharibacteria	Unclassified_Candidatus_Saccharibacteria	Unclassified_Candidatus_Saccharibacteria	Unclassified_Candidatus_Saccharibacteria	Unclassified_Candidatus_Saccharibacteria		Candidatus_Saccharibacteria_bacterium_RAAC3_TM7_1	Bacteria	Patescibacteria	Saccharimonadia	Saccharimonadales	UBA1020	UBA1020	UBA1020 sp000503915	Complete Genome	798561151079137	0	PRJNA217186	SAMN00998488		NA	1394711		latest	Complete Genome	Full	Major	2013-12-04	ASM50391v1	GCF_000503915.1	identical	Candidatus_Saccharibacteria bacterium RAAC3_TM7_1	strain=RAAC3_TM7_1	University of California, Berkeley	ftp://ftp.ncbi.nlm.nih.gov/genomes/all/GCA/000/503/915/GCA_000503915.1_ASM50391v1	derived from environmental source		920	920	0	GCA_000503915	1
GCA_000505065.1	GCA_000505065.1_RAAC_OD1_1.0	1394712	Bacteria	Candidatus_Parcubacteria	Unclassified_Candidatus_Parcubacteria	Unclassified_Candidatus_Parcubacteria	Unclassified_Candidatus_Parcubacteria	Unclassified_Candidatus_Parcubacteria		Parcubacteria_bacterium_RAAC4_OD1_1	Bacteria	Patescibacteria	Paceibacteria	UBA9983_A	UBA9973	UBA8515	UBA8515 sp000505065	Scaffold	798561151079137	0	PRJNA216121	SAMN00998488	AWSN00000000.1	NA	1394712		latest	Scaffold	Full	Major	2013-12-09	RAAC_OD1_1.0	GCF_000505065.1	identical	Parcubacteria bacterium RAAC4_OD1_1		University of California, Berkeley	ftp://ftp.ncbi.nlm.nih.gov/genomes/all/GCA/000/505/065/GCA_000505065.1_RAAC_OD1_1.0	derived from metagenome		686	686	0	GCA_000505065	1
GCA_000508505.1	GCA_000508505.1_LS_DORA_2_velvet_1.1	1403934	Bacteria	Bacillota	Bacilli	Lactobacillales	Lactobacillaceae	Leuconostoc		Leuconostoc_sp._DORA_2	NA	NA	NA	NA	NA	NA	NA	Scaffold	115107913669065	0	PRJNA221490	SAMN02316559	AZMB00000000.1	NA	1403934		latest	Scaffold	Full	Major	2013-12-16	LS_DORA_2_velvet_1.1	NA	NA	Leuconostoc sp. DORA_2		University of California, Berkeley	ftp://ftp.ncbi.nlm.nih.gov/genomes/all/GCA/000/508/505/GCA_000508505.1_LS_DORA_2_velvet_1.1	derived from metagenome; fragmented assembly		844	844	0	GCA_000508505	1
GCA_000508525.1	GCA_000508525.1_NS_DORA_17_25_velvet_1.1	1403945	Bacteria	Bacillota	Negativicutes	Veillonellales	Veillonellaceae	Negativicoccus	Negativicoccus_succinicivorans	Negativicoccus_succinicivorans_DORA_17_25	Bacteria	Firmicutes_C	Negativicutes	Veillonellales	Negativicoccaceae	Negativicoccus	Negativicoccus succinicivorans	Scaffold	956834532374101	215827338129496	PRJNA221491	SAMN02316559	AZMC00000000.1	NA	620903		latest	Scaffold	Full	Major	2013-12-16	NS_DORA_17_25_velvet_1.1	GCF_000508525.1	identical	Negativicoccus succinicivorans DORA_17_25		University of California, Berkeley	ftp://ftp.ncbi.nlm.nih.gov/genomes/all/GCA/000/508/525/GCA_000508525.1_NS_DORA_17_25_velvet_1.1	derived from metagenome		1679	1679	0	GCA_000508525	1
GCA_000508605.1	GCA_000508605.1_Strp_DORA_10_velvet_1.1	1403937	Bacteria	Bacillota	Bacilli	Lactobacillales	Streptococcaceae	Streptococcus		Streptococcus_sp._DORA_10	Bacteria	Firmicutes	Bacilli	Lactobacillales	Streptococcaceae	Streptococcus	Streptococcus mitis	Scaffold	589928057553957	0.719424460431655	PRJNA221496	SAMN02316559	AZMH00000000.1	NA	1403937		latest	Scaffold	Full	Major	2013-12-16	Strp_DORA_10_velvet_1.1	GCF_000508605.1	identical	Streptococcus sp. DORA_10		University of California, Berkeley	ftp://ftp.ncbi.nlm.nih.gov/genomes/all/GCA/000/508/605/GCA_000508605.1_Strp_DORA_10_velvet_1.1	derived from metagenome		2109	2109	0	GCA_000508605	1
GCA_000508645.1	GCA_000508645.1_VllB_DORA_B_18_19_23_velvet_1.1	1403933	Bacteria	Bacillota	Negativicutes	Veillonellales	Veillonellaceae	Veillonella		Veillonella_sp._DORA_B_18_19_23	NA	NA	NA	NA	NA	NA	NA	Scaffold	129496402877698	0.719424460431655	PRJNA221500	SAMN02316559	AZML00000000.1	NA	1403933		latest	Scaffold	Full	Major	2013-12-16	VllB_DORA_B_18_19_23_velvet_1.1	NA	NA	Veillonella sp. DORA_B_18_19_23		University of California, Berkeley	ftp://ftp.ncbi.nlm.nih.gov/genomes/all/GCA/000/508/645/GCA_000508645.1_VllB_DORA_B_18_19_23_velvet_1.1	derived from metagenome; fragmented assembly		870	870	0	GCA_000508645	1
GCA_000508665.1	GCA_000508665.1_PS_DORA_15_velvet_1.1	1403938	Bacteria	Actinomycetota	Actinomycetes	Propionibacteriales	Propionibacteriaceae	Propionibacterium		Propionibacterium_sp._DORA_15	NA	NA	NA	NA	NA	NA	NA	Scaffold	863309352517986	0	PRJNA221492	SAMN02316559	AZMD00000000.1	NA	1403938		latest	Scaffold	Full	Major	2013-12-16	PS_DORA_15_velvet_1.1	NA	NA	Propionibacterium sp. DORA_15		University of California, Berkeley	ftp://ftp.ncbi.nlm.nih.gov/genomes/all/GCA/000/508/665/GCA_000508665.1_PS_DORA_15_velvet_1.1	derived from metagenome; fragmented assembly; metagenome		565	565	0	GCA_000508665	1
GCA_000508745.1	GCA_000508745.1_Stp_DORA_6_22_velvet_1.1	1403935	Bacteria	Bacillota	Bacilli	Bacillales	Staphylococcaceae	Staphylococcus		Staphylococcus_sp._DORA_6_22	NA	NA	NA	NA	NA	NA	NA	Scaffold	482014388489209	0.719424460431655	PRJNA221493	SAMN02316559	AZME00000000.1	NA	1403935		latest	Scaffold	Full	Major	2013-12-16	Stp_DORA_6_22_velvet_1.1	GCF_000508745.1	identical	Staphylococcus sp. DORA_6_22		University of California, Berkeley	ftp://ftp.ncbi.nlm.nih.gov/genomes/all/GCA/000/508/745/GCA_000508745.1_Stp_DORA_6_22_velvet_1.1	derived from metagenome		1603	1603	2	GCA_000508745	1
GCA_000512675.1	GCA_000512675.1_X_pac_1.0	1401685	Bacteria	Pseudomonadota	Alphaproteobacteria	Rickettsiales	Anaplasmataceae	Candidatus_Xenolissoclinum	Candidatus_Xenolissoclinum_pacificiensis	Candidatus_Xenolissoclinum_pacificiensis_L6	Bacteria	Proteobacteria	Alphaproteobacteria	Rickettsiales	Anaplasmataceae	Xenolissoclinum	Xenolissoclinum pacificiensis	Scaffold	676258992805755	0	PRJNA219341	SAMN02597470	AXCJ00000000.1	NA	1442083		latest	Scaffold	Full	Major	2014-01-02	X_pac_1.0	GCF_000512675.1	identical	Candidatus_Xenolissoclinum pacificiensis L6		University of Utah	ftp://ftp.ncbi.nlm.nih.gov/genomes/all/GCA/000/512/675/GCA_000512675.1_X_pac_1.0	derived from metagenome		956	956	0	GCA_000512675	1
GCA_000516475.1	GCA_000516475.1_Candidatus_Magnetoglobus_multicellularis	890399	Bacteria	Thermodesulfobacteriota	Desulfobacteria	Desulfobacterales	Desulfobacteraceae	Candidatus_Magnetoglobus	Candidatus_Magnetoglobus_multicellularis	Candidatus_Magnetoglobus_multicellularis_str._Araruama	NA	NA	NA	NA	NA	NA	NA	Contig	899280575539568	151079136690647	PRJNA52963	SAMN02597425	ATBP00000000.1	NA	418099	Araruama	latest	Contig	Full	Major	2014-01-07	Candidatus_Magnetoglobus multicellularis	GCF_000516475.1	identical	Candidatus_Magnetoglobus multicellularis str. Araruama		LNCC	ftp://ftp.ncbi.nlm.nih.gov/genomes/all/GCA/000/516/475/GCA_000516475.1_Candidatus_Magnetoglobus_multicellularis	derived from metagenome; fragmented assembly		9987	9987	0	GCA_000516475	1
GCA_000522425.1	GCA_000522425.1_v3	1429438	Bacteria	Candidatus_Tectomicrobia	Unclassified_Candidatus_Tectomicrobia	Unclassified_Candidatus_Tectomicrobia	Unclassified_Candidatus_Tectomicrobia	Candidatus_Entotheonella		Candidatus_Entotheonella_factor	Bacteria	Tectomicrobia	Entotheonellia	Entotheonellales	Entotheonellaceae	Entotheonella	Entotheonella factor	Scaffold	928057553956834	359712230215827	PRJNA230050	SAMN02420412	AZHW00000000.1	NA	1429438		latest	Scaffold	Full	Major	2014-01-24	v3	GCF_000522425.1	identical	Candidatus_Entotheonella factor		Bielefeld University	ftp://ftp.ncbi.nlm.nih.gov/genomes/all/GCA/000/522/425/GCA_000522425.1_v3	derived from metagenome		8438	8438	0	GCA_000522425	1
GCA_000522445.1	GCA_000522445.1_v3	1429439	Bacteria	Candidatus_Tectomicrobia	Unclassified_Candidatus_Tectomicrobia	Unclassified_Candidatus_Tectomicrobia	Unclassified_Candidatus_Tectomicrobia	Candidatus_Entotheonella		Candidatus_Entotheonella_gemina	NA	NA	NA	NA	NA	NA	NA	Scaffold	81294964028777	143884892086331	PRJNA230051	SAMN02420414	AZHX00000000.1	NA	1429439		latest	Scaffold	Full	Major	2014-01-24	v3	NA	NA	Candidatus_Entotheonella gemina		Bielefeld University	ftp://ftp.ncbi.nlm.nih.gov/genomes/all/GCA/000/522/445/GCA_000522445.1_v3	derived from metagenome; fragmented assembly		8989	8989	0	GCA_000522445	1
GCA_000531125.1	GCA_000531125.1_COMPJ11_2695_PRJEB4343	1400861	Bacteria	Pseudomonadota	Gammaproteobacteria	Unclassified_Gammaproteobacteria	Candidatus_Competibacteraceae	Candidatus_Contendobacter	Candidatus_Contendobacter_odensis	Candidatus_Contendobacter_odensis_Run_B_J11	Bacteria	Proteobacteria	Gammaproteobacteria	Competibacterales	Competibacteraceae	Contendobacter	Contendobacter odensis_A	Contig	97841726618705	143884892086331	PRJEB4343	SAMEA3138900	CBTK000000000.1	NA	1400860		latest	Contig	Full	Major	2014-01-30	COMPJ11_2695_PRJEB4343	GCF_000531125.1	identical	Candidatus_Contendobacter odensis Run_B_J11	strain=Run_B_J11	Department of Biotechnology, Chemistry and Environmental Engineering, Aalborg University	ftp://ftp.ncbi.nlm.nih.gov/genomes/all/GCA/000/531/125/GCA_000531125.1_COMPJ11_2695_PRJEB4343			4768	4768	0	GCA_000531125	1
GCA_000565255.1	GCA_000565255.1_Az1	1326980	Archaea	Thermoproteota	Thermoprotei	Sulfolobales	Sulfolobaceae	Candidatus_Aramenus		Candidatus_Aramenus_sulfurataquae	Archaea	Thermoproteota	Thermoproteia	Sulfolobales	Sulfolobaceae	Aramenus	Aramenus sulfurataquae	Contig	962962962962963	0	PRJNA198460	SAMN03444554	ASRH00000000.1	NA	1326980	AZ1-illumina	latest	Contig	Full	Major	2014-02-07	Az1	GCF_000565255.1	identical	Candidatus_Aramenus sulfurataquae		Center for Genomic Sciences	ftp://ftp.ncbi.nlm.nih.gov/genomes/all/GCA/000/565/255/GCA_000565255.1_Az1	derived from metagenome		1975	1975	0	GCA_000565255	1
GCA_000576245.1	GCA_000576245.1_T4	1437444	Bacteria	Pseudomonadota	Betaproteobacteria	Burkholderiales	Comamonadaceae	Hydrogenophaga		Hydrogenophaga_sp._T4	NA	NA	NA	NA	NA	NA	NA	Contig	755395683453237	143884892086331	PRJNA231928	SAMN02460715	AZSO00000000.1	NA	1437444		latest	Contig	Full	Major	2014-02-20	T4	NA	NA	Hydrogenophaga sp. T4	strain=T4	MiOxyFun	ftp://ftp.ncbi.nlm.nih.gov/genomes/all/GCA/000/576/245/GCA_000576245.1_T4	fragmented assembly		4866	4866	0	GCA_000576245	1
GCA_000577275.2	GCA_000577275.2_LPU83	348824	Bacteria	Pseudomonadota	Alphaproteobacteria	Hyphomicrobiales	Rhizobiaceae	Rhizobium		Rhizobium_favelukesii	Bacteria	Proteobacteria	Alphaproteobacteria	Rhizobiales	Rhizobiaceae	Rhizobium	Rhizobium favelukesii	Chromosome	964028776978417	287769784172662	PRJEB4920	SAMEA3138925	CBYB000000000.1	representative genome	348824		latest	Chromosome	Full	Major	2014-02-11	LPU83	GCF_000577275.2	identical	Rhizobium favelukesii	strain=LPU83	CEBITEC	ftp://ftp.ncbi.nlm.nih.gov/genomes/all/GCA/000/577/275/GCA_000577275.2_LPU83		assembly from type material	7617	7617	2907	GCA_000577275	2
GCA_000584955.2	GCA_000584955.2_capsk01v2	2954382	Bacteria	Pseudomonadota	Betaproteobacteria	Unclassified_Betaproteobacteria	Unclassified_Betaproteobacteria	Candidatus_Accumulibacter		Candidatus_Accumulibacter_vicinus	Bacteria	Proteobacteria	Gammaproteobacteria	Burkholderiales	Rhodocyclaceae	Accumulibacter	Accumulibacter phosphatis_E	Scaffold	928057553956834	287769784172662	PRJNA231877	SAMN00778986	JDSS00000000.2	NA	1457154		latest	Scaffold	Full	Major	2014-07-28	capsk01v2	GCF_000584955.1	identical	Candidatus_Accumulibacter sp. SK-01		Australian Centre for Ecogenomics	ftp://ftp.ncbi.nlm.nih.gov/genomes/all/GCA/000/584/955/GCA_000584955.2_capsk01v2	derived from metagenome		4354	4354	0	GCA_000584955	2
GCA_000584975.2	GCA_000584975.2_capsk02	2954383	Bacteria	Pseudomonadota	Betaproteobacteria	Unclassified_Betaproteobacteria	Unclassified_Betaproteobacteria	Candidatus_Accumulibacter		Candidatus_Accumulibacter_cognatus	Bacteria	Proteobacteria	Gammaproteobacteria	Burkholderiales	Rhodocyclaceae	Accumulibacter	Accumulibacter sp000584975	Scaffold	971223021582734	143884892086331	PRJNA236434	SAMN00778987	JDST00000000.2	NA	1453999		latest	Scaffold	Full	Major	2014-07-28	capsk02	GCF_000584975.1	identical	Candidatus_Accumulibacter sp. SK-02		Australian Centre for Ecogenomics	ftp://ftp.ncbi.nlm.nih.gov/genomes/all/GCA/000/584/975/GCA_000584975.2_capsk02	derived from metagenome		3953	3953	0	GCA_000584975	2
GCA_000584995.1	GCA_000584995.1_capsk11	1454000	Bacteria	Pseudomonadota	Betaproteobacteria	Unclassified_Betaproteobacteria	Unclassified_Betaproteobacteria	Candidatus_Accumulibacter		Candidatus_Accumulibacter_sp._SK-11	NA	NA	NA	NA	NA	NA	NA	Scaffold	784172661870504	0.719424460431655	PRJNA236435	SAMN02445069	JFAW00000000.1	NA	1454000		latest	Scaffold	Full	Major	2014-03-03	capsk11	GCF_000584995.1	identical	Candidatus_Accumulibacter sp. SK-11		Australian Centre for Ecogenomics	ftp://ftp.ncbi.nlm.nih.gov/genomes/all/GCA/000/584/995/GCA_000584995.1_capsk11	derived from metagenome		4768	4768	0	GCA_000584995	1
GCA_000585015.1	GCA_000585015.1_capsk12	1454001	Bacteria	Pseudomonadota	Betaproteobacteria	Unclassified_Betaproteobacteria	Unclassified_Betaproteobacteria	Candidatus_Accumulibacter		Candidatus_Accumulibacter_adjunctus	Bacteria	Proteobacteria	Gammaproteobacteria	Burkholderiales	Rhodocyclaceae	Accumulibacter	Accumulibacter sp000585015	Scaffold	942446043165468	0	PRJNA236436	SAMN02445085	JFAX00000000.1	NA	1454001		latest	Scaffold	Full	Major	2014-03-03	capsk12	GCF_000585015.1	identical	Candidatus_Accumulibacter sp. SK-12		Australian Centre for Ecogenomics	ftp://ftp.ncbi.nlm.nih.gov/genomes/all/GCA/000/585/015/GCA_000585015.1_capsk12	derived from metagenome		3906	3906	0	GCA_000585015	1
GCA_000585035.2	GCA_000585035.2_AW09v2	327160	Bacteria	Pseudomonadota	Betaproteobacteria	Unclassified_Betaproteobacteria	Unclassified_Betaproteobacteria	Candidatus_Accumulibacter		Candidatus_Accumulibacter_phosphatis	NA	NA	NA	NA	NA	NA	NA	Scaffold	676258992805755	287769784172662	PRJNA236437	SAMN02445066	JDVG00000000.2	NA	1454002		latest	Scaffold	Full	Major	2014-07-28	AW09v2	GCF_000585035.1	identical	Candidatus_Accumulibacter sp. BA-91		Australian Centre for Ecogenomics	ftp://ftp.ncbi.nlm.nih.gov/genomes/all/GCA/000/585/035/GCA_000585035.2_AW09v2	derived from metagenome		4451	4451	0	GCA_000585035	2
GCA_000585055.1	GCA_000585055.1_capba92	1454003	Bacteria	Pseudomonadota	Betaproteobacteria	Unclassified_Betaproteobacteria	Unclassified_Betaproteobacteria	Candidatus_Accumulibacter		Candidatus_Accumulibacter_appositus	Bacteria	Proteobacteria	Gammaproteobacteria	Burkholderiales	Rhodocyclaceae	Accumulibacter	Accumulibacter sp000585055	Scaffold	884892086330935	143884892086331	PRJNA236438	SAMN02445066	JEMX00000000.1	NA	1454003		latest	Scaffold	Full	Major	2014-03-03	capba92	GCF_000585055.1	identical	Candidatus_Accumulibacter sp. BA-92		Australian Centre for Ecogenomics	ftp://ftp.ncbi.nlm.nih.gov/genomes/all/GCA/000/585/055/GCA_000585055.1_capba92	derived from metagenome		4267	4267	0	GCA_000585055	1
GCA_000585075.1	GCA_000585075.1_capba93	522306	Bacteria	Pseudomonadota	Betaproteobacteria	Unclassified_Betaproteobacteria	Unclassified_Betaproteobacteria	Candidatus_Accumulibacter		Candidatus_Accumulibacter_phosphatis	Bacteria	Proteobacteria	Gammaproteobacteria	Burkholderiales	Rhodocyclaceae	Accumulibacter	Accumulibacter sp000585075	Scaffold	97841726618705	143884892086331	PRJNA236439	SAMN02445067	JEMY00000000.1	NA	1454004		latest	Scaffold	Full	Major	2014-03-03	capba93	GCF_000585075.1	identical	Candidatus_Accumulibacter sp. BA-93		Australian Centre for Ecogenomics	ftp://ftp.ncbi.nlm.nih.gov/genomes/all/GCA/000/585/075/GCA_000585075.1_capba93	derived from metagenome		4039	4039	0	GCA_000585075	1
GCA_000585095.1	GCA_000585095.1_capba94	1454005	Bacteria	Pseudomonadota	Betaproteobacteria	Unclassified_Betaproteobacteria	Unclassified_Betaproteobacteria	Candidatus_Accumulibacter		Candidatus_Accumulibacter_sp._BA-94	NA	NA	NA	NA	NA	NA	NA	Scaffold	913669064748201	215827338129496	PRJNA236440	SAMN02445066	JEMZ00000000.1	NA	1454005		latest	Scaffold	Full	Major	2014-03-03	capba94	NA	NA	Candidatus_Accumulibacter sp. BA-94		Australian Centre for Ecogenomics	ftp://ftp.ncbi.nlm.nih.gov/genomes/all/GCA/000/585/095/GCA_000585095.1_capba94	derived from metagenome		3127	3127	0	GCA_000585095	1
GCA_000586415.1	GCA_000586415.1_ASM58641v1	1298608	Bacteria	Pseudomonadota	Gammaproteobacteria	Moraxellales	Moraxellaceae	Psychrobacter		Psychrobacter_sp._JCM_18900	Bacteria	Proteobacteria	Gammaproteobacteria	Pseudomonadales	Moraxellaceae	Psychrobacter	Psychrobacter sp000586415	Contig	956834532374101	143884892086331	PRJDB884	SAMD00000009	BAWG00000000.1	NA	1298608		latest	Contig	Full	Major	2014-03-04	ASM58641v1	NA	NA	Psychrobacter sp. JCM 18900	strain=JCM 18900	The University of Tokyo	ftp://ftp.ncbi.nlm.nih.gov/genomes/all/GCA/000/586/415/GCA_000586415.1_ASM58641v1	many frameshifted proteins		2893	2893	0	GCA_000586415	1
GCA_000586435.1	GCA_000586435.1_ASM58643v1	1298609	Bacteria	Pseudomonadota	Gammaproteobacteria	Moraxellales	Moraxellaceae	Psychrobacter		Psychrobacter_sp._JCM_18901	Bacteria	Proteobacteria	Gammaproteobacteria	Pseudomonadales	Moraxellaceae	Psychrobacter	Psychrobacter sp000586435	Contig	956834532374101	0.719424460431655	PRJDB885	SAMD00000010	BAWH00000000.1	NA	1298609		latest	Contig	Full	Major	2014-03-04	ASM58643v1	NA	NA	Psychrobacter sp. JCM 18901	strain=JCM 18901	The University of Tokyo	ftp://ftp.ncbi.nlm.nih.gov/genomes/all/GCA/000/586/435/GCA_000586435.1_ASM58643v1	many frameshifted proteins		2875	2875	0	GCA_000586435	1
GCA_000586455.1	GCA_000586455.1_ASM58645v1	1298607	Bacteria	Pseudomonadota	Gammaproteobacteria	Moraxellales	Moraxellaceae	Psychrobacter		Psychrobacter_sp._JCM_18902	Bacteria	Proteobacteria	Gammaproteobacteria	Pseudomonadales	Moraxellaceae	Psychrobacter	Psychrobacter sp000586455	Contig	956834532374101	143884892086331	PRJDB883	SAMD00000011	BAWI00000000.1	NA	1298607		latest	Contig	Full	Major	2014-03-04	ASM58645v1	GCF_000586455.1	identical	Psychrobacter sp. JCM 18902	strain=JCM 18902	The University of Tokyo	ftp://ftp.ncbi.nlm.nih.gov/genomes/all/GCA/000/586/455/GCA_000586455.1_ASM58645v1	many frameshifted proteins		2798	2798	0	GCA_000586455	1
GCA_000586475.1	GCA_000586475.1_ASM58647v1	1298610	Bacteria	Pseudomonadota	Gammaproteobacteria	Moraxellales	Moraxellaceae	Psychrobacter		Psychrobacter_sp._JCM_18903	Bacteria	Proteobacteria	Gammaproteobacteria	Pseudomonadales	Moraxellaceae	Psychrobacter	Psychrobacter sp000586475	Contig	964028776978417	143884892086331	PRJDB886	SAMD00000012	BAWJ00000000.1	NA	1298610		latest	Contig	Full	Major	2014-03-04	ASM58647v1	GCF_000586475.1	identical	Psychrobacter sp. JCM 18903	strain=JCM 18903	The University of Tokyo	ftp://ftp.ncbi.nlm.nih.gov/genomes/all/GCA/000/586/475/GCA_000586475.1_ASM58647v1	many frameshifted proteins		3004	3004	0	GCA_000586475	1
GCA_000599965.1	GCA_000599965.1_ASM59996v1	1417990	Bacteria	Bacillota	Bacilli	Lactobacillales	Streptococcaceae	Streptococcus	Streptococcus_agalactiae	Streptococcus_agalactiae_138P	Bacteria	Firmicutes	Bacilli	Lactobacillales	Streptococcaceae	Streptococcus	Streptococcus agalactiae	Complete Genome	985611510791367	0	PRJNA226756	SAMN02689812		NA	1311		latest	Complete Genome	Full	Major	2014-03-25	ASM59996v1	GCF_000599965.1	identical	Streptococcus agalactiae 138P	strain=138P	USDA, ARS, AAHRU	ftp://ftp.ncbi.nlm.nih.gov/genomes/all/GCA/000/599/965/GCA_000599965.1_ASM59996v1	many frameshifted proteins		1593	1593	0	GCA_000599965	1
GCA_000681355.2	GCA_000681355.2_SCADC1_2_3	1487582	Bacteria	Bacillota	Clostridia	Eubacteriales	Peptococcaceae	Unclassified_Peptococcaceae		Peptococcaceae_bacterium_SCADC1_2_3	Bacteria	Firmicutes_B	Desulfotomaculia	Desulfotomaculales	Nap2-2B	SCADC1-2-3	SCADC1-2-3 sp000681355	Scaffold	755395683453237	0.719424460431655	PRJNA243645	SAMN02719768	JJNX00000000.2	NA	1487582	SCADC1_2_3	latest	Scaffold	Full	Major	2014-07-31	SCADC1_2_3	GCF_000681355.1	identical	Peptococcaceae bacterium SCADC1_2_3		Hydrocarbon Metagenomic Project	ftp://ftp.ncbi.nlm.nih.gov/genomes/all/GCA/000/681/355/GCA_000681355.2_SCADC1_2_3	derived from single cell		2209	2209	0	GCA_000681355	2
GCA_000688775.2	GCA_000688775.2_ASM68877v2	1419814	Bacteria	Bacillota	Bacilli	Lactobacillales	Streptococcaceae	Streptococcus		Streptococcus_sp._VT_162	Bacteria	Firmicutes	Bacilli	Lactobacillales	Streptococcaceae	Streptococcus	Streptococcus oralis_BC	Complete Genome	985611510791367	0.719424460431655	PRJNA227244	SAMN02401018		NA	1419814		latest	Complete Genome	Full	Major	2015-03-25	ASM68877v2	NA	NA	Streptococcus sp. VT 162	strain=VT 162	Institute of Human Microbiology LLC	ftp://ftp.ncbi.nlm.nih.gov/genomes/all/GCA/000/688/775/GCA_000688775.2_ASM68877v2	unverified source organism; missing tRNA genes		1922	1922	0	GCA_000688775	2
GCA_000691445.1	GCA_000691445.1_CAMRasm9	1482738	Bacteria	Bacillota	Bacilli	Bacillales	Bacillaceae	Geobacillus		Geobacillus_sp._CAMR12739	Bacteria	Firmicutes	Bacilli	Bacillales	Anoxybacillaceae	Geobacillus	Geobacillus thermoleovorans	Contig	366906474820144	0.719424460431655	PRJNA243323	SAMN02715733	JHUR00000000.1	NA	1482738		latest	Contig	Full	Major	2014-05-15	CAMRasm9	NA	NA	Geobacillus sp. CAMR12739	strain=CAMR12739	Centre for Microbial Ecology and Genomics	ftp://ftp.ncbi.nlm.nih.gov/genomes/all/GCA/000/691/445/GCA_000691445.1_CAMRasm9	many frameshifted proteins		1703	1703	0	GCA_000691445	1
GCA_000695035.1	GCA_000695035.1_ASM69503v1	1298599	Bacteria	Pseudomonadota	Gammaproteobacteria	Vibrionales	Vibrionaceae	Vibrio		Vibrio_sp._JCM_18904	Bacteria	Proteobacteria	Gammaproteobacteria	Enterobacterales	Vibrionaceae	Vibrio	Vibrio alginolyticus	Contig	971223021582734	143884892086331	PRJDB875	SAMD00000560	BAYR00000000.1	NA	1298599		latest	Contig	Full	Major	2014-05-14	ASM69503v1	NA	NA	Vibrio sp. JCM 18904	strain=JCM 18904	The University of Tokyo	ftp://ftp.ncbi.nlm.nih.gov/genomes/all/GCA/000/695/035/GCA_000695035.1_ASM69503v1	unverified source organism; many frameshifted proteins		4934	4934	0	GCA_000695035	1
GCA_000695055.1	GCA_000695055.1_ASM69505v1	1298600	Bacteria	Pseudomonadota	Gammaproteobacteria	Vibrionales	Vibrionaceae	Vibrio		Vibrio_sp._JCM_18905	Bacteria	Proteobacteria	Gammaproteobacteria	Enterobacterales	Vibrionaceae	Vibrio	Vibrio diabolicus	Contig	971223021582734	143884892086331	PRJDB876	SAMD00000561	BAYS00000000.1	NA	1298600		latest	Contig	Full	Major	2014-05-14	ASM69505v1	NA	NA	Vibrio sp. JCM 18905	strain=JCM 18905	The University of Tokyo	ftp://ftp.ncbi.nlm.nih.gov/genomes/all/GCA/000/695/055/GCA_000695055.1_ASM69505v1	unverified source organism; many frameshifted proteins		4738	4738	0	GCA_000695055	1
GCA_000696115.1	GCA_000696115.1_SoWt_assembly	358823	Bacteria	Actinomycetota	Actinomycetes	Kitasatosporales	Streptomycetaceae	Streptomyces		Streptomyces_olindensis	Bacteria	Actinobacteriota	Actinomycetia	Streptomycetales	Streptomycetaceae	Streptomyces	Streptomyces olindensis	Contig	964028776978417	503597122302158	PRJNA242835	SAMN02726841	JJOH00000000.1	NA	358823		latest	Contig	Full	Major	2014-05-27	SoWt_assembly	GCF_000696115.1	identical	Streptomyces olindensis	strain=DAUFPE 5622	TU Kaiserslautern	ftp://ftp.ncbi.nlm.nih.gov/genomes/all/GCA/000/696/115/GCA_000696115.1_SoWt_assembly	contaminated		8013	8013	0	GCA_000696115	1
GCA_000698165.1	GCA_000698165.1_ASM69816v1	1460648	Bacteria	Pseudomonadota	Gammaproteobacteria	Vibrionales	Vibrionaceae	Vibrio		Vibrio_sp._JCM_19053	Bacteria	Proteobacteria	Gammaproteobacteria	Enterobacterales	Vibrionaceae	Vibrio	Vibrio alginolyticus	Contig	956834532374101	215827338129496	PRJDB1626	SAMD00000384	BAXK00000000.1	NA	1460648		latest	Contig	Full	Major	2014-05-21	ASM69816v1	NA	NA	Vibrio sp. JCM 19053	strain=JCM 19053	Microbe Division/JCM, RIKEN BioResource Center	ftp://ftp.ncbi.nlm.nih.gov/genomes/all/GCA/000/698/165/GCA_000698165.1_ASM69816v1	unverified source organism; many frameshifted proteins		4806	4806	0	GCA_000698165	1
GCA_000699205.1	GCA_000699205.1_ASM69920v1	1460647	Bacteria	Pseudomonadota	Gammaproteobacteria	Vibrionales	Vibrionaceae	Vibrio		Vibrio_sp._JCM_19052	Bacteria	Proteobacteria	Gammaproteobacteria	Enterobacterales	Vibrionaceae	Vibrio	Vibrio owensii	Contig	956834532374101	359712230215827	PRJDB1625	SAMD00000383	BAXJ00000000.1	NA	1460647		latest	Contig	Full	Major	2014-05-27	ASM69920v1	NA	NA	Vibrio sp. JCM 19052	strain=JCM 19052	Microbe Division/JCM, RIKEN BioResource Center	ftp://ftp.ncbi.nlm.nih.gov/genomes/all/GCA/000/699/205/GCA_000699205.1_ASM69920v1	many frameshifted proteins		5468	5468	0	GCA_000699205	1
GCA_000699475.1	GCA_000699475.1_ASM69947v1	573658	Bacteria	Pseudomonadota	Alphaproteobacteria	Hyphomicrobiales	Unclassified_Hyphomicrobiales	Candidatus_Hodgkinia		Candidatus_Hodgkinia_cicadicola	NA	NA	NA	NA	NA	NA	NA	Complete Genome	273381294964029	0	PRJNA246493	SAMN02801810		NA	573658	TETULN	latest	Complete Genome	Full	Major	2014-06-09	ASM69947v1	NA	NA	Candidatus_Hodgkinia cicadicola		University of Montana	ftp://ftp.ncbi.nlm.nih.gov/genomes/all/GCA/000/699/475/GCA_000699475.1_ASM69947v1	genome length too small; missing rRNA genes		170	170	0	GCA_000699475	1
GCA_000705255.1	GCA_000705255.1_Campylobacter_9_barcode	202	Bacteria	Campylobacterota	Epsilonproteobacteria	Campylobacterales	Campylobacteraceae	Campylobacter		Campylobacter_mucosalis	Bacteria	Campylobacterota	Campylobacteria	Campylobacterales	Campylobacteraceae	Campylobacter_A	Campylobacter_A mucosalis	Contig	892086330935252	0.719424460431655	PRJNA241482	SAMN02690697	JHQQ00000000.1	NA	202		latest	Contig	Full	Major	2014-06-12	Campylobacter 9 barcode	GCF_000705255.1	identical	Campylobacter mucosalis	strain=DSM 21682	National Center for Biotechnology	ftp://ftp.ncbi.nlm.nih.gov/genomes/all/GCA/000/705/255/GCA_000705255.1_Campylobacter_9_barcode	contaminated; untrustworthy as type		1514	1514	0	GCA_000705255	1
GCA_000708525.1	GCA_000708525.1_ASM70852v1	1496688	Bacteria	Cyanobacteriota	Cyanophyceae	Synechococcales	Prochlorococcaceae	Cyanobium		Cyanobium_sp._CACIAM_14	Bacteria	Cyanobacteria	Cyanobacteriia	PCC-6307	Cyanobiaceae	Cyanobium	Cyanobium sp000708525	Contig	949640287769784	0	PRJNA246088	SAMN02767986	JMRP00000000.1	NA	1496688		latest	Contig	Full	Major	2014-06-16	ASM70852v1	GCF_000708525.1	identical	Cyanobium sp. CACIAM 14		Universidade Federal do Para	ftp://ftp.ncbi.nlm.nih.gov/genomes/all/GCA/000/708/525/GCA_000708525.1_ASM70852v1	derived from metagenome		2935	2935	0	GCA_000708525	1
GCA_000714765.1	GCA_000714765.1_Ery_JL475_v1	383381	Bacteria	Pseudomonadota	Alphaproteobacteria	Sphingomonadales	Erythrobacteraceae	Erythrobacter		Erythrobacter_sp._JL475	Bacteria	Proteobacteria	Alphaproteobacteria	Sphingomonadales	Sphingomonadaceae	Erythrobacter	Erythrobacter sp000714765	Contig	964028776978417	0	PRJNA245370	SAMN02737000	JMIV00000000.1	NA	383381		latest	Contig	Full	Major	2014-06-27	Ery_JL475_v1	GCF_000714765.1	identical	Erythrobacter sp. JL475	strain=JL475	Xiamen University	ftp://ftp.ncbi.nlm.nih.gov/genomes/all/GCA/000/714/765/GCA_000714765.1_Ery_JL475_v1	contaminated		3041	3041	0	GCA_000714765	1
GCA_000715355.1	GCA_000715355.1_MIRA	1497974	Bacteria	Actinomycetota	Actinomycetes	Micrococcales	Bogoriellaceae	Georgenia		Georgenia_sp._SUBG003	NA	NA	NA	NA	NA	NA	NA	Contig	726618705035971	79136690647482	PRJNA242220	SAMN02691830	JNFL00000000.1	NA	1497974		latest	Contig	Full	Major	2014-06-27	MIRA	GCF_000715355.1	identical	Georgenia sp. SUBG003	strain=SUBG003	SaurashtraUniversity	ftp://ftp.ncbi.nlm.nih.gov/genomes/all/GCA/000/715/355/GCA_000715355.1_MIRA	fragmented assembly; low quality sequence		2721	2721	0	GCA_000715355	1
GCA_000722915.1	GCA_000722915.1_ASM72291v1	1502293	Archaea	Nitrososphaerota	Unclassified_Nitrososphaerota	Unclassified_Nitrososphaerota	Unclassified_Nitrososphaerota	Unclassified_Nitrososphaerota		Marine_Group_I_thaumarchaeote_SCGC_AAA799-N04	Archaea	Thermoproteota	Nitrososphaeria	Nitrososphaerales	Nitrosopumilaceae	Nitrosopumilus	Nitrosopumilus sp000746765	Scaffold	740740740740741	0	PRJNA248337	SAMN02854326	JOKN00000000.1	NA	1502293	SCGC AAA799-N04	latest	Scaffold	Full	Major	2014-07-07	ASM72291v1	GCF_000722915.1	identical	Marine Group I thaumarchaeote SCGC AAA799-N04		King Abdullah University of Science and Technology	ftp://ftp.ncbi.nlm.nih.gov/genomes/all/GCA/000/722/915/GCA_000722915.1_ASM72291v1	derived from single cell		1767	1767	0	GCA_000722915	1
GCA_000723365.1	GCA_000723365.1_MAM001	572419	Bacteria	Mycoplasmatota	Mollicutes	Mycoplasmatales	Mycoplasmataceae	Mycoplasma	Mycoplasma_amphoriforme	Mycoplasma_amphoriforme_A39	Bacteria	Firmicutes	Bacilli	Mycoplasmatales	Mycoplasmoidaceae	Mycoplasmoides	Mycoplasmoides amphoriforme	Complete Genome	784172661870504	0	PRJEB5305	SAMEA3865287		NA	273136		latest	Complete Genome	Full	Major	2014-05-12	MAM001	NA	NA	Mycoplasma amphoriforme A39	strain=A39	SC	ftp://ftp.ncbi.nlm.nih.gov/genomes/all/GCA/000/723/365/GCA_000723365.1_MAM001		assembly from type material	715	715	0	GCA_000723365	1
GCA_000724145.1	GCA_000724145.1_ASM72414v1	1502292	Archaea	Nitrososphaerota	Unclassified_Nitrososphaerota	Unclassified_Nitrososphaerota	Unclassified_Nitrososphaerota	Unclassified_Nitrososphaerota		Marine_Group_I_thaumarchaeote_SCGC_AAA799-E16	Archaea	Thermoproteota	Nitrososphaeria	Nitrososphaerales	Nitrosopumilaceae	Nitrosopumilus	Nitrosopumilus sp000746765	Scaffold	820987654320988	0.617283950617284	PRJNA248336	SAMN02851527	JNVL00000000.1	NA	1502292	SCGC AAA799-E16	latest	Scaffold	Full	Major	2014-07-08	ASM72414v1	GCF_000724145.1	identical	Marine Group I thaumarchaeote SCGC AAA799-E16		King Abdullah University of Science and Technology	ftp://ftp.ncbi.nlm.nih.gov/genomes/all/GCA/000/724/145/GCA_000724145.1_ASM72414v1	derived from single cell		1910	1910	0	GCA_000724145	1
GCA_000724175.1	GCA_000724175.1_ASM72417v1	1519464	Bacteria	Chlorobiota	Chlorobiia	Chlorobiales	Chloroherpetonaceae	Unclassified_Chloroherpetonaceae		Candidatus_Thermochlorobacteriaceae_bacterium_GBChlB	Bacteria	Bacteroidota	Chlorobia	Chlorobiales	Chloroherpetonaceae	GBChlB	GBChlB sp000724175	Scaffold	870503597122302	0.719424460431655	PRJNA254072	SAMN02899251	JPGV00000000.1	NA	1519464		latest	Scaffold	Full	Major	2014-07-08	ASM72417v1	GCF_000724175.1	identical	Candidatus_Thermochlorobacteriaceae bacterium GBChlB		International Geobiology Course	ftp://ftp.ncbi.nlm.nih.gov/genomes/all/GCA/000/724/175/GCA_000724175.1_ASM72417v1	derived from metagenome		2181	2181	0	GCA_000724175	1
GCA_000724685.2	GCA_000724685.2_ASM72468v2	1504156	Bacteria	Actinomycetota	Actinomycetes	Micrococcales	Microbacteriaceae	Microbacterium		Microbacterium_sp._SUBG005	NA	NA	NA	NA	NA	NA	NA	Contig	748201438848921	223021582733813	PRJNA248942	SAMN02808195	JNNT00000000.1	NA	1504156		latest	Contig	Full	Major	2014-06-30	ASM72468v2	NA	NA	Microbacterium sp. SUBG005	strain=SUBG005	SaurashtraUniversity	ftp://ftp.ncbi.nlm.nih.gov/genomes/all/GCA/000/724/685/GCA_000724685.2_ASM72468v2	fragmented assembly		4630	4630	0	GCA_000724685	2
GCA_000735265.1	GCA_000735265.1_ASM73526v1	1485007	Bacteria	Pseudomonadota	Gammaproteobacteria	Oceanospirillales	Halomonadaceae	Halomonas		Halomonas_sp._SUBG004	NA	NA	NA	NA	NA	NA	NA	Contig	402877697841727	359712230215827	PRJNA243841	SAMN02720835	JPEU00000000.1	NA	1485007		latest	Contig	Full	Major	2014-07-28	ASM73526v1	NA	NA	Halomonas sp. SUBG004	strain=SUBG004	SaurashtraUniversity	ftp://ftp.ncbi.nlm.nih.gov/genomes/all/GCA/000/735/265/GCA_000735265.1_ASM73526v1	many frameshifted proteins		2029	2029	0	GCA_000735265	1
GCA_000738435.1	GCA_000738435.1_ASM73843v1	666509	Bacteria	Pseudomonadota	Alphaproteobacteria	Rhodobacterales	Paracoccaceae	Planktomarina	Planktomarina_temperata	Planktomarina_temperata_RCA23	Bacteria	Proteobacteria	Alphaproteobacteria	Rhodobacterales	Rhodobacteraceae	Planktomarina	Planktomarina temperata	Complete Genome	964028776978417	0.719424460431655	PRJNA42833	SAMN02953969		NA	1284658		latest	Complete Genome	Full	Major	2014-08-07	ASM73843v1	GCF_000738435.1	identical	Planktomarina temperata RCA23	strain=RCA23	Georg-August-University	ftp://ftp.ncbi.nlm.nih.gov/genomes/all/GCA/000/738/435/GCA_000738435.1_ASM73843v1		assembly from type material	3033	3033	0	GCA_000738435	1
GCA_000739515.1	GCA_000739515.1_ASM73951v1	1499966	Bacteria	Unclassified_Bacteria	Unclassified_Bacteria	Unclassified_Bacteria	Unclassified_Bacteria	Candidatus_Moduliflexus		Candidatus_Moduliflexus_flocculans	Bacteria	Moduliflexota	Moduliflexia	Moduliflexales	Moduliflexaceae	Moduliflexus	Moduliflexus flocculans	Scaffold	942446043165468	935251798561151	PRJDB2871	SAMD00016904	BAYY00000000.1	NA	1499966		latest	Scaffold	Full	Major	2014-08-12	ASM73951v1	GCF_000739515.1	identical	Candidatus_Moduliflexus flocculans		National Institute of Advanced Industrial Science and Technology (AIST)	ftp://ftp.ncbi.nlm.nih.gov/genomes/all/GCA/000/739/515/GCA_000739515.1_ASM73951v1	derived from environmental source		5966	5966	0	GCA_000739515	1
GCA_000739535.1	GCA_000739535.1_ASM73953v1	1499967	Bacteria	Unclassified_Bacteria	Unclassified_Bacteria	Unclassified_Bacteria	Unclassified_Bacteria	Candidatus_Vecturithrix		Candidatus_Vecturithrix_granuli	Bacteria	Moduliflexota	Moduliflexia	Moduliflexales	Moduliflexaceae	Vecturithrix	Vecturithrix granuli	Scaffold	97841726618705	100719424460432	PRJDB2872	SAMD00016905	BAYZ00000000.1	NA	1499967		latest	Scaffold	Full	Major	2014-08-12	ASM73953v1	GCF_000739535.1	identical	Candidatus_Vecturithrix granuli		National Institute of Advanced Industrial Science and Technology (AIST)	ftp://ftp.ncbi.nlm.nih.gov/genomes/all/GCA/000/739/535/GCA_000739535.1_ASM73953v1	derived from environmental source		7048	7048	0	GCA_000739535	1
GCA_000740655.1	GCA_000740655.1_ASM74065v1	1549811	Bacteria	Bacillota	Bacilli	Bacillales	Bacillaceae	Bacillus		Bacillus_sp._BSC154	Bacteria	Firmicutes	Bacilli	Bacillales	Bacillaceae	Bacillus	Bacillus spizizenii	Contig	618705035971223	0	PRJNA257891	SAMN02979379	JPWY00000000.1	NA	1549811		latest	Contig	Full	Major	2014-08-15	ASM74065v1	GCF_000740655.1	identical	Bacillus sp. BSC154	strain=BSC154	Arizona State University	ftp://ftp.ncbi.nlm.nih.gov/genomes/all/GCA/000/740/655/GCA_000740655.1_ASM74065v1	contaminated		3869	3869	0	GCA_000740655	1
GCA_000743035.1	GCA_000743035.1_ASM74303v1	244581	Bacteria	Pseudomonadota	Alphaproteobacteria	Holosporales	Caedimonadaceae	Candidatus_Paracaedimonas		Candidatus_Paracaedimonas_acanthamoebae	Bacteria	Proteobacteria	Alphaproteobacteria	Caedimonadales	Caedimonadaceae	Paracaedimonas	Paracaedimonas acanthamoebae	Complete Genome	863309352517986	0.719424460431655	PRJNA254818	SAMN02905703		NA	244581	30173	latest	Complete Genome	Full	Major	2014-08-22	ASM74303v1	GCF_000743035.1	identical	Candidatus_Paracaedimonas acanthamoebae		University of Virginia	ftp://ftp.ncbi.nlm.nih.gov/genomes/all/GCA/000/743/035/GCA_000743035.1_ASM74303v1	low gene count		1683	1683	324	GCA_000743035	1
GCA_000743525.1	GCA_000743525.1_ASM74352v1	1537915	Bacteria	Campylobacterota	Epsilonproteobacteria	Campylobacterales	Sulfurospirillaceae	Sulfurospirillum		Sulfurospirillum_sp._SCADC	Bacteria	Campylobacterota	Campylobacteria	Campylobacterales	Sulfurospirillaceae	Sulfurospirillum	Sulfurospirillum sp000743525	Scaffold	949640287769784	0.719424460431655	PRJNA258483	SAMN02998125	JQGK00000000.1	NA	1537915		latest	Scaffold	Full	Major	2014-08-25	ASM74352v1	GCF_000743525.1	identical	Sulfurospirillum sp. SCADC		Hydrocarbon Metagenomic Project	ftp://ftp.ncbi.nlm.nih.gov/genomes/all/GCA/000/743/525/GCA_000743525.1_ASM74352v1	derived from environmental source		2496	2496	0	GCA_000743525	1
GCA_000746685.1	GCA_000746685.1_ASM74668v1	1502295	Archaea	Nitrososphaerota	Unclassified_Nitrososphaerota	Unclassified_Nitrososphaerota	Unclassified_Nitrososphaerota	Unclassified_Nitrososphaerota		Marine_Group_I_thaumarchaeote_SCGC_AAA799-P11	Archaea	Thermoproteota	Nitrososphaeria	Nitrososphaerales	Nitrosopumilaceae	Nitrosopumilus	Nitrosopumilus sp000746765	Scaffold	530864197530864	0	PRJNA248339	SAMN02869628	JOSZ00000000.1	NA	1502295	SCGC AAA799-P11	latest	Scaffold	Full	Major	2014-08-29	ASM74668v1	GCF_000746685.1	identical	Marine Group I thaumarchaeote SCGC AAA799-P11		King Abdullah University of Science and Technology	ftp://ftp.ncbi.nlm.nih.gov/genomes/all/GCA/000/746/685/GCA_000746685.1_ASM74668v1	derived from single cell		1433	1433	0	GCA_000746685	1
GCA_000746695.1	GCA_000746695.1_ASM74669v1	1502290	Archaea	Nitrososphaerota	Unclassified_Nitrososphaerota	Unclassified_Nitrososphaerota	Unclassified_Nitrososphaerota	Unclassified_Nitrososphaerota		Marine_Group_I_thaumarchaeote_SCGC_AAA799-D07	NA	NA	NA	NA	NA	NA	NA	Contig	419753086419753	0	PRJNA248331	SAMN02869639	JOTB00000000.1	NA	1502290	SCGC AAA799-D07	latest	Contig	Full	Major	2014-08-29	ASM74669v1	GCF_000746695.1	identical	Marine Group I thaumarchaeote SCGC AAA799-D07		King Abdullah University of Science and Technology	ftp://ftp.ncbi.nlm.nih.gov/genomes/all/GCA/000/746/695/GCA_000746695.1_ASM74669v1	derived from single cell		562	562	0	GCA_000746695	1
GCA_000746705.1	GCA_000746705.1_ASM74670v1	1502294	Archaea	Nitrososphaerota	Unclassified_Nitrososphaerota	Unclassified_Nitrososphaerota	Unclassified_Nitrososphaerota	Unclassified_Nitrososphaerota		Marine_Group_I_thaumarchaeote_SCGC_AAA799-O18	Archaea	Thermoproteota	Nitrososphaeria	Nitrososphaerales	Nitrosopumilaceae	Nitrosopelagicus	Nitrosopelagicus sp000746705	Scaffold	54320987654321	0	PRJNA248338	SAMN02869643	JOTC00000000.1	NA	1502294	SCGC AAA799-O18	latest	Scaffold	Full	Major	2014-08-29	ASM74670v1	GCF_000746705.1	identical	Marine Group I thaumarchaeote SCGC AAA799-O18		King Abdullah University of Science and Technology	ftp://ftp.ncbi.nlm.nih.gov/genomes/all/GCA/000/746/705/GCA_000746705.1_ASM74670v1	derived from single cell		697	697	0	GCA_000746705	1
GCA_000746745.1	GCA_000746745.1_ASM74674v1	1503183	Archaea	Nitrososphaerota	Unclassified_Nitrososphaerota	Unclassified_Nitrososphaerota	Unclassified_Nitrososphaerota	Unclassified_Nitrososphaerota		Marine_Group_I_thaumarchaeote_SCGC_RSA3	Archaea	Thermoproteota	Nitrososphaeria	Nitrososphaerales	Nitrosopumilaceae	Nitrosopumilus	Nitrosopumilus sp000746765	Contig	91358024691358	432098765432099	PRJNA248555	SAMN02869648	JOTD00000000.1	NA	1503183	SCGC RSA3	latest	Contig	Full	Major	2014-08-29	ASM74674v1	GCF_000746745.1	identical	Marine Group I thaumarchaeote SCGC RSA3		King Abdullah University of Science and Technology	ftp://ftp.ncbi.nlm.nih.gov/genomes/all/GCA/000/746/745/GCA_000746745.1_ASM74674v1	derived from single cell		2412	2412	0	GCA_000746745	1
GCA_000746765.1	GCA_000746765.1_ASM74676v1	1502291	Archaea	Nitrososphaerota	Unclassified_Nitrososphaerota	Unclassified_Nitrososphaerota	Unclassified_Nitrososphaerota	Unclassified_Nitrososphaerota		Marine_Group_I_thaumarchaeote_SCGC_AAA799-D11	Archaea	Thermoproteota	Nitrososphaeria	Nitrososphaerales	Nitrosopumilaceae	Nitrosopumilus	Nitrosopumilus sp000746765	Contig	771604938271605	0.617283950617284	PRJNA248333	SAMN02869596	JOSY00000000.1	NA	1502291	SCGC AAA799-D11	latest	Contig	Full	Major	2014-08-29	ASM74676v1	GCF_000746765.1	identical	Marine Group I thaumarchaeote SCGC AAA799-D11		King Abdullah University of Science and Technology	ftp://ftp.ncbi.nlm.nih.gov/genomes/all/GCA/000/746/765/GCA_000746765.1_ASM74676v1	derived from single cell		1732	1732	0	GCA_000746765	1
GCA_000746785.1	GCA_000746785.1_ASM74678v1	1502289	Archaea	Nitrososphaerota	Unclassified_Nitrososphaerota	Unclassified_Nitrososphaerota	Unclassified_Nitrososphaerota	Unclassified_Nitrososphaerota		Marine_Group_I_thaumarchaeote_SCGC_AAA799-B03	Archaea	Thermoproteota	Nitrososphaeria	Nitrososphaerales	Nitrosopumilaceae	Nitrosopumilus	Nitrosopumilus sp000746765	Scaffold	62962962962963	0.617283950617284	PRJNA248330	SAMN02869637	JOTA00000000.1	NA	1502289	SCGC AAA799-B03	latest	Scaffold	Full	Major	2014-08-29	ASM74678v1	GCF_000746785.1	identical	Marine Group I thaumarchaeote SCGC AAA799-B03		King Abdullah University of Science and Technology	ftp://ftp.ncbi.nlm.nih.gov/genomes/all/GCA/000/746/785/GCA_000746785.1_ASM74678v1	derived from single cell		1346	1346	0	GCA_000746785	1
GCA_000747085.1	GCA_000747085.1_ASM74708v1	1538640	Bacteria	Thermodesulfobacteriota	Syntrophia	Syntrophales	Smithellaceae	Smithella		Smithella_sp._F21	NA	NA	NA	NA	NA	NA	NA	Scaffold	633093525179856	143884892086331	PRJNA259219	SAMN03002179	JQIE00000000.1	NA	1538640	F21	latest	Scaffold	Full	Major	2014-09-02	ASM74708v1	GCF_000747085.1	identical	Smithella sp. F21		Hydrocarbon Metagenomic Project	ftp://ftp.ncbi.nlm.nih.gov/genomes/all/GCA/000/747/085/GCA_000747085.1_ASM74708v1	derived from single cell		1346	1346	0	GCA_000747085	1
GCA_000747095.1	GCA_000747095.1_ASM74709v1	1537917	Bacteria	Campylobacterota	Epsilonproteobacteria	Campylobacterales	Thiovulaceae	Sulfuricurvum		Sulfuricurvum_sp._MLSB	Bacteria	Campylobacterota	Campylobacteria	Campylobacterales	Sulfurimonadaceae	Sulfuricurvum	Sulfuricurvum sp000747095	Scaffold	942446043165468	287769784172662	PRJNA258484	SAMN02998127	JQGL00000000.1	NA	1537917		latest	Scaffold	Full	Major	2014-09-02	ASM74709v1	GCF_000747095.1	identical	Sulfuricurvum sp. MLSB		Hydrocarbon Metagenomic Project	ftp://ftp.ncbi.nlm.nih.gov/genomes/all/GCA/000/747/095/GCA_000747095.1_ASM74709v1	derived from metagenome		2005	2005	0	GCA_000747095	1
GCA_000747625.2	GCA_000747625.2_ASM74762v2	1499107	Bacteria	Thermodesulfobacteriota	Syntrophia	Syntrophales	Smithellaceae	Smithella		Smithella_sp._SCADC	Bacteria	Desulfobacterota	Syntrophia	Syntrophales	Smithellaceae	Smithella	Smithella sp000747625	Contig	899280575539568	359712230215827	PRJNA246614	SAMN02768836	JQDQ00000000.1	NA	1499107		latest	Contig	Full	Minor	2014-10-10	ASM74762v2	GCF_000747625.1	identical	Smithella sp. SCADC		Hydrocarbon Metagenomic Project	ftp://ftp.ncbi.nlm.nih.gov/genomes/all/GCA/000/747/625/GCA_000747625.2_ASM74762v2	derived from environmental source		2631	2631	0	GCA_000747625	2
GCA_000750175.1	GCA_000750175.1_ASM75017v1	1502488	Bacteria	Pseudomonadota	Alphaproteobacteria	Pelagibacterales	Pelagibacteraceae	Unclassified_Pelagibacteraceae		alpha_proteobacterium_QL1	Bacteria	Proteobacteria	Alphaproteobacteria	Pelagibacterales	Pelagibacteraceae	IMCC9063	IMCC9063 sp000750175	Contig	194244604316547	0	PRJNA245217	SAMN02798134	JPLS00000000.1	NA	1502488	QL1	latest	Contig	Full	Major	2014-09-08	ASM75017v1	NA	NA	alpha proteobacterium QL1		Univeristy of Illinois at Urbana-Champaign	ftp://ftp.ncbi.nlm.nih.gov/genomes/all/GCA/000/750/175/GCA_000750175.1_ASM75017v1	derived from metagenome; many frameshifted proteins; metagenome		393	393	0	GCA_000750175	1
GCA_000753575.1	GCA_000753575.1_IPHR2v1	1541960	Bacteria	Mycoplasmatota	Candidatus_Izimaplasma	Unclassified_Candidatus_Izimaplasma	Unclassified_Candidatus_Izimaplasma	Unclassified_Candidatus_Izimaplasma		Candidatus_Izimaplasma_sp._HR2	Bacteria	Firmicutes	Bacilli	Izemoplasmatales	Izemoplasmataceae	Izemoplasma_B	Izemoplasma_B sp000753575	Scaffold	935251798561151	143884892086331	PRJNA259563	SAMN03009493	JRFF00000000.1	NA	1541960		latest	Scaffold	Full	Major	2014-09-09	IPHR2v1	GCF_000753575.1	identical	Candidatus_Izimaplasma sp. HR2		California Institute of Technology	ftp://ftp.ncbi.nlm.nih.gov/genomes/all/GCA/000/753/575/GCA_000753575.1_IPHR2v1	derived from metagenome		2222	2222	0	GCA_000753575	1
GCA_000753945.1	GCA_000753945.1_ASM75394v1	1538639	Bacteria	Thermodesulfobacteriota	Syntrophia	Syntrophales	Smithellaceae	Smithella		Smithella_sp._D17	Bacteria	Desulfobacterota	Syntrophia	Syntrophales	Smithellaceae	Smithella	Smithella sp000753945	Scaffold	669064748201439	143884892086331	PRJNA259152	SAMN03002178	JQOA00000000.1	NA	1538639	D17	latest	Scaffold	Full	Major	2014-09-10	ASM75394v1	GCF_000753945.1	identical	Smithella sp. D17		Hydrocarbon Metagenomic Project	ftp://ftp.ncbi.nlm.nih.gov/genomes/all/GCA/000/753/945/GCA_000753945.1_ASM75394v1	derived from single cell		1343	1343	0	GCA_000753945	1
GCA_000754425.1	GCA_000754425.1_ASM75442v1	1504319	Bacteria	Actinomycetota	Actinomycetes	Unclassified_Actinomycetes	Unclassified_Actinomycetes	Unclassified_Actinomycetes		actinobacterium_acAMD-5	Bacteria	Actinobacteriota	Actinomycetia	Nanopelagicales	AcAMD-5	AcAMD-5	AcAMD-5 sp002293025	Contig	964028776978417	359712230215827	PRJNA238866	SAMN02808668	JNSF00000000.1	NA	1504319		latest	Contig	Full	Major	2014-09-12	ASM75442v1	GCF_000754425.1	identical	actinobacterium acAMD-5		Evolutionary Genomics Group (UMH-EGG)	ftp://ftp.ncbi.nlm.nih.gov/genomes/all/GCA/000/754/425/GCA_000754425.1_ASM75442v1	derived from metagenome		1259	1259	0	GCA_000754425	1
GCA_000754435.1	GCA_000754435.1_ASM75443v1	1504316	Bacteria	Actinomycetota	Actinomycetes	Unclassified_Actinomycetes	Unclassified_Actinomycetes	Unclassified_Actinomycetes		actinobacterium_acMicro-1	Bacteria	Actinobacteriota	Actinomycetia	Actinomycetales	Microbacteriaceae	UBA963	UBA963 sp002292955	Scaffold	741007194244604	0	PRJNA238866	SAMN02808400	JNSC00000000.1	NA	1504316		latest	Scaffold	Full	Major	2014-09-12	ASM75443v1	GCF_000754435.1	identical	actinobacterium acMicro-1		Evolutionary Genomics Group (UMH-EGG)	ftp://ftp.ncbi.nlm.nih.gov/genomes/all/GCA/000/754/435/GCA_000754435.1_ASM75443v1	derived from metagenome		873	873	0	GCA_000754435	1
GCA_000754445.1	GCA_000754445.1_ASM75444v1	1504317	Bacteria	Actinomycetota	Actinomycetes	Unclassified_Actinomycetes	Unclassified_Actinomycetes	Unclassified_Actinomycetes		actinobacterium_acMicro-4	Bacteria	Actinobacteriota	Actinomycetia	Actinomycetales	Microbacteriaceae	Pontimonas	Pontimonas sp000754445	Scaffold	870503597122302	0.719424460431655	PRJNA238866	SAMN02808401	JNSD00000000.1	NA	1504317		latest	Scaffold	Full	Major	2014-09-12	ASM75444v1	GCF_000754445.1	identical	actinobacterium acMicro-4		Evolutionary Genomics Group (UMH-EGG)	ftp://ftp.ncbi.nlm.nih.gov/genomes/all/GCA/000/754/445/GCA_000754445.1_ASM75444v1	derived from metagenome		1114	1114	0	GCA_000754445	1
GCA_000754455.1	GCA_000754455.1_ASM75445v1	1504318	Bacteria	Actinomycetota	Actinomycetes	Unclassified_Actinomycetes	Unclassified_Actinomycetes	Unclassified_Actinomycetes		actinobacterium_acAMD-2	Bacteria	Actinobacteriota	Actinomycetia	Nanopelagicales	UBA12327	AcAMD-2	AcAMD-2 sp000754455	Scaffold	697841726618705	0	PRJNA238866	SAMN02808402	JNSE00000000.1	NA	1504318		latest	Scaffold	Full	Major	2014-09-12	ASM75445v1	GCF_000754455.1	identical	actinobacterium acAMD-2		Evolutionary Genomics Group (UMH-EGG)	ftp://ftp.ncbi.nlm.nih.gov/genomes/all/GCA/000/754/455/GCA_000754455.1_ASM75445v1	derived from metagenome		965	965	0	GCA_000754455	1
GCA_000754505.1	GCA_000754505.1_ASM75450v1	1504321	Bacteria	Actinomycetota	Actinomycetes	Unclassified_Actinomycetes	Unclassified_Actinomycetes	Unclassified_Actinomycetes		actinobacterium_acIB-AMD-6	NA	NA	NA	NA	NA	NA	NA	Contig	258992805755396	503597122302158	PRJNA238866	SAMN02808670	JNSH00000000.1	NA	1504321		latest	Contig	Full	Major	2014-09-12	ASM75450v1	GCF_000754505.1	identical	actinobacterium acIB-AMD-6		Evolutionary Genomics Group (UMH-EGG)	ftp://ftp.ncbi.nlm.nih.gov/genomes/all/GCA/000/754/505/GCA_000754505.1_ASM75450v1	derived from metagenome		551	551	0	GCA_000754505	1
GCA_000754585.1	GCA_000754585.1_ASM75458v1	1504320	Bacteria	Actinomycetota	Actinomycetes	Unclassified_Actinomycetes	Unclassified_Actinomycetes	Unclassified_Actinomycetes		actinobacterium_acAcidi	NA	NA	NA	NA	NA	NA	NA	Scaffold	863309352517986	116546762589928	PRJNA238866	SAMN02808669	JNSG00000000.1	NA	1504320		latest	Scaffold	Full	Major	2014-09-12	ASM75458v1	GCF_000754585.1	identical	actinobacterium acAcidi		Evolutionary Genomics Group (UMH-EGG)	ftp://ftp.ncbi.nlm.nih.gov/genomes/all/GCA/000/754/585/GCA_000754585.1_ASM75458v1	derived from metagenome		2884	2884	0	GCA_000754585	1
GCA_000754605.1	GCA_000754605.1_ASM75460v1	1504322	Bacteria	Actinomycetota	Actinomycetes	Unclassified_Actinomycetes	Unclassified_Actinomycetes	Unclassified_Actinomycetes		actinobacterium_acIB-AMD-7	NA	NA	NA	NA	NA	NA	NA	Contig	316546762589928	647482014388489	PRJNA238866	SAMN02808671	JNSI00000000.1	NA	1504322		latest	Contig	Full	Major	2014-09-12	ASM75460v1	GCF_000754605.1	identical	actinobacterium acIB-AMD-7		Evolutionary Genomics Group (UMH-EGG)	ftp://ftp.ncbi.nlm.nih.gov/genomes/all/GCA/000/754/605/GCA_000754605.1_ASM75460v1	derived from metagenome		1004	1004	0	GCA_000754605	1
GCA_000755365.1	GCA_000755365.1_ASM75536v1	1001886	Bacteria	Pseudomonadota	Gammaproteobacteria	Vibrionales	Vibrionaceae	Vibrio		Vibrio_sp._C7	Bacteria	Proteobacteria	Gammaproteobacteria	Enterobacterales	Vibrionaceae	Vibrio	Vibrio astriarenae	Contig	949640287769784	431654676258993	PRJDB1705	SAMD00017305	BBMQ00000000.1	NA	1001886		latest	Contig	Full	Major	2014-09-12	ASM75536v1	NA	NA	Vibrio sp. C7	strain=JCM 19233	The University of Tokyo	ftp://ftp.ncbi.nlm.nih.gov/genomes/all/GCA/000/755/365/GCA_000755365.1_ASM75536v1	many frameshifted proteins		7459	7459	0	GCA_000755365	1
GCA_000756735.1	GCA_000756735.1_Chlamydia_sp_Rubis	1444712	Bacteria	Chlamydiota	Chlamydiia	Chlamydiales	Chlamydiaceae	Candidatus_Rubidus		Candidatus_Rubidus_massiliensis	Bacteria	Chlamydiota	Chlamydiia	Chlamydiales	Parachlamydiaceae	Rubidus	Rubidus massiliensis	Contig	956834532374101	0.719424460431655	PRJEB6078	SAMEA2610617	CCSC00000000.1	NA	1444712		latest	Contig	Full	Major	2014-09-15	Chlamydia sp Rubis	NA	NA	Candidatus_Rubidus massiliensis		URMITE	ftp://ftp.ncbi.nlm.nih.gov/genomes/all/GCA/000/756/735/GCA_000756735.1_Chlamydia_sp_Rubis	genome length too large		2446	2446	0	GCA_000756735	1
GCA_000762985.1	GCA_000762985.1_ASM76298v1	318424	Bacteria	Actinomycetota	Actinomycetes	Mycobacteriales	Mycobacteriaceae	Mycolicibacterium		Mycobacterium_rufum	Bacteria	Actinobacteriota	Actinomycetia	Mycobacteriales	Mycobacteriaceae	Mycobacterium	Mycobacterium rufum_A	Contig	97841726618705	359712230215827	PRJNA247390	SAMN02777056	JROA00000000.1	NA	318424		latest	Contig	Full	Major	2014-10-02	ASM76298v1	GCF_000762985.1	identical	Mycolicibacterium rufum	strain=JS14	Kyungpook National University	ftp://ftp.ncbi.nlm.nih.gov/genomes/all/GCA/000/762/985/GCA_000762985.1_ASM76298v1	contaminated; untrustworthy as type		5443	5443	0	GCA_000762985	1
GCA_000765165.1	GCA_000765165.1_ASM76516v1	1487921	Bacteria	Bacillota	Clostridia	Eubacteriales	Clostridiaceae	Clostridium		Clostridium_sp._HMP27	Bacteria	Firmicutes_A	Clostridia	Clostridiales	Clostridiaceae	Clostridium_AK	Clostridium_AK sp900185645	Contig	985611510791367	359712230215827	PRJNA244413	SAMN02726038	JMFY00000000.1	NA	1487921		latest	Contig	Full	Major	2014-10-09	ASM76516v1	GCF_000765165.1	identical	Clostridium sp. HMP27	strain=HMP27	Hydrocarbon Metagenomic Project	ftp://ftp.ncbi.nlm.nih.gov/genomes/all/GCA/000/765/165/GCA_000765165.1_ASM76516v1	derived from metagenome		3453	3453	0	GCA_000765165	1
GCA_000769695.1	GCA_000769695.1_ASM76969v1	931074	Bacteria	Bacillota	Bacilli	Lactobacillales	Lactobacillaceae	Oenococcus		Oenococcus_alcoholitolerans	NA	NA	NA	NA	NA	NA	NA	Contig	561151079136691	0	PRJNA221725	SAMN03145627	AXCV00000000.1	NA	931074		latest	Contig	Full	Major	2014-10-28	ASM76969v1	NA	NA	Oenococcus alcoholitolerans	strain=UFRJ-M7.2.18	UFRJ - Lab. Microbiologia	ftp://ftp.ncbi.nlm.nih.gov/genomes/all/GCA/000/769/695/GCA_000769695.1_ASM76969v1	fragmented assembly; untrustworthy as type		1598	1598	0	GCA_000769695	1
GCA_000769715.1	GCA_000769715.1_ASM76971v1	1536652	Bacteria	Thermodesulfobacteriota	Desulfobulbia	Desulfobulbales	Desulfobulbaceae	Desulfobulbus		Desulfobulbus_sp._Tol-SR	Bacteria	Desulfobacterota	Desulfobulbia	Desulfobulbales	Desulfocapsaceae	Desulfoprunum	Desulfoprunum sp000769715	Scaffold	776978417266187	0.719424460431655	PRJNA258302	SAMN02991556	JROS00000000.1	NA	1536652		latest	Scaffold	Full	Major	2014-10-28	ASM76971v1	GCF_000769715.1	identical	Desulfobulbus sp. Tol-SR		University of Alberta	ftp://ftp.ncbi.nlm.nih.gov/genomes/all/GCA/000/769/715/GCA_000769715.1_ASM76971v1	derived from environmental source		3201	3201	0	GCA_000769715	1
GCA_000770195.1	GCA_000770195.1_ASM77019v1	1318617	Bacteria	Mycoplasmatota	Unclassified_Mycoplasmatota	Mycoplasmoidales	Mycoplasmoidaceae	Malacoplasma		Candidatus_Malacoplasma_girerdii	Bacteria	Firmicutes	Bacilli	Mycoplasmatales	Mycoplasmoidaceae	Malacoplasma_A	Malacoplasma_A girerdii	Complete Genome	820143884892086	0	PRJNA196996	SAMN02795945		NA	1318617		latest	Complete Genome	Full	Major	2014-10-31	ASM77019v1	GCF_000770195.1	identical	Candidatus_Mycoplasma girerdii	strain=VCU_M1	Virginia Commonwealth University	ftp://ftp.ncbi.nlm.nih.gov/genomes/all/GCA/000/770/195/GCA_000770195.1_ASM77019v1	derived from metagenome		572	572	0	GCA_000770195	1
GCA_000770645.1	GCA_000770645.1_ASM77064v1	1536651	Bacteria	Bacillota	Clostridia	Eubacteriales	Desulfitobacteriaceae	Desulfosporosinus		Desulfosporosinus_sp._Tol-M	Bacteria	Firmicutes_B	Desulfitobacteriia	Desulfitobacteriales	Desulfitobacteriaceae	Desulfosporosinus	Desulfosporosinus sp000770645	Scaffold	913669064748201	503597122302158	PRJNA258301	SAMN02991555	JQID00000000.1	NA	1536651		latest	Scaffold	Full	Major	2014-11-03	ASM77064v1	GCF_000770645.1	identical	Desulfosporosinus sp. Tol-M		University of Alberta	ftp://ftp.ncbi.nlm.nih.gov/genomes/all/GCA/000/770/645/GCA_000770645.1_ASM77064v1	derived from environmental source		2561	2561	0	GCA_000770645	1
GCA_000785145.2	GCA_000785145.2_ASM78514v2	1003181	Bacteria	Pseudomonadota	Gammaproteobacteria	Thiotrichales	Thiotrichaceae	Thiomargarita		Candidatus_Thiomargarita_nelsonii	Bacteria	Proteobacteria	Gammaproteobacteria	Beggiatoales	Beggiatoaceae	Thiomargarita	Thiomargarita nelsonii_B	Contig	856115107913669	0.719424460431655	PRJNA266451	SAMN03165106	JSZA00000000.2	NA	1003181	Hydrate Ridge	latest	Contig	Full	Major	2019-04-12	ASM78514v2	NA	NA	Candidatus_Thiomargarita nelsonii		University of Minnesota - Twin Cities	ftp://ftp.ncbi.nlm.nih.gov/genomes/all/GCA/000/785/145/GCA_000785145.2_ASM78514v2	derived from environmental source; derived from single cell		5956	5956	0	GCA_000785145	2
GCA_000786105.1	GCA_000786105.1_ASM78610v1	1569284	Bacteria	Bdellovibrionota	Bdellovibrionia	Bdellovibrionales	Pseudobdellovibrionaceae	Bdellovibrio		Bdellovibrio_sp._ArHS	Bacteria	Bdellovibrionota	Bdellovibrionia	Bdellovibrionales	Bdellovibrionaceae	Bdellovibrio	Bdellovibrio sp000786105	Contig	712230215827338	359712230215827	PRJNA266262	SAMN03160574	JTEV00000000.1	NA	1569284		latest	Contig	Full	Major	2014-11-21	ASM78610v1	GCF_000786105.1	identical	Bdellovibrio sp. ArHS		University of Delhi	ftp://ftp.ncbi.nlm.nih.gov/genomes/all/GCA/000/786/105/GCA_000786105.1_ASM78610v1	derived from metagenome		3107	3107	0	GCA_000786105	1
GCA_000786135.1	GCA_000786135.1_ASM78613v1	1511133	Bacteria	Unclassified_Bacteria	Unclassified_Bacteria	Unclassified_Bacteria	Unclassified_Bacteria	Unclassified_Bacteria		candidate_division_TM6_bacterium_Zodletone_IIa	NA	NA	NA	NA	NA	NA	NA	Contig	287769784172662	0	PRJNA234315	SAMN02584376	JOKC00000000.1	NA	1511133	Zodletone_IIa	latest	Contig	Full	Major	2014-11-21	ASM78613v1	NA	NA	candidate division TM6 bacterium Zodletone_IIa		The University of Oklahoma	ftp://ftp.ncbi.nlm.nih.gov/genomes/all/GCA/000/786/135/GCA_000786135.1_ASM78613v1	derived from single cell; fragmented assembly		175	175	0	GCA_000786135	1
GCA_000786775.1	GCA_000786775.1_ASM78677v1	237368	Bacteria	Planctomycetota	Candidatus_Brocadiia	Candidatus_Brocadiales	Candidatus_Scalinduaceae	Candidatus_Scalindua		Candidatus_Scalindua_brodae	Bacteria	Planctomycetota	Brocadiae	Brocadiales	Scalinduaceae	Scalindua	Scalindua rubra_B	Contig	942446043165468	143884892086331	PRJNA262561	SAMN03083676	JRYO00000000.1	NA	237368	RU1	latest	Contig	Full	Major	2014-11-25	ASM78677v1	GCF_000786775.1	identical	Candidatus_Scalindua brodae		Radboud University Nijmegen	ftp://ftp.ncbi.nlm.nih.gov/genomes/all/GCA/000/786/775/GCA_000786775.1_ASM78677v1	derived from metagenome		4016	4016	0	GCA_000786775	1
GCA_000789415.1	GCA_000789415.1_ASM78941v1	1565314	Bacteria	Campylobacterota	Epsilonproteobacteria	Campylobacterales	Sulfurospirillaceae	Sulfurospirillum		Sulfurospirillum_sp._MES	Bacteria	Campylobacterota	Campylobacteria	Campylobacterales	Sulfurospirillaceae	Sulfurospirillum	Sulfurospirillum cavolei	Scaffold	949640287769784	0.719424460431655	PRJNA245339	SAMN03140276	JSEC00000000.1	NA	1565314	MES	latest	Scaffold	Full	Major	2014-12-04	ASM78941v1	GCF_000789415.1	identical	Sulfurospirillum sp. MES		Argonne National Laboratory	ftp://ftp.ncbi.nlm.nih.gov/genomes/all/GCA/000/789/415/GCA_000789415.1_ASM78941v1	derived from metagenome		2485	2485	0	GCA_000789415	1
GCA_000802015.1	GCA_000802015.1_ASM80201v1	1531963	Bacteria	Pseudomonadota	Betaproteobacteria	Burkholderiales	Comamonadaceae	Unclassified_Comamonadaceae		Comamonadaceae_bacterium_BICA1-1	NA	NA	NA	NA	NA	NA	NA	Contig	949640287769784	100719424460432	PRJNA257561	SAMN02953436	JUEA00000000.1	NA	1531963	BICA1-1	latest	Contig	Full	Major	2014-12-16	ASM80201v1	GCF_000802015.1	identical	Comamonadaceae bacterium BICA1-1		EPFL	ftp://ftp.ncbi.nlm.nih.gov/genomes/all/GCA/000/802/015/GCA_000802015.1_ASM80201v1	derived from metagenome		2589	2589	0	GCA_000802015	1
GCA_000802035.2	GCA_000802035.2_cluster_c5	1619235	Bacteria	Pseudomonadota	Gammaproteobacteria	Pseudomonadales	Pseudomonadaceae	Stutzerimonas		Pseudomonas_sp._BICA1-14	NA	NA	NA	NA	NA	NA	NA	Contig	97841726618705	172661870503597	PRJNA257561	SAMN02953435	JUEC00000000.2	NA	1619235	BICA1-14	latest	Contig	Full	Major	2015-07-02	cluster c5	GCF_000802035.2	identical	Pseudomonas sp. BICA1-14		EPFL	ftp://ftp.ncbi.nlm.nih.gov/genomes/all/GCA/000/802/035/GCA_000802035.2_cluster_c5	derived from metagenome		5990	5990	0	GCA_000802035	2
GCA_000802045.1	GCA_000802045.1_ASM80204v1	1531962	Bacteria	Bacillota	Clostridia	Eubacteriales	Peptococcaceae	Unclassified_Peptococcaceae		Peptococcaceae_bacterium_BICA1-8	Bacteria	Firmicutes_B	Peptococcia	Peptococcales	BICA1-8	BICA1-8	BICA1-8 sp000802045	Contig	956834532374101	215827338129496	PRJNA257561	SAMN02953438	JUEF00000000.1	NA	1531962	BICA1-8	latest	Contig	Full	Major	2014-12-16	ASM80204v1	GCF_000802045.1	identical	Peptococcaceae bacterium BICA1-8		EPFL	ftp://ftp.ncbi.nlm.nih.gov/genomes/all/GCA/000/802/045/GCA_000802045.1_ASM80204v1	derived from metagenome		3604	3604	0	GCA_000802045	1
GCA_000802095.1	GCA_000802095.1_ASM80209v1	1531961	Bacteria	Bacillota	Clostridia	Eubacteriales	Peptococcaceae	Unclassified_Peptococcaceae		Peptococcaceae_bacterium_BICA1-7	Bacteria	Firmicutes_B	Desulfotomaculia	Desulfotomaculales	Desulfocucumaceae	BRHc4a	BRHc4a sp000802095	Contig	971223021582734	287769784172662	PRJNA257561	SAMN02953213	JUEB00000000.1	NA	1531961	BICA1-7	latest	Contig	Full	Major	2014-12-16	ASM80209v1	GCF_000802095.1	identical	Peptococcaceae bacterium BICA1-7		EPFL	ftp://ftp.ncbi.nlm.nih.gov/genomes/all/GCA/000/802/095/GCA_000802095.1_ASM80209v1	derived from metagenome		3935	3935	0	GCA_000802095	1
GCA_000802115.1	GCA_000802115.1_ASM80211v1	1531959	Bacteria	Bacillota	Clostridia	Eubacteriales	Desulfotomaculaceae	Desulfotomaculum		Desulfotomaculum_sp._BICA1-6	Bacteria	Firmicutes_B	Desulfotomaculia	Desulfotomaculales	Desulfallaceae	BRH-c8a	BRH-c8a sp000961575	Contig	942446043165468	143884892086331	PRJNA257561	SAMN02953437	JUED00000000.1	NA	1531959	BICA1-6	latest	Contig	Full	Major	2014-12-16	ASM80211v1	GCF_000802115.1	identical	Desulfotomaculum sp. BICA1-6		EPFL	ftp://ftp.ncbi.nlm.nih.gov/genomes/all/GCA/000/802/115/GCA_000802115.1_ASM80211v1	derived from metagenome		3229	3229	0	GCA_000802115	1
GCA_000802135.1	GCA_000802135.1_ASM80213v1	1531958	Bacteria	Bacillota	Clostridia	Eubacteriales	Desulfitobacteriaceae	Desulfosporosinus		Desulfosporosinus_sp._BICA1-9	Bacteria	Firmicutes_B	Desulfitobacteriia	Desulfitobacteriales	Desulfitobacteriaceae	Desulfosporosinus	Desulfosporosinus sp000961805	Contig	964028776978417	287769784172662	PRJNA257561	SAMN02953445	JUEE00000000.1	NA	1531958	BICA1-9	latest	Contig	Full	Major	2014-12-16	ASM80213v1	GCF_000802135.1	identical	Desulfosporosinus sp. BICA1-9		EPFL	ftp://ftp.ncbi.nlm.nih.gov/genomes/all/GCA/000/802/135/GCA_000802135.1_ASM80213v1	derived from metagenome		5942	5942	0	GCA_000802135	1
GCA_000802205.2	GCA_000802205.2_ASM80220v2	1353260	Archaea	Nitrososphaerota	Nitrososphaeria	Nitrososphaerales	Nitrososphaeraceae	Candidatus_Nitrosocosmicus		Candidatus_Nitrosocosmicus_oleophilus	NA	NA	NA	NA	NA	NA	NA	Complete Genome	932098765432099	185185185185185	PRJNA210256	SAMN03074222		NA	1353260		latest	Complete Genome	Full	Major	2015-10-08	ASM80220v2	NA	NA	Candidatus_Nitrosocosmicus oleophilus	strain=MY3	Chungbuk National University	ftp://ftp.ncbi.nlm.nih.gov/genomes/all/GCA/000/802/205/GCA_000802205.2_ASM80220v2	missing rRNA genes		3725	3725	0	GCA_000802205	2
GCA_000803215.1	GCA_000803215.1_ASM80321v1	2558042	Bacteria	Pseudomonadota	Gammaproteobacteria	Enterobacterales	Pectobacteriaceae	Pectobacterium		Pectobacterium_fontis	Bacteria	Proteobacteria	Gammaproteobacteria	Enterobacterales	Enterobacteriaceae	Pectobacterium	Pectobacterium fontis	Contig	97841726618705	143884892086331	PRJNA265921	SAMN03154070	JSXC00000000.1	representative genome	2558042		latest	Contig	Full	Major	2014-12-17	ASM80321v1	GCF_000803215.1	identical	Pectobacterium fontis	strain=M022	University of Malaya	ftp://ftp.ncbi.nlm.nih.gov/genomes/all/GCA/000/803/215/GCA_000803215.1_ASM80321v1		assembly from type material	3600	3600	0	GCA_000803215	1
GCA_000805915.1	GCA_000805915.1_ASM80591v1	1579368	Archaea	Unclassified_Archaea	Unclassified_Archaea	Unclassified_Archaea	Unclassified_Archaea	Unclassified_Archaea		archaeon_GW2011_AR6	NA	NA	NA	NA	NA	NA	NA	Scaffold	444444444444444	0	PRJNA268032	SAMN03217304	JWKR00000000.1	NA	1579368		latest	Scaffold	Full	Major	2014-12-19	ASM80591v1	NA	NA	archaeon GW2011_AR6		Banfield Lab, University of California, Berkeley	ftp://ftp.ncbi.nlm.nih.gov/genomes/all/GCA/000/805/915/GCA_000805915.1_ASM80591v1	derived from metagenome		625	625	0	GCA_000805915	1
GCA_000805925.1	GCA_000805925.1_ASM80592v1	1579374	Archaea	Unclassified_Archaea	Unclassified_Archaea	Unclassified_Archaea	Unclassified_Archaea	Unclassified_Archaea		archaeon_GW2011_AR16	NA	NA	NA	NA	NA	NA	NA	Scaffold	351851851851852	0.617283950617284	PRJNA268032	SAMN03217310	JWKV00000000.1	NA	1579374		latest	Scaffold	Full	Major	2014-12-19	ASM80592v1	NA	NA	archaeon GW2011_AR16		Banfield Lab, University of California, Berkeley	ftp://ftp.ncbi.nlm.nih.gov/genomes/all/GCA/000/805/925/GCA_000805925.1_ASM80592v1	derived from metagenome		425	425	0	GCA_000805925	1
GCA_000805935.1	GCA_000805935.1_ASM80593v1	1579369	Archaea	Unclassified_Archaea	Unclassified_Archaea	Unclassified_Archaea	Unclassified_Archaea	Unclassified_Archaea		archaeon_GW2011_AR9	Archaea	Nanoarchaeota	Nanoarchaeia	Woesearchaeales	GW2011-AR9	GW2011-AR9	GW2011-AR9 sp10194u	Scaffold	50	0.617283950617284	PRJNA268032	SAMN03217305	JWKS00000000.1	NA	1579369		latest	Scaffold	Full	Major	2014-12-19	ASM80593v1	NA	NA	archaeon GW2011_AR9		Banfield Lab, University of California, Berkeley	ftp://ftp.ncbi.nlm.nih.gov/genomes/all/GCA/000/805/935/GCA_000805935.1_ASM80593v1	derived from metagenome		577	577	0	GCA_000805935	1
GCA_000805965.1	GCA_000805965.1_ASM80596v1	1579372	Archaea	Unclassified_Archaea	Unclassified_Archaea	Unclassified_Archaea	Unclassified_Archaea	Unclassified_Archaea		archaeon_GW2011_AR13	Archaea	Nanoarchaeota	Nanoarchaeia	Pacearchaeales	GW2011-AR1	GW2011-AR13	GW2011-AR13 sp9966u	Scaffold	438271604938272	0	PRJNA268032	SAMN03217308	JWKU00000000.1	NA	1579372		latest	Scaffold	Full	Major	2014-12-19	ASM80596v1	NA	NA	archaeon GW2011_AR13		Banfield Lab, University of California, Berkeley	ftp://ftp.ncbi.nlm.nih.gov/genomes/all/GCA/000/805/965/GCA_000805965.1_ASM80596v1	derived from metagenome		1160	1160	0	GCA_000805965	1
GCA_000805995.1	GCA_000805995.1_ASM80599v1	1579375	Archaea	Unclassified_Archaea	Unclassified_Archaea	Unclassified_Archaea	Unclassified_Archaea	Unclassified_Archaea		archaeon_GW2011_AR17	Archaea	Nanoarchaeota	Nanoarchaeia	SCGC-AAA011-G17	GW2011-AR17	GW2011-AR17	GW2011-AR17 sp10136u	Scaffold	598765432098765	0	PRJNA268032	SAMN03217311	JWKW00000000.1	NA	1579375		latest	Scaffold	Full	Major	2014-12-19	ASM80599v1	NA	NA	archaeon GW2011_AR17		Banfield Lab, University of California, Berkeley	ftp://ftp.ncbi.nlm.nih.gov/genomes/all/GCA/000/805/995/GCA_000805995.1_ASM80599v1	derived from metagenome		796	796	0	GCA_000805995	1
GCA_000806015.1	GCA_000806015.1_ASM80601v1	1579377	Archaea	Unclassified_Archaea	Unclassified_Archaea	Unclassified_Archaea	Unclassified_Archaea	Unclassified_Archaea		archaeon_GW2011_AR19	Archaea	Nanoarchaeota	Nanoarchaeia	Pacearchaeales	GW2011-AR1	JWKY01	JWKY01 sp000806015	Scaffold	506172839506173	0	PRJNA268032	SAMN03217313	JWKY00000000.1	NA	1579377		latest	Scaffold	Full	Major	2014-12-19	ASM80601v1	NA	NA	archaeon GW2011_AR19		Banfield Lab, University of California, Berkeley	ftp://ftp.ncbi.nlm.nih.gov/genomes/all/GCA/000/806/015/GCA_000806015.1_ASM80601v1	derived from metagenome		859	859	0	GCA_000806015	1
GCA_000806035.1	GCA_000806035.1_ASM80603v1	1579379	Archaea	Unclassified_Archaea	Unclassified_Archaea	Unclassified_Archaea	Unclassified_Archaea	Unclassified_Archaea		archaeon_GW2011_AR21	NA	NA	NA	NA	NA	NA	NA	Scaffold	37037037037037	0.617283950617284	PRJNA268032	SAMN03217315	JWKZ00000000.1	NA	1579379		latest	Scaffold	Full	Major	2014-12-19	ASM80603v1	NA	NA	archaeon GW2011_AR21		Banfield Lab, University of California, Berkeley	ftp://ftp.ncbi.nlm.nih.gov/genomes/all/GCA/000/806/035/GCA_000806035.1_ASM80603v1	derived from metagenome		427	427	0	GCA_000806035	1
GCA_000806055.1	GCA_000806055.1_ASM80605v1	1579364	Archaea	Unclassified_Archaea	Unclassified_Archaea	Unclassified_Archaea	Unclassified_Archaea	Unclassified_Archaea		archaeon_GW2011_AR1	Archaea	Nanoarchaeota	Nanoarchaeia	Pacearchaeales	GW2011-AR1	GW2011-AR1	GW2011-AR1 sp002762735	Scaffold	537037037037037	0	PRJNA268032	SAMN03217300	JWKN00000000.1	NA	1579364		latest	Scaffold	Full	Major	2014-12-19	ASM80605v1	NA	NA	archaeon GW2011_AR1		Banfield Lab, University of California, Berkeley	ftp://ftp.ncbi.nlm.nih.gov/genomes/all/GCA/000/806/055/GCA_000806055.1_ASM80605v1	derived from metagenome		728	728	0	GCA_000806055	1
GCA_000806075.1	GCA_000806075.1_ASM80607v1	1579365	Archaea	Unclassified_Archaea	Unclassified_Archaea	Unclassified_Archaea	Unclassified_Archaea	Unclassified_Archaea		archaeon_GW2011_AR3	NA	NA	NA	NA	NA	NA	NA	Scaffold	518518518518518	37037037037037	PRJNA268032	SAMN03217301	JWKO00000000.1	NA	1579365		latest	Scaffold	Full	Major	2014-12-19	ASM80607v1	NA	NA	archaeon GW2011_AR3		Banfield Lab, University of California, Berkeley	ftp://ftp.ncbi.nlm.nih.gov/genomes/all/GCA/000/806/075/GCA_000806075.1_ASM80607v1	derived from metagenome		996	996	0	GCA_000806075	1
GCA_000806095.1	GCA_000806095.1_ASM80609v1	1579366	Archaea	Unclassified_Archaea	Unclassified_Archaea	Unclassified_Archaea	Unclassified_Archaea	Unclassified_Archaea		archaeon_GW2011_AR4	Archaea	Nanoarchaeota	Nanoarchaeia	Woesearchaeales	UBA9989	UBA9989	UBA9989 sp9989u	Scaffold	672839506172839	0	PRJNA268032	SAMN03217302	JWKP00000000.1	NA	1579366		latest	Scaffold	Full	Major	2014-12-19	ASM80609v1	NA	NA	archaeon GW2011_AR4		Banfield Lab, University of California, Berkeley	ftp://ftp.ncbi.nlm.nih.gov/genomes/all/GCA/000/806/095/GCA_000806095.1_ASM80609v1	derived from metagenome		1243	1243	0	GCA_000806095	1
GCA_000806115.1	GCA_000806115.1_ASM80611v1	1579367	Archaea	Unclassified_Archaea	Unclassified_Archaea	Unclassified_Archaea	Unclassified_Archaea	Unclassified_Archaea		archaeon_GW2011_AR5	Archaea	Aenigmatarchaeota	Aenigmatarchaeia	GW2011-AR5	GW2011-AR5	GW2011-AR5	GW2011-AR5 sp000806115	Scaffold	635802469135803	0.617283950617284	PRJNA268032	SAMN03217303	JWKQ00000000.1	NA	1579367		latest	Scaffold	Full	Major	2014-12-19	ASM80611v1	NA	NA	archaeon GW2011_AR5		Banfield Lab, University of California, Berkeley	ftp://ftp.ncbi.nlm.nih.gov/genomes/all/GCA/000/806/115/GCA_000806115.1_ASM80611v1	derived from metagenome		1028	1028	0	GCA_000806115	1
GCA_000806135.1	GCA_000806135.1_ASM80613v1	1579371	Archaea	Unclassified_Archaea	Unclassified_Archaea	Unclassified_Archaea	Unclassified_Archaea	Unclassified_Archaea		archaeon_GW2011_AR11	Archaea	Nanoarchaeota	Nanoarchaeia	Woesearchaeales	GW2011-AR4	GW2011-AR11	GW2011-AR11 sp12027u	Scaffold	660493827160494	0	PRJNA268032	SAMN03217307	JWKT00000000.1	NA	1579371		latest	Scaffold	Full	Major	2014-12-19	ASM80613v1	NA	NA	archaeon GW2011_AR11		Banfield Lab, University of California, Berkeley	ftp://ftp.ncbi.nlm.nih.gov/genomes/all/GCA/000/806/135/GCA_000806135.1_ASM80613v1	derived from metagenome		1008	1008	0	GCA_000806135	1
GCA_000806155.1	GCA_000806155.1_ASM80615v1	1579376	Archaea	Unclassified_Archaea	Unclassified_Archaea	Unclassified_Archaea	Unclassified_Archaea	Unclassified_Archaea		archaeon_GW2011_AR18	Archaea	Nanoarchaeota	Nanoarchaeia	SCGC-AAA011-G17	GW2011-AR18	GW2011-AR18	GW2011-AR18 sp000806155	Scaffold	672839506172839	0	PRJNA268032	SAMN03217312	JWKX00000000.1	NA	1579376		latest	Scaffold	Full	Major	2014-12-19	ASM80615v1	NA	NA	archaeon GW2011_AR18		Banfield Lab, University of California, Berkeley	ftp://ftp.ncbi.nlm.nih.gov/genomes/all/GCA/000/806/155/GCA_000806155.1_ASM80615v1	derived from metagenome		1047	1047	0	GCA_000806155	1
GCA_000808095.1	GCA_000808095.1_ASM80809v1	1245910	Bacteria	Spirochaetota	Spirochaetia	Spirochaetales	Borreliaceae	Borreliella		Borreliella_chilensis	Bacteria	Spirochaetota	Spirochaetia	Borreliales	Borreliaceae	Borreliella	Borreliella chilensis	Complete Genome	906474820143885	0.719424460431655	PRJNA266551	SAMN03166165		NA	1245910		latest	Complete Genome	Full	Major	2014-12-29	ASM80809v1	NA	NA	Borreliella chilensis	strain=VA1	New York Medical College	ftp://ftp.ncbi.nlm.nih.gov/genomes/all/GCA/000/808/095/GCA_000808095.1_ASM80809v1	missing tRNA genes	assembly from type material	898	898	93	GCA_000808095	1
GCA_000814645.1	GCA_000814645.1_ASM81464v1	1515610	Bacteria	Actinomycetota	Actinomycetes	Pseudonocardiales	Pseudonocardiaceae	Prauserella		Prauserella_sp._Am3	Bacteria	Actinobacteriota	Actinomycetia	Mycobacteriales	Pseudonocardiaceae	Saccharomonospora	Saccharomonospora rugosa	Scaffold	971223021582734	503597122302158	PRJNA253602	SAMN02873981	JTJI00000000.1	NA	1515610		latest	Scaffold	Full	Major	2015-01-05	ASM81464v1	GCF_000814645.1	identical	Prauserella sp. Am3	strain=Am3	University of New Hampshire	ftp://ftp.ncbi.nlm.nih.gov/genomes/all/GCA/000/814/645/GCA_000814645.1_ASM81464v1	contaminated		4907	4907	0	GCA_000814645	1
GCA_000816445.2	GCA_000816445.2_ASM81644v2	1487949	Bacteria	Thermodesulfobacteriota	Syntrophia	Syntrophales	Smithellaceae	Smithella		Smithella_sp._SC_K08D17	NA	NA	NA	NA	NA	NA	NA	Contig	683453237410072	143884892086331	PRJNA244598	SAMN02730064	JMED00000000.1	NA	1487949	SC_K08D17	latest	Contig	Full	Minor	2015-01-08	ASM81644v2	GCF_000816445.2	identical	Smithella sp. SC_K08D17		University of Alberta	ftp://ftp.ncbi.nlm.nih.gov/genomes/all/GCA/000/816/445/GCA_000816445.2_ASM81644v2	derived from single cell		1858	1858	0	GCA_000816445	2
GCA_000817085.1	GCA_000817085.1_ASM81708v1	1550399	Bacteria	Actinomycetota	Actinomycetes	Unclassified_Actinomycetes	Unclassified_Actinomycetes	Unclassified_Actinomycetes		marine_actinobacterium_MedAcidi-G1	Bacteria	Actinobacteriota	Acidimicrobiia	Acidimicrobiales	MedAcidi-G1	MedAcidi-G1	MedAcidi-G1 sp000817085	Scaffold	561151079136691	0	PRJNA257723	SAMN03083478	JUEM00000000.1	NA	1550399		latest	Scaffold	Full	Major	2015-01-09	ASM81708v1	GCF_000817085.1	identical	marine actinobacterium MedAcidi-G1		Evolutionary Genomics Group (UMH-EGG)	ftp://ftp.ncbi.nlm.nih.gov/genomes/all/GCA/000/817/085/GCA_000817085.1_ASM81708v1	derived from metagenome		1361	1361	0	GCA_000817085	1
GCA_000817095.1	GCA_000817095.1_ASM81709v1	1550400	Bacteria	Actinomycetota	Actinomycetes	Unclassified_Actinomycetes	Unclassified_Actinomycetes	Unclassified_Actinomycetes		marine_actinobacterium_MedAcidi-G2A	Bacteria	Actinobacteriota	Acidimicrobiia	Acidimicrobiales	UBA8592	UBA8592	UBA8592 sp002171605	Scaffold	58273381294964	0	PRJNA257723	SAMN03083479	JUEN00000000.1	NA	1550400		latest	Scaffold	Full	Major	2015-01-09	ASM81709v1	GCF_000817095.1	identical	marine actinobacterium MedAcidi-G2A		Evolutionary Genomics Group (UMH-EGG)	ftp://ftp.ncbi.nlm.nih.gov/genomes/all/GCA/000/817/095/GCA_000817095.1_ASM81709v1	derived from metagenome		1146	1146	0	GCA_000817095	1
GCA_000817105.1	GCA_000817105.1_ASM81710v1	1550402	Bacteria	Actinomycetota	Actinomycetes	Unclassified_Actinomycetes	Unclassified_Actinomycetes	Unclassified_Actinomycetes		marine_actinobacterium_MedAcidi-G3	Bacteria	Actinobacteriota	Acidimicrobiia	Acidimicrobiales	TK06	MedAcidi-G3	MedAcidi-G3 sp000817105	Scaffold	805755395683453	0	PRJNA257723	SAMN03083481	JUEP00000000.1	NA	1550402		latest	Scaffold	Full	Major	2015-01-09	ASM81710v1	GCF_000817105.1	identical	marine actinobacterium MedAcidi-G3		Evolutionary Genomics Group (UMH-EGG)	ftp://ftp.ncbi.nlm.nih.gov/genomes/all/GCA/000/817/105/GCA_000817105.1_ASM81710v1	derived from metagenome		1678	1678	0	GCA_000817105	1
GCA_000817115.1	GCA_000817115.1_ASM81711v1	1550401	Bacteria	Actinomycetota	Actinomycetes	Unclassified_Actinomycetes	Unclassified_Actinomycetes	Unclassified_Actinomycetes		marine_actinobacterium_MedAcidi-G2B	Bacteria	Actinobacteriota	Acidimicrobiia	Acidimicrobiales	MedAcidi-G1	MedAcidi-G2B	MedAcidi-G2B sp000817115	Scaffold	705035971223022	0	PRJNA257723	SAMN03083480	JUEO00000000.1	NA	1550401		latest	Scaffold	Full	Major	2015-01-09	ASM81711v1	GCF_000817115.1	identical	marine actinobacterium MedAcidi-G2B		Evolutionary Genomics Group (UMH-EGG)	ftp://ftp.ncbi.nlm.nih.gov/genomes/all/GCA/000/817/115/GCA_000817115.1_ASM81711v1	derived from metagenome		1149	1149	0	GCA_000817115	1
GCA_000817655.1	GCA_000817655.1_ASM81765v1	1571774	Bacteria	Actinomycetota	Actinomycetes	Kitasatosporales	Streptomycetaceae	Streptomyces		Streptomyces_sp._RSD-27	NA	NA	NA	NA	NA	NA	NA	Contig	964028776978417	79136690647482	PRJNA267035	SAMN03177439	JWZS00000000.1	NA	1571774		latest	Contig	Full	Major	2015-01-12	ASM81765v1	GCF_000817655.1	identical	Streptomyces sp. RSD-27	strain=RSD-27	NORTH EAST INSTITUTE OF SCIENCE AND TECHNOLOGY-CSIR	ftp://ftp.ncbi.nlm.nih.gov/genomes/all/GCA/000/817/655/GCA_000817655.1_ASM81765v1	fragmented assembly; low quality sequence		7447	7447	0	GCA_000817655	1
GCA_000817745.1	GCA_000817745.1_ASM81774v1	1574475	Bacteria	Cyanobacteriota	Cyanophyceae	Synechococcales	Merismopediaceae	Aphanocapsa	Aphanocapsa_montana	Aphanocapsa_montana_BDHKU210001	NA	NA	NA	NA	NA	NA	NA	Scaffold	942446043165468	446043165467626	PRJNA268055	SAMN03202139	JTJD00000000.1	NA	327565		replaced	Scaffold	Full	Major	2015-01-13	ASM81774v1	GCF_000817745.1	identical	Aphanocapsa montana BDHKU210001	strain=BDHKU210001	Indian Institute Of Chemical biology	ftp://ftp.ncbi.nlm.nih.gov/genomes/all/GCA/000/817/745/GCA_000817745.1_ASM81774v1	contaminated	NA	7295	7295	0	GCA_000817745	1
GCA_000817785.1	GCA_000817785.1_V1.0	1304833	Bacteria	Cyanobacteriota	Cyanophyceae	Nostocales	Tolypothrichaceae	Hassalia	Hassallia_byssoidea	Hassallia_byssoidea_VB512170	NA	NA	NA	NA	NA	NA	NA	Scaffold	985611510791367	105035971223022	PRJNA266752	SAMN03174155	JTCM00000000.1	NA	482630		replaced	Scaffold	Full	Major	2015-01-13	V1.0	GCF_000817785.1	identical	Hassallia byssoidea VB512170	strain=VB512170	Indian Institute Of Chemical biology	ftp://ftp.ncbi.nlm.nih.gov/genomes/all/GCA/000/817/785/GCA_000817785.1_V1.0	contaminated	NA	10181	10181	0	GCA_000817785	1
GCA_000821145.1	GCA_000821145.1_Metasoil_fosmids_resub	77133	Bacteria	Unclassified_Bacteria	Unclassified_Bacteria	Unclassified_Bacteria	Unclassified_Bacteria	Unclassified_Bacteria		uncultured_bacterium	NA	NA	NA	NA	NA	NA	NA	Contig	107913669064748	0	PRJEB6004	SAMEA2439287	CCWZ00000000.1	NA	77133		latest	Contig	Full	Major	2014-09-25	Metasoil_fosmids_resub	NA	NA	uncultured bacterium		Institut of Biology	ftp://ftp.ncbi.nlm.nih.gov/genomes/all/GCA/000/821/145/GCA_000821145.1_Metasoil_fosmids_resub	derived from environmental source		1290	1290	0	GCA_000821145	1
GCA_000828755.1	GCA_000828755.1_ASM82875v1	150396	Bacteria	Pseudomonadota	Gammaproteobacteria	Pseudomonadales	Pseudomonadaceae	Pseudomonas		Pseudomonas_sp._MT-1	Bacteria	Proteobacteria	Gammaproteobacteria	Pseudomonadales	Pseudomonadaceae	Pseudomonas_A	Pseudomonas_A sp004010935	Chromosome	985611510791367	215827338129496	PRJDB2890	SAMD00017418		NA	150396		latest	Chromosome	Full	Major	2014-10-25	ASM82875v1	GCF_000828755.1	identical	Pseudomonas sp. MT-1	strain=MT-1	Nihon University	ftp://ftp.ncbi.nlm.nih.gov/genomes/all/GCA/000/828/755/GCA_000828755.1_ASM82875v1	contaminated		4477	4477	0	GCA_000828755	1
GCA_000830175.1	GCA_000830175.1_ASM83017v1	1539065	Bacteria	Campylobacterota	Epsilonproteobacteria	Campylobacterales	Sulfurovaceae	Sulfurovum		Sulfurovum_sp._FS08-3	Bacteria	Campylobacterota	Campylobacteria	Campylobacterales	Sulfurovaceae	FS08-3	FS08-3 sp000830175	Scaffold	942446043165468	0.719424460431655	PRJNA259227	SAMN03002795	JQIS00000000.1	NA	1539065		latest	Scaffold	Full	Major	2015-01-29	ASM83017v1	GCF_000830175.1	identical	Sulfurovum sp. FS08-3		Penn State	ftp://ftp.ncbi.nlm.nih.gov/genomes/all/GCA/000/830/175/GCA_000830175.1_ASM83017v1	derived from metagenome		2230	2230	0	GCA_000830175	1
GCA_000830185.1	GCA_000830185.1_ASM83018v1	1539064	Bacteria	Campylobacterota	Epsilonproteobacteria	Campylobacterales	Sulfurovaceae	Sulfurovum		Sulfurovum_sp._FS06-10	NA	NA	NA	NA	NA	NA	NA	Contig	884892086330935	258992805755396	PRJNA259227	SAMN03002794	JQIR00000000.1	NA	1539064		latest	Contig	Full	Major	2015-01-29	ASM83018v1	GCF_000830185.1	identical	Sulfurovum sp. FS06-10		Penn State	ftp://ftp.ncbi.nlm.nih.gov/genomes/all/GCA/000/830/185/GCA_000830185.1_ASM83018v1	derived from metagenome		2327	2327	0	GCA_000830185	1
GCA_000830195.1	GCA_000830195.1_ASM83019v1	1539062	Bacteria	Campylobacterota	Epsilonproteobacteria	Campylobacterales	Sulfurovaceae	Sulfurovum		Sulfurovum_sp._AS07-7	NA	NA	NA	NA	NA	NA	NA	Contig	928057553956834	287769784172662	PRJNA259227	SAMN03002792	JQIP00000000.1	NA	1539062		latest	Contig	Full	Major	2015-01-29	ASM83019v1	GCF_000830195.1	identical	Sulfurovum sp. AS07-7		Penn State	ftp://ftp.ncbi.nlm.nih.gov/genomes/all/GCA/000/830/195/GCA_000830195.1_ASM83019v1	derived from metagenome		2481	2481	0	GCA_000830195	1
GCA_000830205.1	GCA_000830205.1_ASM83020v1	1539063	Bacteria	Campylobacterota	Epsilonproteobacteria	Campylobacterales	Sulfurovaceae	Sulfurovum		Sulfurovum_sp._PC08-66	NA	NA	NA	NA	NA	NA	NA	Contig	906474820143885	316546762589928	PRJNA259227	SAMN03002793	JQIQ00000000.1	NA	1539063		latest	Contig	Full	Major	2015-01-29	ASM83020v1	GCF_000830205.1	identical	Sulfurovum sp. PC08-66		Penn State	ftp://ftp.ncbi.nlm.nih.gov/genomes/all/GCA/000/830/205/GCA_000830205.1_ASM83020v1	derived from metagenome		1936	1936	0	GCA_000830205	1
GCA_000830255.1	GCA_000830255.1_ASM83025v1	1539066	Bacteria	Campylobacterota	Epsilonproteobacteria	Campylobacterales	Thiovulaceae	Sulfuricurvum		Sulfuricurvum_sp._PC08-66	Bacteria	Campylobacterota	Campylobacteria	Campylobacterales	Sulfurimonadaceae	PC08-66	PC08-66 sp000830255	Scaffold	949640287769784	0.719424460431655	PRJNA259227	SAMN03002796	JQIT00000000.1	NA	1539066		latest	Scaffold	Full	Major	2015-01-29	ASM83025v1	GCF_000830255.1	identical	Sulfuricurvum sp. PC08-66		Penn State	ftp://ftp.ncbi.nlm.nih.gov/genomes/all/GCA/000/830/255/GCA_000830255.1_ASM83025v1	derived from metagenome		2054	2054	0	GCA_000830255	1
GCA_000830275.1	GCA_000830275.1_ASM83027v1	1579370	Archaea	Unclassified_Archaea	Unclassified_Archaea	Unclassified_Archaea	Unclassified_Archaea	Unclassified_Archaea		archaeon_GW2011_AR10	Archaea	Iainarchaeota	Iainarchaeia	Iainarchaeales	GW2011-AR10	GW2011-AR10	GW2011-AR10 sp000830275	Complete Genome	858024691358025	0.617283950617284	PRJNA268032	SAMN03217306		NA	1579370		latest	Complete Genome	Full	Major	2015-01-29	ASM83027v1	NA	NA	archaeon GW2011_AR10		Banfield Lab, University of California, Berkeley	ftp://ftp.ncbi.nlm.nih.gov/genomes/all/GCA/000/830/275/GCA_000830275.1_ASM83027v1	derived from metagenome		1339	1339	0	GCA_000830275	1
GCA_000830295.1	GCA_000830295.1_ASM83029v1	1579373	Archaea	Unclassified_Archaea	Unclassified_Archaea	Unclassified_Archaea	Unclassified_Archaea	Unclassified_Archaea		archaeon_GW2011_AR15	Archaea	Nanoarchaeota	Nanoarchaeia	Woesearchaeales	GW2011-AR15	GW2011-AR15	GW2011-AR15 sp000830295	Chromosome	851851851851852	123456790123457	PRJNA268032	SAMN03217309		NA	1579373		latest	Chromosome	Full	Major	2015-01-29	ASM83029v1	NA	NA	archaeon GW2011_AR15		Banfield Lab, University of California, Berkeley	ftp://ftp.ncbi.nlm.nih.gov/genomes/all/GCA/000/830/295/GCA_000830295.1_ASM83029v1	derived from environmental source		1308	1308	0	GCA_000830295	1
GCA_000830315.1	GCA_000830315.1_ASM83031v1	1579378	Archaea	Unclassified_Archaea	Unclassified_Archaea	Unclassified_Archaea	Unclassified_Archaea	Unclassified_Archaea		archaeon_GW2011_AR20	Archaea	Nanoarchaeota	Nanoarchaeia	SCGC-AAA011-G17	GW2011-AR20	GW2011-AR20	GW2011-AR20 sp000830315	Complete Genome	697530864197531	0	PRJNA268032	SAMN03217314		NA	1579378		latest	Complete Genome	Full	Major	2015-01-29	ASM83031v1	NA	NA	archaeon GW2011_AR20		Banfield Lab, University of California, Berkeley	ftp://ftp.ncbi.nlm.nih.gov/genomes/all/GCA/000/830/315/GCA_000830315.1_ASM83031v1	derived from metagenome		1010	1010	0	GCA_000830315	1
GCA_000830435.1	GCA_000830435.1_ASM83043v1	1481914	Bacteria	Pseudomonadota	Gammaproteobacteria	Vibrionales	Vibrionaceae	Vibrio		Vibrio_ishigakensis	Bacteria	Proteobacteria	Gammaproteobacteria	Enterobacterales	Vibrionaceae	Vibrio	Vibrio ishigakensis	Contig	949640287769784	287769784172662	PRJDB1704	SAMD00017304	BBSA00000000.1	NA	1481914		latest	Contig	Full	Major	2015-01-22	ASM83043v1	NA	NA	Vibrio ishigakensis	strain=JCM19232	The University of Tokyo	ftp://ftp.ncbi.nlm.nih.gov/genomes/all/GCA/000/830/435/GCA_000830435.1_ASM83043v1	many frameshifted proteins		6311	6311	0	GCA_000830435	1
GCA_000830455.1	GCA_000830455.1_ASM83045v1	1481926	Bacteria	Pseudomonadota	Gammaproteobacteria	Vibrionales	Vibrionaceae	Vibrio		Vibrio_sp._JCM_19236	Bacteria	Proteobacteria	Gammaproteobacteria	Enterobacterales	Vibrionaceae	Vibrio	Vibrio ishigakensis	Contig	877697841726619	359712230215827	PRJDB1708	SAMD00017308	BBSB00000000.1	NA	1481926		latest	Contig	Full	Major	2015-01-22	ASM83045v1	NA	NA	Vibrio sp. JCM 19236	strain=JCM19236	The University of Tokyo	ftp://ftp.ncbi.nlm.nih.gov/genomes/all/GCA/000/830/455/GCA_000830455.1_ASM83045v1	many frameshifted proteins		6631	6631	0	GCA_000830455	1
GCA_000932185.1	GCA_000932185.1_ASM93218v1	1592727	Bacteria	Actinomycetota	Actinomycetes	Kitasatosporales	Streptomycetaceae	Streptomyces		Streptomyces_sp._MBRL_10	NA	NA	NA	NA	NA	NA	NA	Contig	302158273381295	0.719424460431655	PRJNA271786	SAMN03277058	JXOL00000000.1	NA	1592727		latest	Contig	Full	Major	2015-02-24	ASM93218v1	NA	NA	Streptomyces sp. MBRL 10	strain=MBRL 10	National Centre for Cell Science	ftp://ftp.ncbi.nlm.nih.gov/genomes/all/GCA/000/932/185/GCA_000932185.1_ASM93218v1	fragmented assembly		1749	1749	0	GCA_000932185	1
GCA_000932205.1	GCA_000932205.1_ASM93220v1	1592330	Bacteria	Actinomycetota	Actinomycetes	Kitasatosporales	Streptomycetaceae	Streptomyces		Streptomyces_sp._MBRL_601	NA	NA	NA	NA	NA	NA	NA	Contig	525179856115108	0.719424460431655	PRJNA271732	SAMN03276541	JXOM00000000.1	NA	1592330		latest	Contig	Full	Major	2015-02-24	ASM93220v1	NA	NA	Streptomyces sp. MBRL 601	strain=MBRL 601	National Centre for Cell Science	ftp://ftp.ncbi.nlm.nih.gov/genomes/all/GCA/000/932/205/GCA_000932205.1_ASM93220v1	fragmented assembly		2647	2647	0	GCA_000932205	1
GCA_000934545.1	GCA_000934545.1_ASM93454v1	1565605	Bacteria	Pseudomonadota	Betaproteobacteria	Rhodocyclales	Rhodocyclaceae	Rugosibacter		Rugosibacter_aromaticivorans	Bacteria	Proteobacteria	Gammaproteobacteria	Burkholderiales	Rhodocyclaceae	Rugosibacter	Rugosibacter aromaticivorans	Complete Genome	913669064748201	0.719424460431655	PRJNA264992	SAMN03144834		NA	1565605		latest	Complete Genome	Full	Major	2015-02-25	ASM93454v1	NA	NA	Rugosibacter aromaticivorans	strain=Ca6	University of North Carolina - Chapel Hill	ftp://ftp.ncbi.nlm.nih.gov/genomes/all/GCA/000/934/545/GCA_000934545.1_ASM93454v1	missing rRNA genes	assembly from type material	2457	2457	0	GCA_000934545	1
GCA_000935025.1	GCA_000935025.1_ASM93502v1	1609977	Bacteria	Pseudomonadota	Alphaproteobacteria	Sphingomonadales	Sphingomonadaceae	Sphingomonas		Sphingomonas_hengshuiensis	Bacteria	Proteobacteria	Alphaproteobacteria	Sphingomonadales	Sphingomonadaceae	Sphingomonas	Sphingomonas hengshuiensis	Complete Genome	971223021582734	215827338129496	PRJNA274606	SAMN03329624		representative genome	1609977	soil of Hengshui Lake	latest	Complete Genome	Full	Major	2015-02-26	ASM93502v1	GCF_000935025.1	identical	Sphingomonas hengshuiensis	strain=WHSC-8	Hengshui University	ftp://ftp.ncbi.nlm.nih.gov/genomes/all/GCA/000/935/025/GCA_000935025.1_ASM93502v1		assembly from type material	4247	4247	33	GCA_000935025	1
GCA_000935965.1	GCA_000935965.1_PRJEB5506_assembly_1	1461583	Bacteria	Bacillota	Bacilli	Bacillales	Planococcaceae	Metalysinibacillus		Metalysinibacillus_saudimassiliensis	Bacteria	Firmicutes	Bacilli	Bacillales_A	Planococcaceae	Metalysinibacillus	Metalysinibacillus saudimassiliensis	Contig	985611510791367	143884892086331	PRJEB5506	SAMEA2659287		NA	1461583		latest	Contig	Partial	Major	2014-08-22	PRJEB5506_assembly_1	NA	NA	Metalysinibacillus saudimassiliensis		URMITE	ftp://ftp.ncbi.nlm.nih.gov/genomes/all/GCA/000/935/965/GCA_000935965.1_PRJEB5506_assembly_1	partial; untrustworthy as type		2610	2610	0	GCA_000935965	1
GCA_000947035.1	GCA_000947035.1_ThiCB2	554131	Bacteria	Pseudomonadota	Betaproteobacteria	Burkholderiales	Unclassified_Burkholderiales	Thiomonas		Thiomonas_sp._CB2	Bacteria	Proteobacteria	Gammaproteobacteria	Burkholderiales	Burkholderiaceae	Thiomonas	Thiomonas arsenitoxydans	Contig	97841726618705	287769784172662	PRJEB3960	SAMEA2518985		NA	554131		latest	Contig	Partial	Major	2014-07-26	ThiCB2	NA	NA	Thiomonas sp. CB2		GMGM-UMR7156-CNRS/UDS	ftp://ftp.ncbi.nlm.nih.gov/genomes/all/GCA/000/947/035/GCA_000947035.1_ThiCB2	partial		3783	3783	0	GCA_000947035	1
GCA_000953415.1	GCA_000953415.1_AF-CAI.1	91844	Bacteria	Pseudomonadota	Gammaproteobacteria	Oceanospirillales	Halomonadaceae	Candidatus_Portiera		Candidatus_Portiera_aleyrodidarum	NA	NA	NA	NA	NA	NA	NA	Complete Genome	697841726618705	0	PRJEB4468	SAMEA2820671		NA	91844		latest	Complete Genome	Full	Major	2015-03-04	AF-CAI.1	NA	NA	Candidatus_Portiera aleyrodidarum	strain=AF-CAI	ICBIBE	ftp://ftp.ncbi.nlm.nih.gov/genomes/all/GCA/000/953/415/GCA_000953415.1_AF-CAI.1	genome length too small		278	278	0	GCA_000953415	1
GCA_000954095.1	GCA_000954095.1_ASM95409v1	1609969	Bacteria	Candidatus_Omnitrophica	Unclassified_Candidatus_Omnitrophica	Unclassified_Candidatus_Omnitrophica	Unclassified_Candidatus_Omnitrophica	Candidatus_Omnitrophus		Candidatus_Omnitrophus_magneticus	Bacteria	Omnitrophota	Koll11	SKK-01	SKK-01	Omnitrophus_A	Omnitrophus_A magneticus	Contig	906474820143885	158273381294964	PRJNA273957	SAMN03316882	JYNY00000000.1	NA	1609969	SKK-01	latest	Contig	Full	Major	2015-03-16	ASM95409v1	NA	NA	Candidatus_Omnitrophus magneticus		Max Planck Institute for Marine Microbiology	ftp://ftp.ncbi.nlm.nih.gov/genomes/all/GCA/000/954/095/GCA_000954095.1_ASM95409v1	derived from single cell		2980	2980	0	GCA_000954095	1
GCA_000955875.1	GCA_000955875.1_ASM95587v1	1619947	Bacteria	Actinomycetota	Actinomycetes	Micrococcales	Intrasporangiaceae	Terrabacter		Terrabacter_sp._28	Bacteria	Actinobacteriota	Actinomycetia	Actinomycetales	Dermatophilaceae	Terrabacter	Terrabacter sp000955875	Scaffold	964028776978417	0	PRJNA275245	SAMN03340297	JYOE00000000.1	NA	1619947		latest	Scaffold	Full	Major	2015-03-18	ASM95587v1	GCF_000955875.1	identical	Terrabacter sp. 28	strain=28	Cornell University	ftp://ftp.ncbi.nlm.nih.gov/genomes/all/GCA/000/955/875/GCA_000955875.1_ASM95587v1	contaminated		3812	3812	0	GCA_000955875	1
GCA_000959025.1	GCA_000959025.1_ASM95902v1	1963032	Bacteria	Bacillota	Bacilli	Bacillales	Bacillaceae	Bacillus		Bacillus_intestinalis	Bacteria	Firmicutes	Bacilli	Bacillales	Bacillaceae	Bacillus	Bacillus spizizenii	Complete Genome	942446043165468	0	PRJNA277959	SAMN03400169		representative genome	1963032		latest	Complete Genome	Full	Major	2015-03-20	ASM95902v1	GCF_000959025.1	identical	Bacillus intestinalis	strain=T30	New England Biolabs	ftp://ftp.ncbi.nlm.nih.gov/genomes/all/GCA/000/959/025/GCA_000959025.1_ASM95902v1			3896	3896	0	GCA_000959025	1
GCA_000960725.1	GCA_000960725.1_ASM96072v1	1609970	Bacteria	Nitrospirota	Nitrospiria	Nitrospirales	Nitrospiraceae	Candidatus_Magnetoovum		Candidatus_Magnetoovum_chiemensis	NA	NA	NA	NA	NA	NA	NA	Contig	769784172661871	79136690647482	PRJNA274216	SAMN03323779	JZJI00000000.1	NA	1609970		latest	Contig	Full	Major	2015-03-23	ASM96072v1	NA	NA	Candidatus_Magnetoovum chiemensis	strain=CS-04	Max Planck Institute for Marine Microbiology	ftp://ftp.ncbi.nlm.nih.gov/genomes/all/GCA/000/960/725/GCA_000960725.1_ASM96072v1	derived from single cell		4121	4121	0	GCA_000960725	1
GCA_000960865.1	GCA_000960865.1_ASM96086v1	1609231	Archaea	Thermoproteota	Thermoprotei	Thermoproteales	Thermoproteaceae	Vulcanisaeta		Vulcanisaeta_sp._AZ3	NA	NA	NA	NA	NA	NA	NA	Contig	672839506172839	166666666666667	PRJNA273893	SAMN03323735	JZWU00000000.1	NA	1609231		latest	Contig	Full	Major	2015-03-23	ASM96086v1	NA	NA	Vulcanisaeta sp. AZ3		Center for Genomic Sciences	ftp://ftp.ncbi.nlm.nih.gov/genomes/all/GCA/000/960/865/GCA_000960865.1_ASM96086v1	derived from metagenome; fragmented assembly		1493	1493	0	GCA_000960865	1
GCA_000960885.1	GCA_000960885.1_ASM96088v1	1609232	Archaea	Thermoproteota	Thermoprotei	Thermoproteales	Thermoproteaceae	Thermoproteus		Thermoproteus_sp._AZ2	Archaea	Thermoproteota	Thermoproteia	Thermoproteales	Thermoproteaceae	Thermoproteus	Thermoproteus sp000960885	Contig	858024691358025	0	PRJNA273893	SAMN03323733	JZWT00000000.1	NA	1609232		latest	Contig	Full	Major	2015-03-23	ASM96088v1	GCF_000960885.1	identical	Thermoproteus sp. AZ2		Center for Genomic Sciences	ftp://ftp.ncbi.nlm.nih.gov/genomes/all/GCA/000/960/885/GCA_000960885.1_ASM96088v1	derived from metagenome		1703	1703	0	GCA_000960885	1
GCA_000961575.1	GCA_000961575.1_41k	1629715	Bacteria	Bacillota	Clostridia	Eubacteriales	Peptococcaceae	Unclassified_Peptococcaceae		Peptococcaceae_bacterium_BRH_c8a	Bacteria	Firmicutes_B	Desulfotomaculia	Desulfotomaculales	Desulfallaceae	BRH-c8a	BRH-c8a sp000961575	Contig	935251798561151	143884892086331	PRJNA257561	SAMN03400145	LADP00000000.1	NA	1629715	BRH_c8a	latest	Contig	Full	Major	2015-03-24	41k	GCF_000961575.1	identical	Peptococcaceae bacterium BRH_c8a		EPFL	ftp://ftp.ncbi.nlm.nih.gov/genomes/all/GCA/000/961/575/GCA_000961575.1_41k	derived from metagenome		3469	3469	0	GCA_000961575	1
GCA_000961585.1	GCA_000961585.1_41k	1629716	Bacteria	Bacillota	Clostridia	Eubacteriales	Peptococcaceae	Unclassified_Peptococcaceae		Peptococcaceae_bacterium_BRH_c4a	Bacteria	Firmicutes_B	Desulfotomaculia	Desulfotomaculales	Desulfocucumaceae	BRHc4a	BRHc4a sp000961585	Contig	899280575539568	0	PRJNA257561	SAMN03400146	LADN00000000.1	NA	1629716	BRH_c4a	latest	Contig	Full	Major	2015-03-24	41k	GCF_000961585.1	identical	Peptococcaceae bacterium BRH_c4a		EPFL	ftp://ftp.ncbi.nlm.nih.gov/genomes/all/GCA/000/961/585/GCA_000961585.1_41k	derived from metagenome		2960	2960	0	GCA_000961585	1
GCA_000961595.1	GCA_000961595.1_41k	1629717	Bacteria	Bacillota	Clostridia	Eubacteriales	Peptococcaceae	Unclassified_Peptococcaceae		Peptococcaceae_bacterium_BRH_c4b	Bacteria	Firmicutes_B	Desulfotomaculia	Desulfotomaculales	Desulfocucumaceae	Desulfocucumis	Desulfocucumis sp000961595	Contig	949640287769784	0	PRJNA257561	SAMN03400147	LADO00000000.1	NA	1629717	BRH_c4b	latest	Contig	Full	Major	2015-03-24	41k	GCF_000961595.1	identical	Peptococcaceae bacterium BRH_c4b		EPFL	ftp://ftp.ncbi.nlm.nih.gov/genomes/all/GCA/000/961/595/GCA_000961595.1_41k	derived from metagenome		3111	3111	0	GCA_000961595	1
GCA_000961635.1	GCA_000961635.1_41k	1629712	Bacteria	Pseudomonadota	Alphaproteobacteria	Hyphomicrobiales	Phyllobacteriaceae	Hoeflea		Hoeflea_sp._BRH_c9	Bacteria	Proteobacteria	Alphaproteobacteria	Rhizobiales	Rhizobiaceae	Hoeflea	Hoeflea sp000961635	Contig	784172661870504	0	PRJNA257561	SAMN03400156	LADQ00000000.1	NA	1629712	BRH_c9	latest	Contig	Full	Major	2015-03-24	41k	GCF_000961635.1	identical	Hoeflea sp. BRH_c9		EPFL	ftp://ftp.ncbi.nlm.nih.gov/genomes/all/GCA/000/961/635/GCA_000961635.1_41k	derived from metagenome		3670	3670	0	GCA_000961635	1
GCA_000961645.1	GCA_000961645.1_41k	1629722	Bacteria	Pseudomonadota	Gammaproteobacteria	Unclassified_Gammaproteobacteria	Unclassified_Gammaproteobacteria	Unclassified_Gammaproteobacteria		Gammaproteobacteria_bacterium_BRH_c0	Bacteria	Proteobacteria	Gammaproteobacteria	Pseudomonadales	Porticoccaceae	BRH-c0	BRH-c0 sp000961645	Contig	928057553956834	143884892086331	PRJNA257561	SAMN03400151	LADM00000000.1	NA	1629722	BRH_c0	latest	Contig	Full	Major	2015-03-24	41k	GCF_000961645.1	identical	Gammaproteobacteria bacterium BRH_c0		EPFL	ftp://ftp.ncbi.nlm.nih.gov/genomes/all/GCA/000/961/645/GCA_000961645.1_41k	derived from metagenome		2967	2967	0	GCA_000961645	1
GCA_000961655.1	GCA_000961655.1_41k	1629708	Bacteria	Thermodesulfobacteriota	Desulfobacteria	Desulfobacterales	Desulfosarcinaceae	Desulfatitalea		Desulfatitalea_sp._BRH_c12	Bacteria	Desulfobacterota	Desulfobacteria	Desulfobacterales	Desulfosarcinaceae	Desulfatitalea	Desulfatitalea sp000961655	Contig	942446043165468	287769784172662	PRJNA257561	SAMN03400142	LADR00000000.1	NA	1629708	BRH_c12	latest	Contig	Full	Major	2015-03-24	41k	GCF_000961655.1	identical	Desulfatitalea sp. BRH_c12		EPFL	ftp://ftp.ncbi.nlm.nih.gov/genomes/all/GCA/000/961/655/GCA_000961655.1_41k	derived from metagenome		4427	4427	0	GCA_000961655	1
GCA_000961695.1	GCA_000961695.1_41k	1629720	Bacteria	Pseudomonadota	Alphaproteobacteria	Hyphomonadales	Hyphomonadaceae	Unclassified_Hyphomonadaceae		Hyphomonadaceae_bacterium_BRH_c29	Bacteria	Proteobacteria	Alphaproteobacteria	Caulobacterales	Hyphomonadaceae	Hyphomonas	Hyphomonas sp000961695	Contig	935251798561151	143884892086331	PRJNA257561	SAMN03400153	LADW00000000.1	NA	1629720	BRH_c29	latest	Contig	Full	Major	2015-03-24	41k	GCF_000961695.1	identical	Hyphomonadaceae bacterium BRH_c29		EPFL	ftp://ftp.ncbi.nlm.nih.gov/genomes/all/GCA/000/961/695/GCA_000961695.1_41k	derived from metagenome		3317	3317	0	GCA_000961695	1
GCA_000961715.1	GCA_000961715.1_41k	1629709	Bacteria	Pseudomonadota	Alphaproteobacteria	Rhodobacterales	Roseobacteraceae	Roseovarius		Roseovarius_sp._BRH_c41	Bacteria	Proteobacteria	Alphaproteobacteria	Rhodobacterales	Rhodobacteraceae	Roseovarius	Roseovarius sp000152845	Contig	956834532374101	431654676258993	PRJNA257561	SAMN03400149	LADY00000000.1	NA	1629709	BRH_c41	latest	Contig	Full	Major	2015-03-24	41k	GCF_000961715.1	identical	Roseovarius sp. BRH_c41		EPFL	ftp://ftp.ncbi.nlm.nih.gov/genomes/all/GCA/000/961/715/GCA_000961715.1_41k	derived from metagenome		4671	4671	0	GCA_000961715	1
GCA_000961725.1	GCA_000961725.1_41k	1629713	Bacteria	Thermodesulfobacteriota	Desulfobulbia	Desulfobulbales	Desulfobulbaceae	Unclassified_Desulfobulbaceae		Desulfobulbaceae_bacterium_BRH_c16a	Bacteria	Desulfobacterota	Desulfobulbia	Desulfobulbales	Desulfocapsaceae	Desulforhopalus	Desulforhopalus sp000961725	Contig	863309352517986	359712230215827	PRJNA257561	SAMN03400143	LADS00000000.1	NA	1629713	BRH_c16a	latest	Contig	Full	Major	2015-03-24	41k	GCF_000961725.1	identical	Desulfobulbaceae bacterium BRH_c16a		EPFL	ftp://ftp.ncbi.nlm.nih.gov/genomes/all/GCA/000/961/725/GCA_000961725.1_41k	derived from metagenome		5037	5037	0	GCA_000961725	1
GCA_000961745.1	GCA_000961745.1_41k	1629718	Bacteria	Pseudomonadota	Alphaproteobacteria	Rhodospirillales	Rhodospirillaceae	Unclassified_Rhodospirillaceae		Rhodospirillaceae_bacterium_BRH_c57	Bacteria	Proteobacteria	Alphaproteobacteria	Rhodospirillales	Rhodospirillaceae	BRH-c57	BRH-c57 sp000961745	Contig	820143884892086	0.719424460431655	PRJNA257561	SAMN03400148	LAEA00000000.1	NA	1629718	BRH_c57	latest	Contig	Full	Major	2015-03-24	41k	GCF_000961745.1	identical	Rhodospirillaceae bacterium BRH_c57		EPFL	ftp://ftp.ncbi.nlm.nih.gov/genomes/all/GCA/000/961/745/GCA_000961745.1_41k	derived from metagenome		3424	3424	0	GCA_000961745	1
GCA_000961765.1	GCA_000961765.1_41k	1629719	Bacteria	Bacillota	Clostridia	Eubacteriales	Clostridiaceae	Unclassified_Clostridiaceae		Clostridiaceae_bacterium_BRH_c20a	Bacteria	Firmicutes_B	Peptococcia	Peptococcales	BICA1-8	BICA1-8	BICA1-8 sp000961765	Contig	949640287769784	143884892086331	PRJNA257561	SAMN03400150	LADT00000000.1	NA	1629719	BRH_c20a	latest	Contig	Full	Major	2015-03-24	41k	GCF_000961765.1	identical	Clostridiaceae bacterium BRH_c20a		EPFL	ftp://ftp.ncbi.nlm.nih.gov/genomes/all/GCA/000/961/765/GCA_000961765.1_41k	derived from metagenome		3868	3868	0	GCA_000961765	1
GCA_000961795.1	GCA_000961795.1_41k	1629710	Bacteria	Pseudomonadota	Alphaproteobacteria	Hyphomonadales	Hyphomonadaceae	Hyphomonas		Hyphomonas_sp._BRH_c22	Bacteria	Proteobacteria	Alphaproteobacteria	Caulobacterales	Hyphomonadaceae	Hyphomonas	Hyphomonas sp000961795	Contig	971223021582734	863309352517986	PRJNA257561	SAMN03400152	LADU00000000.1	NA	1629710	BRH_c22	latest	Contig	Full	Major	2015-03-24	41k	GCF_000961795.1	identical	Hyphomonas sp. BRH_c22		EPFL	ftp://ftp.ncbi.nlm.nih.gov/genomes/all/GCA/000/961/795/GCA_000961795.1_41k	derived from metagenome		3624	3624	0	GCA_000961795	1
GCA_000961805.1	GCA_000961805.1_41k	1629714	Bacteria	Bacillota	Clostridia	Eubacteriales	Peptococcaceae	Unclassified_Peptococcaceae		Peptococcaceae_bacterium_BRH_c23	Bacteria	Firmicutes_B	Desulfitobacteriia	Desulfitobacteriales	Desulfitobacteriaceae	Desulfosporosinus	Desulfosporosinus sp000961805	Contig	913669064748201	287769784172662	PRJNA257561	SAMN03400144	LADV00000000.1	NA	1629714	BRH_c23	latest	Contig	Full	Major	2015-03-24	41k	GCF_000961805.1	identical	Peptococcaceae bacterium BRH_c23		EPFL	ftp://ftp.ncbi.nlm.nih.gov/genomes/all/GCA/000/961/805/GCA_000961805.1_41k	derived from metagenome		5037	5037	0	GCA_000961805	1
GCA_000961835.1	GCA_000961835.1_41k	1629711	Bacteria	Pseudomonadota	Gammaproteobacteria	Pseudomonadales	Pseudomonadaceae	Pseudomonas		Pseudomonas_sp._BRH_c35	NA	NA	NA	NA	NA	NA	NA	Contig	899280575539568	719424460431655	PRJNA257561	SAMN03400154	LADX00000000.1	NA	1629711	BRH_c35	latest	Contig	Full	Major	2015-03-24	41k	GCF_000961835.1	identical	Pseudomonas sp. BRH_c35		EPFL	ftp://ftp.ncbi.nlm.nih.gov/genomes/all/GCA/000/961/835/GCA_000961835.1_41k	derived from metagenome		3110	3110	0	GCA_000961835	1
GCA_000961845.1	GCA_000961845.1_41k	1629721	Bacteria	Bacteroidota	Flavobacteriia	Flavobacteriales	Unclassified_Flavobacteriales	Unclassified_Flavobacteriales		Flavobacteriales_bacterium_BRH_c54	Bacteria	Bacteroidota	Bacteroidia	Flavobacteriales	Vicingaceae	BRH-c54	BRH-c54 sp000961845	Contig	884892086330935	0.719424460431655	PRJNA257561	SAMN03400155	LADZ00000000.1	NA	1629721	BRH_c54	latest	Contig	Full	Major	2015-03-24	41k	GCF_000961845.1	identical	Flavobacteriales bacterium BRH_c54		EPFL	ftp://ftp.ncbi.nlm.nih.gov/genomes/all/GCA/000/961/845/GCA_000961845.1_41k	derived from metagenome		2330	2330	0	GCA_000961845	1
GCA_000963235.1	GCA_000963235.1_ASM96323v1	29290	Bacteria	Nitrospirota	Nitrospiria	Nitrospirales	Nitrospiraceae	Candidatus_Magnetobacterium		Candidatus_Magnetobacterium_bavaricum	NA	NA	NA	NA	NA	NA	NA	Scaffold	841726618705036	136690647482014	PRJNA274247	SAMN03324062	LACI00000000.1	NA	29290	TM-1	latest	Scaffold	Full	Major	2015-03-25	ASM96323v1	NA	NA	Candidatus_Magnetobacterium bavaricum		Max Planck Institute for Marine Microbiology	ftp://ftp.ncbi.nlm.nih.gov/genomes/all/GCA/000/963/235/GCA_000963235.1_ASM96323v1	derived from single cell; fragmented assembly		6537	6537	0	GCA_000963235	1
GCA_000966985.1	GCA_000966985.1_ASM96698v1	1609134	Bacteria	Actinomycetota	Actinomycetes	Kitasatosporales	Streptomycetaceae	Streptomyces		Streptomyces_sp._NRRL_S-444	NA	NA	NA	NA	NA	NA	NA	Contig	870503597122302	431654676258993	PRJNA238534	SAMN03323302	JZWX00000000.1	NA	1609134		latest	Contig	Full	Major	2015-03-31	ASM96698v1	NA	NA	Streptomyces sp. NRRL S-444	strain=NRRL S-444	University of Illinois	ftp://ftp.ncbi.nlm.nih.gov/genomes/all/GCA/000/966/985/GCA_000966985.1_ASM96698v1	fragmented assembly; many frameshifted proteins		8021	8021	0	GCA_000966985	1
GCA_000970375.1	GCA_000970375.1_ASM97037v1	69896	Bacteria	Mycoplasmatota	Mollicutes	Acholeplasmatales	Acholeplasmataceae	Candidatus_Phytoplasma		Candidatus_Phytoplasma_solani	Bacteria	Firmicutes	Bacilli	Acholeplasmatales	Acholeplasmataceae	Phytoplasma	Phytoplasma solani	Chromosome	827338129496403	0	PRJEB1231	SAMEA4532330		NA	69896		latest	Chromosome	Full	Major	2013-10-22	ASM97037v1	GCF_000970375.1	identical	Candidatus_Phytoplasma solani	strain=284/09	MPIMG	ftp://ftp.ncbi.nlm.nih.gov/genomes/all/GCA/000/970/375/GCA_000970375.1_ASM97037v1	missing rRNA genes		520	520	0	GCA_000970375	1
GCA_000970895.1	GCA_000970895.1_ASM97089v1	1607817	Bacteria	Pseudomonadota	Alphaproteobacteria	Rickettsiales	Unclassified_Rickettsiales	Candidatus_Arcanobacter		Candidatus_Arcanobacter_lacustris	Bacteria	Proteobacteria	Alphaproteobacteria	Rickettsiales	Arcanobacteraceae	Arcanobacter	Arcanobacter lacustris	Contig	517985611510791	0	PRJNA272967	SAMN03288865	JYHA00000000.1	NA	1607817		latest	Contig	Full	Major	2015-04-08	ASM97089v1	NA	NA	Candidatus_Arcanobacter lacustris	strain=SCGC AAA041-L04	Uppsala University	ftp://ftp.ncbi.nlm.nih.gov/genomes/all/GCA/000/970/895/GCA_000970895.1_ASM97089v1	derived from single cell		882	882	0	GCA_000970895	1
GCA_000974725.1	GCA_000974725.1_ASM97472v1	1604132	Bacteria	Pseudomonadota	Alphaproteobacteria	Hyphomicrobiales	Methylobacteriaceae	Methylobacterium		Methylobacterium_sp._ME121	Bacteria	Proteobacteria	Alphaproteobacteria	Rhizobiales	Beijerinckiaceae	Methylobacterium	Methylobacterium organophilum	Contig	935251798561151	287769784172662	PRJDB3462	SAMD00024962	BBUX00000000.1	NA	1604132		latest	Contig	Full	Major	2015-03-10	ASM97472v1	GCF_000974725.1	identical	Methylobacterium sp. ME121	strain=ME121	Toyo University	ftp://ftp.ncbi.nlm.nih.gov/genomes/all/GCA/000/974/725/GCA_000974725.1_ASM97472v1	contaminated		6676	6676	0	GCA_000974725	1
GCA_000986845.1	GCA_000986845.1_ASM98684v1	1538547	Archaea	Candidatus_Lokiarchaeota	Unclassified_Candidatus_Lokiarchaeota	Unclassified_Candidatus_Lokiarchaeota	Unclassified_Candidatus_Lokiarchaeota	Candidatus_Lokiarchaeum		Candidatus_Lokiarchaeum_sp._GC14_75	NA	NA	NA	NA	NA	NA	NA	Contig	919753086419753	45679012345679	PRJNA259156	SAMN03002197	JYIM00000000.1	NA	1538547	GC14_75	latest	Contig	Full	Major	2015-05-01	ASM98684v1	NA	NA	Lokiarchaeum sp. GC14_75		Uppsala University	ftp://ftp.ncbi.nlm.nih.gov/genomes/all/GCA/000/986/845/GCA_000986845.1_ASM98684v1	derived from metagenome		5384	5384	0	GCA_000986845	1
GCA_000987045.1	GCA_000987045.1_ASM98704v1	1605376	Bacteria	Bacillota	Clostridia	Eubacteriales	Unclassified_Eubacteriales	Unclassified_Eubacteriales		Clostridiales_bacterium_PH28_bin88	Bacteria	Firmicutes_B	Moorellia	PH28-bin88	PH28-bin88	PH28-bin88	PH28-bin88 sp000987045	Scaffold	971223021582734	359712230215827	PRJNA272887	SAMN03287581	LAKY00000000.1	NA	1605376		latest	Scaffold	Full	Major	2015-05-01	ASM98704v1	GCF_000987045.1	identical	Clostridiales bacterium PH28_bin88		Australian Centre for Ecogenomics	ftp://ftp.ncbi.nlm.nih.gov/genomes/all/GCA/000/987/045/GCA_000987045.1_ASM98704v1	derived from environmental source		4257	4257	0	GCA_000987045	1
GCA_000987375.1	GCA_000987375.1_ASM98737v1	380242	Bacteria	Planctomycetota	Candidatus_Brocadiia	Candidatus_Brocadiales	Candidatus_Brocadiaceae	Candidatus_Brocadia		Candidatus_Brocadia_fulgida	Bacteria	Planctomycetota	Brocadiae	Brocadiales	Brocadiaceae	Brocadia	Brocadia fulgida	Contig	935251798561151	0.719424460431655	PRJNA263557	SAMN03103757	LAQJ00000000.1	NA	380242	RU1	latest	Contig	Full	Major	2015-05-01	ASM98737v1	NA	NA	Candidatus_Brocadia fulgida		Radboud University Nijmegen	ftp://ftp.ncbi.nlm.nih.gov/genomes/all/GCA/000/987/375/GCA_000987375.1_ASM98737v1	derived from metagenome		3401	3401	0	GCA_000987375	1
GCA_000987835.1	GCA_000987835.1_ASM98783v1	206403	Bacteria	Campylobacterota	Epsilonproteobacteria	Campylobacterales	Sulfurovaceae	Sulfurovum		Sulfurovum_lithotrophicum	Bacteria	Campylobacterota	Campylobacteria	Campylobacterales	Sulfurovaceae	Sulfurovum	Sulfurovum lithotrophicum	Complete Genome	971223021582734	287769784172662	PRJNA279430	SAMN03494311		representative genome	206403		latest	Complete Genome	Full	Major	2015-05-04	ASM98783v1	GCF_000987835.1	identical	Sulfurovum lithotrophicum	strain=ATCC BAA-797	KRIBB	ftp://ftp.ncbi.nlm.nih.gov/genomes/all/GCA/000/987/835/GCA_000987835.1_ASM98783v1		assembly from type material	2092	2092	0	GCA_000987835	1
GCA_000989165.1	GCA_000989165.1_ASM98916v1	1618582	Bacteria	Candidatus_Woesebacteria	Unclassified_Candidatus_Woesebacteria	Unclassified_Candidatus_Woesebacteria	Unclassified_Candidatus_Woesebacteria	Unclassified_Candidatus_Woesebacteria		Candidatus_Woesebacteria_bacterium_GW2011_GWC1_30_29	Bacteria	Patescibacteria	Microgenomatia	GWA2-44-7	UBA8517	GWF1-31-35	GWF1-31-35 sp001029755	Contig	726618705035971	0	PRJNA273161	SAMN03319240	LBNZ00000000.1	NA	1618582		latest	Contig	Full	Major	2015-05-07	ASM98916v1	NA	NA	Candidatus_Woesebacteria bacterium GW2011_GWC1_30_29		Banfield Lab, University of California, Berkeley	ftp://ftp.ncbi.nlm.nih.gov/genomes/all/GCA/000/989/165/GCA_000989165.1_ASM98916v1	derived from metagenome		906	906	0	GCA_000989165	1
GCA_000989175.1	GCA_000989175.1_ASM98917v1	1618771	Bacteria	Candidatus_Nomurabacteria	Unclassified_Candidatus_Nomurabacteria	Unclassified_Candidatus_Nomurabacteria	Unclassified_Candidatus_Nomurabacteria	Unclassified_Candidatus_Nomurabacteria		Candidatus_Nomurabacteria_bacterium_GW2011_GWF2_30_133	Bacteria	Patescibacteria	Paceibacteria	UBA9983_A	UBA9973	UBA9973	UBA9973 sp000989515	Scaffold	798561151079137	0	PRJNA273161	SAMN03319239	LBNY00000000.1	NA	1618771		latest	Scaffold	Full	Major	2015-05-07	ASM98917v1	NA	NA	Candidatus_Nomurabacteria bacterium GW2011_GWF2_30_133		Banfield Lab, University of California, Berkeley	ftp://ftp.ncbi.nlm.nih.gov/genomes/all/GCA/000/989/175/GCA_000989175.1_ASM98917v1	derived from metagenome		672	672	0	GCA_000989175	1
GCA_000989195.1	GCA_000989195.1_ASM98919v1	1619078	Bacteria	Unclassified_Bacteria	Unclassified_Bacteria	Unclassified_Bacteria	Unclassified_Bacteria	Unclassified_Bacteria		candidate_division_TM6_bacterium_GW2011_GWF2_30_66	Bacteria	Dependentiae	Babeliae	Babeliales	Vermiphilaceae	GWF2-30-66	GWF2-30-66 sp000989195	Scaffold	798561151079137	0	PRJNA273161	SAMN03319241	LBOA00000000.1	NA	1619078		latest	Scaffold	Full	Major	2015-05-07	ASM98919v1	NA	NA	candidate division TM6 bacterium GW2011_GWF2_30_66		Banfield Lab, University of California, Berkeley	ftp://ftp.ncbi.nlm.nih.gov/genomes/all/GCA/000/989/195/GCA_000989195.1_ASM98919v1	derived from metagenome		932	932	0	GCA_000989195	1
GCA_000989245.1	GCA_000989245.1_ASM98924v1	1618591	Bacteria	Candidatus_Woesebacteria	Unclassified_Candidatus_Woesebacteria	Unclassified_Candidatus_Woesebacteria	Unclassified_Candidatus_Woesebacteria	Unclassified_Candidatus_Woesebacteria		Candidatus_Woesebacteria_bacterium_GW2011_GWD1_31_12	Bacteria	Patescibacteria	Microgenomatia	GWA2-44-7	UBA8517	GWF1-31-35	GWF1-31-35 sp001029755	Contig	726618705035971	0	PRJNA273161	SAMN03319242	LBOB00000000.1	NA	1618591		latest	Contig	Full	Major	2015-05-07	ASM98924v1	NA	NA	Candidatus_Woesebacteria bacterium GW2011_GWD1_31_12		Banfield Lab, University of California, Berkeley	ftp://ftp.ncbi.nlm.nih.gov/genomes/all/GCA/000/989/245/GCA_000989245.1_ASM98924v1	derived from metagenome		915	915	0	GCA_000989245	1
[truncated: 34,656 more rows]
