# Supplementary material for: Archaeal heme a synthase: evolutionary trajectory distinct from bacterial homologs
Source: Front Microbiol. 2026 Jan 2;16:1706049. doi: 10.3389/fmicb.2025.1706049 (PMC12808453; doi:10.3389/fmicb.2025.1706049)
Supplement: Supplementary file 4 [file Table_3.XLSX]

## Sheet: Sequence Degli Esposti et al
Supplementary Table 3.Sequences added from Degli Esposti et al 2021 with type classification
types 1-2
RMH62643.1_CtaA_type_2_Calditrichaeota_bacterium_isolate_J004_k99_788863
WP_012026872.1_CtaA_type_2_Flavobacterium_johnsoniae
WP_041097518.1_CtaA_type_2_in_doublet_Sulfuritalea_hydrogenivorans
WP_011384617.1_CtaA_type_2_Magnetospirillum_magneticum
WP_072434975.1_ClaA_type_1.0_Staphylococcus_multispecies
WP_062762558.1_CtaA_type_1.1__synthase_Tistrella_mobilis
EDG77812.1_CtaA_type_1.1_marine_metagenome_GOS1
WP_098504290.1_CtaA_type_1.1_Thermoflexus_hugenholtzii
OJW49327.1_CtaA_type_1.1_Candidatus_Accumulibacter_sp._66-26
PZN76834.1_CtaA_type_1.1_Proteobacteria_bacterium_isolate_ZC4RG24
WP_011142162.1_CtaA_type_1.1_Gloeobacter_violaceus
WP_011294411.1_CtaA_type_1.1_Prochlorococcus_marinus
RPJ71692.1_CtaA_type_1.1_of_CtaAB_Alphaproteobacteria_bacterium_isolate_maxbin2.0024
WP_102242031.1_CtaA_type_1.1_of_CtaAB_fused_Bacteriovorax_stolpii
WP_083805082.1_type_1.5_Chthoniobacter_flavus
WP_013563749.1_CtaA_type_1.5_Isosphaera_pallida
WP_103028522.1__CtaA_type_1.5_Salinibacter_altiplanensis
WP_012463762.1_CtaA_type_1.5_Methylacidiphilum_infernorum
RIL09501.1_CtaA_type_1.5_Proteobacteria_bacterium_isolate_PRO7
OGW89061.1_CtaA_type_1.5_Omnitrophica_bacterium_RIFCSPLOWO2_01_FULL_50_24
RKU08837.1_CtaA_type_1.5_Candidatus_Poribacteria_bacterium_isolate_PCPOR4
RMF61787.1_CtaA_type_1.5__Calditrichaeota_bacterium_isolate_J070
WP_124105194.1_CtaA_type_1.0_of_CtaAB_Thermus_thermophilus
WP_029455177_type_2_Pelagibacter_ubique
WP_162005611_type_1.1_Dictyobacter_vulcani
WP_054971318_type_1_Alicyclobacillus_ferroxydans
NOT77411_type_1.1_CtaAB_Bacteriovoracaceae_P_RSF_NP_05
WP_043580054_type_2_Gemmatimonas_phototrophica
OQY89546_type_2_Anaerolineae_UTCFX1
RIL09501_type_1.1_Proteobacteria_PR07
type 0
PSN93460.1_CtaA_Candidatus_Marsarchaeota_G2_archaeon_ECH_B_2
WP_011178101.1_CtaA_Picrophilus_Thermoplasmata
WP_009073043.1_CtaA_Metallosphaera_yellowstonensis
WP_054838554.1_CtaA_Sulfolobus_metallicus
OJU85824.1_CtaA_ancestral_Solirubrobacterales_bacterium_70-9
RKF00309.1_CtaA_ancestral_Salinisphaera_sp._LB1
OBS10933.1_CtaA_ancestral_Acidihalobacter_prosperus_F5
WP_035838712.1_CtaA_ancestral_Defluviimonas_sp._20V17
WP_081129996.1_CtaA_ancestral_Metallibacterium_scheffleri
WP_110138546.1_CtaA_ancestral_Acidiferrobacter_sp._SPIII_3
WP_123101892.1_CtaA_ancestral_Acidithiobacillus_sp._CJ-2
ACK78561.1_CtaA_ancestral_Acidithiobacillus_ferrooxidans_ATCC_23270
CDQ12450.1_CtaA_ancestral_Acidithiobacillus_ferrivorans
AEM47987.1_CtaA_ancestral_Acidithiobacillus_ferrivorans_SS3
DUF420
BAF67254.1_CtaM_DUF420_Staphylococcus_aureus_subsp._aureus_str._Newman
WP_069185604.1_DUF420_Candidatus_Terasakiella_magnetica
WP_069957975.1_DUF420_Magnetovibrio_blakemorei
OGT94872.1_DUF420_Gemmatimonadetes_bacterium_GWC2_71_9
GBD06424.1_DUF420_bacterium_HR21
