# Supplementary material for: Archaeal heme a synthase: evolutionary trajectory distinct from bacterial homologs
Source: Front Microbiol. 2026 Jan 2;16:1706049. doi: 10.3389/fmicb.2025.1706049 (PMC12808453; doi:10.3389/fmicb.2025.1706049)
Supplement: Supplementary file 5 [file Table_4.XLSX]

## Sheet: Annotation
Supplementary Table 4. Functional annotation of HAS sequences
Genome	Assembly_Level	Accession	Cluster	Type	KEGG	Seqlen	Superfamily	Interpro	PFAM	CDD	NCBIFam	Gene3D	Panther	FunFam	PIRSF	ProSiteProfiles	Coils	MobiDBLite	SMART	PRINTS	TMHMM	Domain	Phylum	Class	Order	Family	Genus	Species	Strain
GCF_000010785.1_ASM1078v1	Complete_Genome	WP_012963338.1	2	1B	K02259|heme_a_synthase_[EC:1.17.99.9]	285	-	IPR003780|COX15/CtaA_family;IPR050450|COX15/CtaA_Heme_A_Synthase	PF02628|Cytochrome_oxidase_assembly_protein(52:266);PF02628|Cytochrome_oxidase_assembly_protein(4:48)	-	-	-	PTHR35457|HEME_A_SYNTHASE(3:139)	-	-	-	-	-	-	-	7	Bacteria	Aquificota	Aquificae	Aquificales	Aquificaceae	Hydrogenobacter	Hydrogenobacter_thermophilus	Hydrogenobacter_thermophilus_TK-6
GCF_000010825.1_ASM1082v1	Complete_Genome	WP_003629845.1	1	2	K02259|heme_a_synthase_[EC:1.17.99.9]	359	-	IPR023754|Heme_A_synthase,_type_2;IPR003780|COX15/CtaA_family	PF02628|Cytochrome_oxidase_assembly_protein(22:345)	-	-	-	PTHR23289|CYTOCHROME_C_OXIDASE_ASSEMBLY_PROTEIN_COX15(8:356)	-	-	MF_01665|Heme_A_synthase_[ctaA].(16:355)	-	-	-	-	8	Bacteria	Pseudomonadota	Alphaproteobacteria	Rhodospirillales	Acetobacteraceae	Acetobacter	Acetobacter_pasteurianus	Acetobacter_pasteurianus_IFO_3283-01
GCF_000011085.1_ASM1108v1	Complete_Genome	WP_011222430.1	6	1A	K02259|heme_a_synthase_[EC:1.17.99.9]	205	-	IPR050450|COX15/CtaA_Heme_A_Synthase;IPR003780|COX15/CtaA_family	PF02628|Cytochrome_oxidase_assembly_protein(59:200)	-	-	-	PTHR35457|HEME_A_SYNTHASE(56:199)	-	-	-	-	-	-	-	4	Archaea	Euryarchaeota	Halobacteria	Halobacteriales	Haloarculaceae	Haloarcula	Haloarcula_marismortui	Haloarcula_marismortui_ATCC_43049
GCF_000011125.1_ASM1112v1	Complete_Genome	WP_148679085.1	6	1A	K02259|heme_a_synthase_[EC:1.17.99.9]	161	-	IPR050450|COX15/CtaA_Heme_A_Synthase;IPR003780|COX15/CtaA_family	PF02628|Cytochrome_oxidase_assembly_protein(21:67)	-	-	-	PTHR35457|HEME_A_SYNTHASE(18:156)	-	-	-	-	-	-	-	4	Archaea	Thermoproteota	Thermoprotei	Desulfurococcales	Desulfurococcaceae	Aeropyrum	Aeropyrum_pernix	Aeropyrum_pernix_K1
GCF_000011245.1_ASM1124v1	Complete_Genome	WP_011065837.1	2	1B	K02259|heme_a_synthase_[EC:1.17.99.9]	309	-	IPR023755|Heme_A_synthase,_type_1;IPR003780|COX15/CtaA_family;IPR050450|COX15/CtaA_Heme_A_Synthase	PF02628|Cytochrome_oxidase_assembly_protein(7:287)	-	-	-	PTHR35457|HEME_A_SYNTHASE(4:304)	-	-	MF_01664|Heme_A_synthase_[ctaA].(1:304)	-	-	-	-	8	Bacteria	Bacillota	Bacilli	Bacillales	Bacillaceae	Oceanobacillus	Oceanobacillus_iheyensis	Oceanobacillus_iheyensis_HTE831
GCF_000011645.1_ASM1164v1	Complete_Genome	WP_003181473.1	2	1B	K02259|heme_a_synthase_[EC:1.17.99.9]	302	-	IPR023755|Heme_A_synthase,_type_1;IPR003780|COX15/CtaA_family;IPR050450|COX15/CtaA_Heme_A_Synthase	PF02628|Cytochrome_oxidase_assembly_protein(9:286)	-	-	-	PTHR35457|HEME_A_SYNTHASE(3:299)	-	-	MF_01664|Heme_A_synthase_[ctaA].(1:301)	-	-	-	-	8	Bacteria	Bacillota	Bacilli	Bacillales	Bacillaceae	Bacillus	Bacillus_licheniformis	Bacillus_licheniformis_DSM_13_=_ATCC_14580
GCF_000011705.1_ASM1170v1	Complete_Genome	YP_104667.1	3	1B	K02259|heme_a_synthase_[EC:1.17.99.9]	369	-	IPR050450|COX15/CtaA_Heme_A_Synthase;IPR003780|COX15/CtaA_family	PF02628|Cytochrome_oxidase_assembly_protein(32:345)	-	-	-	PTHR35457|HEME_A_SYNTHASE(26:356)	-	-	-	-	-	-	-	9	Bacteria	Pseudomonadota	Betaproteobacteria	Burkholderiales	Burkholderiaceae	Burkholderia	Burkholderia_mallei	Burkholderia_mallei_ATCC_23344
GCF_000011965.2_ASM1196v2	Complete_Genome	WP_030003217.1	1	2	K02259|heme_a_synthase_[EC:1.17.99.9]	380	-	IPR023754|Heme_A_synthase,_type_2;IPR054616|Heme_A_synthase,_rhodobacterales;IPR003780|COX15/CtaA_family	PF02628|Cytochrome_oxidase_assembly_protein(38:363)	-	NF045570|heme_A_synthase(1:379)	-	PTHR23289|CYTOCHROME_C_OXIDASE_ASSEMBLY_PROTEIN_COX15(32:364)	-	-	MF_01665|Heme_A_synthase_[ctaA].(33:373)	-	-	-	-	8	Bacteria	Pseudomonadota	Alphaproteobacteria	Rhodobacterales	Roseobacteraceae	Ruegeria	Ruegeria_pomeroyi	Ruegeria_pomeroyi_DSS-3
GCF_000012145.1_ASM1214v1	Complete_Genome	WP_011271340.1	1	2	K02259|heme_a_synthase_[EC:1.17.99.9]	337	-	IPR003780|COX15/CtaA_family;IPR023754|Heme_A_synthase,_type_2	PF02628|Cytochrome_oxidase_assembly_protein(8:327)	-	-	-	PTHR23289|CYTOCHROME_C_OXIDASE_ASSEMBLY_PROTEIN_COX15(3:331)	-	-	MF_01665|Heme_A_synthase_[ctaA].(3:337)	-	-	-	-	8	Bacteria	Pseudomonadota	Alphaproteobacteria	Rickettsiales	Rickettsiaceae	Rickettsia	Rickettsia_felis	Rickettsia_felis_URRWXCal2
GCF_000012345.1_ASM1234v1	Complete_Genome	WP_011282124.1	1	2	K02259|heme_a_synthase_[EC:1.17.99.9]	336	-	IPR023754|Heme_A_synthase,_type_2;IPR003780|COX15/CtaA_family	PF02628|Cytochrome_oxidase_assembly_protein(14:326)	-	-	-	PTHR23289|CYTOCHROME_C_OXIDASE_ASSEMBLY_PROTEIN_COX15(11:330)	-	-	MF_01665|Heme_A_synthase_[ctaA].(9:335)	-	-	-	-	8	Bacteria	Pseudomonadota	Alphaproteobacteria	Pelagibacterales	Pelagibacteraceae	Candidatus_Pelagibacter	Candidatus_Pelagibacter_ubique	Candidatus_Pelagibacter_ubique_HTCC1062
GCF_000012365.1_ASM1236v1	Complete_Genome	WP_009893143.1	3	1B	K02259|heme_a_synthase_[EC:1.17.99.9]	369	-	IPR050450|COX15/CtaA_Heme_A_Synthase;IPR003780|COX15/CtaA_family	PF02628|Cytochrome_oxidase_assembly_protein(32:345)	-	-	-	PTHR35457|HEME_A_SYNTHASE(26:356)	-	-	-	-	-	-	-	9	Bacteria	Pseudomonadota	Betaproteobacteria	Burkholderiales	Burkholderiaceae	Burkholderia	Burkholderia_thailandensis	Burkholderia_thailandensis_E264
GCF_000012385.1_ASM1238v1	Complete_Genome	WP_011476948.1	1	2	K02259|heme_a_synthase_[EC:1.17.99.9]	336	-	IPR003780|COX15/CtaA_family;IPR023754|Heme_A_synthase,_type_2	PF02628|Cytochrome_oxidase_assembly_protein(7:326)	-	-	-	PTHR23289|CYTOCHROME_C_OXIDASE_ASSEMBLY_PROTEIN_COX15(2:333)	-	-	MF_01665|Heme_A_synthase_[ctaA].(2:336)	-	-	-	-	8	Bacteria	Pseudomonadota	Alphaproteobacteria	Rickettsiales	Rickettsiaceae	Rickettsia	Rickettsia_bellii	Rickettsia_bellii_RML369-C
GCF_000012565.1_ASM1256v1	Complete_Genome	WP_044262194.1	1	2	K02259|heme_a_synthase_[EC:1.17.99.9]	359	-	IPR023754|Heme_A_synthase,_type_2;IPR003780|COX15/CtaA_family	PF02628|Cytochrome_oxidase_assembly_protein(28:339)	-	-	-	PTHR23289|CYTOCHROME_C_OXIDASE_ASSEMBLY_PROTEIN_COX15(21:351)	-	-	MF_01665|Heme_A_synthase_[ctaA].(23:350)	-	-	-	-	8	Bacteria	Pseudomonadota	Alphaproteobacteria	Rickettsiales	Anaplasmataceae	Ehrlichia	Ehrlichia_canis	Ehrlichia_canis_str._Jake
GCF_000012685.1_ASM1268v1	Complete_Genome	WP_011550733.1	5	1C	K02259|heme_a_synthase_[EC:1.17.99.9]	323	-	IPR003780|COX15/CtaA_family;IPR050450|COX15/CtaA_Heme_A_Synthase	PF02628|Cytochrome_oxidase_assembly_protein(13:296)	-	-	-	PTHR35457|HEME_A_SYNTHASE(1:306)	-	-	-	-	-	-	-	8	Bacteria	Myxococcota	Myxococcia	Myxococcales	Myxococcaceae	Myxococcus	Myxococcus_xanthus	Myxococcus_xanthus_DK_1622
GCF_000012725.1_ASM1272v1	Complete_Genome	WP_011314688.1	1	2	K02259|heme_a_synthase_[EC:1.17.99.9]	360	-	IPR023754|Heme_A_synthase,_type_2;IPR003780|COX15/CtaA_family	PF02628|Cytochrome_oxidase_assembly_protein(16:336)	-	-	-	PTHR23289|CYTOCHROME_C_OXIDASE_ASSEMBLY_PROTEIN_COX15(8:347)	-	-	MF_01665|Heme_A_synthase_[ctaA].(12:346)	-	-	-	-	8	Bacteria	Pseudomonadota	Alphaproteobacteria	Hyphomicrobiales	Nitrobacteraceae	Nitrobacter	Nitrobacter_winogradskyi	Nitrobacter_winogradskyi_Nb-255
GCF_000012945.1_ASM1294v1	Complete_Genome	WP_011353270.1	3	1B	K02259|heme_a_synthase_[EC:1.17.99.9]	370	-	IPR050450|COX15/CtaA_Heme_A_Synthase;IPR003780|COX15/CtaA_family	PF02628|Cytochrome_oxidase_assembly_protein(33:346)	-	-	-	PTHR35457|HEME_A_SYNTHASE(26:357)	-	-	-	-	-	-	-	10	Bacteria	Pseudomonadota	Betaproteobacteria	Burkholderiales	Burkholderiaceae	Burkholderia	Burkholderia_lata	Burkholderia_lata
GCF_000012985.1_ASM1298v1	Complete_Genome	WP_011394052.1	3	1B	K02259|heme_a_synthase_[EC:1.17.99.9]	362	-	IPR050450|COX15/CtaA_Heme_A_Synthase;IPR003780|COX15/CtaA_family	PF02628|Cytochrome_oxidase_assembly_protein(24:348)	-	-	-	PTHR35457|HEME_A_SYNTHASE(16:358)	-	-	-	-	-	-	-	8	Bacteria	Pseudomonadota	Gammaproteobacteria	Oceanospirillales	Hahellaceae	Hahella	Hahella_chejuensis	Hahella_chejuensis_KCTC_2396
GCF_000013025.1_ASM1302v1	Complete_Genome	WP_011647311.1	1	2	K02259|heme_a_synthase_[EC:1.17.99.9]	351	-	IPR023754|Heme_A_synthase,_type_2;IPR003780|COX15/CtaA_family	PF02628|Cytochrome_oxidase_assembly_protein(15:329)	-	-	-	PTHR23289|CYTOCHROME_C_OXIDASE_ASSEMBLY_PROTEIN_COX15(5:330)	-	-	MF_01665|Heme_A_synthase_[ctaA].(11:341)	-	-	-	-	8	Bacteria	Pseudomonadota	Alphaproteobacteria	Hyphomonadales	Hyphomonadaceae	Hyphomonas	Hyphomonas_neptunium	Hyphomonas_neptunium_ATCC_15444
GCF_000013125.1_ASM1312v1	Complete_Genome	WP_011450276.1	1	2	K02259|heme_a_synthase_[EC:1.17.99.9]	328	-	IPR023754|Heme_A_synthase,_type_2;IPR003780|COX15/CtaA_family	PF02628|Cytochrome_oxidase_assembly_protein(8:317)	-	-	-	PTHR23289|CYTOCHROME_C_OXIDASE_ASSEMBLY_PROTEIN_COX15(4:326)	-	-	MF_01665|Heme_A_synthase_[ctaA].(3:328)	-	-	-	-	8	Bacteria	Pseudomonadota	Alphaproteobacteria	Rickettsiales	Anaplasmataceae	Anaplasma	Anaplasma_phagocytophilum	Anaplasma_phagocytophilum_str._HZ
GCF_000013145.1_ASM1314v1	Complete_Genome	WP_011452517.1	1	2	K02259|heme_a_synthase_[EC:1.17.99.9]	344	-	IPR023754|Heme_A_synthase,_type_2;IPR003780|COX15/CtaA_family	PF02628|Cytochrome_oxidase_assembly_protein(16:327)	-	-	-	PTHR23289|CYTOCHROME_C_OXIDASE_ASSEMBLY_PROTEIN_COX15(13:339)	-	-	MF_01665|Heme_A_synthase_[ctaA].(11:338)	-	-	-	-	8	Bacteria	Pseudomonadota	Alphaproteobacteria	Rickettsiales	Anaplasmataceae	Ehrlichia	Ehrlichia_chaffeensis	Ehrlichia_chaffeensis_str._Arkansas
GCF_000013165.1_ASM1316v1	Complete_Genome	WP_011452228.1	1	2	K02259|heme_a_synthase_[EC:1.17.99.9]	325	-	IPR023754|Heme_A_synthase,_type_2;IPR003780|COX15/CtaA_family	PF02628|Cytochrome_oxidase_assembly_protein(4:317)	-	-	-	PTHR23289|CYTOCHROME_C_OXIDASE_ASSEMBLY_PROTEIN_COX15(5:319)	-	-	MF_01665|Heme_A_synthase_[ctaA].(1:325)	-	-	-	-	8	Bacteria	Pseudomonadota	Alphaproteobacteria	Rickettsiales	Anaplasmataceae	Neorickettsia	Neorickettsia_sennetsu	Neorickettsia_sennetsu_str._Miyayama
GCF_000013325.1_ASM1332v1	Complete_Genome	WP_011446925.1	1	2	K02259|heme_a_synthase_[EC:1.17.99.9]	350	-	IPR023754|Heme_A_synthase,_type_2;IPR003780|COX15/CtaA_family	PF02628|Cytochrome_oxidase_assembly_protein(17:339)	-	-	-	PTHR23289|CYTOCHROME_C_OXIDASE_ASSEMBLY_PROTEIN_COX15(8:346)	-	-	MF_01665|Heme_A_synthase_[ctaA].(13:349)	-	-	-	-	9	Bacteria	Pseudomonadota	Alphaproteobacteria	Sphingomonadales	Sphingomonadaceae	Novosphingobium	Novosphingobium_aromaticivorans	Novosphingobium_aromaticivorans_DSM_12444
GCF_000013425.1_ASM1342v1	Complete_Genome	YP_499611.1	2	1C	K02259|heme_a_synthase_[EC:1.17.99.9]	356	-	IPR023755|Heme_A_synthase,_type_1;IPR003780|COX15/CtaA_family;IPR050450|COX15/CtaA_Heme_A_Synthase	PF02628|Cytochrome_oxidase_assembly_protein(62:339)	-	-	-	PTHR35457|HEME_A_SYNTHASE(59:355)	-	-	MF_01664|Heme_A_synthase_[ctaA].(56:355)	-	-	-	-	9	Bacteria	Bacillota	Bacilli	Bacillales	Staphylococcaceae	Staphylococcus	Staphylococcus_aureus	Staphylococcus_aureus_subsp._aureus_NCTC_8325
GCF_000013565.1_ASM1356v1	Complete_Genome	WP_011455553.1	1	2	K02259|heme_a_synthase_[EC:1.17.99.9]	379	-	IPR003780|COX15/CtaA_family;IPR054616|Heme_A_synthase,_rhodobacterales;IPR023754|Heme_A_synthase,_type_2;-|-	PF02628|Cytochrome_oxidase_assembly_protein(37:360)	-	NF045570|heme_A_synthase(1:376)	-	PTHR23289|CYTOCHROME_C_OXIDASE_ASSEMBLY_PROTEIN_COX15(30:363)	-	-	MF_01665|Heme_A_synthase_[ctaA].(32:370)	-	-	-	mobidb-lite|consensus_disorder_prediction(1:28)	8	Bacteria	Pseudomonadota	Alphaproteobacteria	Rhodobacterales	Roseobacteraceae	Jannaschia	Jannaschia_sp.	Jannaschia_sp._CCS1
GCF_000013645.1_ASM1364v1	Complete_Genome	WP_011486671.1	3	1B	K02259|heme_a_synthase_[EC:1.17.99.9]	369	-	IPR050450|COX15/CtaA_Heme_A_Synthase;IPR003780|COX15/CtaA_family	PF02628|Cytochrome_oxidase_assembly_protein(32:345)	-	-	-	PTHR35457|HEME_A_SYNTHASE(25:355)	-	-	-	-	-	-	-	9	Bacteria	Pseudomonadota	Betaproteobacteria	Burkholderiales	Burkholderiaceae	Paraburkholderia	Paraburkholderia_xenovorans	Paraburkholderia_xenovorans_LB400
GCF_000013745.1_ASM1374v1	Complete_Genome	WP_011473132.1	1	2	K02259|heme_a_synthase_[EC:1.17.99.9]	362	-	IPR003780|COX15/CtaA_family;IPR023754|Heme_A_synthase,_type_2	PF02628|Cytochrome_oxidase_assembly_protein(14:332)	-	-	-	PTHR23289|CYTOCHROME_C_OXIDASE_ASSEMBLY_PROTEIN_COX15(10:338)	-	-	MF_01665|Heme_A_synthase_[ctaA].(10:341)	-	-	-	-	8	Bacteria	Pseudomonadota	Alphaproteobacteria	Hyphomicrobiales	Nitrobacteraceae	Rhodopseudomonas	Rhodopseudomonas_palustris	Rhodopseudomonas_palustris_BisB18
GCF_000013885.1_ASM1388v1	Complete_Genome	WP_041358076.1	1	2	K02259|heme_a_synthase_[EC:1.17.99.9]	360	-	IPR003780|COX15/CtaA_family;IPR023754|Heme_A_synthase,_type_2	PF02628|Cytochrome_oxidase_assembly_protein(16:337)	-	-	-	PTHR23289|CYTOCHROME_C_OXIDASE_ASSEMBLY_PROTEIN_COX15(13:344)	-	-	MF_01665|Heme_A_synthase_[ctaA].(12:346)	-	-	-	-	8	Bacteria	Pseudomonadota	Alphaproteobacteria	Hyphomicrobiales	Nitrobacteraceae	Nitrobacter	Nitrobacter_hamburgensis	Nitrobacter_hamburgensis_X14
GCF_000013945.1_ASM1394v1	Complete_Genome	WP_011669327.1	2	1B	K02259|heme_a_synthase_[EC:1.17.99.9]	317	-	IPR003780|COX15/CtaA_family;IPR050450|COX15/CtaA_Heme_A_Synthase	PF02628|Cytochrome_oxidase_assembly_protein(18:57);PF02628|Cytochrome_oxidase_assembly_protein(58:295)	-	-	-	PTHR35457|HEME_A_SYNTHASE(1:306)	-	-	-	-	-	-	-	8	Bacteria	Spirochaetota	Spirochaetia	Leptospirales	Leptospiraceae	Leptospira	Leptospira_borgpetersenii	Leptospira_borgpetersenii_serovar_Hardjo-bovis_str._L550
GCF_000013985.1_ASM1398v1	Complete_Genome	WP_011540558.1	1	2	K02259|heme_a_synthase_[EC:1.17.99.9]	355	-	IPR023754|Heme_A_synthase,_type_2;IPR003780|COX15/CtaA_family	PF02628|Cytochrome_oxidase_assembly_protein(22:338)	-	-	-	PTHR23289|CYTOCHROME_C_OXIDASE_ASSEMBLY_PROTEIN_COX15(12:349)	-	-	MF_01665|Heme_A_synthase_[ctaA].(18:348)	-	-	-	-	9	Bacteria	Pseudomonadota	Alphaproteobacteria	Sphingomonadales	Sphingomonadaceae	Sphingopyxis	Sphingopyxis_alaskensis	Sphingopyxis_alaskensis_RB2256
GCF_000014005.1_ASM1400v1	Complete_Genome	WP_011521147.1	5	1C	K02259|heme_a_synthase_[EC:1.17.99.9]	319	-	IPR003780|COX15/CtaA_family;IPR050450|COX15/CtaA_Heme_A_Synthase	PF02628|Cytochrome_oxidase_assembly_protein(72:299);PF02628|Cytochrome_oxidase_assembly_protein(26:67)	-	-	-	PTHR35457|HEME_A_SYNTHASE(18:313)	-	-	-	-	-	-	-	8	Bacteria	Acidobacteriota	Terriglobia	Terriglobales	Acidobacteriaceae	Candidatus_Koribacter	Candidatus_Koribacter_versatilis	Candidatus_Koribacter_versatilis_Ellin345
GCF_000014045.1_ASM1404v1	Complete_Genome	WP_011568880.1	1	2	K02259|heme_a_synthase_[EC:1.17.99.9]	382	-	IPR023754|Heme_A_synthase,_type_2;IPR054616|Heme_A_synthase,_rhodobacterales;IPR003780|COX15/CtaA_family	PF02628|Cytochrome_oxidase_assembly_protein(38:364)	-	NF045570|heme_A_synthase(1:380)	-	PTHR23289|CYTOCHROME_C_OXIDASE_ASSEMBLY_PROTEIN_COX15(16:366)	-	-	MF_01665|Heme_A_synthase_[ctaA].(34:374)	-	-	-	-	8	Bacteria	Pseudomonadota	Alphaproteobacteria	Rhodobacterales	Roseobacteraceae	Roseobacter	Roseobacter_denitrificans	Roseobacter_denitrificans_OCh_114
GCF_000014065.1_ASM1406v1	Complete_Genome	WP_011538674.1	1	2	K02259|heme_a_synthase_[EC:1.17.99.9]	381	-	IPR023754|Heme_A_synthase,_type_2;IPR054616|Heme_A_synthase,_rhodobacterales;-|-;IPR003780|COX15/CtaA_family	PF02628|Cytochrome_oxidase_assembly_protein(37:363)	-	NF045570|heme_A_synthase(3:379)	-	PTHR23289|CYTOCHROME_C_OXIDASE_ASSEMBLY_PROTEIN_COX15(12:366)	-	-	MF_01665|Heme_A_synthase_[ctaA].(33:373)	-	-	-	mobidb-lite|consensus_disorder_prediction(1:28)	8	Bacteria	Pseudomonadota	Alphaproteobacteria	Rhodobacterales	Roseobacteraceae	Ruegeria	Ruegeria_sp.	Ruegeria_sp._TM1040
GCF_000014165.1_ASM1416v1	Complete_Genome	WP_011559825.1	4	1C	K02259|heme_a_synthase_[EC:1.17.99.9]	342	-	IPR050450|COX15/CtaA_Heme_A_Synthase;IPR003780|COX15/CtaA_family	PF02628|Cytochrome_oxidase_assembly_protein(26:297)	-	-	-	PTHR35457|HEME_A_SYNTHASE(17:313)	-	-	-	-	-	-	-	8	Bacteria	Actinomycetota	Actinomycetes	Mycobacteriales	Mycobacteriaceae	Mycobacterium	Mycobacterium_sp.	Mycobacterium_sp._MCS
GCF_000014245.1_ASM1424v1	Complete_Genome	WP_011580499.1	1	2	K02259|heme_a_synthase_[EC:1.17.99.9]	361	-	IPR023754|Heme_A_synthase,_type_2;IPR003780|COX15/CtaA_family	PF02628|Cytochrome_oxidase_assembly_protein(25:342)	-	-	-	PTHR23289|CYTOCHROME_C_OXIDASE_ASSEMBLY_PROTEIN_COX15(18:351)	-	-	MF_01665|Heme_A_synthase_[ctaA].(21:353)	-	-	-	-	8	Bacteria	Pseudomonadota	Alphaproteobacteria	Hyphomicrobiales	Phyllobacteriaceae	Chelativorans	Chelativorans_sp.	Chelativorans_sp._BNC1
GCF_000014285.2_ASM1428v2	Complete_Genome	WP_011632884.1	1	2	K02259|heme_a_synthase_[EC:1.17.99.9]	374	-	IPR023754|Heme_A_synthase,_type_2;-|-;IPR003780|COX15/CtaA_family	PF02628|Cytochrome_oxidase_assembly_protein(36:351)	-	-	-	PTHR23289|CYTOCHROME_C_OXIDASE_ASSEMBLY_PROTEIN_COX15(16:361)	-	-	MF_01665|Heme_A_synthase_[ctaA].(31:361)	-	-	-	mobidb-lite|consensus_disorder_prediction(1:22)	8	Bacteria	Pseudomonadota	Alphaproteobacteria	Rhodospirillales	Acetobacteraceae	Granulibacter	Granulibacter_bethesdensis	Granulibacter_bethesdensis_CGDNIH1
GCF_000014345.1_ASM1434v1	Complete_Genome	WP_041405228.1	1	2	K02259|heme_a_synthase_[EC:1.17.99.9]	338	-	IPR023754|Heme_A_synthase,_type_2;IPR003780|COX15/CtaA_family	PF02628|Cytochrome_oxidase_assembly_protein(8:327)	-	-	-	PTHR23289|CYTOCHROME_C_OXIDASE_ASSEMBLY_PROTEIN_COX15(3:332)	-	-	MF_01665|Heme_A_synthase_[ctaA].(3:337)	-	-	-	-	8	Bacteria	Pseudomonadota	Alphaproteobacteria	Rickettsiales	Rickettsiaceae	Rickettsia	Rickettsia_canadensis	Rickettsia_canadensis_str._McKiel
GCF_000014745.1_ASM1474v1	Complete_Genome	WP_011643458.1	1	2	K02259|heme_a_synthase_[EC:1.17.99.9]	341	-	IPR023754|Heme_A_synthase,_type_2;IPR003780|COX15/CtaA_family	PF02628|Cytochrome_oxidase_assembly_protein(14:331)	-	-	-	PTHR23289|CYTOCHROME_C_OXIDASE_ASSEMBLY_PROTEIN_COX15(6:338)	-	-	MF_01665|Heme_A_synthase_[ctaA].(9:340)	-	-	-	-	8	Bacteria	Pseudomonadota	Alphaproteobacteria	Maricaulales	Maricaulaceae	Maricaulis	Maricaulis_maris	Maricaulis_maris_MCS10
GCF_000014765.1_ASM1476v1	Complete_Genome	WP_011633701.1	1	2	K02259|heme_a_synthase_[EC:1.17.99.9]	356	-	IPR023754|Heme_A_synthase,_type_2;IPR003780|COX15/CtaA_family	PF02628|Cytochrome_oxidase_assembly_protein(25:348)	-	-	-	PTHR23289|CYTOCHROME_C_OXIDASE_ASSEMBLY_PROTEIN_COX15(14:355)	-	-	MF_01665|Heme_A_synthase_[ctaA].(21:356)	-	-	-	-	8	Bacteria	Pseudomonadota	Betaproteobacteria	Nitrosomonadales	Nitrosomonadaceae	Nitrosomonas	Nitrosomonas_eutropha	Nitrosomonas_eutropha_C91
GCF_000014785.1_ASM1478v1	Complete_Genome	WP_011628051.1	3	1B	K02259|heme_a_synthase_[EC:1.17.99.9]	361	-	-|-;IPR003780|COX15/CtaA_family;IPR050450|COX15/CtaA_Heme_A_Synthase	PF02628|Cytochrome_oxidase_assembly_protein(8:324)	-	-	-	PTHR35457|HEME_A_SYNTHASE(4:334)	-	-	-	-	-	-	mobidb-lite|consensus_disorder_prediction(342:361)	8	Bacteria	Pseudomonadota	Gammaproteobacteria	Chromatiales	Ectothiorhodospiraceae	Alkalilimnicola	Alkalilimnicola_ehrlichii	Alkalilimnicola_ehrlichii_MLHE-1
GCF_000014905.1_ASM1490v1	Complete_Genome	WP_011686530.1	5	1C	K02259|heme_a_synthase_[EC:1.17.99.9]	309	-	IPR003780|COX15/CtaA_family;IPR050450|COX15/CtaA_Heme_A_Synthase	PF02628|Cytochrome_oxidase_assembly_protein(11:291)	-	-	-	PTHR35457|HEME_A_SYNTHASE(5:299)	-	-	-	-	-	-	-	8	Bacteria	Acidobacteriota	Terriglobia	Bryobacterales	Solibacteraceae	Candidatus_Solibacter	Candidatus_Solibacter_usitatus	Candidatus_Solibacter_usitatus_Ellin6076
GCF_000015025.1_ASM1502v1	Complete_Genome	WP_011719968.1	4	1C	K02259|heme_a_synthase_[EC:1.17.99.9]	370	-	IPR050450|COX15/CtaA_Heme_A_Synthase;IPR003780|COX15/CtaA_family;-|-	PF02628|Cytochrome_oxidase_assembly_protein(25:287)	-	-	-	PTHR35457|HEME_A_SYNTHASE(14:296)	-	-	-	-	-	-	mobidb-lite|consensus_disorder_prediction(303:370);mobidb-lite|consensus_disorder_prediction(303:316)	8	Bacteria	Actinomycetota	Actinomycetes	Acidothermales	Acidothermaceae	Acidothermus	Acidothermus_cellulolyticus	Acidothermus_cellulolyticus_11B
GCF_000015165.1_ASM1516v1	Complete_Genome	WP_012044620.1	1	2	K02259|heme_a_synthase_[EC:1.17.99.9]	362	-	IPR003780|COX15/CtaA_family;IPR023754|Heme_A_synthase,_type_2	PF02628|Cytochrome_oxidase_assembly_protein(14:335)	-	-	-	PTHR23289|CYTOCHROME_C_OXIDASE_ASSEMBLY_PROTEIN_COX15(11:346)	-	-	MF_01665|Heme_A_synthase_[ctaA].(10:344)	-	-	-	-	8	Bacteria	Pseudomonadota	Alphaproteobacteria	Hyphomicrobiales	Nitrobacteraceae	Bradyrhizobium	Bradyrhizobium_sp.	Bradyrhizobium_sp._BTAi1
GCF_000015305.1_ASM1530v1	Complete_Genome	WP_011779941.1	4	1C	K02259|heme_a_synthase_[EC:1.17.99.9]	318	-	IPR050450|COX15/CtaA_Heme_A_Synthase;IPR003780|COX15/CtaA_family	PF02628|Cytochrome_oxidase_assembly_protein(25:298)	-	-	-	PTHR35457|HEME_A_SYNTHASE(17:313)	-	-	-	-	-	-	-	8	Bacteria	Actinomycetota	Actinomycetes	Mycobacteriales	Mycobacteriaceae	Mycolicibacterium	Mycolicibacterium_vanbaalenii	Mycolicibacterium_vanbaalenii_PYR-1
GCF_000015325.1_ASM1532v1	Complete_Genome	WP_011796930.1	3	1B	K02259|heme_a_synthase_[EC:1.17.99.9]	404	-	IPR050450|COX15/CtaA_Heme_A_Synthase;IPR003780|COX15/CtaA_family	PF02628|Cytochrome_oxidase_assembly_protein(47:370)	-	-	-	PTHR35457|HEME_A_SYNTHASE(41:379)	-	-	-	-	-	-	-	9	Bacteria	Pseudomonadota	Betaproteobacteria	Burkholderiales	Comamonadaceae	Acidovorax	Acidovorax_citrulli	Acidovorax_citrulli_AAC00-1
GCF_000015445.1_ASM1544v1	Complete_Genome	WP_005766830.1	1	2	K02259|heme_a_synthase_[EC:1.17.99.9]	358	-	IPR023754|Heme_A_synthase,_type_2;IPR003780|COX15/CtaA_family	PF02628|Cytochrome_oxidase_assembly_protein(24:342)	-	-	-	PTHR23289|CYTOCHROME_C_OXIDASE_ASSEMBLY_PROTEIN_COX15(14:350)	-	-	MF_01665|Heme_A_synthase_[ctaA].(19:353)	-	-	-	-	8	Bacteria	Pseudomonadota	Alphaproteobacteria	Hyphomicrobiales	Bartonellaceae	Bartonella	Bartonella_bacilliformis	Bartonella_bacilliformis_KC583
GCF_000015545.1_ASM1554v1	Complete_Genome	WP_011806626.1	3	1B	K02259|heme_a_synthase_[EC:1.17.99.9]	396	-	IPR050450|COX15/CtaA_Heme_A_Synthase;IPR003780|COX15/CtaA_family	PF02628|Cytochrome_oxidase_assembly_protein(44:366)	-	-	-	PTHR35457|HEME_A_SYNTHASE(39:376)	-	-	-	-	-	-	-	9	Bacteria	Pseudomonadota	Betaproteobacteria	Burkholderiales	Comamonadaceae	Acidovorax	Acidovorax_sp.	Acidovorax_sp._JS42
GCF_000015745.1_ASM1574v1	Complete_Genome	WP_011887365.1	2	1B	K02259|heme_a_synthase_[EC:1.17.99.9]	319	-	IPR003780|COX15/CtaA_family;IPR050450|COX15/CtaA_Heme_A_Synthase	PF02628|Cytochrome_oxidase_assembly_protein(14:55);PF02628|Cytochrome_oxidase_assembly_protein(57:288)	-	-	-	PTHR35457|HEME_A_SYNTHASE(11:295)	-	-	-	-	-	-	-	8	Bacteria	Bacillota	Bacilli	Bacillales	Bacillaceae	Geobacillus	Geobacillus_thermodenitrificans	Geobacillus_thermodenitrificans_NG80-2
GCF_000015745.1_ASM1574v1	Complete_Genome	WP_049756678.1	2	1B	K02259|heme_a_synthase_[EC:1.17.99.9]	331	-	IPR023755|Heme_A_synthase,_type_1;IPR003780|COX15/CtaA_family;IPR050450|COX15/CtaA_Heme_A_Synthase	PF02628|Cytochrome_oxidase_assembly_protein(21:300)	-	-	-	PTHR35457|HEME_A_SYNTHASE(16:314)	-	-	MF_01664|Heme_A_synthase_[ctaA].(15:315)	-	-	-	-	8	Bacteria	Bacillota	Bacilli	Bacillales	Bacillaceae	Geobacillus	Geobacillus_thermodenitrificans	Geobacillus_thermodenitrificans_NG80-2
GCF_000016185.1_ASM1618v1	Complete_Genome	WP_012567860.1	1	2	K02259|heme_a_synthase_[EC:1.17.99.9]	374	-	IPR023754|Heme_A_synthase,_type_2;IPR003780|COX15/CtaA_family	PF02628|Cytochrome_oxidase_assembly_protein(23:343)	-	-	-	PTHR23289|CYTOCHROME_C_OXIDASE_ASSEMBLY_PROTEIN_COX15(14:355)	-	-	MF_01665|Heme_A_synthase_[ctaA].(19:353)	-	-	-	-	8	Bacteria	Pseudomonadota	Alphaproteobacteria	Rhodospirillales	Rhodospirillaceae	Rhodospirillum	Rhodospirillum_centenum	Rhodospirillum_centenum_SW
GCF_000016285.1_ASM1628v1	Complete_Genome	WP_015915619.1	1	2	K02259|heme_a_synthase_[EC:1.17.99.9]	364	-	IPR003780|COX15/CtaA_family;IPR023754|Heme_A_synthase,_type_2	PF02628|Cytochrome_oxidase_assembly_protein(28:346)	-	-	-	PTHR23289|CYTOCHROME_C_OXIDASE_ASSEMBLY_PROTEIN_COX15(19:349)	-	-	MF_01665|Heme_A_synthase_[ctaA].(23:356)	-	-	-	-	8	Bacteria	Pseudomonadota	Alphaproteobacteria	Hyphomicrobiales	Rhizobiaceae	Allorhizobium	Agrobacterium_vitis	Agrobacterium_vitis_S4
GCF_000016625.1_ASM1662v1	Complete_Genome	WP_041404564.1	1	2	K02259|heme_a_synthase_[EC:1.17.99.9]	337	-	IPR023754|Heme_A_synthase,_type_2;IPR003780|COX15/CtaA_family	PF02628|Cytochrome_oxidase_assembly_protein(8:327)	-	-	-	PTHR23289|CYTOCHROME_C_OXIDASE_ASSEMBLY_PROTEIN_COX15(3:331)	-	-	MF_01665|Heme_A_synthase_[ctaA].(3:337)	-	-	-	-	8	Bacteria	Pseudomonadota	Alphaproteobacteria	Rickettsiales	Rickettsiaceae	Rickettsia	Rickettsia_massiliae	Rickettsia_massiliae_MTU5
GCF_000016645.1_ASM1664v1	Complete_Genome	WP_012026872.1	1	2	K02259|heme_a_synthase_[EC:1.17.99.9]	341	-	IPR003780|COX15/CtaA_family;IPR023754|Heme_A_synthase,_type_2	PF02628|Cytochrome_oxidase_assembly_protein(10:332)	-	-	-	PTHR23289|CYTOCHROME_C_OXIDASE_ASSEMBLY_PROTEIN_COX15(3:339)	-	-	MF_01665|Heme_A_synthase_[ctaA].(5:341)	-	-	-	-	8	Bacteria	Bacteroidota	Flavobacteriia	Flavobacteriales	Flavobacteriaceae	Flavobacterium	Flavobacterium_johnsoniae	Flavobacterium_johnsoniae_UW101
GCF_000016665.1_ASM1666v1	Complete_Genome	WP_011958815.1	5	1C	K02259|heme_a_synthase_[EC:1.17.99.9]	318	-	IPR003780|COX15/CtaA_family;IPR050450|COX15/CtaA_Heme_A_Synthase	PF02628|Cytochrome_oxidase_assembly_protein(9:292)	-	-	-	PTHR35457|HEME_A_SYNTHASE(7:306)	-	-	-	-	-	-	-	8	Bacteria	Chloroflexota	Chloroflexia	Chloroflexales	Roseiflexaceae	Roseiflexus	Roseiflexus_sp.	Roseiflexus_sp._RS-1
GCF_000016725.1_ASM1672v1	Complete_Genome	WP_011942085.1	1	2	K02259|heme_a_synthase_[EC:1.17.99.9]	358	-	IPR023754|Heme_A_synthase,_type_2;IPR003780|COX15/CtaA_family	PF02628|Cytochrome_oxidase_assembly_protein(14:334)	-	-	-	PTHR23289|CYTOCHROME_C_OXIDASE_ASSEMBLY_PROTEIN_COX15(8:344)	-	-	MF_01665|Heme_A_synthase_[ctaA].(9:343)	-	-	-	-	7	Bacteria	Pseudomonadota	Alphaproteobacteria	Rhodospirillales	Acetobacteraceae	Acidiphilium	Acidiphilium_cryptum	Acidiphilium_cryptum_JF-5
GCF_000016725.1_ASM1672v1	Complete_Genome	WP_011942086.1	1	2	K02259|heme_a_synthase_[EC:1.17.99.9]	367	-	IPR023754|Heme_A_synthase,_type_2;IPR003780|COX15/CtaA_family	PF02628|Cytochrome_oxidase_assembly_protein(30:356)	-	-	-	PTHR23289|CYTOCHROME_C_OXIDASE_ASSEMBLY_PROTEIN_COX15(17:366)	-	-	MF_01665|Heme_A_synthase_[ctaA].(26:365)	-	-	-	-	8	Bacteria	Pseudomonadota	Alphaproteobacteria	Rhodospirillales	Acetobacteraceae	Acidiphilium	Acidiphilium_cryptum	Acidiphilium_cryptum_JF-5
GCF_000016745.1_ASM1674v1	Complete_Genome	WP_011937347.1	2	1B	K02259|heme_a_synthase_[EC:1.17.99.9]	286	-	IPR003780|COX15/CtaA_family;IPR050450|COX15/CtaA_Heme_A_Synthase	PF02628|Cytochrome_oxidase_assembly_protein(5:272)	-	-	-	PTHR35457|HEME_A_SYNTHASE(155:277)	-	-	-	-	-	-	-	8	Bacteria	Thermodesulfobacteriota	Desulfuromonadia	Geobacterales	Geobacteraceae	Geotalea	Geotalea_uraniireducens	Geotalea_uraniireducens_Rf4
GCF_000016765.1_ASM1676v1	Complete_Genome	WP_012050770.1	1	2	K02259|heme_a_synthase_[EC:1.17.99.9]	380	-	IPR023754|Heme_A_synthase,_type_2;IPR003780|COX15/CtaA_family	PF02628|Cytochrome_oxidase_assembly_protein(52:367)	-	-	-	PTHR23289|CYTOCHROME_C_OXIDASE_ASSEMBLY_PROTEIN_COX15(46:378)	-	-	MF_01665|Heme_A_synthase_[ctaA].(47:377)	-	-	-	-	7	Bacteria	Pseudomonadota	Alphaproteobacteria	Sphingomonadales	Sphingomonadaceae	Rhizorhabdus	Rhizorhabdus_wittichii	Rhizorhabdus_wittichii_RW1
GCF_000016845.1_ASM1684v1	Complete_Genome	WP_002969419.1	1	2	K02259|heme_a_synthase_[EC:1.17.99.9]	358	-	IPR023754|Heme_A_synthase,_type_2;IPR003780|COX15/CtaA_family	PF02628|Cytochrome_oxidase_assembly_protein(27:345)	-	-	-	PTHR23289|CYTOCHROME_C_OXIDASE_ASSEMBLY_PROTEIN_COX15(17:351)	-	-	MF_01665|Heme_A_synthase_[ctaA].(23:355)	-	-	-	-	8	Bacteria	Pseudomonadota	Alphaproteobacteria	Hyphomicrobiales	Brucellaceae	Brucella	Brucella_ovis	Brucella_ovis_ATCC_25840
GCF_000017145.1_ASM1714v1	Complete_Genome	YP_001326548.1	1	2	K02259|heme_a_synthase_[EC:1.17.99.9]	367	SSF81342|Transmembrane_di-heme_cytochromes(150:295)	IPR003780|COX15/CtaA_family;IPR023754|Heme_A_synthase,_type_2;IPR016174|Di-haem_cytochrome,_transmembrane	PF02628|Cytochrome_oxidase_assembly_protein(28:346)	-	-	-	PTHR23289|CYTOCHROME_C_OXIDASE_ASSEMBLY_PROTEIN_COX15(19:349)	-	-	MF_01665|Heme_A_synthase_[ctaA].(23:356)	-	-	-	-	8	Bacteria	Pseudomonadota	Alphaproteobacteria	Hyphomicrobiales	Rhizobiaceae	Sinorhizobium	Sinorhizobium_medicae	Sinorhizobium_medicae_WSM419
GCF_000017265.1_ASM1726v1	Complete_Genome	WP_012522207.1	1	2	K02259|heme_a_synthase_[EC:1.17.99.9]	345	-	IPR003780|COX15/CtaA_family;IPR023754|Heme_A_synthase,_type_2	PF02628|Cytochrome_oxidase_assembly_protein(16:335)	-	-	-	PTHR23289|CYTOCHROME_C_OXIDASE_ASSEMBLY_PROTEIN_COX15(10:343)	-	-	MF_01665|Heme_A_synthase_[ctaA].(12:345)	-	-	-	-	8	Bacteria	Pseudomonadota	Alphaproteobacteria	Caulobacterales	Caulobacteraceae	Phenylobacterium	Phenylobacterium_zucineum	Phenylobacterium_zucineum_HLK1
GCF_000017405.1_ASM1740v1	Complete_Genome	WP_012092325.1	1	2	K02259|heme_a_synthase_[EC:1.17.99.9]	357	-	IPR003780|COX15/CtaA_family;IPR023754|Heme_A_synthase,_type_2	PF02628|Cytochrome_oxidase_assembly_protein(26:344)	-	-	-	PTHR23289|CYTOCHROME_C_OXIDASE_ASSEMBLY_PROTEIN_COX15(8:350)	-	-	MF_01665|Heme_A_synthase_[ctaA].(22:354)	-	-	-	-	8	Bacteria	Pseudomonadota	Alphaproteobacteria	Hyphomicrobiales	Brucellaceae	Brucella	Brucella_anthropi	Brucella_anthropi_ATCC_49188
GCF_000017425.1_ASM1742v1	Complete_Genome	WP_012095096.1	2	1B	K02259|heme_a_synthase_[EC:1.17.99.9]	313	-	IPR023755|Heme_A_synthase,_type_1;IPR003780|COX15/CtaA_family;IPR050450|COX15/CtaA_Heme_A_Synthase	PF02628|Cytochrome_oxidase_assembly_protein(7:286)	-	-	-	PTHR35457|HEME_A_SYNTHASE(3:302)	-	-	MF_01664|Heme_A_synthase_[ctaA].(1:301)	-	-	-	-	8	Bacteria	Bacillota	Bacilli	Bacillales	Bacillaceae	Bacillus	Bacillus_cytotoxicus	Bacillus_cytotoxicus_NVH_391-98
GCF_000017445.4_ASM1744v3	Complete_Genome	WP_012262286.1	1	2	K02259|heme_a_synthase_[EC:1.17.99.9]	337	-	IPR023754|Heme_A_synthase,_type_2;IPR003780|COX15/CtaA_family	PF02628|Cytochrome_oxidase_assembly_protein(8:327)	-	-	-	PTHR23289|CYTOCHROME_C_OXIDASE_ASSEMBLY_PROTEIN_COX15(3:331)	-	-	MF_01665|Heme_A_synthase_[ctaA].(3:337)	-	-	-	-	8	Bacteria	Pseudomonadota	Alphaproteobacteria	Rickettsiales	Rickettsiaceae	Rickettsia	Rickettsia_rickettsii	Rickettsia_rickettsii_str._Iowa
GCF_000017505.1_ASM1750v1	Complete_Genome	WP_041448084.1	5	1C	K02259|heme_a_synthase_[EC:1.17.99.9]	318	-	IPR003780|COX15/CtaA_family;IPR050450|COX15/CtaA_Heme_A_Synthase	PF02628|Cytochrome_oxidase_assembly_protein(6:290)	-	-	-	PTHR35457|HEME_A_SYNTHASE(2:298)	-	-	-	-	-	-	-	8	Bacteria	Myxococcota	Myxococcia	Myxococcales	Anaeromyxobacteraceae	Anaeromyxobacter	Anaeromyxobacter_sp.	Anaeromyxobacter_sp._Fw109-5
GCF_000017565.1_ASM1756v1	Complete_Genome	WP_012111850.1	1	2	K02259|heme_a_synthase_[EC:1.17.99.9]	344	-	IPR003780|COX15/CtaA_family;IPR023754|Heme_A_synthase,_type_2	PF02628|Cytochrome_oxidase_assembly_protein(21:336)	-	-	-	PTHR23289|CYTOCHROME_C_OXIDASE_ASSEMBLY_PROTEIN_COX15(12:342)	-	-	MF_01665|Heme_A_synthase_[ctaA].(17:344)	-	-	-	-	8	Bacteria	Pseudomonadota	Alphaproteobacteria	Hyphomicrobiales	Parvibaculaceae	Parvibaculum	Parvibaculum_lavamentivorans	Parvibaculum_lavamentivorans_DS-1
GCF_000017645.1_ASM1764v1	Complete_Genome	WP_012116307.1	1	2	K02259|heme_a_synthase_[EC:1.17.99.9]	363	-	IPR023754|Heme_A_synthase,_type_2;IPR003780|COX15/CtaA_family	PF02628|Cytochrome_oxidase_assembly_protein(23:340)	-	-	-	PTHR23289|CYTOCHROME_C_OXIDASE_ASSEMBLY_PROTEIN_COX15(20:344)	-	-	MF_01665|Heme_A_synthase_[ctaA].(18:350)	-	-	-	-	8	Bacteria	Pseudomonadota	Alphaproteobacteria	Hyphomicrobiales	Xanthobacteraceae	Xanthobacter	Xanthobacter_autotrophicus	Xanthobacter_autotrophicus_Py2
GCF_000017685.1_ASM1768v1	Complete_Genome	WP_012389624.1	2	1B	K02259|heme_a_synthase_[EC:1.17.99.9]	294	-	IPR003780|COX15/CtaA_family;IPR050450|COX15/CtaA_Heme_A_Synthase	PF02628|Cytochrome_oxidase_assembly_protein(46:278);PF02628|Cytochrome_oxidase_assembly_protein(5:45)	-	-	-	PTHR35457|HEME_A_SYNTHASE(3:288)	-	-	-	-	-	-	-	8	Bacteria	Spirochaetota	Spirochaetia	Leptospirales	Leptospiraceae	Leptospira	Leptospira_biflexa	Leptospira_biflexa_serovar_Patoc_strain_'Patoc_1_(Paris)'
GCF_000017805.1_ASM1780v1	Complete_Genome	WP_012119982.1	5	1C	K02259|heme_a_synthase_[EC:1.17.99.9]	337	-	IPR003780|COX15/CtaA_family;IPR050450|COX15/CtaA_Heme_A_Synthase	PF02628|Cytochrome_oxidase_assembly_protein(27:310)	-	-	-	PTHR35457|HEME_A_SYNTHASE(27:320)	-	-	-	-	-	-	-	8	Bacteria	Chloroflexota	Chloroflexia	Chloroflexales	Roseiflexaceae	Roseiflexus	Roseiflexus_castenholzii	Roseiflexus_castenholzii_DSM_13941
GCF_000018145.1_ASM1814v1	Complete_Genome	WP_012178184.1	1	2	K02259|heme_a_synthase_[EC:1.17.99.9]	383	-	IPR023754|Heme_A_synthase,_type_2;IPR054616|Heme_A_synthase,_rhodobacterales;IPR003780|COX15/CtaA_family	PF02628|Cytochrome_oxidase_assembly_protein(39:362)	-	NF045570|heme_A_synthase(1:379)	-	PTHR23289|CYTOCHROME_C_OXIDASE_ASSEMBLY_PROTEIN_COX15(28:370)	-	-	MF_01665|Heme_A_synthase_[ctaA].(35:373)	-	-	-	-	8	Bacteria	Pseudomonadota	Alphaproteobacteria	Rhodobacterales	Roseobacteraceae	Dinoroseobacter	Dinoroseobacter_shibae	Dinoroseobacter_shibae_DFL_12_=_DSM_16493
GCF_000018205.1_ASM1820v1	Complete_Genome	WP_041816747.1	1	2	K02259|heme_a_synthase_[EC:1.17.99.9]	337	-	IPR003780|COX15/CtaA_family;IPR023754|Heme_A_synthase,_type_2	PF02628|Cytochrome_oxidase_assembly_protein(8:327)	-	-	-	PTHR23289|CYTOCHROME_C_OXIDASE_ASSEMBLY_PROTEIN_COX15(4:330)	-	-	MF_01665|Heme_A_synthase_[ctaA].(3:337)	-	-	-	-	8	Bacteria	Pseudomonadota	Alphaproteobacteria	Rickettsiales	Rickettsiaceae	Rickettsia	Rickettsia_akari	Rickettsia_akari_str._Hartford
GCF_000018465.1_ASM1846v1	Complete_Genome	WP_148680011.1	6	1A	K02259|heme_a_synthase_[EC:1.17.99.9]	147	-	IPR050450|COX15/CtaA_Heme_A_Synthase;IPR003780|COX15/CtaA_family	PF02628|Cytochrome_oxidase_assembly_protein(47:138)	-	-	-	PTHR35457|HEME_A_SYNTHASE(3:137)	-	-	-	-	-	-	-	4	Archaea	Nitrososphaerota	Unclassified_Nitrososphaerota	Nitrosopumilales	Nitrosopumilaceae	Nitrosopumilus	Nitrosopumilus_maritimus	Nitrosopumilus_maritimus_SCM1
GCF_000018525.1_ASM1852v1	Complete_Genome	WP_002969419.1	1	2	K02259|heme_a_synthase_[EC:1.17.99.9]	358	-	IPR023754|Heme_A_synthase,_type_2;IPR003780|COX15/CtaA_family	PF02628|Cytochrome_oxidase_assembly_protein(27:345)	-	-	-	PTHR23289|CYTOCHROME_C_OXIDASE_ASSEMBLY_PROTEIN_COX15(17:351)	-	-	MF_01665|Heme_A_synthase_[ctaA].(23:355)	-	-	-	-	8	Bacteria	Pseudomonadota	Alphaproteobacteria	Hyphomicrobiales	Brucellaceae	Brucella	Brucella_canis	Brucella_canis_ATCC_23365
GCF_000018665.1_ASM1866v1	Complete_Genome	WP_043782119.1	3	1B	K02259|heme_a_synthase_[EC:1.17.99.9]	399	-	IPR050450|COX15/CtaA_Heme_A_Synthase;IPR003780|COX15/CtaA_family	PF02628|Cytochrome_oxidase_assembly_protein(46:376)	-	-	-	PTHR35457|HEME_A_SYNTHASE(40:380)	-	-	-	-	-	-	-	9	Bacteria	Pseudomonadota	Betaproteobacteria	Burkholderiales	Comamonadaceae	Delftia	Delftia_acidovorans	Delftia_acidovorans_SPH-1
GCF_000018865.1_ASM1886v1	Complete_Genome	YP_001634631.1	5	1C	K02259|heme_a_synthase_[EC:1.17.99.9]	322	-	IPR003780|COX15/CtaA_family;IPR050450|COX15/CtaA_Heme_A_Synthase	PF02628|Cytochrome_oxidase_assembly_protein(11:294)	-	-	-	PTHR35457|HEME_A_SYNTHASE(2:309)	-	-	-	-	-	-	-	8	Bacteria	Chloroflexota	Chloroflexia	Chloroflexales	Chloroflexaceae	Chloroflexus	Chloroflexus_aurantiacus	Chloroflexus_aurantiacus_J-10-fl
GCF_000019045.1_ASM1904v1	Complete_Genome	WP_012575426.1	2	1B	K02259|heme_a_synthase_[EC:1.17.99.9]	316	-	IPR023755|Heme_A_synthase,_type_1;IPR003780|COX15/CtaA_family;IPR050450|COX15/CtaA_Heme_A_Synthase	PF02628|Cytochrome_oxidase_assembly_protein(10:289)	-	-	-	PTHR35457|HEME_A_SYNTHASE(4:304)	-	-	MF_01664|Heme_A_synthase_[ctaA].(4:304)	-	-	-	-	8	Bacteria	Bacillota	Bacilli	Bacillales	Bacillaceae	Anoxybacillus	Anoxybacillus_flavithermus	Anoxybacillus_flavithermus_WK1
GCF_000019145.1_ASM1914v1	Complete_Genome	WP_012287055.1	1	2	K02259|heme_a_synthase_[EC:1.17.99.9]	343	-	IPR023754|Heme_A_synthase,_type_2;IPR003780|COX15/CtaA_family	PF02628|Cytochrome_oxidase_assembly_protein(15:333)	-	-	-	PTHR23289|CYTOCHROME_C_OXIDASE_ASSEMBLY_PROTEIN_COX15(9:342)	-	-	MF_01665|Heme_A_synthase_[ctaA].(10:343)	-	-	-	-	8	Bacteria	Pseudomonadota	Alphaproteobacteria	Caulobacterales	Caulobacteraceae	Caulobacter	Caulobacter_sp.	Caulobacter_sp._K31
GCF_000019365.1_ASM1936v1	Complete_Genome	WP_012335070.1	1	2	K02259|heme_a_synthase_[EC:1.17.99.9]	360	-	IPR023754|Heme_A_synthase,_type_2;IPR003780|COX15/CtaA_family	PF02628|Cytochrome_oxidase_assembly_protein(27:348)	-	-	-	PTHR23289|CYTOCHROME_C_OXIDASE_ASSEMBLY_PROTEIN_COX15(22:351)	-	-	MF_01665|Heme_A_synthase_[ctaA].(23:358)	-	-	-	-	8	Bacteria	Pseudomonadota	Alphaproteobacteria	Hyphomicrobiales	Methylobacteriaceae	Methylobacterium	Methylobacterium_sp.	Methylobacterium_sp._4-46
GCF_000019725.1_ASM1972v1	Complete_Genome	WP_012319662.1	1	2	K02259|heme_a_synthase_[EC:1.17.99.9]	367	-	IPR023754|Heme_A_synthase,_type_2;IPR003780|COX15/CtaA_family	PF02628|Cytochrome_oxidase_assembly_protein(15:335)	-	-	-	PTHR23289|CYTOCHROME_C_OXIDASE_ASSEMBLY_PROTEIN_COX15(10:338)	-	-	MF_01665|Heme_A_synthase_[ctaA].(11:345)	-	-	-	-	7	Bacteria	Pseudomonadota	Alphaproteobacteria	Hyphomicrobiales	Methylobacteriaceae	Methylobacterium	Methylobacterium_radiotolerans	Methylobacterium_radiotolerans_JCM_2831
GCF_000019845.1_ASM1984v1	Complete_Genome	WP_012383815.1	1	2	K02259|heme_a_synthase_[EC:1.17.99.9]	359	-	IPR023754|Heme_A_synthase,_type_2;IPR003780|COX15/CtaA_family	PF02628|Cytochrome_oxidase_assembly_protein(26:348)	-	-	-	PTHR23289|CYTOCHROME_C_OXIDASE_ASSEMBLY_PROTEIN_COX15(13:356)	-	-	MF_01665|Heme_A_synthase_[ctaA].(21:358)	-	-	-	-	8	Bacteria	Pseudomonadota	Alphaproteobacteria	Hyphomicrobiales	Beijerinckiaceae	Beijerinckia	Beijerinckia_indica	Beijerinckia_indica_subsp._indica_ATCC_9039
GCF_000019905.1_ASM1990v1	Complete_Genome	WP_012370860.1	2	1B	K02259|heme_a_synthase_[EC:1.17.99.9]	297	-	IPR023755|Heme_A_synthase,_type_1;IPR003780|COX15/CtaA_family;IPR050450|COX15/CtaA_Heme_A_Synthase	PF02628|Cytochrome_oxidase_assembly_protein(9:278)	-	-	-	PTHR35457|HEME_A_SYNTHASE(3:293)	-	-	MF_01664|Heme_A_synthase_[ctaA].(1:294)	-	-	-	-	8	Bacteria	Bacillota	Bacilli	Bacillales	Unclassified_Bacillales	Exiguobacterium	Exiguobacterium_sibiricum	Exiguobacterium_sibiricum_255-15
GCF_000019945.1_ASM1994v1	Complete_Genome	WP_012453543.1	1	2	K02259|heme_a_synthase_[EC:1.17.99.9]	381	-	IPR023754|Heme_A_synthase,_type_2;IPR003780|COX15/CtaA_family	PF02628|Cytochrome_oxidase_assembly_protein(29:348)	-	-	-	PTHR23289|CYTOCHROME_C_OXIDASE_ASSEMBLY_PROTEIN_COX15(22:350)	-	-	MF_01665|Heme_A_synthase_[ctaA].(24:358)	-	-	-	-	8	Bacteria	Pseudomonadota	Alphaproteobacteria	Hyphomicrobiales	Methylobacteriaceae	Methylorubrum	Methylorubrum_populi	Methylorubrum_populi_BJ001
GCF_000020045.1_ASM2004v1	Complete_Genome	WP_012399705.1	3	1B	K02259|heme_a_synthase_[EC:1.17.99.9]	369	-	IPR050450|COX15/CtaA_Heme_A_Synthase;IPR003780|COX15/CtaA_family	PF02628|Cytochrome_oxidase_assembly_protein(32:345)	-	-	-	PTHR35457|HEME_A_SYNTHASE(25:355)	-	-	-	-	-	-	-	9	Bacteria	Pseudomonadota	Betaproteobacteria	Burkholderiales	Burkholderiaceae	Paraburkholderia	Paraburkholderia_phymatum	Paraburkholderia_phymatum_STM815
GCF_000020125.1_ASM2012v1	Complete_Genome	WP_012431616.1	3	1B	K02259|heme_a_synthase_[EC:1.17.99.9]	369	-	IPR050450|COX15/CtaA_Heme_A_Synthase;IPR003780|COX15/CtaA_family	PF02628|Cytochrome_oxidase_assembly_protein(32:345)	-	-	-	PTHR35457|HEME_A_SYNTHASE(26:355)	-	-	-	-	-	-	-	9	Bacteria	Pseudomonadota	Betaproteobacteria	Burkholderiales	Burkholderiaceae	Paraburkholderia	Paraburkholderia_phytofirmans	Paraburkholderia_phytofirmans_PsJN
GCF_000020205.1_ASM2020v1	Complete_Genome	WP_009239201.1	3	1B	K02259|heme_a_synthase_[EC:1.17.99.9]	363	-	IPR050450|COX15/CtaA_Heme_A_Synthase;IPR003780|COX15/CtaA_family	PF02628|Cytochrome_oxidase_assembly_protein(31:341)	-	-	-	PTHR35457|HEME_A_SYNTHASE(29:347)	-	-	-	-	-	-	-	9	Bacteria	Pseudomonadota	Betaproteobacteria	Burkholderiales	Burkholderiaceae	Ralstonia	Ralstonia_pickettii	Ralstonia_pickettii_12J
GCF_000020305.1_ASM2030v1	Complete_Genome	WP_010269416.1	1	2	K02259|heme_a_synthase_[EC:1.17.99.9]	341	-	IPR003780|COX15/CtaA_family;IPR023754|Heme_A_synthase,_type_2	PF02628|Cytochrome_oxidase_assembly_protein(9:318)	-	-	-	PTHR23289|CYTOCHROME_C_OXIDASE_ASSEMBLY_PROTEIN_COX15(7:329)	-	-	MF_01665|Heme_A_synthase_[ctaA].(4:329)	-	-	-	-	8	Bacteria	Pseudomonadota	Alphaproteobacteria	Rickettsiales	Anaplasmataceae	Anaplasma	Anaplasma_marginale	Anaplasma_marginale_str._Florida
GCF_000020685.1_ASM2068v1	Complete_Genome	WP_083764250.1	5	1C	K02259|heme_a_synthase_[EC:1.17.99.9]	380	-	-|-;IPR003780|COX15/CtaA_family;IPR050450|COX15/CtaA_Heme_A_Synthase	PF02628|Cytochrome_oxidase_assembly_protein(67:354)	-	-	-	PTHR35457|HEME_A_SYNTHASE(60:364)	-	-	-	-	-	-	mobidb-lite|consensus_disorder_prediction(24:56)	8	Bacteria	Deinococcota	Deinococci	Deinococcales	Deinococcaceae	Deinococcus	Deinococcus_deserti	Deinococcus_deserti_VCD115
GCF_000020805.1_ASM2080v1	Complete_Genome	WP_012524291.1	5	1C	K02259|heme_a_synthase_[EC:1.17.99.9]	318	-	IPR003780|COX15/CtaA_family;IPR050450|COX15/CtaA_Heme_A_Synthase	PF02628|Cytochrome_oxidase_assembly_protein(6:290)	-	-	-	PTHR35457|HEME_A_SYNTHASE(2:300)	-	-	-	-	-	-	-	7	Bacteria	Myxococcota	Myxococcia	Myxococcales	Anaeromyxobacteraceae	Anaeromyxobacter	Anaeromyxobacter_sp.	Anaeromyxobacter_sp._K
GCF_000021045.1_ASM2104v1	Complete_Genome	WP_012698790.1	3	1B	K02259|heme_a_synthase_[EC:1.17.99.9]	356	-	IPR050450|COX15/CtaA_Heme_A_Synthase;IPR003780|COX15/CtaA_family	PF02628|Cytochrome_oxidase_assembly_protein(10:321)	-	-	-	PTHR35457|HEME_A_SYNTHASE(6:331)	-	-	-	-	-	-	-	8	Bacteria	Pseudomonadota	Gammaproteobacteria	Pseudomonadales	Pseudomonadaceae	Azotobacter	Azotobacter_vinelandii	Azotobacter_vinelandii_DJ
GCF_000021325.1_ASM2132v1	Complete_Genome	WP_081434723.1	1	2	K02259|heme_a_synthase_[EC:1.17.99.9]	366	-	IPR023754|Heme_A_synthase,_type_2;IPR003780|COX15/CtaA_family	PF02628|Cytochrome_oxidase_assembly_protein(29:353)	-	-	-	PTHR23289|CYTOCHROME_C_OXIDASE_ASSEMBLY_PROTEIN_COX15(23:361)	-	-	MF_01665|Heme_A_synthase_[ctaA].(24:363)	-	-	-	-	8	Bacteria	Pseudomonadota	Alphaproteobacteria	Rhodospirillales	Acetobacteraceae	Gluconacetobacter	Gluconacetobacter_diazotrophicus	Gluconacetobacter_diazotrophicus_PA1_5
GCF_000021525.1_ASM2152v1	Complete_Genome	WP_014410489.1	1	2	K02259|heme_a_synthase_[EC:1.17.99.9]	337	-	IPR023754|Heme_A_synthase,_type_2;IPR003780|COX15/CtaA_family	PF02628|Cytochrome_oxidase_assembly_protein(8:327)	-	-	-	PTHR23289|CYTOCHROME_C_OXIDASE_ASSEMBLY_PROTEIN_COX15(3:331)	-	-	MF_01665|Heme_A_synthase_[ctaA].(3:337)	-	-	-	-	8	Bacteria	Pseudomonadota	Alphaproteobacteria	Rickettsiales	Rickettsiaceae	Rickettsia	Rickettsia_peacockii	Rickettsia_peacockii_str._Rustic
GCF_000021685.1_ASM2168v1	Complete_Genome	WP_012642926.1	8	1B	K02257|heme_o_synthase_[EC:2.5.1.141]	603	-	IPR044878|UbiA_prenyltransferase_superfamily;IPR006369|Protohaem_IX_farnesyltransferase;-|-;IPR003780|COX15/CtaA_family;IPR000537|UbiA_prenyltransferase;IPR030470|UbiA_prenyltransferase_conserved_site	PF01040|UbiA_prenyltransferase_family(336:582);PF02628|Cytochrome_oxidase_assembly_protein(60:288);PF02628|Cytochrome_oxidase_assembly_protein(13:55)	cd13957|PT_UbiA_Cox10(325:595)	NF003349|heme_o_synthase(306:602);TIGR01473|heme_o_synthase(322:599)	G3DSA:1.10.357.140|UbiA_prenyltransferase(328:483)	PTHR43448|PROTOHEME_IX_FARNESYLTRANSFERASE,_MITOCHONDRIAL(312:599)	PS00943|UbiA_prenyltransferase_family_signature.(375:397)	G3DSA:1.10.357.140:FF:000001|Protoheme_IX_farnesyltransferase(328:482)	MF_00154|Protoheme_IX_farnesyltransferase_[cyoE].(320:601)	-	-	-	-	-	Bacteria	Thermomicrobiota	Thermomicrobia	Thermomicrobiales	Thermomicrobiaceae	Thermomicrobium	Thermomicrobium_roseum	Thermomicrobium_roseum_DSM_5159
GCF_000021685.1_ASM2168v1	Complete_Genome	WP_012643016.1	2	1B	K02259|heme_a_synthase_[EC:1.17.99.9]	360	-	IPR003780|COX15/CtaA_family;IPR050450|COX15/CtaA_Heme_A_Synthase	PF02628|Cytochrome_oxidase_assembly_protein(93:331)	-	-	-	PTHR35457|HEME_A_SYNTHASE(42:342)	-	-	-	-	-	-	-	8	Bacteria	Thermomicrobiota	Thermomicrobia	Thermomicrobiales	Thermomicrobiaceae	Thermomicrobium	Thermomicrobium_roseum	Thermomicrobium_roseum_DSM_5159
GCF_000021745.1_ASM2174v1	Complete_Genome	WP_012590893.1	1	2	K02259|heme_a_synthase_[EC:1.17.99.9]	359	-	IPR023754|Heme_A_synthase,_type_2;IPR003780|COX15/CtaA_family	PF02628|Cytochrome_oxidase_assembly_protein(26:347)	-	-	-	PTHR23289|CYTOCHROME_C_OXIDASE_ASSEMBLY_PROTEIN_COX15(23:356)	-	-	MF_01665|Heme_A_synthase_[ctaA].(22:358)	-	-	-	-	7	Bacteria	Pseudomonadota	Alphaproteobacteria	Hyphomicrobiales	Beijerinckiaceae	Methylocella	Methylocella_silvestris	Methylocella_silvestris_BL2
GCF_000021865.1_ASM2186v1	Complete_Genome	WP_023911341.1	1	2	K02259|heme_a_synthase_[EC:1.17.99.9]	392	-	IPR023754|Heme_A_synthase,_type_2;IPR003780|COX15/CtaA_family	PF02628|Cytochrome_oxidase_assembly_protein(198:373)	-	-	-	PTHR23289|CYTOCHROME_C_OXIDASE_ASSEMBLY_PROTEIN_COX15(200:375)	-	-	-	-	-	-	-	8	Bacteria	Pseudomonadota	Alphaproteobacteria	Rhodobacterales	Paracoccaceae	Rhodobacter	Rhodobacter_capsulatus	Rhodobacter_capsulatus_SB_1003
GCF_000021945.1_ASM2194v1	Complete_Genome	WP_015941145.1	5	1C	K02259|heme_a_synthase_[EC:1.17.99.9]	321	-	IPR003780|COX15/CtaA_family;IPR050450|COX15/CtaA_Heme_A_Synthase	PF02628|Cytochrome_oxidase_assembly_protein(11:294)	-	-	-	PTHR35457|HEME_A_SYNTHASE(2:305)	-	-	-	-	-	-	-	8	Bacteria	Chloroflexota	Chloroflexia	Chloroflexales	Chloroflexaceae	Chloroflexus	Chloroflexus_aggregans	Chloroflexus_aggregans_DSM_9485
GCF_000021985.1_ASM2198v1	Complete_Genome	WP_012639534.1	3	1B	K02259|heme_a_synthase_[EC:1.17.99.9]	339	-	IPR050450|COX15/CtaA_Heme_A_Synthase;IPR003780|COX15/CtaA_family	PF02628|Cytochrome_oxidase_assembly_protein(12:322)	-	-	-	PTHR35457|HEME_A_SYNTHASE(4:336)	-	-	-	-	-	-	-	8	Bacteria	Pseudomonadota	Gammaproteobacteria	Chromatiales	Ectothiorhodospiraceae	Thioalkalivibrio	Thioalkalivibrio_sulfidiphilus	Thioalkalivibrio_sulfidiphilus_HL-EbGr7
GCF_000022005.1_ASM2200v1	Complete_Genome	YP_002516811.1	1	2	K02259|heme_a_synthase_[EC:1.17.99.9]	343	-	IPR003780|COX15/CtaA_family;IPR023754|Heme_A_synthase,_type_2	PF02628|Cytochrome_oxidase_assembly_protein(14:333)	-	-	-	PTHR23289|CYTOCHROME_C_OXIDASE_ASSEMBLY_PROTEIN_COX15(9:343)	-	-	MF_01665|Heme_A_synthase_[ctaA].(10:343)	-	-	-	-	8	Bacteria	Pseudomonadota	Alphaproteobacteria	Caulobacterales	Caulobacteraceae	Caulobacter	Caulobacter_vibrioides	Caulobacter_vibrioides_NA1000
GCF_000022085.1_ASM2208v1	Complete_Genome	WP_015932289.1	1	2	K02259|heme_a_synthase_[EC:1.17.99.9]	360	-	IPR023754|Heme_A_synthase,_type_2;IPR003780|COX15/CtaA_family	PF02628|Cytochrome_oxidase_assembly_protein(27:347)	-	-	-	PTHR23289|CYTOCHROME_C_OXIDASE_ASSEMBLY_PROTEIN_COX15(19:350)	-	-	MF_01665|Heme_A_synthase_[ctaA].(23:358)	-	-	-	-	8	Bacteria	Pseudomonadota	Alphaproteobacteria	Hyphomicrobiales	Methylobacteriaceae	Methylobacterium	Methylobacterium_nodulans	Methylobacterium_nodulans_ORS_2060
GCF_000022145.1_ASM2214v1	Complete_Genome	WP_012631646.1	5	1C	K02259|heme_a_synthase_[EC:1.17.99.9]	318	-	IPR003780|COX15/CtaA_family;IPR050450|COX15/CtaA_Heme_A_Synthase	PF02628|Cytochrome_oxidase_assembly_protein(6:290)	-	-	-	PTHR35457|HEME_A_SYNTHASE(2:300)	-	-	-	-	-	-	-	7	Bacteria	Myxococcota	Myxococcia	Myxococcales	Anaeromyxobacteraceae	Anaeromyxobacter	Anaeromyxobacter_dehalogenans	Anaeromyxobacter_dehalogenans_2CP-1
GCF_000022205.1_ASM2220v1	Complete_Genome	WP_049933714.1	7	1A*	K02259|heme_a_synthase_[EC:1.17.99.9]	278	-	IPR003780|COX15/CtaA_family;IPR050450|COX15/CtaA_Heme_A_Synthase	PF02628|Cytochrome_oxidase_assembly_protein(1:135)	-	-	-	PTHR35457|HEME_A_SYNTHASE(1:138)	-	-	-	-	-	-	-	8	Archaea	Euryarchaeota	Halobacteria	Haloferacales	Halorubraceae	Halorubrum	Halorubrum_lacusprofundi	Halorubrum_lacusprofundi_ATCC_49239
GCF_000022285.1_ASM2228v1	Complete_Genome	WP_012673133.1	1	2	K02259|heme_a_synthase_[EC:1.17.99.9]	342	-	IPR023754|Heme_A_synthase,_type_2;IPR003780|COX15/CtaA_family	PF02628|Cytochrome_oxidase_assembly_protein(7:320)	-	-	-	PTHR23289|CYTOCHROME_C_OXIDASE_ASSEMBLY_PROTEIN_COX15(4:332)	-	-	MF_01665|Heme_A_synthase_[ctaA].(3:331)	-	-	-	-	8	Bacteria	Pseudomonadota	Alphaproteobacteria	Rickettsiales	Anaplasmataceae	Wolbachia	Wolbachia_sp.	Wolbachia_sp._wRi
GCF_000022305.1_ASM2230v1	Complete_Genome	WP_041838887.1	3	1B	K02259|heme_a_synthase_[EC:1.17.99.9]	396	-	IPR050450|COX15/CtaA_Heme_A_Synthase;IPR003780|COX15/CtaA_family	PF02628|Cytochrome_oxidase_assembly_protein(44:366)	-	-	-	PTHR35457|HEME_A_SYNTHASE(39:376)	-	-	-	-	-	-	-	9	Bacteria	Pseudomonadota	Betaproteobacteria	Burkholderiales	Comamonadaceae	Diaphorobacter	[Acidovorax]_ebreus	[Acidovorax]_ebreus_TPSY
GCF_000022525.1_ASM2252v1	Complete_Genome	WP_041351657.1	1	2	K02259|heme_a_synthase_[EC:1.17.99.9]	325	-	IPR023754|Heme_A_synthase,_type_2;IPR003780|COX15/CtaA_family	PF02628|Cytochrome_oxidase_assembly_protein(4:317)	-	-	-	PTHR23289|CYTOCHROME_C_OXIDASE_ASSEMBLY_PROTEIN_COX15(5:319)	-	-	MF_01665|Heme_A_synthase_[ctaA].(1:325)	-	-	-	-	8	Bacteria	Pseudomonadota	Alphaproteobacteria	Rickettsiales	Anaplasmataceae	Neorickettsia	Neorickettsia_risticii	Neorickettsia_risticii_str._Illinois
GCF_000022565.1_ASM2256v1	Complete_Genome	WP_015896386.1	5	1C	K02259|heme_a_synthase_[EC:1.17.99.9]	307	-	IPR003780|COX15/CtaA_family;IPR050450|COX15/CtaA_Heme_A_Synthase	PF02628|Cytochrome_oxidase_assembly_protein(7:289)	-	-	-	PTHR35457|HEME_A_SYNTHASE(5:296)	-	-	-	-	-	-	-	8	Bacteria	Acidobacteriota	Terriglobia	Terriglobales	Acidobacteriaceae	Acidobacterium	Acidobacterium_capsulatum	Acidobacterium_capsulatum_ATCC_51196
GCF_000022725.1_ASM2272v1	Complete_Genome	WP_026500735.1	1	2	K02259|heme_a_synthase_[EC:1.17.99.9]	363	-	IPR023754|Heme_A_synthase,_type_2;IPR003780|COX15/CtaA_family	PF02628|Cytochrome_oxidase_assembly_protein(29:348)	-	-	-	PTHR23289|CYTOCHROME_C_OXIDASE_ASSEMBLY_PROTEIN_COX15(15:355)	-	-	MF_01665|Heme_A_synthase_[ctaA].(24:358)	-	-	-	-	8	Bacteria	Pseudomonadota	Alphaproteobacteria	Hyphomicrobiales	Bartonellaceae	Bartonella	Bartonella_grahamii	Bartonella_grahamii_as4aup
GCF_000022745.1_ASM2274v1	Complete_Genome	WP_002969419.1	1	2	K02259|heme_a_synthase_[EC:1.17.99.9]	358	-	IPR023754|Heme_A_synthase,_type_2;IPR003780|COX15/CtaA_family	PF02628|Cytochrome_oxidase_assembly_protein(27:345)	-	-	-	PTHR23289|CYTOCHROME_C_OXIDASE_ASSEMBLY_PROTEIN_COX15(17:351)	-	-	MF_01665|Heme_A_synthase_[ctaA].(23:355)	-	-	-	-	8	Bacteria	Pseudomonadota	Alphaproteobacteria	Hyphomicrobiales	Brucellaceae	Brucella	Brucella_microti	Brucella_microti_CCM_4915
GCF_000023005.1_ASM2300v1	Complete_Genome	WP_012719519.1	1	2	K02259|heme_a_synthase_[EC:1.17.99.9]	337	-	IPR023754|Heme_A_synthase,_type_2;IPR003780|COX15/CtaA_family	PF02628|Cytochrome_oxidase_assembly_protein(8:327)	-	-	-	PTHR23289|CYTOCHROME_C_OXIDASE_ASSEMBLY_PROTEIN_COX15(3:331)	-	-	MF_01665|Heme_A_synthase_[ctaA].(3:337)	-	-	-	-	8	Bacteria	Pseudomonadota	Alphaproteobacteria	Rickettsiales	Rickettsiaceae	Rickettsia	Rickettsia_africae	Rickettsia_africae_ESF-5
GCF_000023045.1_ASM2304v1	Complete_Genome	WP_015881280.1	2	1B	K02259|heme_a_synthase_[EC:1.17.99.9]	301	-	IPR023755|Heme_A_synthase,_type_1;IPR003780|COX15/CtaA_family;IPR050450|COX15/CtaA_Heme_A_Synthase	PF02628|Cytochrome_oxidase_assembly_protein(11:275)	-	-	-	PTHR35457|HEME_A_SYNTHASE(11:290)	-	-	MF_01664|Heme_A_synthase_[ctaA].(1:292)	-	-	-	-	8	Bacteria	Bacillota	Bacilli	Bacillales	Unclassified_Bacillales	Exiguobacterium	Exiguobacterium_sp.	Exiguobacterium_sp._AT1b
GCF_000023385.1_ASM2338v1	Complete_Genome	WP_041269608.1	2	1B	K02259|heme_a_synthase_[EC:1.17.99.9]	329	-	IPR023755|Heme_A_synthase,_type_1;IPR003780|COX15/CtaA_family;IPR050450|COX15/CtaA_Heme_A_Synthase	PF02628|Cytochrome_oxidase_assembly_protein(17:296)	-	-	-	PTHR35457|HEME_A_SYNTHASE(12:312)	-	-	MF_01664|Heme_A_synthase_[ctaA].(11:311)	-	-	-	-	8	Bacteria	Bacillota	Bacilli	Bacillales	Bacillaceae	Geobacillus	Geobacillus_sp.	Geobacillus_sp._WCH70
GCF_000023585.1_ASM2358v1	Complete_Genome	WP_015846408.1	2	1B	K02259|heme_a_synthase_[EC:1.17.99.9]	310	-	IPR003780|COX15/CtaA_family;IPR050450|COX15/CtaA_Heme_A_Synthase	PF02628|Cytochrome_oxidase_assembly_protein(9:265)	-	-	-	PTHR35457|HEME_A_SYNTHASE(6:304)	-	-	-	-	-	-	-	8	Bacteria	Bacillota	Bacilli	Bacillales	Paenibacillaceae	Paenibacillus	Paenibacillus_sp.	Paenibacillus_sp._JDR-2
GCF_000023785.1_ASM2378v1	Complete_Genome	WP_015827718.1	1	2	K02259|heme_a_synthase_[EC:1.17.99.9]	354	-	IPR003780|COX15/CtaA_family;IPR023754|Heme_A_synthase,_type_2	PF02628|Cytochrome_oxidase_assembly_protein(25:341)	-	-	-	PTHR23289|CYTOCHROME_C_OXIDASE_ASSEMBLY_PROTEIN_COX15(17:346)	-	-	MF_01665|Heme_A_synthase_[ctaA].(21:351)	-	-	-	-	7	Bacteria	Pseudomonadota	Alphaproteobacteria	Hyphomonadales	Hyphomonadaceae	Hirschia	Hirschia_baltica	Hirschia_baltica_ATCC_49814
GCF_000023865.1_ASM2386v1	Complete_Genome	WP_015785956.1	4	1C	K02259|heme_a_synthase_[EC:1.17.99.9]	323	-	IPR050450|COX15/CtaA_Heme_A_Synthase;IPR003780|COX15/CtaA_family	PF02628|Cytochrome_oxidase_assembly_protein(21:199)	-	-	-	PTHR35457|HEME_A_SYNTHASE(16:305)	-	-	-	-	-	-	-	8	Bacteria	Actinomycetota	Actinomycetes	Pseudonocardiales	Pseudonocardiaceae	Saccharomonospora	Saccharomonospora_viridis	Saccharomonospora_viridis_DSM_43017
GCF_000023945.1_ASM2394v1	Complete_Genome	WP_015790736.1	7	1A*	No_KO	267	-	IPR003780|COX15/CtaA_family;IPR050450|COX15/CtaA_Heme_A_Synthase	PF02628|Cytochrome_oxidase_assembly_protein(8:149)	-	-	-	PTHR35457|HEME_A_SYNTHASE(2:145)	-	-	-	-	-	-	-	8	Archaea	Euryarchaeota	Halobacteria	Halobacteriales	Haloarculaceae	Halorhabdus	Halorhabdus_utahensis	Halorhabdus_utahensis_DSM_12940
GCF_000023965.1_ASM2396v1	Complete_Genome	WP_015762712.1	7	1A*	K02259|heme_a_synthase_[EC:1.17.99.9]	268	-	IPR003780|COX15/CtaA_family;IPR050450|COX15/CtaA_Heme_A_Synthase	PF02628|Cytochrome_oxidase_assembly_protein(7:165)	-	-	-	PTHR35457|HEME_A_SYNTHASE(4:159)	-	-	-	-	-	-	-	8	Archaea	Euryarchaeota	Halobacteria	Halobacteriales	Haloarculaceae	Halomicrobium	Halomicrobium_mukohataei	Halomicrobium_mukohataei_DSM_12286
GCF_000024005.1_ASM2400v1	Complete_Genome	WP_012788515.1	1	2	K02259|heme_a_synthase_[EC:1.17.99.9]	349	-	IPR023754|Heme_A_synthase,_type_2;IPR003780|COX15/CtaA_family	PF02628|Cytochrome_oxidase_assembly_protein(14:335)	-	-	-	PTHR23289|CYTOCHROME_C_OXIDASE_ASSEMBLY_PROTEIN_COX15(6:338)	-	-	MF_01665|Heme_A_synthase_[ctaA].(9:345)	-	-	-	-	8	Bacteria	Bacteroidota	Chitinophagia	Chitinophagales	Chitinophagaceae	Chitinophaga	Chitinophaga_pinensis	Chitinophaga_pinensis_DSM_2588
GCF_000024165.1_ASM2416v1	Complete_Genome	WP_015766302.1	1	2	K02259|heme_a_synthase_[EC:1.17.99.9]	349	-	IPR003780|COX15/CtaA_family;IPR023754|Heme_A_synthase,_type_2	PF02628|Cytochrome_oxidase_assembly_protein(11:332)	-	-	-	PTHR23289|CYTOCHROME_C_OXIDASE_ASSEMBLY_PROTEIN_COX15(4:343)	-	-	MF_01665|Heme_A_synthase_[ctaA].(6:342)	-	-	-	-	8	Bacteria	Pseudomonadota	Betaproteobacteria	Unclassified_Betaproteobacteria	Unclassified_Betaproteobacteria	Candidatus_Accumulibacter	Candidatus_Accumulibacter	Candidatus_Accumulibacter_regalis
GCF_000024285.1_ASM2428v1	Complete_Genome	WP_012810069.1	2	1C	K02259|heme_a_synthase_[EC:1.17.99.9]	335	-	IPR003780|COX15/CtaA_family;IPR050450|COX15/CtaA_Heme_A_Synthase	PF02628|Cytochrome_oxidase_assembly_protein(15:305)	-	-	-	PTHR35457|HEME_A_SYNTHASE(11:311)	-	-	-	-	-	-	-	8	Bacteria	Bacillota	Bacilli	Bacillales	Alicyclobacillaceae	Alicyclobacillus	Alicyclobacillus_acidocaldarius	Alicyclobacillus_acidocaldarius_subsp._acidocaldarius_DSM_446
GCF_000024425.1_ASM2442v1	Complete_Genome	WP_015586415.1	5	1C	K02259|heme_a_synthase_[EC:1.17.99.9]	338	-	IPR003780|COX15/CtaA_family;IPR050450|COX15/CtaA_Heme_A_Synthase	PF02628|Cytochrome_oxidase_assembly_protein(29:312)	-	-	-	PTHR35457|HEME_A_SYNTHASE(23:322)	-	-	-	-	-	-	-	8	Bacteria	Deinococcota	Deinococci	Thermales	Thermaceae	Meiothermus	Meiothermus_ruber	Meiothermus_ruber_DSM_1279
GCF_000024465.1_ASM2446v1	Complete_Genome	WP_013046761.1	1	2	K02259|heme_a_synthase_[EC:1.17.99.9]	365	-	IPR023754|Heme_A_synthase,_type_2;IPR003780|COX15/CtaA_family	PF02628|Cytochrome_oxidase_assembly_protein(42:350)	-	-	-	PTHR23289|CYTOCHROME_C_OXIDASE_ASSEMBLY_PROTEIN_COX15(30:357)	-	-	MF_01665|Heme_A_synthase_[ctaA].(37:360)	-	-	-	-	8	Bacteria	Pseudomonadota	Alphaproteobacteria	Unclassified_Alphaproteobacteria	Unclassified_Alphaproteobacteria	Candidatus_Puniceispirillum	Candidatus_Puniceispirillum_marinum	Candidatus_Puniceispirillum_marinum_IMCC1322
GCF_000024685.1_ASM2468v1	Complete_Genome	WP_015737420.1	2	1B	K02259|heme_a_synthase_[EC:1.17.99.9]	324	-	IPR003780|COX15/CtaA_family;IPR050450|COX15/CtaA_Heme_A_Synthase	PF02628|Cytochrome_oxidase_assembly_protein(8:294)	-	-	-	PTHR35457|HEME_A_SYNTHASE(4:303)	-	-	-	-	-	-	-	8	Bacteria	Bacillota	Bacilli	Bacillales	Paenibacillaceae	Paenibacillus	Paenibacillus_sp.	Paenibacillus_sp._Y412MC10
GCF_000024705.1_ASM2470v1	Complete_Genome	WP_049777090.1	2	1B	K02259|heme_a_synthase_[EC:1.17.99.9]	331	-	IPR023755|Heme_A_synthase,_type_1;IPR003780|COX15/CtaA_family;IPR050450|COX15/CtaA_Heme_A_Synthase	PF02628|Cytochrome_oxidase_assembly_protein(21:300)	-	-	-	PTHR35457|HEME_A_SYNTHASE(16:313)	-	-	MF_01664|Heme_A_synthase_[ctaA].(15:315)	-	-	-	-	8	Bacteria	Bacillota	Bacilli	Bacillales	Bacillaceae	Geobacillus	Geobacillus_sp.	Geobacillus_sp._Y412MC61
GCF_000024725.1_ASM2472v1	Complete_Genome	WP_013031185.1	3	1B	K02259|heme_a_synthase_[EC:1.17.99.9]	342	-	IPR050450|COX15/CtaA_Heme_A_Synthase;IPR003780|COX15/CtaA_family	PF02628|Cytochrome_oxidase_assembly_protein(7:323)	-	-	-	PTHR35457|HEME_A_SYNTHASE(5:328)	-	-	-	-	-	-	-	8	Bacteria	Pseudomonadota	Gammaproteobacteria	Chromatiales	Chromatiaceae	Nitrosococcus	Nitrosococcus_halophilus	Nitrosococcus_halophilus_Nc_4
GCF_000024985.1_ASM2498v1	Complete_Genome	WP_012873537.1	2	1B	K02259|heme_a_synthase_[EC:1.17.99.9]	326	-	IPR003780|COX15/CtaA_family;IPR050450|COX15/CtaA_Heme_A_Synthase	PF02628|Cytochrome_oxidase_assembly_protein(55:291)	-	-	-	PTHR35457|HEME_A_SYNTHASE(6:146)	-	-	-	-	-	-	-	8	Bacteria	Thermomicrobiota	Thermomicrobia	Sphaerobacterales	Sphaerobacteraceae	Sphaerobacter	Sphaerobacter_thermophilus	Sphaerobacter_thermophilus_DSM_20745
GCF_000024985.1_ASM2498v1	Complete_Genome	WP_012873603.1	8	1B	K02257|heme_o_synthase_[EC:2.5.1.141]	599	-	IPR044878|UbiA_prenyltransferase_superfamily;IPR006369|Protohaem_IX_farnesyltransferase;-|-;IPR003780|COX15/CtaA_family;IPR000537|UbiA_prenyltransferase;IPR030470|UbiA_prenyltransferase_conserved_site	PF01040|UbiA_prenyltransferase_family(327:580);PF02628|Cytochrome_oxidase_assembly_protein(56:286)	cd13957|PT_UbiA_Cox10(315:590)	TIGR01473|heme_o_synthase(312:594);NF003349|heme_o_synthase(301:598)	G3DSA:1.10.357.140|UbiA_prenyltransferase(319:474)	PTHR43448|PROTOHEME_IX_FARNESYLTRANSFERASE,_MITOCHONDRIAL(308:594)	PS00943|UbiA_prenyltransferase_family_signature.(365:387)	G3DSA:1.10.357.140:FF:000001|Protoheme_IX_farnesyltransferase(318:472)	MF_00154|Protoheme_IX_farnesyltransferase_[cyoE].(310:596)	-	-	-	-	-	Bacteria	Thermomicrobiota	Thermomicrobia	Sphaerobacterales	Sphaerobacteraceae	Sphaerobacter	Sphaerobacter_thermophilus	Sphaerobacter_thermophilus_DSM_20745
GCF_000024985.1_ASM2498v1	Complete_Genome	WP_083776195.1	3	1B	K02259|heme_a_synthase_[EC:1.17.99.9]	324	-	IPR050450|COX15/CtaA_Heme_A_Synthase;IPR003780|COX15/CtaA_family	PF02628|Cytochrome_oxidase_assembly_protein(19:61);PF02628|Cytochrome_oxidase_assembly_protein(65:298)	-	-	-	PTHR35457|HEME_A_SYNTHASE(14:305)	-	-	-	-	-	-	-	8	Bacteria	Thermomicrobiota	Thermomicrobia	Sphaerobacterales	Sphaerobacteraceae	Sphaerobacter	Sphaerobacter_thermophilus	Sphaerobacter_thermophilus_DSM_20745
GCF_000025005.1_ASM2500v1	Complete_Genome	WP_012875446.1	8	1B	K02257|heme_o_synthase_[EC:2.5.1.141]	622	-	IPR044878|UbiA_prenyltransferase_superfamily;IPR006369|Protohaem_IX_farnesyltransferase;-|-;IPR003780|COX15/CtaA_family;IPR000537|UbiA_prenyltransferase;IPR030470|UbiA_prenyltransferase_conserved_site	PF02628|Cytochrome_oxidase_assembly_protein(72:299);PF02628|Cytochrome_oxidase_assembly_protein(24:68);PF01040|UbiA_prenyltransferase_family(349:604)	cd13957|PT_UbiA_Cox10(338:612)	TIGR01473|heme_o_synthase(336:616);NF003349|heme_o_synthase(324:620)	G3DSA:1.10.357.140|UbiA_prenyltransferase(344:498)	PTHR43448|PROTOHEME_IX_FARNESYLTRANSFERASE,_MITOCHONDRIAL(329:616)	PS00943|UbiA_prenyltransferase_family_signature.(392:414)	G3DSA:1.10.357.140:FF:000001|Protoheme_IX_farnesyltransferase(341:499)	MF_00154|Protoheme_IX_farnesyltransferase_[cyoE].(333:618)	-	-	-	-	-	Bacteria	Chloroflexota	Unclassified_Chloroflexota	Unclassified_Chloroflexota	Unclassified_Chloroflexota	Thermobaculum	Thermobaculum_terrenum	Thermobaculum_terrenum_ATCC_BAA-798
GCF_000025085.1_ASM2508v1	Complete_Genome	WP_002493108.1	2	1C	K02259|heme_a_synthase_[EC:1.17.99.9]	303	-	IPR023755|Heme_A_synthase,_type_1;IPR003780|COX15/CtaA_family;IPR050450|COX15/CtaA_Heme_A_Synthase	PF02628|Cytochrome_oxidase_assembly_protein(56:286)	-	-	-	PTHR35457|HEME_A_SYNTHASE(5:300)	-	-	MF_01664|Heme_A_synthase_[ctaA].(3:302)	-	-	-	-	8	Bacteria	Bacillota	Bacilli	Bacillales	Staphylococcaceae	Staphylococcus	Staphylococcus_lugdunensis	Staphylococcus_lugdunensis_HKU09-01
GCF_000025125.1_ASM2512v1	Complete_Genome	WP_012953925.1	3	1B	K02259|heme_a_synthase_[EC:1.17.99.9]	312	-	IPR050450|COX15/CtaA_Heme_A_Synthase;IPR003780|COX15/CtaA_family	PF02628|Cytochrome_oxidase_assembly_protein(25:289)	-	-	-	PTHR35457|HEME_A_SYNTHASE(22:301)	-	-	-	-	-	-	-	8	Bacteria	Cyanobacteriota	Cyanophyceae	Chroococcales	Aphanothecaceae	Candidatus_Atelocyanobacterium	Candidatus_Atelocyanobacterium_thalassa	Candidatus_Atelocyanobacterium_thalassa_isolate_ALOHA
GCF_000025605.1_ASM2560v1	Complete_Genome	WP_012992513.1	2	1B	K02259|heme_a_synthase_[EC:1.17.99.9]	275	-	IPR003780|COX15/CtaA_family;IPR050450|COX15/CtaA_Heme_A_Synthase	PF02628|Cytochrome_oxidase_assembly_protein(4:45);PF02628|Cytochrome_oxidase_assembly_protein(52:266)	-	-	-	PTHR35457|HEME_A_SYNTHASE(4:139)	-	-	-	-	-	-	-	8	Bacteria	Aquificota	Aquificae	Aquificales	Aquificaceae	Thermocrinis	Thermocrinis_albus	Thermocrinis_albus_DSM_14484
GCF_000025905.1_ASM2590v1	Complete_Genome	WP_013042408.1	2	1D	K02259|heme_a_synthase_[EC:1.17.99.9]	324	-	IPR003780|COX15/CtaA_family;IPR050450|COX15/CtaA_Heme_A_Synthase	PF02628|Cytochrome_oxidase_assembly_protein(69:309)	-	-	-	PTHR35457|HEME_A_SYNTHASE(19:319)	-	-	-	-	-	-	-	7	Bacteria	Verrucomicrobiota	Opitutae	Puniceicoccales	Puniceicoccaceae	Coraliomargarita	Coraliomargarita_akajimensis	Coraliomargarita_akajimensis_DSM_45221
GCF_000025965.1_ASM2596v1	Complete_Genome	WP_041646279.1	3	1B	K02259|heme_a_synthase_[EC:1.17.99.9]	345	-	IPR050450|COX15/CtaA_Heme_A_Synthase;IPR003780|COX15/CtaA_family	PF02628|Cytochrome_oxidase_assembly_protein(6:315)	-	-	-	PTHR35457|HEME_A_SYNTHASE(5:325)	-	-	-	-	-	-	-	8	Bacteria	Pseudomonadota	Betaproteobacteria	Rhodocyclales	Rhodocyclaceae	Aromatoleum	Aromatoleum_aromaticum	Aromatoleum_aromaticum_EbN1
GCF_000026005.1_ASM2600v1	Complete_Genome	WP_011155383.1	1	2	K02259|heme_a_synthase_[EC:1.17.99.9]	359	-	IPR023754|Heme_A_synthase,_type_2;IPR003780|COX15/CtaA_family	PF02628|Cytochrome_oxidase_assembly_protein(28:340)	-	-	-	PTHR23289|CYTOCHROME_C_OXIDASE_ASSEMBLY_PROTEIN_COX15(17:351)	-	-	MF_01665|Heme_A_synthase_[ctaA].(23:350)	-	-	-	-	8	Bacteria	Pseudomonadota	Alphaproteobacteria	Rickettsiales	Anaplasmataceae	Ehrlichia	Ehrlichia_ruminantium	Ehrlichia_ruminantium_str._Welgevonden
GCF_000026045.1_ASM2604v1	Complete_Genome	WP_011322609.1	7	1A*	No_KO	279	-	IPR050450|COX15/CtaA_Heme_A_Synthase;IPR003780|COX15/CtaA_family	PF02628|Cytochrome_oxidase_assembly_protein(5:172)	-	-	-	PTHR35457|HEME_A_SYNTHASE(3:161)	-	-	-	-	-	-	-	8	Archaea	Euryarchaeota	Halobacteria	Halobacteriales	Haloarculaceae	Natronomonas	Natronomonas_pharaonis	Natronomonas_pharaonis_DSM_2160
GCF_000026125.1_ASM2612v1	Complete_Genome	WP_011872280.1	3	1B	K02259|heme_a_synthase_[EC:1.17.99.9]	379	-	IPR050450|COX15/CtaA_Heme_A_Synthase;IPR003780|COX15/CtaA_family;-|-	PF02628|Cytochrome_oxidase_assembly_protein(31:346)	-	-	-	PTHR35457|HEME_A_SYNTHASE(26:353)	-	-	-	-	-	-	mobidb-lite|consensus_disorder_prediction(357:379)	9	Bacteria	Pseudomonadota	Betaproteobacteria	Burkholderiales	Oxalobacteraceae	Herminiimonas	Herminiimonas_arsenicoxydans	Herminiimonas_arsenicoxydans
GCF_000026145.1_ASM2614v1	Complete_Genome	WP_011927097.1	1	2	K02259|heme_a_synthase_[EC:1.17.99.9]	362	-	IPR023754|Heme_A_synthase,_type_2;IPR003780|COX15/CtaA_family	PF02628|Cytochrome_oxidase_assembly_protein(14:335)	-	-	-	PTHR23289|CYTOCHROME_C_OXIDASE_ASSEMBLY_PROTEIN_COX15(8:346)	-	-	MF_01665|Heme_A_synthase_[ctaA].(10:344)	-	-	-	-	8	Bacteria	Pseudomonadota	Alphaproteobacteria	Hyphomicrobiales	Nitrobacteraceae	Bradyrhizobium	Bradyrhizobium_sp.	Bradyrhizobium_sp._ORS_278
GCF_000027145.1_ASM2714v1	Complete_Genome	WP_012986150.1	2	1C	K02259|heme_a_synthase_[EC:1.17.99.9]	305	-	IPR023755|Heme_A_synthase,_type_1;IPR003780|COX15/CtaA_family;IPR050450|COX15/CtaA_Heme_A_Synthase	PF02628|Cytochrome_oxidase_assembly_protein(7:287)	-	-	-	PTHR35457|HEME_A_SYNTHASE(5:301)	-	-	MF_01664|Heme_A_synthase_[ctaA].(1:302)	-	-	-	-	8	Bacteria	Bacillota	Bacilli	Bacillales	Listeriaceae	Listeria	Listeria_seeligeri	Listeria_seeligeri_serovar_1/2b_str._SLCC3954
GCF_000046685.1_ASM4668v1	Complete_Genome	WP_034449228.1	1	2	K02259|heme_a_synthase_[EC:1.17.99.9]	363	-	IPR003780|COX15/CtaA_family;IPR023754|Heme_A_synthase,_type_2	PF02628|Cytochrome_oxidase_assembly_protein(29:347)	-	-	-	PTHR23289|CYTOCHROME_C_OXIDASE_ASSEMBLY_PROTEIN_COX15(14:356)	-	-	MF_01665|Heme_A_synthase_[ctaA].(24:358)	-	-	-	-	8	Bacteria	Pseudomonadota	Alphaproteobacteria	Hyphomicrobiales	Bartonellaceae	Bartonella	Bartonella_quintana	Bartonella_quintana_str._Toulouse
GCF_000046705.1_ASM4670v1	Complete_Genome	WP_034448119.1	1	2	K02259|heme_a_synthase_[EC:1.17.99.9]	368	-	IPR023754|Heme_A_synthase,_type_2;IPR003780|COX15/CtaA_family	PF02628|Cytochrome_oxidase_assembly_protein(34:352)	-	-	-	PTHR23289|CYTOCHROME_C_OXIDASE_ASSEMBLY_PROTEIN_COX15(23:360)	-	-	MF_01665|Heme_A_synthase_[ctaA].(29:363)	-	-	-	-	8	Bacteria	Pseudomonadota	Alphaproteobacteria	Hyphomicrobiales	Bartonellaceae	Bartonella	Bartonella_henselae	Bartonella_henselae_str._Houston-1
GCF_000054005.1_ASM5400v1	Complete_Genome	WP_002969419.1	1	2	K02259|heme_a_synthase_[EC:1.17.99.9]	358	-	IPR023754|Heme_A_synthase,_type_2;IPR003780|COX15/CtaA_family	PF02628|Cytochrome_oxidase_assembly_protein(27:345)	-	-	-	PTHR23289|CYTOCHROME_C_OXIDASE_ASSEMBLY_PROTEIN_COX15(17:351)	-	-	MF_01665|Heme_A_synthase_[ctaA].(23:355)	-	-	-	-	8	Bacteria	Pseudomonadota	Alphaproteobacteria	Hyphomicrobiales	Brucellaceae	Brucella	Brucella_abortus	Brucella_abortus_2308
GCF_000060285.1_ASM6028v1	Complete_Genome	WP_011702837.1	2	1C	K02259|heme_a_synthase_[EC:1.17.99.9]	305	-	IPR023755|Heme_A_synthase,_type_1;IPR003780|COX15/CtaA_family;IPR050450|COX15/CtaA_Heme_A_Synthase	PF02628|Cytochrome_oxidase_assembly_protein(7:287)	-	-	-	PTHR35457|HEME_A_SYNTHASE(5:301)	-	-	MF_01664|Heme_A_synthase_[ctaA].(1:302)	-	-	-	-	8	Bacteria	Bacillota	Bacilli	Bacillales	Listeriaceae	Listeria	Listeria_welshimeri	Listeria_welshimeri_serovar_6b_str._SLCC5334
GCF_000063545.1_ASM6354v1	Complete_Genome	WP_011945087.1	1	2	K02259|heme_a_synthase_[EC:1.17.99.9]	359	-	IPR023754|Heme_A_synthase,_type_2;IPR003780|COX15/CtaA_family	PF02628|Cytochrome_oxidase_assembly_protein(11:345)	-	-	-	PTHR23289|CYTOCHROME_C_OXIDASE_ASSEMBLY_PROTEIN_COX15(7:352)	-	-	MF_01665|Heme_A_synthase_[ctaA].(6:355)	-	-	-	-	8	Bacteria	Pseudomonadota	Alphaproteobacteria	Rickettsiales	Rickettsiaceae	Orientia	Orientia_tsutsugamushi	Orientia_tsutsugamushi_str._Boryong
GCF_000067165.1_ASM6716v1	Complete_Genome	WP_012235477.1	5	1C	K02259|heme_a_synthase_[EC:1.17.99.9]	322	-	IPR003780|COX15/CtaA_family;IPR050450|COX15/CtaA_Heme_A_Synthase	PF02628|Cytochrome_oxidase_assembly_protein(10:292)	-	-	-	PTHR35457|HEME_A_SYNTHASE(6:304)	-	-	-	-	-	-	-	8	Bacteria	Myxococcota	Unclassified_Myxococcota	Polyangiales	Polyangiaceae	Sorangium	Sorangium_cellulosum	Sorangium_cellulosum_So_ce56
GCF_000073005.1_ASM7300v1	Chromosome	WP_012481867.1	1	2	K02259|heme_a_synthase_[EC:1.17.99.9]	331	-	IPR023754|Heme_A_synthase,_type_2;IPR003780|COX15/CtaA_family	PF02628|Cytochrome_oxidase_assembly_protein(7:318)	-	-	-	PTHR23289|CYTOCHROME_C_OXIDASE_ASSEMBLY_PROTEIN_COX15(4:328)	-	-	MF_01665|Heme_A_synthase_[ctaA].(3:330)	-	-	-	-	8	Bacteria	Pseudomonadota	Alphaproteobacteria	Rickettsiales	Anaplasmataceae	Wolbachia	Wolbachia_endosymbiont_of_Culex_quinquefasciatus	Wolbachia_endosymbiont_of_Culex_quinquefasciatus_Pel
GCF_000091125.1_ASM9112v1	Complete_Genome	WP_013039154.1	1	2	K02259|heme_a_synthase_[EC:1.17.99.9]	348	-	IPR023754|Heme_A_synthase,_type_2;IPR003780|COX15/CtaA_family	PF02628|Cytochrome_oxidase_assembly_protein(20:335)	-	-	-	PTHR23289|CYTOCHROME_C_OXIDASE_ASSEMBLY_PROTEIN_COX15(15:341)	-	-	MF_01665|Heme_A_synthase_[ctaA].(16:346)	-	-	-	-	8	Bacteria	Pseudomonadota	Alphaproteobacteria	Sphingomonadales	Sphingomonadaceae	Sphingobium	Sphingobium_indicum	Sphingobium_japonicum_UT26S
GCF_000091545.1_ASM9154v1	Complete_Genome	YP_143576.1	8	1C	K02257|heme_o_synthase_[EC:2.5.1.141]	608	-	IPR044878|UbiA_prenyltransferase_superfamily;IPR006369|Protohaem_IX_farnesyltransferase;-|-;IPR003780|COX15/CtaA_family;IPR000537|UbiA_prenyltransferase	PF02628|Cytochrome_oxidase_assembly_protein(12:295);PF01040|UbiA_prenyltransferase_family(342:591)	cd13957|PT_UbiA_Cox10(331:601)	TIGR01473|heme_o_synthase(328:605);NF003349|heme_o_synthase(319:607)	G3DSA:1.10.357.140|UbiA_prenyltransferase(335:488)	PTHR43448|PROTOHEME_IX_FARNESYLTRANSFERASE,_MITOCHONDRIAL(327:605)	-	G3DSA:1.10.357.140:FF:000001|Protoheme_IX_farnesyltransferase(334:488)	MF_00154|Protoheme_IX_farnesyltransferase_[cyoE].(326:607)	-	-	-	-	-	Bacteria	Deinococcota	Deinococci	Thermales	Thermaceae	Thermus	Thermus_thermophilus	Thermus_thermophilus_HB8
GCF_000092025.1_ASM9202v1	Complete_Genome	NP_354254.1	1	2	K02259|heme_a_synthase_[EC:1.17.99.9]	372	-	IPR023754|Heme_A_synthase,_type_2;IPR003780|COX15/CtaA_family	PF02628|Cytochrome_oxidase_assembly_protein(32:351)	-	-	-	PTHR23289|CYTOCHROME_C_OXIDASE_ASSEMBLY_PROTEIN_COX15(21:353)	-	-	MF_01665|Heme_A_synthase_[ctaA].(28:361)	-	-	-	-	8	Bacteria	Pseudomonadota	Alphaproteobacteria	Hyphomicrobiales	Rhizobiaceae	Agrobacterium	Agrobacterium_fabrum	Agrobacterium_fabrum_str._C58
GCF_000092045.1_ASM9204v1	Complete_Genome	WP_011424892.1	1	2	K02259|heme_a_synthase_[EC:1.17.99.9]	367	-	IPR023754|Heme_A_synthase,_type_2;IPR003780|COX15/CtaA_family	PF02628|Cytochrome_oxidase_assembly_protein(28:346)	-	-	-	PTHR23289|CYTOCHROME_C_OXIDASE_ASSEMBLY_PROTEIN_COX15(15:348)	-	-	MF_01665|Heme_A_synthase_[ctaA].(23:356)	-	-	-	-	8	Bacteria	Pseudomonadota	Alphaproteobacteria	Hyphomicrobiales	Rhizobiaceae	Rhizobium	Rhizobium_etli	Rhizobium_etli_CFN_42
GCF_000092125.1_ASM9212v1	Complete_Genome	WP_013157139.1	8	1C	K02257|heme_o_synthase_[EC:2.5.1.141]	624	-	IPR044878|UbiA_prenyltransferase_superfamily;IPR006369|Protohaem_IX_farnesyltransferase;-|-;IPR003780|COX15/CtaA_family;IPR000537|UbiA_prenyltransferase	PF01040|UbiA_prenyltransferase_family(358:606);PF02628|Cytochrome_oxidase_assembly_protein(8:289)	cd13957|PT_UbiA_Cox10(349:617)	TIGR01473|heme_o_synthase(344:621);NF003349|heme_o_synthase(333:623)	G3DSA:1.10.357.140|UbiA_prenyltransferase(351:500)	PTHR43448|PROTOHEME_IX_FARNESYLTRANSFERASE,_MITOCHONDRIAL(322:621)	-	G3DSA:1.10.357.140:FF:000001|Protoheme_IX_farnesyltransferase(350:504)	MF_00154|Protoheme_IX_farnesyltransferase_[cyoE].(342:623)	-	-	-	mobidb-lite|consensus_disorder_prediction(308:331)	-	Bacteria	Deinococcota	Deinococci	Thermales	Thermaceae	Allomeiothermus	Meiothermus_silvanus	Meiothermus_silvanus_DSM_9946
GCF_000092225.1_ASM9222v1	Complete_Genome	WP_013127137.1	4	1C	K02259|heme_a_synthase_[EC:1.17.99.9]	326	-	IPR050450|COX15/CtaA_Heme_A_Synthase;IPR003780|COX15/CtaA_family	PF02628|Cytochrome_oxidase_assembly_protein(26:300)	-	-	-	PTHR35457|HEME_A_SYNTHASE(17:312)	-	-	-	-	-	-	-	8	Bacteria	Actinomycetota	Actinomycetes	Mycobacteriales	Tsukamurellaceae	Tsukamurella	Tsukamurella_paurometabola	Tsukamurella_paurometabola_DSM_20162
GCF_000092425.1_ASM9242v1	Complete_Genome	WP_083770860.1	5	1C	K02259|heme_a_synthase_[EC:1.17.99.9]	353	-	IPR003780|COX15/CtaA_family;IPR050450|COX15/CtaA_Heme_A_Synthase	PF02628|Cytochrome_oxidase_assembly_protein(28:312)	-	-	-	PTHR35457|HEME_A_SYNTHASE(27:327)	-	-	-	-	-	-	-	8	Bacteria	Deinococcota	Deinococci	Trueperales	Trueperaceae	Truepera	Truepera_radiovictrix	Truepera_radiovictrix_DSM_17093
GCF_000092445.1_ASM9244v1	Complete_Genome	WP_013145881.1	2	1B	K02259|heme_a_synthase_[EC:1.17.99.9]	317	-	IPR023755|Heme_A_synthase,_type_1;IPR003780|COX15/CtaA_family;IPR050450|COX15/CtaA_Heme_A_Synthase	PF02628|Cytochrome_oxidase_assembly_protein(7:286)	-	-	-	PTHR35457|HEME_A_SYNTHASE(3:299)	-	-	MF_01664|Heme_A_synthase_[ctaA].(1:301)	-	-	-	-	8	Bacteria	Bacillota	Bacilli	Bacillales	Bacillaceae	Geobacillus	Geobacillus_sp.	Geobacillus_sp._C56-T3
GCF_000092885.1_ASM9288v1	Complete_Genome	WP_013088287.1	3	1B	K02259|heme_a_synthase_[EC:1.17.99.9]	369	-	IPR050450|COX15/CtaA_Heme_A_Synthase;IPR003780|COX15/CtaA_family	PF02628|Cytochrome_oxidase_assembly_protein(32:345)	-	-	-	PTHR35457|HEME_A_SYNTHASE(25:355)	-	-	-	-	-	-	-	10	Bacteria	Pseudomonadota	Betaproteobacteria	Burkholderiales	Burkholderiaceae	Paraburkholderia	Paraburkholderia_atlantica	Paraburkholderia_atlantica
GCF_000092905.1_ASM9290v1	Complete_Genome	WP_013074395.1	2	1C	K02259|heme_a_synthase_[EC:1.17.99.9]	333	-	IPR003780|COX15/CtaA_family;IPR050450|COX15/CtaA_Heme_A_Synthase	PF02628|Cytochrome_oxidase_assembly_protein(60:293)	-	-	-	PTHR35457|HEME_A_SYNTHASE(11:303)	-	-	-	-	-	-	-	8	Bacteria	Bacillota	Bacilli	Bacillales	Alicyclobacillaceae	Kyrpidia	Kyrpidia_tusciae	Kyrpidia_tusciae_DSM_2912
GCF_000092925.1_ASM9292v1	Complete_Genome	WP_013166483.1	1	2	K02259|heme_a_synthase_[EC:1.17.99.9]	357	-	IPR023754|Heme_A_synthase,_type_2;IPR003780|COX15/CtaA_family	PF02628|Cytochrome_oxidase_assembly_protein(27:346)	-	-	-	PTHR23289|CYTOCHROME_C_OXIDASE_ASSEMBLY_PROTEIN_COX15(20:354)	-	-	MF_01665|Heme_A_synthase_[ctaA].(23:356)	-	-	-	-	8	Bacteria	Pseudomonadota	Alphaproteobacteria	Hyphomicrobiales	Xanthobacteraceae	Starkeya	Starkeya_novella	Starkeya_novella_DSM_506
GCF_000093085.1_ASM9308v1	Complete_Genome	WP_013172556.1	2	1B	K02259|heme_a_synthase_[EC:1.17.99.9]	304	-	IPR023755|Heme_A_synthase,_type_1;IPR003780|COX15/CtaA_family;IPR050450|COX15/CtaA_Heme_A_Synthase	PF02628|Cytochrome_oxidase_assembly_protein(8:288)	-	-	-	PTHR35457|HEME_A_SYNTHASE(6:300)	-	-	MF_01664|Heme_A_synthase_[ctaA].(2:303)	-	-	-	-	8	Bacteria	Bacillota	Bacilli	Bacillales	Bacillaceae	Salisediminibacterium	Salisediminibacterium_selenitireducens	[Bacillus]_selenitireducens_MLS10
GCF_000143145.1_ASM14314v1	Complete_Genome	WP_013215412.1	1	2	K02259|heme_a_synthase_[EC:1.17.99.9]	361	-	IPR023754|Heme_A_synthase,_type_2;IPR003780|COX15/CtaA_family	PF02628|Cytochrome_oxidase_assembly_protein(26:347)	-	-	-	PTHR23289|CYTOCHROME_C_OXIDASE_ASSEMBLY_PROTEIN_COX15(11:357)	-	-	MF_01665|Heme_A_synthase_[ctaA].(22:357)	-	-	-	-	8	Bacteria	Pseudomonadota	Alphaproteobacteria	Hyphomicrobiales	Hyphomicrobiaceae	Hyphomicrobium	Hyphomicrobium_denitrificans	Hyphomicrobium_denitrificans_ATCC_51888
GCF_000144605.1_ASM14460v1	Complete_Genome	WP_013269315.1	1	2	K02259|heme_a_synthase_[EC:1.17.99.9]	363	-	IPR023754|Heme_A_synthase,_type_2;IPR003780|COX15/CtaA_family	PF02628|Cytochrome_oxidase_assembly_protein(14:342)	-	-	-	PTHR23289|CYTOCHROME_C_OXIDASE_ASSEMBLY_PROTEIN_COX15(7:352)	-	-	MF_01665|Heme_A_synthase_[ctaA].(10:352)	-	-	-	-	8	Bacteria	Pseudomonadota	Alphaproteobacteria	Caulobacterales	Caulobacteraceae	Brevundimonas	Brevundimonas_subvibrioides	Brevundimonas_subvibrioides_ATCC_15264
GCF_000147835.2_ASM14783v3	Complete_Genome	WP_013846056.1	1	2	K02259|heme_a_synthase_[EC:1.17.99.9]	348	-	IPR023754|Heme_A_synthase,_type_2;IPR003780|COX15/CtaA_family	PF02628|Cytochrome_oxidase_assembly_protein(20:335)	-	-	-	PTHR23289|CYTOCHROME_C_OXIDASE_ASSEMBLY_PROTEIN_COX15(15:341)	-	-	MF_01665|Heme_A_synthase_[ctaA].(16:346)	-	-	-	-	8	Bacteria	Pseudomonadota	Alphaproteobacteria	Sphingomonadales	Sphingomonadaceae	Sphingobium	Sphingobium_chlorophenolicum	Sphingobium_chlorophenolicum_L-1
GCF_000148685.1_ASM14868v1	Complete_Genome	WP_013337927.1	3	1B	K02259|heme_a_synthase_[EC:1.17.99.9]	369	-	IPR050450|COX15/CtaA_Heme_A_Synthase;IPR003780|COX15/CtaA_family	PF02628|Cytochrome_oxidase_assembly_protein(32:345)	-	-	-	PTHR35457|HEME_A_SYNTHASE(25:355)	-	-	-	-	-	-	-	9	Bacteria	Pseudomonadota	Betaproteobacteria	Burkholderiales	Burkholderiaceae	Burkholderia	Burkholderia_sp.	Burkholderia_sp._CCGE1003
GCF_000148725.1_ASM14872v1	Scaffold	WP_009468190.1	1	2	K02259|heme_a_synthase_[EC:1.17.99.9]	361	-	IPR003780|COX15/CtaA_family;IPR023754|Heme_A_synthase,_type_2	PF02628|Cytochrome_oxidase_assembly_protein(27:347)	-	-	-	PTHR23289|CYTOCHROME_C_OXIDASE_ASSEMBLY_PROTEIN_COX15(9:354)	-	-	MF_01665|Heme_A_synthase_[ctaA].(23:357)	-	-	-	-	8	Bacteria	Pseudomonadota	Alphaproteobacteria	Hyphomicrobiales	Stappiaceae	Roseibium	Roseibium_sp.	Roseibium_sp._TrichSKD4
GCF_000152145.1_ASM15214v1	Scaffold	WP_006561600.1	5	1C	K02259|heme_a_synthase_[EC:1.17.99.9]	311	-	IPR003780|COX15/CtaA_family;IPR050450|COX15/CtaA_Heme_A_Synthase	PF02628|Cytochrome_oxidase_assembly_protein(8:292)	-	-	-	PTHR35457|HEME_A_SYNTHASE(4:303)	-	-	-	-	-	-	-	8	Bacteria	Chloroflexota	Chloroflexia	Chloroflexales	Oscillochloridaceae	Oscillochloris	Oscillochloris_trichoides	Oscillochloris_trichoides_DG-6
GCF_000152605.1_ASM15260v1	Scaffold	WP_005853756.1	1	2	K02259|heme_a_synthase_[EC:1.17.99.9]	383	-	IPR003780|COX15/CtaA_family;IPR054616|Heme_A_synthase,_rhodobacterales;IPR023754|Heme_A_synthase,_type_2	PF02628|Cytochrome_oxidase_assembly_protein(38:364)	-	NF045570|heme_A_synthase(1:380)	-	PTHR23289|CYTOCHROME_C_OXIDASE_ASSEMBLY_PROTEIN_COX15(33:365)	-	-	MF_01665|Heme_A_synthase_[ctaA].(34:374)	-	-	-	-	8	Bacteria	Pseudomonadota	Alphaproteobacteria	Rhodobacterales	Roseobacteraceae	Sulfitobacter	Sulfitobacter_sp.	Sulfitobacter_sp._EE-36
GCF_000152625.1_ASM15262v1	Scaffold	WP_009815224.1	1	2	K02259|heme_a_synthase_[EC:1.17.99.9]	381	-	IPR003780|COX15/CtaA_family;IPR054616|Heme_A_synthase,_rhodobacterales;IPR023754|Heme_A_synthase,_type_2	PF02628|Cytochrome_oxidase_assembly_protein(39:363)	-	NF045570|heme_A_synthase(1:379)	-	PTHR23289|CYTOCHROME_C_OXIDASE_ASSEMBLY_PROTEIN_COX15(34:364)	-	-	MF_01665|Heme_A_synthase_[ctaA].(35:373)	-	-	-	-	8	Bacteria	Pseudomonadota	Alphaproteobacteria	Rhodobacterales	Roseobacteraceae	Roseovarius	Roseovarius_nubinhibens	Roseovarius_nubinhibens_ISM
GCF_000152645.1_ASM15264v1	Scaffold	WP_009824729.1	1	2	K02259|heme_a_synthase_[EC:1.17.99.9]	383	-	IPR003780|COX15/CtaA_family;IPR054616|Heme_A_synthase,_rhodobacterales;IPR023754|Heme_A_synthase,_type_2	PF02628|Cytochrome_oxidase_assembly_protein(38:364)	-	NF045570|heme_A_synthase(1:380)	-	PTHR23289|CYTOCHROME_C_OXIDASE_ASSEMBLY_PROTEIN_COX15(33:365)	-	-	MF_01665|Heme_A_synthase_[ctaA].(34:374)	-	-	-	-	8	Bacteria	Pseudomonadota	Alphaproteobacteria	Rhodobacterales	Roseobacteraceae	Sulfitobacter	Sulfitobacter_sp.	Sulfitobacter_sp._NAS-14.1
GCF_000152725.1_ASM15272v1	Scaffold	WP_009804835.1	1	2	K02259|heme_a_synthase_[EC:1.17.99.9]	379	-	IPR023754|Heme_A_synthase,_type_2;IPR054616|Heme_A_synthase,_rhodobacterales;IPR003780|COX15/CtaA_family	PF02628|Cytochrome_oxidase_assembly_protein(36:360)	-	NF045570|heme_A_synthase(1:376)	-	PTHR23289|CYTOCHROME_C_OXIDASE_ASSEMBLY_PROTEIN_COX15(28:363)	-	-	MF_01665|Heme_A_synthase_[ctaA].(32:370)	-	-	-	-	8	Bacteria	Pseudomonadota	Alphaproteobacteria	Rhodobacterales	Paracoccaceae	Pseudooceanicola	Pseudooceanicola_batsensis	Pseudooceanicola_batsensis_HTCC2597
GCF_000152745.1_ASM15274v1	Scaffold	WP_009800814.1	1	2	K02259|heme_a_synthase_[EC:1.17.99.9]	361	-	IPR023754|Heme_A_synthase,_type_2;IPR003780|COX15/CtaA_family	PF02628|Cytochrome_oxidase_assembly_protein(21:337)	-	-	-	PTHR23289|CYTOCHROME_C_OXIDASE_ASSEMBLY_PROTEIN_COX15(16:338)	-	-	MF_01665|Heme_A_synthase_[ctaA].(16:348)	-	-	-	-	8	Bacteria	Pseudomonadota	Alphaproteobacteria	Maricaulales	Maricaulaceae	Oceanicaulis	Oceanicaulis_sp.	Oceanicaulis_sp._HTCC2633
GCF_000152805.1_ASM15280v1	Scaffold	WP_008328912.1	1	2	K02259|heme_a_synthase_[EC:1.17.99.9]	381	-	IPR023754|Heme_A_synthase,_type_2;IPR054616|Heme_A_synthase,_rhodobacterales;-|-;IPR003780|COX15/CtaA_family	PF02628|Cytochrome_oxidase_assembly_protein(41:364)	-	NF045570|heme_A_synthase(5:380)	-	PTHR23289|CYTOCHROME_C_OXIDASE_ASSEMBLY_PROTEIN_COX15(24:369)	-	-	MF_01665|Heme_A_synthase_[ctaA].(36:374)	-	-	-	mobidb-lite|consensus_disorder_prediction(1:33);mobidb-lite|consensus_disorder_prediction(15:24)	8	Bacteria	Pseudomonadota	Alphaproteobacteria	Rhodobacterales	Roseobacteraceae	Maritimibacter	Maritimibacter_alkaliphilus	Maritimibacter_alkaliphilus_HTCC2654
GCF_000152825.2_ASM15282v2	Complete_Genome	WP_041535008.1	1	2	K02259|heme_a_synthase_[EC:1.17.99.9]	366	-	IPR023754|Heme_A_synthase,_type_2;-|-;IPR003780|COX15/CtaA_family	PF02628|Cytochrome_oxidase_assembly_protein(17:333)	-	-	-	PTHR23289|CYTOCHROME_C_OXIDASE_ASSEMBLY_PROTEIN_COX15(10:340)	-	-	MF_01665|Heme_A_synthase_[ctaA].(12:343)	-	-	-	mobidb-lite|consensus_disorder_prediction(347:366);mobidb-lite|consensus_disorder_prediction(351:366)	8	Bacteria	Pseudomonadota	Alphaproteobacteria	Parvularculales	Parvularculaceae	Parvularcula	Parvularcula_bermudensis	Parvularcula_bermudensis_HTCC2503
GCF_000152845.1_ASM15284v1	Scaffold	WP_009818357.1	1	2	K02259|heme_a_synthase_[EC:1.17.99.9]	380	-	IPR023754|Heme_A_synthase,_type_2;IPR054616|Heme_A_synthase,_rhodobacterales;IPR003780|COX15/CtaA_family	PF02628|Cytochrome_oxidase_assembly_protein(38:362)	-	NF045570|heme_A_synthase(1:378)	-	PTHR23289|CYTOCHROME_C_OXIDASE_ASSEMBLY_PROTEIN_COX15(33:363)	-	-	MF_01665|Heme_A_synthase_[ctaA].(34:372)	-	-	-	-	8	Bacteria	Pseudomonadota	Alphaproteobacteria	Rhodobacterales	Roseobacteraceae	Roseovarius	Roseovarius_sp.	Roseovarius_sp._217
GCF_000152865.1_ASM15286v1	Scaffold	WP_007165760.1	1	2	K02259|heme_a_synthase_[EC:1.17.99.9]	363	-	IPR003780|COX15/CtaA_family;IPR023754|Heme_A_synthase,_type_2	PF02628|Cytochrome_oxidase_assembly_protein(25:341)	-	-	-	PTHR23289|CYTOCHROME_C_OXIDASE_ASSEMBLY_PROTEIN_COX15(13:347)	-	-	MF_01665|Heme_A_synthase_[ctaA].(21:352)	-	-	-	-	8	Bacteria	Pseudomonadota	Alphaproteobacteria	Sphingomonadales	Erythrobacteraceae	Erythrobacter	Erythrobacter_sp.	Erythrobacter_sp._NAP1
GCF_000152905.1_ASM15290v1	Scaffold	WP_009799466.1	1	2	K02259|heme_a_synthase_[EC:1.17.99.9]	359	-	IPR023754|Heme_A_synthase,_type_2;IPR003780|COX15/CtaA_family	PF02628|Cytochrome_oxidase_assembly_protein(17:337)	-	-	-	PTHR23289|CYTOCHROME_C_OXIDASE_ASSEMBLY_PROTEIN_COX15(8:347)	-	-	MF_01665|Heme_A_synthase_[ctaA].(12:346)	-	-	-	-	8	Bacteria	Pseudomonadota	Alphaproteobacteria	Hyphomicrobiales	Nitrobacteraceae	Nitrobacter	Nitrobacter_sp.	Nitrobacter_sp._Nb-311A
GCF_000152965.1_ASM15296v1	Scaffold	WP_039966628.1	1	2	K02259|heme_a_synthase_[EC:1.17.99.9]	382	-	IPR003780|COX15/CtaA_family;IPR054616|Heme_A_synthase,_rhodobacterales;IPR023754|Heme_A_synthase,_type_2	PF02628|Cytochrome_oxidase_assembly_protein(39:364)	-	NF045570|heme_A_synthase(2:380)	-	PTHR23289|CYTOCHROME_C_OXIDASE_ASSEMBLY_PROTEIN_COX15(31:365)	-	-	MF_01665|Heme_A_synthase_[ctaA].(34:374)	-	-	-	-	8	Bacteria	Pseudomonadota	Alphaproteobacteria	Rhodobacterales	Roseobacteraceae	Roseobacter	Roseobacter_sp.	Roseobacter_sp._MED193
GCF_000153125.2_ASM15312v2	Chromosome	WP_008294106.1	1	2	K02259|heme_a_synthase_[EC:1.17.99.9]	356	-	IPR003780|COX15/CtaA_family;IPR023754|Heme_A_synthase,_type_2	PF02628|Cytochrome_oxidase_assembly_protein(16:340)	-	-	-	PTHR23289|CYTOCHROME_C_OXIDASE_ASSEMBLY_PROTEIN_COX15(7:351)	-	-	MF_01665|Heme_A_synthase_[ctaA].(11:350)	-	-	-	-	9	Bacteria	Pseudomonadota	Gammaproteobacteria	Cellvibrionales	Halieaceae	Congregibacter	Congregibacter_litoralis	Congregibacter_litoralis_KT71
GCF_000153165.2_ASM15316v2	Complete_Genome	WP_013304869.1	1	2	K02259|heme_a_synthase_[EC:1.17.99.9]	338	-	IPR023754|Heme_A_synthase,_type_2;IPR003780|COX15/CtaA_family	PF02628|Cytochrome_oxidase_assembly_protein(10:329)	-	-	-	PTHR23289|CYTOCHROME_C_OXIDASE_ASSEMBLY_PROTEIN_COX15(6:335)	-	-	MF_01665|Heme_A_synthase_[ctaA].(5:338)	-	-	-	-	8	Bacteria	Bacteroidota	Flavobacteriia	Flavobacteriales	Flavobacteriaceae	Maribacter	Maribacter_sp.	Maribacter_sp._HTCC2170
GCF_000153305.1_ASM15330v1	Scaffold	WP_007253908.1	1	2	K02259|heme_a_synthase_[EC:1.17.99.9]	384	-	IPR054616|Heme_A_synthase,_rhodobacterales;IPR023754|Heme_A_synthase,_type_2;IPR003780|COX15/CtaA_family	PF02628|Cytochrome_oxidase_assembly_protein(40:364)	-	NF045570|heme_A_synthase(4:380)	-	PTHR23289|CYTOCHROME_C_OXIDASE_ASSEMBLY_PROTEIN_COX15(37:365)	-	-	MF_01665|Heme_A_synthase_[ctaA].(36:374)	-	-	-	-	8	Bacteria	Pseudomonadota	Alphaproteobacteria	Rhodobacterales	Roseobacteraceae	Oceanicola	Oceanicola_granulosus	Oceanicola_granulosus_HTCC2516
GCF_000153365.1_ASM15336v1	Scaffold	WP_022543682.1	2	1B	K02259|heme_a_synthase_[EC:1.17.99.9]	325	-	IPR023755|Heme_A_synthase,_type_1;IPR003780|COX15/CtaA_family;IPR050450|COX15/CtaA_Heme_A_Synthase	PF02628|Cytochrome_oxidase_assembly_protein(7:286)	-	-	-	PTHR35457|HEME_A_SYNTHASE(3:302)	-	-	MF_01664|Heme_A_synthase_[ctaA].(1:302)	-	-	-	-	8	Bacteria	Bacillota	Bacilli	Bacillales	Bacillaceae	Bacillus	Bacillus_sp.	Bacillus_sp._NRRL_B-14911
GCF_000153445.1_ASM15344v1	Scaffold	WP_007232375.1	1	2	K02259|heme_a_synthase_[EC:1.17.99.9]	351	-	IPR023754|Heme_A_synthase,_type_2;IPR003780|COX15/CtaA_family	PF02628|Cytochrome_oxidase_assembly_protein(19:336)	-	-	-	PTHR23289|CYTOCHROME_C_OXIDASE_ASSEMBLY_PROTEIN_COX15(11:343)	-	-	MF_01665|Heme_A_synthase_[ctaA].(15:346)	-	-	-	-	8	Bacteria	Pseudomonadota	Gammaproteobacteria	Cellvibrionales	Porticoccaceae	Unclassified_Porticoccaceae	gamma_proteobacterium	gamma_proteobacterium_HTCC2207
GCF_000153465.1_ASM15346v1	Scaffold	WP_040326507.1	1	2	K02259|heme_a_synthase_[EC:1.17.99.9]	362	-	IPR023754|Heme_A_synthase,_type_2;IPR003780|COX15/CtaA_family	PF02628|Cytochrome_oxidase_assembly_protein(25:344)	-	-	-	PTHR23289|CYTOCHROME_C_OXIDASE_ASSEMBLY_PROTEIN_COX15(19:352)	-	-	MF_01665|Heme_A_synthase_[ctaA].(21:354)	-	-	-	-	8	Bacteria	Pseudomonadota	Alphaproteobacteria	Hyphomicrobiales	Aurantimonadaceae	Aurantimonas	Aurantimonas_manganoxydans	Aurantimonas_manganoxydans_SI85-9A1
GCF_000153525.1_ASM15352v1	Scaffold	WP_006996894.1	1	2	K02259|heme_a_synthase_[EC:1.17.99.9]	336	-	IPR003780|COX15/CtaA_family;IPR023754|Heme_A_synthase,_type_2	PF02628|Cytochrome_oxidase_assembly_protein(14:326)	-	-	-	PTHR23289|CYTOCHROME_C_OXIDASE_ASSEMBLY_PROTEIN_COX15(11:330)	-	-	MF_01665|Heme_A_synthase_[ctaA].(9:335)	-	-	-	-	8	Bacteria	Pseudomonadota	Alphaproteobacteria	Pelagibacterales	Pelagibacteraceae	Candidatus_Pelagibacter	Candidatus_Pelagibacter_ubique	Candidatus_Pelagibacter_ubique_HTCC1002
GCF_000153545.1_ASM15354v1	Scaffold	WP_083784916.1	1	2	K02259|heme_a_synthase_[EC:1.17.99.9]	342	-	IPR003780|COX15/CtaA_family;IPR023754|Heme_A_synthase,_type_2	PF02628|Cytochrome_oxidase_assembly_protein(14:330)	-	-	-	PTHR23289|CYTOCHROME_C_OXIDASE_ASSEMBLY_PROTEIN_COX15(7:335)	-	-	MF_01665|Heme_A_synthase_[ctaA].(10:340)	-	-	-	-	8	Bacteria	Pseudomonadota	Alphaproteobacteria	Sphingomonadales	Sphingomonadaceae	Sphingomonas	Sphingomonas_sp.	Sphingomonas_sp._SKA58
GCF_000153565.1_ASM15356v1	Scaffold	WP_007018186.1	3	1B	K02259|heme_a_synthase_[EC:1.17.99.9]	318	-	IPR050450|COX15/CtaA_Heme_A_Synthase;IPR003780|COX15/CtaA_family	PF02628|Cytochrome_oxidase_assembly_protein(3:296)	-	-	-	PTHR35457|HEME_A_SYNTHASE(2:308)	-	-	-	-	-	-	-	8	Bacteria	Pseudomonadota	Gammaproteobacteria	Oceanospirillales	Oceanospirillaceae	Bermanella	Bermanella_marisrubri	Bermanella_marisrubri
GCF_000153705.1_ASM15370v1	Scaffold	WP_007067208.1	1	2	K02259|heme_a_synthase_[EC:1.17.99.9]	363	-	IPR023754|Heme_A_synthase,_type_2;IPR003780|COX15/CtaA_family	PF02628|Cytochrome_oxidase_assembly_protein(26:344)	-	-	-	PTHR23289|CYTOCHROME_C_OXIDASE_ASSEMBLY_PROTEIN_COX15(9:354)	-	-	MF_01665|Heme_A_synthase_[ctaA].(21:354)	-	-	-	-	8	Bacteria	Pseudomonadota	Alphaproteobacteria	Hyphomicrobiales	Aurantimonadaceae	Fulvimarina	Fulvimarina_pelagi	Fulvimarina_pelagi_HTCC2506
GCF_000153725.1_ASM15372v1	Scaffold	WP_007799647.1	1	2	K02259|heme_a_synthase_[EC:1.17.99.9]	381	-	IPR023754|Heme_A_synthase,_type_2;IPR054616|Heme_A_synthase,_rhodobacterales;IPR003780|COX15/CtaA_family	PF02628|Cytochrome_oxidase_assembly_protein(37:361)	-	NF045570|heme_A_synthase(1:377)	-	PTHR23289|CYTOCHROME_C_OXIDASE_ASSEMBLY_PROTEIN_COX15(33:363)	-	-	MF_01665|Heme_A_synthase_[ctaA].(33:371)	-	-	-	-	8	Bacteria	Pseudomonadota	Alphaproteobacteria	Rhodobacterales	Roseobacteraceae	Salipiger	Salipiger_bermudensis	Salipiger_bermudensis_HTCC2601
GCF_000153745.1_ASM15374v1	Scaffold	WP_008033503.1	1	2	K02259|heme_a_synthase_[EC:1.17.99.9]	379	-	IPR023754|Heme_A_synthase,_type_2;IPR054616|Heme_A_synthase,_rhodobacterales;IPR003780|COX15/CtaA_family	PF02628|Cytochrome_oxidase_assembly_protein(39:362)	-	NF045570|heme_A_synthase(1:378)	-	PTHR23289|CYTOCHROME_C_OXIDASE_ASSEMBLY_PROTEIN_COX15(34:364)	-	-	MF_01665|Heme_A_synthase_[ctaA].(34:372)	-	-	-	-	8	Bacteria	Pseudomonadota	Alphaproteobacteria	Rhodobacterales	Unclassified_Rhodobacterales	Unclassified_Rhodobacterales	Rhodobacterales_bacterium	Rhodobacterales_bacterium_HTCC2255
GCF_000154705.2_ASM15470v2	Chromosome	WP_084594776.1	1	2	K02259|heme_a_synthase_[EC:1.17.99.9]	389	-	IPR023754|Heme_A_synthase,_type_2;IPR003780|COX15/CtaA_family	PF02628|Cytochrome_oxidase_assembly_protein(49:368)	-	-	-	PTHR23289|CYTOCHROME_C_OXIDASE_ASSEMBLY_PROTEIN_COX15(41:370)	-	-	MF_01665|Heme_A_synthase_[ctaA].(45:378)	-	-	-	-	8	Bacteria	Pseudomonadota	Alphaproteobacteria	Hyphomicrobiales	Phyllobacteriaceae	Hoeflea	Hoeflea_phototrophica	Hoeflea_phototrophica_DFL-43
GCF_000154765.2_ASM15476v2	Complete_Genome	WP_014879965.1	1	2	K02259|heme_a_synthase_[EC:1.17.99.9]	382	-	IPR054616|Heme_A_synthase,_rhodobacterales;IPR023754|Heme_A_synthase,_type_2;-|-;IPR003780|COX15/CtaA_family	PF02628|Cytochrome_oxidase_assembly_protein(39:364)	-	NF045570|heme_A_synthase(2:380)	-	PTHR23289|CYTOCHROME_C_OXIDASE_ASSEMBLY_PROTEIN_COX15(31:365)	-	-	MF_01665|Heme_A_synthase_[ctaA].(34:374)	-	-	-	mobidb-lite|consensus_disorder_prediction(1:29)	8	Bacteria	Pseudomonadota	Alphaproteobacteria	Rhodobacterales	Roseobacteraceae	Phaeobacter	Phaeobacter_inhibens	Phaeobacter_inhibens_DSM_17395
GCF_000154785.2_ASM15478v2	Complete_Genome	WP_013961741.1	1	2	K02259|heme_a_synthase_[EC:1.17.99.9]	382	-	IPR023754|Heme_A_synthase,_type_2;IPR054616|Heme_A_synthase,_rhodobacterales;IPR003780|COX15/CtaA_family	PF02628|Cytochrome_oxidase_assembly_protein(38:364)	-	NF045570|heme_A_synthase(1:380)	-	PTHR23289|CYTOCHROME_C_OXIDASE_ASSEMBLY_PROTEIN_COX15(17:366)	-	-	MF_01665|Heme_A_synthase_[ctaA].(34:374)	-	-	-	-	8	Bacteria	Pseudomonadota	Alphaproteobacteria	Rhodobacterales	Roseobacteraceae	Roseobacter	Roseobacter_litoralis	Roseobacter_litoralis_Och_149
GCF_000155575.1_ASM15557v1	Scaffold	WP_008259416.1	1	2	K02259|heme_a_synthase_[EC:1.17.99.9]	366	-	IPR023754|Heme_A_synthase,_type_2;IPR003780|COX15/CtaA_family	PF02628|Cytochrome_oxidase_assembly_protein(14:342)	-	-	-	PTHR23289|CYTOCHROME_C_OXIDASE_ASSEMBLY_PROTEIN_COX15(6:346)	-	-	MF_01665|Heme_A_synthase_[ctaA].(10:352)	-	-	-	-	8	Bacteria	Pseudomonadota	Alphaproteobacteria	Caulobacterales	Caulobacteraceae	Brevundimonas	Brevundimonas_sp.	Brevundimonas_sp._BAL3
GCF_000155675.2_ASM15567v2	Complete_Genome	WP_015500208.1	1	2	K02259|heme_a_synthase_[EC:1.17.99.9]	413	-	IPR003780|COX15/CtaA_family;IPR054616|Heme_A_synthase,_rhodobacterales;IPR023754|Heme_A_synthase,_type_2	PF02628|Cytochrome_oxidase_assembly_protein(67:395)	-	NF045570|heme_A_synthase(33:411)	-	PTHR23289|CYTOCHROME_C_OXIDASE_ASSEMBLY_PROTEIN_COX15(57:398)	-	-	MF_01665|Heme_A_synthase_[ctaA].(63:405)	-	-	-	-	8	Bacteria	Pseudomonadota	Alphaproteobacteria	Rhodobacterales	Roseobacteraceae	Octadecabacter	Octadecabacter_antarcticus	Octadecabacter_antarcticus_307
GCF_000155735.2_ASM15573v2	Complete_Genome	WP_015495110.1	1	2	K02259|heme_a_synthase_[EC:1.17.99.9]	383	-	IPR054616|Heme_A_synthase,_rhodobacterales;IPR023754|Heme_A_synthase,_type_2;IPR003780|COX15/CtaA_family	PF02628|Cytochrome_oxidase_assembly_protein(37:363)	-	NF045570|heme_A_synthase(3:381)	-	PTHR23289|CYTOCHROME_C_OXIDASE_ASSEMBLY_PROTEIN_COX15(32:363)	-	-	MF_01665|Heme_A_synthase_[ctaA].(33:375)	-	-	-	-	8	Bacteria	Pseudomonadota	Alphaproteobacteria	Rhodobacterales	Roseobacteraceae	Octadecabacter	Octadecabacter_arcticus	Octadecabacter_arcticus_238
GCF_000155895.1_ASM15589v1	Scaffold	WP_034399042.1	1	2	K02259|heme_a_synthase_[EC:1.17.99.9]	343	-	IPR003780|COX15/CtaA_family;IPR023754|Heme_A_synthase,_type_2	PF02628|Cytochrome_oxidase_assembly_protein(14:327)	-	-	-	PTHR23289|CYTOCHROME_C_OXIDASE_ASSEMBLY_PROTEIN_COX15(4:330)	-	-	MF_01665|Heme_A_synthase_[ctaA].(9:337)	-	-	-	-	8	Bacteria	Pseudomonadota	Alphaproteobacteria	Pelagibacterales	Pelagibacteraceae	Candidatus_Pelagibacter	Candidatus_Pelagibacter	Candidatus_Pelagibacter_sp._HTCC7211
GCF_000156115.1_ASM15611v1	Scaffold	WP_009829318.1	1	2	K02259|heme_a_synthase_[EC:1.17.99.9]	380	-	IPR023754|Heme_A_synthase,_type_2;IPR054616|Heme_A_synthase,_rhodobacterales;IPR003780|COX15/CtaA_family	PF02628|Cytochrome_oxidase_assembly_protein(37:360)	-	NF045570|heme_A_synthase(1:376)	-	PTHR23289|CYTOCHROME_C_OXIDASE_ASSEMBLY_PROTEIN_COX15(25:361)	-	-	MF_01665|Heme_A_synthase_[ctaA].(32:370)	-	-	-	-	8	Bacteria	Pseudomonadota	Alphaproteobacteria	Rhodobacterales	Paracoccaceae	Unclassified_Paracoccaceae	Rhodobacteraceae_bacterium	Rhodobacteraceae_bacterium_HTCC2083
GCF_000156135.1_ASM15613v1	Scaffold	WP_008554027.1	1	2	K02259|heme_a_synthase_[EC:1.17.99.9]	381	-	IPR023754|Heme_A_synthase,_type_2;IPR054616|Heme_A_synthase,_rhodobacterales;IPR003780|COX15/CtaA_family	PF02628|Cytochrome_oxidase_assembly_protein(38:363)	-	NF045570|heme_A_synthase(2:379)	-	PTHR23289|CYTOCHROME_C_OXIDASE_ASSEMBLY_PROTEIN_COX15(31:363)	-	-	MF_01665|Heme_A_synthase_[ctaA].(33:373)	-	-	-	-	8	Bacteria	Pseudomonadota	Alphaproteobacteria	Rhodobacterales	Unclassified_Rhodobacterales	Unclassified_Rhodobacterales	Rhodobacterales_bacterium	Rhodobacterales_bacterium_Y4I
GCF_000156235.1_ASM15623v1	Scaffold	WP_037035763.1	1	2	K02259|heme_a_synthase_[EC:1.17.99.9]	361	-	IPR023754|Heme_A_synthase,_type_2;IPR003780|COX15/CtaA_family	PF02628|Cytochrome_oxidase_assembly_protein(22:346)	-	-	-	PTHR23289|CYTOCHROME_C_OXIDASE_ASSEMBLY_PROTEIN_COX15(16:357)	-	-	MF_01665|Heme_A_synthase_[ctaA].(18:355)	-	-	-	-	8	Bacteria	Pseudomonadota	Alphaproteobacteria	Hyphomicrobiales	Stappiaceae	Pseudovibrio	Pseudovibrio_sp.	Pseudovibrio_sp._JE062
GCF_000156255.1_ASM15625v1	Scaffold	WP_008561337.1	1	2	K02259|heme_a_synthase_[EC:1.17.99.9]	382	-	IPR003780|COX15/CtaA_family;IPR054616|Heme_A_synthase,_rhodobacterales;IPR023754|Heme_A_synthase,_type_2;-|-	PF02628|Cytochrome_oxidase_assembly_protein(39:364)	-	NF045570|heme_A_synthase(2:380)	-	PTHR23289|CYTOCHROME_C_OXIDASE_ASSEMBLY_PROTEIN_COX15(32:365)	-	-	MF_01665|Heme_A_synthase_[ctaA].(34:374)	-	-	-	mobidb-lite|consensus_disorder_prediction(1:28)	8	Bacteria	Pseudomonadota	Alphaproteobacteria	Rhodobacterales	Roseobacteraceae	Ruegeria	Ruegeria_sp.	Ruegeria_sp._R11
GCF_000156295.1_ASM15629v1	Scaffold	WP_007229666.1	1	2	K02259|heme_a_synthase_[EC:1.17.99.9]	344	-	IPR003780|COX15/CtaA_family;IPR023754|Heme_A_synthase,_type_2	PF02628|Cytochrome_oxidase_assembly_protein(16:332)	-	-	-	PTHR23289|CYTOCHROME_C_OXIDASE_ASSEMBLY_PROTEIN_COX15(5:341)	-	-	MF_01665|Heme_A_synthase_[ctaA].(11:342)	-	-	-	-	9	Bacteria	Pseudomonadota	Gammaproteobacteria	Cellvibrionales	Halieaceae	Unclassified_Halieaceae	marine_gamma	marine_gamma_proteobacterium_HTCC2148
GCF_000156335.1_ASM15633v1	Scaffold	WP_037227126.1	1	2	K02259|heme_a_synthase_[EC:1.17.99.9]	383	-	IPR003780|COX15/CtaA_family;IPR054616|Heme_A_synthase,_rhodobacterales;IPR023754|Heme_A_synthase,_type_2	PF02628|Cytochrome_oxidase_assembly_protein(39:364)	-	NF045570|heme_A_synthase(1:380)	-	PTHR23289|CYTOCHROME_C_OXIDASE_ASSEMBLY_PROTEIN_COX15(33:365)	-	-	MF_01665|Heme_A_synthase_[ctaA].(34:374)	-	-	-	-	8	Bacteria	Pseudomonadota	Alphaproteobacteria	Rhodobacterales	Roseobacteraceae	Roseobacter	Roseobacter_sp.	Roseobacter_sp._GAI101
GCF_000156355.1_ASM15635v1	Scaffold	WP_043888107.1	3	1B	K02259|heme_a_synthase_[EC:1.17.99.9]	332	-	IPR050450|COX15/CtaA_Heme_A_Synthase;IPR003780|COX15/CtaA_family	PF02628|Cytochrome_oxidase_assembly_protein(4:304)	-	-	-	PTHR35457|HEME_A_SYNTHASE(2:313)	-	-	-	-	-	-	-	8	Bacteria	Pseudomonadota	Gammaproteobacteria	Thiotrichales	Piscirickettsiaceae	Methylophaga	Methylophaga_thiooxydans	Methylophaga_thiooxydans_DMS010
GCF_000157795.1_ASM15779v1	Scaffold	WP_006161112.1	1	2	K02259|heme_a_synthase_[EC:1.17.99.9]	358	-	IPR023754|Heme_A_synthase,_type_2;IPR003780|COX15/CtaA_family	PF02628|Cytochrome_oxidase_assembly_protein(27:345)	-	-	-	PTHR23289|CYTOCHROME_C_OXIDASE_ASSEMBLY_PROTEIN_COX15(20:351)	-	-	MF_01665|Heme_A_synthase_[ctaA].(23:355)	-	-	-	-	8	Bacteria	Pseudomonadota	Alphaproteobacteria	Hyphomicrobiales	Brucellaceae	Brucella	Brucella_pinnipedialis	Brucella_pinnipedialis_M163/99/10
GCF_000157875.1_ASM15787v1	Scaffold	WP_025198406.1	1	2	K02259|heme_a_synthase_[EC:1.17.99.9]	358	-	IPR023754|Heme_A_synthase,_type_2;IPR003780|COX15/CtaA_family	PF02628|Cytochrome_oxidase_assembly_protein(27:345)	-	-	-	PTHR23289|CYTOCHROME_C_OXIDASE_ASSEMBLY_PROTEIN_COX15(17:351)	-	-	MF_01665|Heme_A_synthase_[ctaA].(23:355)	-	-	-	-	8	Bacteria	Pseudomonadota	Alphaproteobacteria	Hyphomicrobiales	Brucellaceae	Brucella	Brucella_sp.	Brucella_sp._83/13
GCF_000158095.2_ASM15809v2	Chromosome	WP_134852956.1	1	2	K02259|heme_a_synthase_[EC:1.17.99.9]	373	-	IPR003780|COX15/CtaA_family;IPR023754|Heme_A_synthase,_type_2	PF02628|Cytochrome_oxidase_assembly_protein(29:358)	-	-	-	PTHR23289|CYTOCHROME_C_OXIDASE_ASSEMBLY_PROTEIN_COX15(15:342)	-	-	MF_01665|Heme_A_synthase_[ctaA].(25:368)	-	-	-	-	8	Bacteria	Pseudomonadota	Alphaproteobacteria	Hyphomicrobiales	Stappiaceae	Roseibium	Roseibium_alexandrii	Roseibium_alexandrii_DFL-11
GCF_000158135.1_ASM15813v1	Scaffold	WP_008756107.1	1	2	K02259|heme_a_synthase_[EC:1.17.99.9]	381	-	IPR003780|COX15/CtaA_family;IPR054616|Heme_A_synthase,_rhodobacterales;IPR023754|Heme_A_synthase,_type_2;-|-	PF02628|Cytochrome_oxidase_assembly_protein(38:363)	-	NF045570|heme_A_synthase(1:379)	-	PTHR23289|CYTOCHROME_C_OXIDASE_ASSEMBLY_PROTEIN_COX15(26:365)	-	-	MF_01665|Heme_A_synthase_[ctaA].(33:373)	-	-	-	mobidb-lite|consensus_disorder_prediction(1:25)	8	Bacteria	Pseudomonadota	Alphaproteobacteria	Rhodobacterales	Paracoccaceae	Unclassified_Paracoccaceae	Rhodobacteraceae_bacterium	Rhodobacteraceae_bacterium_KLH11
GCF_000158155.1_ASM15815v1	Scaffold	WP_009024514.1	1	2	K02259|heme_a_synthase_[EC:1.17.99.9]	358	-	IPR023754|Heme_A_synthase,_type_2;IPR003780|COX15/CtaA_family	PF02628|Cytochrome_oxidase_assembly_protein(16:340)	-	-	-	PTHR23289|CYTOCHROME_C_OXIDASE_ASSEMBLY_PROTEIN_COX15(7:351)	-	-	MF_01665|Heme_A_synthase_[ctaA].(11:350)	-	-	-	-	8	Bacteria	Pseudomonadota	Gammaproteobacteria	Unclassified_Gammaproteobacteria	Unclassified_Gammaproteobacteria	Unclassified_Gammaproteobacteria	gamma_proteobacterium	gamma_proteobacterium_NOR5-3
GCF_000158175.1_ASM15817v1	Scaffold	WP_009019002.1	1	2	K02259|heme_a_synthase_[EC:1.17.99.9]	340	-	IPR023754|Heme_A_synthase,_type_2;IPR003780|COX15/CtaA_family	PF02628|Cytochrome_oxidase_assembly_protein(13:328)	-	-	-	PTHR23289|CYTOCHROME_C_OXIDASE_ASSEMBLY_PROTEIN_COX15(7:336)	-	-	MF_01665|Heme_A_synthase_[ctaA].(9:338)	-	-	-	-	8	Bacteria	Pseudomonadota	Gammaproteobacteria	Cellvibrionales	Halieaceae	Luminiphilus	Luminiphilus_syltensis	Luminiphilus_syltensis_NOR5-1B
GCF_000158995.1_ASM15899v1	Scaffold	WP_006161112.1	1	2	K02259|heme_a_synthase_[EC:1.17.99.9]	358	-	IPR023754|Heme_A_synthase,_type_2;IPR003780|COX15/CtaA_family	PF02628|Cytochrome_oxidase_assembly_protein(27:345)	-	-	-	PTHR23289|CYTOCHROME_C_OXIDASE_ASSEMBLY_PROTEIN_COX15(20:351)	-	-	MF_01665|Heme_A_synthase_[ctaA].(23:355)	-	-	-	-	8	Bacteria	Pseudomonadota	Alphaproteobacteria	Hyphomicrobiales	Brucellaceae	Brucella	Brucella_sp.	Brucella_sp._F5/99
GCF_000159955.1_ASM15995v1	Scaffold	WP_009224765.1	2	1B	K02259|heme_a_synthase_[EC:1.17.99.9]	331	-	IPR003780|COX15/CtaA_family;IPR050450|COX15/CtaA_Heme_A_Synthase	PF02628|Cytochrome_oxidase_assembly_protein(8:304)	-	-	-	PTHR35457|HEME_A_SYNTHASE(172:319)	-	-	-	-	-	-	-	8	Bacteria	Bacillota	Bacilli	Bacillales	Paenibacillaceae	Paenibacillus	Paenibacillus_sp._oral_taxon_786	Paenibacillus_sp._oral_taxon_786_str._D14
GCF_000160735.1_ASM16073v1	Chromosome	WP_081819070.1	1	2	K02259|heme_a_synthase_[EC:1.17.99.9]	386	-	IPR003780|COX15/CtaA_family;IPR023754|Heme_A_synthase,_type_2;IPR005728|Rickettsial_palindromic_element_1	PF02628|Cytochrome_oxidase_assembly_protein(57:376)	-	TIGR01045|rickettsial_palindromic_element_RPE1_domain(7:54)	-	PTHR23289|CYTOCHROME_C_OXIDASE_ASSEMBLY_PROTEIN_COX15(37:380)	-	-	MF_01665|Heme_A_synthase_[ctaA].(52:386)	-	-	-	-	8	Bacteria	Pseudomonadota	Alphaproteobacteria	Rickettsiales	Rickettsiaceae	Rickettsia	Rickettsia_endosymbiont	Rickettsia_endosymbiont_of_Ixodes_scapularis
GCF_000161455.1_ASM16145v1	Chromosome	WP_006095798.1	2	1B	K02259|heme_a_synthase_[EC:1.17.99.9]	315	-	IPR023755|Heme_A_synthase,_type_1;IPR003780|COX15/CtaA_family;IPR050450|COX15/CtaA_Heme_A_Synthase	PF02628|Cytochrome_oxidase_assembly_protein(7:286)	-	-	-	PTHR35457|HEME_A_SYNTHASE(3:302)	-	-	MF_01664|Heme_A_synthase_[ctaA].(1:301)	-	-	-	-	8	Bacteria	Bacillota	Bacilli	Bacillales	Bacillaceae	Bacillus	Bacillus_pseudomycoides	Bacillus_pseudomycoides_DSM_12442
GCF_000161755.1_ASM16175v1	Scaffold	WP_008884861.1	1	2	K02259|heme_a_synthase_[EC:1.17.99.9]	382	-	IPR003780|COX15/CtaA_family;IPR054616|Heme_A_synthase,_rhodobacterales;IPR023754|Heme_A_synthase,_type_2	PF02628|Cytochrome_oxidase_assembly_protein(38:362)	-	NF045570|heme_A_synthase(1:378)	-	PTHR23289|CYTOCHROME_C_OXIDASE_ASSEMBLY_PROTEIN_COX15(33:364)	-	-	MF_01665|Heme_A_synthase_[ctaA].(34:372)	-	-	-	-	8	Bacteria	Pseudomonadota	Alphaproteobacteria	Rhodobacterales	Roseobacteraceae	Citreicella	Citreicella_sp.	Citreicella_sp._SE45
GCF_000161775.1_ASM16177v1	Scaffold	WP_005982872.1	1	2	K02259|heme_a_synthase_[EC:1.17.99.9]	381	-	IPR023754|Heme_A_synthase,_type_2;IPR054616|Heme_A_synthase,_rhodobacterales;-|-;IPR003780|COX15/CtaA_family	PF02628|Cytochrome_oxidase_assembly_protein(37:363)	-	NF045570|heme_A_synthase(1:379)	-	PTHR23289|CYTOCHROME_C_OXIDASE_ASSEMBLY_PROTEIN_COX15(23:365)	-	-	MF_01665|Heme_A_synthase_[ctaA].(33:373)	-	-	-	mobidb-lite|consensus_disorder_prediction(1:25)	8	Bacteria	Pseudomonadota	Alphaproteobacteria	Rhodobacterales	Roseobacteraceae	Ruegeria	Ruegeria_lacuscaerulensis	Ruegeria_lacuscaerulensis_ITI-1157
GCF_000161815.1_ASM16181v1	Scaffold	WP_009177104.1	1	2	K02259|heme_a_synthase_[EC:1.17.99.9]	381	-	IPR023754|Heme_A_synthase,_type_2;IPR054616|Heme_A_synthase,_rhodobacterales;-|-;IPR003780|COX15/CtaA_family	PF02628|Cytochrome_oxidase_assembly_protein(37:363)	-	NF045570|heme_A_synthase(3:379)	-	PTHR23289|CYTOCHROME_C_OXIDASE_ASSEMBLY_PROTEIN_COX15(26:364)	-	-	MF_01665|Heme_A_synthase_[ctaA].(33:373)	-	-	-	mobidb-lite|consensus_disorder_prediction(1:28)	8	Bacteria	Pseudomonadota	Alphaproteobacteria	Rhodobacterales	Roseobacteraceae	Ruegeria	Ruegeria_sp.	Ruegeria_sp._TrichCH4B
GCF_000161835.1_ASM16183v1	Scaffold	WP_009158012.1	1	2	K02259|heme_a_synthase_[EC:1.17.99.9]	381	-	IPR003780|COX15/CtaA_family;IPR054616|Heme_A_synthase,_rhodobacterales;IPR023754|Heme_A_synthase,_type_2	PF02628|Cytochrome_oxidase_assembly_protein(40:363)	-	NF045570|heme_A_synthase(1:378)	-	PTHR23289|CYTOCHROME_C_OXIDASE_ASSEMBLY_PROTEIN_COX15(28:365)	-	-	MF_01665|Heme_A_synthase_[ctaA].(35:373)	-	-	-	-	8	Bacteria	Pseudomonadota	Alphaproteobacteria	Rhodobacterales	Paracoccaceae	Thalassobium	Thalassobium_sp.	Thalassobium_sp._R2A62
GCF_000163555.2_HIMB114_v2.0	Contig	WP_009360195.1	1	2	K02259|heme_a_synthase_[EC:1.17.99.9]	348	-	IPR023754|Heme_A_synthase,_type_2;IPR003780|COX15/CtaA_family	PF02628|Cytochrome_oxidase_assembly_protein(13:327)	-	-	-	PTHR23289|CYTOCHROME_C_OXIDASE_ASSEMBLY_PROTEIN_COX15(11:329)	-	-	MF_01665|Heme_A_synthase_[ctaA].(8:337)	-	-	-	-	8	Bacteria	Pseudomonadota	Alphaproteobacteria	Pelagibacterales	Pelagibacteraceae	Unclassified_Pelagibacteraceae	alpha_proteobacterium	alpha_proteobacterium_HIMB114
GCF_000164395.1_ASM16439v1	Chromosome	WP_003616982.1	1	2	K02259|heme_a_synthase_[EC:1.17.99.9]	366	-	IPR023754|Heme_A_synthase,_type_2;IPR003780|COX15/CtaA_family	PF02628|Cytochrome_oxidase_assembly_protein(29:353)	-	-	-	PTHR23289|CYTOCHROME_C_OXIDASE_ASSEMBLY_PROTEIN_COX15(20:361)	-	-	MF_01665|Heme_A_synthase_[ctaA].(24:363)	-	-	-	-	8	Bacteria	Pseudomonadota	Alphaproteobacteria	Rhodospirillales	Acetobacteraceae	Novacetimonas	Novacetimonas_hansenii	Komagataeibacter_hansenii_ATCC_23769
GCF_000164635.1_ASM16463v1	Scaffold	WP_083854542.1	1	2	K02259|heme_a_synthase_[EC:1.17.99.9]	257	-	IPR023754|Heme_A_synthase,_type_2;IPR003780|COX15/CtaA_family	PF02628|Cytochrome_oxidase_assembly_protein(1:255)	-	-	-	PTHR23289|CYTOCHROME_C_OXIDASE_ASSEMBLY_PROTEIN_COX15(1:254)	-	-	-	-	-	-	-	4	Bacteria	Pseudomonadota	Alphaproteobacteria	Rhodospirillales	Acetobacteraceae	Roseomonas	Roseomonas_cervicalis	Roseomonas_cervicalis_ATCC_49957
GCF_000164885.1_ASM16488v1	Complete_Genome	WP_013384470.1	1	2	K02259|heme_a_synthase_[EC:1.17.99.9]	378	-	IPR023754|Heme_A_synthase,_type_2;IPR054616|Heme_A_synthase,_rhodobacterales;-|-;IPR003780|COX15/CtaA_family	PF02628|Cytochrome_oxidase_assembly_protein(37:361)	-	NF045570|heme_A_synthase(4:377)	-	PTHR23289|CYTOCHROME_C_OXIDASE_ASSEMBLY_PROTEIN_COX15(31:365)	-	-	MF_01665|Heme_A_synthase_[ctaA].(33:371)	-	-	-	mobidb-lite|consensus_disorder_prediction(1:28)	8	Bacteria	Pseudomonadota	Alphaproteobacteria	Rhodobacterales	Roseobacteraceae	Ketogulonicigenium	Ketogulonicigenium_vulgare	Ketogulonicigenium_vulgare_Y25
GCF_000164985.3_ASM16498v2	Complete_Genome	WP_013372916.1	2	1C	K02259|heme_a_synthase_[EC:1.17.99.9]	310	-	IPR003780|COX15/CtaA_family;IPR050450|COX15/CtaA_Heme_A_Synthase	PF02628|Cytochrome_oxidase_assembly_protein(13:284)	-	-	-	PTHR35457|HEME_A_SYNTHASE(4:298)	-	-	-	-	-	-	-	8	Bacteria	Bacillota	Bacilli	Bacillales	Paenibacillaceae	Paenibacillus	Paenibacillus_polymyxa	Paenibacillus_polymyxa_SC2
GCF_000165485.1_ASM16548v1	Complete_Genome	WP_002618646.1	5	1C	K02259|heme_a_synthase_[EC:1.17.99.9]	324	-	IPR003780|COX15/CtaA_family;IPR050450|COX15/CtaA_Heme_A_Synthase	PF02628|Cytochrome_oxidase_assembly_protein(12:295)	-	-	-	PTHR35457|HEME_A_SYNTHASE(4:307)	-	-	-	-	-	-	-	7	Bacteria	Myxococcota	Myxococcia	Myxococcales	Archangiaceae	Stigmatella	Stigmatella_aurantiaca	Stigmatella_aurantiaca_DW4/3-1
GCF_000166075.1_ASM16607v1	Complete_Genome	WP_013401321.1	2	1B	K02259|heme_a_synthase_[EC:1.17.99.9]	317	-	IPR023755|Heme_A_synthase,_type_1;IPR003780|COX15/CtaA_family;IPR050450|COX15/CtaA_Heme_A_Synthase	PF02628|Cytochrome_oxidase_assembly_protein(8:287)	-	-	-	PTHR35457|HEME_A_SYNTHASE(3:302)	-	-	MF_01664|Heme_A_synthase_[ctaA].(2:302)	-	-	-	-	8	Bacteria	Bacillota	Bacilli	Bacillales	Bacillaceae	Geobacillus	Geobacillus_sp.	Geobacillus_sp._Y4.1MC1
GCF_000166195.2_ASM16619v3	Chromosome	WP_008509801.1	1	2	K02259|heme_a_synthase_[EC:1.17.99.9]	367	-	IPR023754|Heme_A_synthase,_type_2;IPR003780|COX15/CtaA_family	PF02628|Cytochrome_oxidase_assembly_protein(34:351)	-	-	-	PTHR23289|CYTOCHROME_C_OXIDASE_ASSEMBLY_PROTEIN_COX15(20:353)	-	-	MF_01665|Heme_A_synthase_[ctaA].(29:361)	-	-	-	-	8	Bacteria	Bacteroidota	Sphingobacteriia	Sphingobacteriales	Sphingobacteriaceae	Mucilaginibacter	Mucilaginibacter_paludis	Mucilaginibacter_paludis_DSM_18603
GCF_000166395.1_ASM16639v1	Complete_Genome	WP_013408932.1	9	1C	K02259|heme_a_synthase_[EC:1.17.99.9]	312	-	IPR050450|COX15/CtaA_Heme_A_Synthase;IPR003780|COX15/CtaA_family	PF02628|Cytochrome_oxidase_assembly_protein(6:299)	-	-	-	PTHR35457|HEME_A_SYNTHASE(2:309)	-	-	-	-	-	-	-	8	Bacteria	Bacteroidota	Cytophagia	Cytophagales	Spirosomaceae	Leadbetterella	Leadbetterella_byssophila	Leadbetterella_byssophila_DSM_17132
GCF_000169115.1_ASM16911v1	Contig	WP_007235020.1	1	2	K02259|heme_a_synthase_[EC:1.17.99.9]	343	-	IPR023754|Heme_A_synthase,_type_2;IPR003780|COX15/CtaA_family	PF02628|Cytochrome_oxidase_assembly_protein(14:329)	-	-	-	PTHR23289|CYTOCHROME_C_OXIDASE_ASSEMBLY_PROTEIN_COX15(8:335)	-	-	MF_01665|Heme_A_synthase_[ctaA].(10:339)	-	-	-	-	8	Bacteria	Pseudomonadota	Gammaproteobacteria	Cellvibrionales	Halieaceae	Unclassified_Halieaceae	marine_gamma	marine_gamma_proteobacterium_HTCC2080
GCF_000169315.1_ASM16931v1	Contig	WP_043989675.1	2	1B	K02259|heme_a_synthase_[EC:1.17.99.9]	307	-	IPR023755|Heme_A_synthase,_type_1;IPR003780|COX15/CtaA_family;IPR050450|COX15/CtaA_Heme_A_Synthase	PF02628|Cytochrome_oxidase_assembly_protein(9:290)	-	-	-	PTHR35457|HEME_A_SYNTHASE(3:305)	-	-	MF_01664|Heme_A_synthase_[ctaA].(3:305)	-	-	-	-	8	Bacteria	Bacillota	Bacilli	Bacillales	Bacillaceae	Bacillus	Bacillus_sp.	Bacillus_sp._B14905
GCF_000169355.1_ASM16935v1	Contig	WP_008254081.1	1	2	K02259|heme_a_synthase_[EC:1.17.99.9]	339	-	IPR023754|Heme_A_synthase,_type_2;IPR003780|COX15/CtaA_family	PF02628|Cytochrome_oxidase_assembly_protein(9:330)	-	-	-	PTHR23289|CYTOCHROME_C_OXIDASE_ASSEMBLY_PROTEIN_COX15(3:337)	-	-	MF_01665|Heme_A_synthase_[ctaA].(4:339)	-	-	-	-	8	Bacteria	Bacteroidota	Flavobacteriia	Flavobacteriales	Unclassified_Flavobacteriales	Unclassified_Flavobacteriales	Flavobacteria_bacterium	Flavobacteria_bacterium_BAL38
GCF_000169395.1_ASM16939v1	Contig	WP_008185490.1	1	2	K02259|heme_a_synthase_[EC:1.17.99.9]	379	-	IPR003780|COX15/CtaA_family;IPR054616|Heme_A_synthase,_rhodobacterales;IPR023754|Heme_A_synthase,_type_2;-|-	PF02628|Cytochrome_oxidase_assembly_protein(37:360)	-	NF045570|heme_A_synthase(1:376)	-	PTHR23289|CYTOCHROME_C_OXIDASE_ASSEMBLY_PROTEIN_COX15(22:361)	-	-	MF_01665|Heme_A_synthase_[ctaA].(32:370)	-	-	-	mobidb-lite|consensus_disorder_prediction(1:26)	8	Bacteria	Pseudomonadota	Alphaproteobacteria	Rhodobacterales	Paracoccaceae	Unclassified_Paracoccaceae	Rhodobacteraceae_bacterium	Rhodobacteraceae_bacterium_HTCC2150
GCF_000169415.1_ASM16941v1	Contig	WP_005858006.1	1	2	K02259|heme_a_synthase_[EC:1.17.99.9]	438	-	IPR023754|Heme_A_synthase,_type_2;IPR003780|COX15/CtaA_family	PF02628|Cytochrome_oxidase_assembly_protein(37:147);PF02628|Cytochrome_oxidase_assembly_protein(182:419)	-	-	-	PTHR23289|CYTOCHROME_C_OXIDASE_ASSEMBLY_PROTEIN_COX15(207:426)	-	-	MF_01665|Heme_A_synthase_[ctaA].(33:429)	-	-	-	-	10	Bacteria	Pseudomonadota	Alphaproteobacteria	Rhodobacterales	Roseobacteraceae	Sagittula	Sagittula_stellata	Sagittula_stellata_E-37
GCF_000169435.1_ASM16943v1	Contig	WP_008236136.1	1	2	K02259|heme_a_synthase_[EC:1.17.99.9]	378	-	IPR023754|Heme_A_synthase,_type_2;IPR054616|Heme_A_synthase,_rhodobacterales;IPR003780|COX15/CtaA_family	PF02628|Cytochrome_oxidase_assembly_protein(37:360)	-	NF045570|heme_A_synthase(1:376)	-	PTHR23289|CYTOCHROME_C_OXIDASE_ASSEMBLY_PROTEIN_COX15(33:362)	-	-	MF_01665|Heme_A_synthase_[ctaA].(32:370)	-	-	-	-	8	Bacteria	Pseudomonadota	Alphaproteobacteria	Rhodobacterales	Roseobacteraceae	Roseobacter	Roseobacter_sp.	Roseobacter_sp._CCS2
GCF_000169455.1_ASM16945v1	Contig	WP_037253735.1	1	2	K02259|heme_a_synthase_[EC:1.17.99.9]	381	-	IPR023754|Heme_A_synthase,_type_2;IPR054616|Heme_A_synthase,_rhodobacterales;IPR003780|COX15/CtaA_family	PF02628|Cytochrome_oxidase_assembly_protein(38:363)	-	NF045570|heme_A_synthase(2:379)	-	PTHR23289|CYTOCHROME_C_OXIDASE_ASSEMBLY_PROTEIN_COX15(22:365)	-	-	MF_01665|Heme_A_synthase_[ctaA].(33:373)	-	-	-	-	8	Bacteria	Pseudomonadota	Alphaproteobacteria	Rhodobacterales	Roseobacteraceae	Roseobacter	Roseobacter_sp.	Roseobacter_sp._SK209-2-6
GCF_000170775.1_ASM17077v1	Contig	WP_008282407.1	1	2	K02259|heme_a_synthase_[EC:1.17.99.9]	380	-	IPR054616|Heme_A_synthase,_rhodobacterales;IPR023754|Heme_A_synthase,_type_2;IPR003780|COX15/CtaA_family	PF02628|Cytochrome_oxidase_assembly_protein(38:362)	-	NF045570|heme_A_synthase(1:378)	-	PTHR23289|CYTOCHROME_C_OXIDASE_ASSEMBLY_PROTEIN_COX15(33:363)	-	-	MF_01665|Heme_A_synthase_[ctaA].(34:372)	-	-	-	-	8	Bacteria	Pseudomonadota	Alphaproteobacteria	Rhodobacterales	Roseobacteraceae	Roseovarius	Roseovarius_sp.	Roseovarius_sp._TM1035
GCF_000170795.1_ASM17079v1	Contig	WP_008243196.1	1	2	K02259|heme_a_synthase_[EC:1.17.99.9]	344	-	IPR023754|Heme_A_synthase,_type_2;-|-;IPR003780|COX15/CtaA_family	PF02628|Cytochrome_oxidase_assembly_protein(11:333)	-	-	-	PTHR23289|CYTOCHROME_C_OXIDASE_ASSEMBLY_PROTEIN_COX15(4:336)	-	-	-	-	PS51257|Prokaryotic_membrane_lipoprotein_lipid_attachment_site_profile.(1:19)	-	-	8	Bacteria	Bacteroidota	Sphingobacteriia	Sphingobacteriales	Sphingobacteriaceae	Pedobacter	Pedobacter_sp.	Pedobacter_sp._BAL39
GCF_000170835.1_ASM17083v1	Contig	WP_050776475.1	3	1B	K02259|heme_a_synthase_[EC:1.17.99.9]	354	-	IPR050450|COX15/CtaA_Heme_A_Synthase;IPR003780|COX15/CtaA_family	PF02628|Cytochrome_oxidase_assembly_protein(2:324)	-	-	-	PTHR35457|HEME_A_SYNTHASE(2:330)	-	-	-	-	-	-	-	8	Bacteria	Pseudomonadota	Gammaproteobacteria	Pseudomonadales	Marinobacteraceae	Marinobacter	Marinobacter_algicola	Marinobacter_algicola_DG893
GCF_000170875.1_ASM17087v1	Contig	WP_037295759.1	1	2	K02259|heme_a_synthase_[EC:1.17.99.9]	379	-	IPR054616|Heme_A_synthase,_rhodobacterales;IPR023754|Heme_A_synthase,_type_2;-|-;IPR003780|COX15/CtaA_family	PF02628|Cytochrome_oxidase_assembly_protein(39:362)	-	NF045570|heme_A_synthase(1:378)	-	PTHR23289|CYTOCHROME_C_OXIDASE_ASSEMBLY_PROTEIN_COX15(35:363)	-	-	MF_01665|Heme_A_synthase_[ctaA].(34:372)	-	-	-	mobidb-lite|consensus_disorder_prediction(1:25)	8	Bacteria	Pseudomonadota	Alphaproteobacteria	Rhodobacterales	Roseobacteraceae	Roseobacter	Roseobacter_sp.	Roseobacter_sp._AzwK-3b
GCF_000170895.1_ASM17089v1	Contig	WP_006976510.1	5	1C	K02259|heme_a_synthase_[EC:1.17.99.9]	324	-	IPR003780|COX15/CtaA_family;IPR050450|COX15/CtaA_Heme_A_Synthase	PF02628|Cytochrome_oxidase_assembly_protein(14:309)	-	-	-	PTHR35457|HEME_A_SYNTHASE(9:320)	-	-	-	-	-	-	-	8	Bacteria	Myxococcota	Unclassified_Myxococcota	Nannocystales	Nannocystaceae	Plesiocystis	Plesiocystis_pacifica	Plesiocystis_pacifica_SIR-1
GCF_000171615.1_ASM17161v1	Contig	WP_010171804.1	2	1B	K02259|heme_a_synthase_[EC:1.17.99.9]	322	-	IPR023755|Heme_A_synthase,_type_1;IPR003780|COX15/CtaA_family;IPR050450|COX15/CtaA_Heme_A_Synthase	PF02628|Cytochrome_oxidase_assembly_protein(7:287)	-	-	-	PTHR35457|HEME_A_SYNTHASE(4:302)	-	-	MF_01664|Heme_A_synthase_[ctaA].(1:302)	-	-	-	-	9	Bacteria	Bacillota	Bacilli	Bacillales	Bacillaceae	Bacillus	Bacillus_coahuilensis	Bacillus_coahuilensis_m4-4
GCF_000171835.1_ASM17183v1	Contig	WP_007674908.1	1	2	K02259|heme_a_synthase_[EC:1.17.99.9]	340	-	IPR023754|Heme_A_synthase,_type_2;IPR003780|COX15/CtaA_family	PF02628|Cytochrome_oxidase_assembly_protein(13:331)	-	-	-	PTHR23289|CYTOCHROME_C_OXIDASE_ASSEMBLY_PROTEIN_COX15(7:338)	-	-	MF_01665|Heme_A_synthase_[ctaA].(9:340)	-	-	-	-	8	Bacteria	Pseudomonadota	Alphaproteobacteria	Unclassified_Alphaproteobacteria	Unclassified_Alphaproteobacteria	Unclassified_Alphaproteobacteria	alpha_proteobacterium	alpha_proteobacterium_BAL199
GCF_000171875.1_ASM17187v1	Contig	WP_008268946.1	1	2	K02259|heme_a_synthase_[EC:1.17.99.9]	338	-	IPR023754|Heme_A_synthase,_type_2;IPR003780|COX15/CtaA_family	PF02628|Cytochrome_oxidase_assembly_protein(10:329)	-	-	-	PTHR23289|CYTOCHROME_C_OXIDASE_ASSEMBLY_PROTEIN_COX15(3:336)	-	-	MF_01665|Heme_A_synthase_[ctaA].(5:338)	-	-	-	-	8	Bacteria	Bacteroidota	Flavobacteriia	Flavobacteriales	Unclassified_Flavobacteriales	Unclassified_Flavobacteriales	Flavobacteriales_bacterium	Flavobacteriales_bacterium_ALC-1
GCF_000171895.1_ASM17189v1	Contig	WP_008286837.1	2	1C	K02259|heme_a_synthase_[EC:1.17.99.9]	291	-	-|-;IPR003780|COX15/CtaA_family;IPR050450|COX15/CtaA_Heme_A_Synthase	PF02628|Cytochrome_oxidase_assembly_protein(6:192)	-	-	-	PTHR35457|HEME_A_SYNTHASE(3:274)	-	-	-	-	PS51257|Prokaryotic_membrane_lipoprotein_lipid_attachment_site_profile.(1:32)	-	-	8	Bacteria	Aquificota	Aquificae	Aquificales	Aquificaceae	Hydrogenivirga	Hydrogenivirga_sp.	Hydrogenivirga_sp._128-5-R1-1
GCF_000172095.1_ASM17209v1	Contig	WP_007119554.1	1	2	K02259|heme_a_synthase_[EC:1.17.99.9]	381	-	IPR023754|Heme_A_synthase,_type_2;IPR054616|Heme_A_synthase,_rhodobacterales;IPR003780|COX15/CtaA_family	PF02628|Cytochrome_oxidase_assembly_protein(38:364)	-	NF045570|heme_A_synthase(1:380)	-	PTHR23289|CYTOCHROME_C_OXIDASE_ASSEMBLY_PROTEIN_COX15(36:368)	-	-	MF_01665|Heme_A_synthase_[ctaA].(34:374)	-	-	-	-	8	Bacteria	Pseudomonadota	Alphaproteobacteria	Rhodobacterales	Roseobacteraceae	Sulfitobacter	Sulfitobacter_indolifex	Sulfitobacter_indolifex_HEL-45
GCF_000172695.2_ASM17269v2	Complete_Genome	WP_077993313.1	1	2	K02259|heme_a_synthase_[EC:1.17.99.9]	367	-	IPR023754|Heme_A_synthase,_type_2;IPR003780|COX15/CtaA_family	PF02628|Cytochrome_oxidase_assembly_protein(28:346)	-	-	-	PTHR23289|CYTOCHROME_C_OXIDASE_ASSEMBLY_PROTEIN_COX15(15:348)	-	-	MF_01665|Heme_A_synthase_[ctaA].(23:356)	-	-	-	-	8	Bacteria	Pseudomonadota	Alphaproteobacteria	Hyphomicrobiales	Rhizobiaceae	Rhizobium	Rhizobium_sp.	Rhizobium_sp._Kim5
GCF_000172795.2_ASM17279v2	Complete_Genome	WP_085736846.1	1	2	K02259|heme_a_synthase_[EC:1.17.99.9]	367	-	IPR023754|Heme_A_synthase,_type_2;IPR003780|COX15/CtaA_family	PF02628|Cytochrome_oxidase_assembly_protein(28:346)	-	-	-	PTHR23289|CYTOCHROME_C_OXIDASE_ASSEMBLY_PROTEIN_COX15(15:349)	-	-	MF_01665|Heme_A_synthase_[ctaA].(23:356)	-	-	-	-	8	Bacteria	Pseudomonadota	Alphaproteobacteria	Hyphomicrobiales	Rhizobiaceae	Rhizobium	Rhizobium_sp.	Rhizobium_sp._CIAT894
GCF_000172995.2_ASM17299v2	Complete_Genome	WP_006053692.1	7	1A*	K02259|heme_a_synthase_[EC:1.17.99.9]	274	-	IPR050450|COX15/CtaA_Heme_A_Synthase;IPR003780|COX15/CtaA_family	PF02628|Cytochrome_oxidase_assembly_protein(55:165)	-	-	-	PTHR35457|HEME_A_SYNTHASE(5:184)	-	-	-	-	-	-	-	8	Archaea	Euryarchaeota	Halobacteria	Haloferacales	Haloferacaceae	Halogeometricum	Halogeometricum_borinquense	Halogeometricum_borinquense_DSM_11551
GCF_000174095.1_wUni_1.0	Scaffold	WP_006279478.1	1	2	K02259|heme_a_synthase_[EC:1.17.99.9]	342	-	IPR023754|Heme_A_synthase,_type_2;IPR003780|COX15/CtaA_family	PF02628|Cytochrome_oxidase_assembly_protein(7:320)	-	-	-	PTHR23289|CYTOCHROME_C_OXIDASE_ASSEMBLY_PROTEIN_COX15(4:332)	-	-	MF_01665|Heme_A_synthase_[ctaA].(3:331)	-	-	-	-	8	Bacteria	Pseudomonadota	Alphaproteobacteria	Rickettsiales	Anaplasmataceae	Wolbachia	Wolbachia_endosymbiont	Wolbachia_endosymbiont_of_Muscidifurax_uniraptor
GCF_000174795.2_ASM17479v2	Complete_Genome	WP_049777090.1	2	1B	K02259|heme_a_synthase_[EC:1.17.99.9]	331	-	IPR023755|Heme_A_synthase,_type_1;IPR003780|COX15/CtaA_family;IPR050450|COX15/CtaA_Heme_A_Synthase	PF02628|Cytochrome_oxidase_assembly_protein(21:300)	-	-	-	PTHR35457|HEME_A_SYNTHASE(16:313)	-	-	MF_01664|Heme_A_synthase_[ctaA].(15:315)	-	-	-	-	8	Bacteria	Bacillota	Bacilli	Bacillales	Bacillaceae	Geobacillus	Geobacillus_sp.	Geobacillus_sp._Y412MC52
GCF_000175075.1_ASM17507v1	Contig	WP_029326341.1	2	1B	K02259|heme_a_synthase_[EC:1.17.99.9]	315	-	IPR023755|Heme_A_synthase,_type_1;IPR003780|COX15/CtaA_family;IPR050450|COX15/CtaA_Heme_A_Synthase	PF02628|Cytochrome_oxidase_assembly_protein(10:290)	-	-	-	PTHR35457|HEME_A_SYNTHASE(5:304)	-	-	MF_01664|Heme_A_synthase_[ctaA].(4:305)	-	-	-	-	8	Bacteria	Bacillota	Bacilli	Bacillales	Bacillaceae	Bacillus	Bacillus_sp.	Bacillus_sp._m3-13
GCF_000175095.2_ASM17509v2	Complete_Genome	WP_013647850.1	1	2	K02259|heme_a_synthase_[EC:1.17.99.9]	337	-	IPR003780|COX15/CtaA_family;IPR023754|Heme_A_synthase,_type_2	PF02628|Cytochrome_oxidase_assembly_protein(6:329)	-	-	-	PTHR23289|CYTOCHROME_C_OXIDASE_ASSEMBLY_PROTEIN_COX15(2:336)	-	-	MF_01665|Heme_A_synthase_[ctaA].(2:337)	-	-	-	-	8	Bacteria	Pseudomonadota	Betaproteobacteria	Nitrosomonadales	Nitrosomonadaceae	Nitrosomonas	Nitrosomonas_sp.	Nitrosomonas_sp._AL212
GCF_000175215.2_ASM17521v2	Complete_Genome	WP_013480294.1	1	2	K02259|heme_a_synthase_[EC:1.17.99.9]	349	-	IPR023754|Heme_A_synthase,_type_2;IPR003780|COX15/CtaA_family	PF02628|Cytochrome_oxidase_assembly_protein(12:330)	-	-	-	PTHR23289|CYTOCHROME_C_OXIDASE_ASSEMBLY_PROTEIN_COX15(7:339)	-	-	MF_01665|Heme_A_synthase_[ctaA].(7:340)	-	-	-	-	8	Bacteria	Pseudomonadota	Alphaproteobacteria	Caulobacterales	Caulobacteraceae	Asticcacaulis	Asticcacaulis_excentricus	Asticcacaulis_excentricus_CB_48
GCF_000176015.1_ASM17601v1	Contig	WP_008026772.1	1	2	K02259|heme_a_synthase_[EC:1.17.99.9]	383	-	IPR023754|Heme_A_synthase,_type_2;-|-;IPR003780|COX15/CtaA_family	PF02628|Cytochrome_oxidase_assembly_protein(38:363)	-	-	-	PTHR23289|CYTOCHROME_C_OXIDASE_ASSEMBLY_PROTEIN_COX15(38:368)	-	-	-	-	-	-	mobidb-lite|consensus_disorder_prediction(1:25)	8	Bacteria	Pseudomonadota	Alphaproteobacteria	Rhodobacterales	Paracoccaceae	Rhodobacter	Rhodobacter_sp.	Rhodobacter_sp._SW2
GCF_000176035.2_ASM17603v2	Complete_Genome	WP_013895958.1	1	2	K02259|heme_a_synthase_[EC:1.17.99.9]	363	-	IPR023754|Heme_A_synthase,_type_2;IPR003780|COX15/CtaA_family	PF02628|Cytochrome_oxidase_assembly_protein(25:341)	-	-	-	PTHR23289|CYTOCHROME_C_OXIDASE_ASSEMBLY_PROTEIN_COX15(18:344)	-	-	MF_01665|Heme_A_synthase_[ctaA].(20:352)	-	-	-	-	8	Bacteria	Pseudomonadota	Alphaproteobacteria	Hyphomicrobiales	Phyllobacteriaceae	Mesorhizobium	Mesorhizobium_opportunistum	Mesorhizobium_opportunistum_WSM2075
GCF_000176355.1_ASM17635v1	Contig	WP_010235540.1	1	2	K02259|heme_a_synthase_[EC:1.17.99.9]	347	-	IPR023754|Heme_A_synthase,_type_2;IPR003780|COX15/CtaA_family	PF02628|Cytochrome_oxidase_assembly_protein(11:328)	-	-	-	PTHR23289|CYTOCHROME_C_OXIDASE_ASSEMBLY_PROTEIN_COX15(9:337)	-	-	MF_01665|Heme_A_synthase_[ctaA].(7:338)	-	-	-	-	7	Bacteria	Pseudomonadota	Alphaproteobacteria	Sphingomonadales	Sphingomonadaceae	Citromicrobium	Citromicrobium_bathyomarinum	Citromicrobium_bathyomarinum_JL354
GCF_000176855.2_ASM17685v2	Complete_Genome	WP_013596163.1	3	1B	K02259|heme_a_synthase_[EC:1.17.99.9]	404	-	IPR050450|COX15/CtaA_Heme_A_Synthase;IPR003780|COX15/CtaA_family	PF02628|Cytochrome_oxidase_assembly_protein(47:370)	-	-	-	PTHR35457|HEME_A_SYNTHASE(41:379)	-	-	-	-	-	-	-	9	Bacteria	Pseudomonadota	Betaproteobacteria	Burkholderiales	Comamonadaceae	Acidovorax	Acidovorax_avenae	Acidovorax_avenae_subsp._avenae_ATCC_19860
GCF_000176935.3_ASM17693v3	Complete_Genome	WP_013587019.1	3	1B	K02259|heme_a_synthase_[EC:1.17.99.9]	369	-	IPR050450|COX15/CtaA_Heme_A_Synthase;IPR003780|COX15/CtaA_family	PF02628|Cytochrome_oxidase_assembly_protein(32:345)	-	-	-	PTHR35457|HEME_A_SYNTHASE(25:355)	-	-	-	-	-	-	-	9	Bacteria	Pseudomonadota	Betaproteobacteria	Burkholderiales	Burkholderiaceae	Burkholderia	Burkholderia_sp.	Burkholderia_sp._CCGE1001
GCF_000177135.1_ASM17713v1	Contig	WP_025199548.1	1	2	K02259|heme_a_synthase_[EC:1.17.99.9]	358	-	IPR023754|Heme_A_synthase,_type_2;IPR003780|COX15/CtaA_family	PF02628|Cytochrome_oxidase_assembly_protein(27:345)	-	-	-	PTHR23289|CYTOCHROME_C_OXIDASE_ASSEMBLY_PROTEIN_COX15(17:351)	-	-	MF_01665|Heme_A_synthase_[ctaA].(23:355)	-	-	-	-	8	Bacteria	Pseudomonadota	Alphaproteobacteria	Hyphomicrobiales	Brucellaceae	Brucella	Brucella_sp.	Brucella_sp._BO2
GCF_000177155.1_ASM17715v1	Contig	WP_025198406.1	1	2	K02259|heme_a_synthase_[EC:1.17.99.9]	358	-	IPR023754|Heme_A_synthase,_type_2;IPR003780|COX15/CtaA_family	PF02628|Cytochrome_oxidase_assembly_protein(27:345)	-	-	-	PTHR23289|CYTOCHROME_C_OXIDASE_ASSEMBLY_PROTEIN_COX15(17:351)	-	-	MF_01665|Heme_A_synthase_[ctaA].(23:355)	-	-	-	-	8	Bacteria	Pseudomonadota	Alphaproteobacteria	Hyphomicrobiales	Brucellaceae	Brucella	Brucella_sp.	Brucella_sp._NF_2653
GCF_000177235.2_ASM17723v2	Complete_Genome	WP_013489232.1	2	1B	K02259|heme_a_synthase_[EC:1.17.99.9]	302	-	IPR023755|Heme_A_synthase,_type_1;IPR003780|COX15/CtaA_family;IPR050450|COX15/CtaA_Heme_A_Synthase	PF02628|Cytochrome_oxidase_assembly_protein(9:288)	-	-	-	PTHR35457|HEME_A_SYNTHASE(8:299)	-	-	MF_01664|Heme_A_synthase_[ctaA].(2:302)	-	-	-	-	8	Bacteria	Bacillota	Bacilli	Bacillales	Bacillaceae	Evansella	Evansella_cellulosilytica	Evansella_cellulosilytica_DSM_2522
GCF_000178415.2_ASM17841v2	Scaffold	WP_007179449.1	3	1B	K02259|heme_a_synthase_[EC:1.17.99.9]	369	-	IPR050450|COX15/CtaA_Heme_A_Synthase;IPR003780|COX15/CtaA_family	PF02628|Cytochrome_oxidase_assembly_protein(32:345)	-	-	-	PTHR35457|HEME_A_SYNTHASE(25:355)	-	-	-	-	-	-	-	9	Bacteria	Pseudomonadota	Betaproteobacteria	Burkholderiales	Burkholderiaceae	Burkholderia	Burkholderia_sp.	Burkholderia_sp._Ch1-1
GCF_000178855.1_ASM17885v1	Scaffold	WP_007913852.1	2	1B	K02259|heme_a_synthase_[EC:1.17.99.9]	323	-	IPR003780|COX15/CtaA_family;IPR050450|COX15/CtaA_Heme_A_Synthase	PF02628|Cytochrome_oxidase_assembly_protein(8:50);PF02628|Cytochrome_oxidase_assembly_protein(57:296)	-	-	-	PTHR35457|HEME_A_SYNTHASE(4:302)	-	-	-	-	-	-	-	8	Bacteria	Chloroflexota	Ktedonobacteria	Ktedonobacterales	Ktedonobacteraceae	Ktedonobacter	Ktedonobacter_racemifer	Ktedonobacter_racemifer_DSM_44963
GCF_000178955.2_ASM17895v2	Complete_Genome	WP_014265870.1	5	1C	K02259|heme_a_synthase_[EC:1.17.99.9]	304	-	IPR003780|COX15/CtaA_family;IPR050450|COX15/CtaA_Heme_A_Synthase	PF02628|Cytochrome_oxidase_assembly_protein(17:291)	-	-	-	PTHR35457|HEME_A_SYNTHASE(14:295)	-	-	-	-	-	-	-	8	Bacteria	Acidobacteriota	Terriglobia	Terriglobales	Acidobacteriaceae	Granulicella	Granulicella_mallensis	Granulicella_mallensis_MP5ACTX8
GCF_000178975.2_ASM17897v2	Complete_Genome	WP_013580141.1	5	1C	K02259|heme_a_synthase_[EC:1.17.99.9]	322	-	IPR003780|COX15/CtaA_family;IPR050450|COX15/CtaA_Heme_A_Synthase	PF02628|Cytochrome_oxidase_assembly_protein(19:300)	-	-	-	PTHR35457|HEME_A_SYNTHASE(15:307)	-	-	-	-	-	-	-	8	Bacteria	Acidobacteriota	Terriglobia	Terriglobales	Acidobacteriaceae	Granulicella	Granulicella_tundricola	Granulicella_tundricola_MP5ACTX9
GCF_000178995.1_ASM17899v1	Contig	WP_009340819.1	1	2	K02259|heme_a_synthase_[EC:1.17.99.9]	364	-	IPR003780|COX15/CtaA_family;IPR023754|Heme_A_synthase,_type_2	PF02628|Cytochrome_oxidase_assembly_protein(20:341)	-	-	-	PTHR23289|CYTOCHROME_C_OXIDASE_ASSEMBLY_PROTEIN_COX15(11:354)	-	-	MF_01665|Heme_A_synthase_[ctaA].(16:351)	-	-	-	-	8	Bacteria	Pseudomonadota	Alphaproteobacteria	Hyphomicrobiales	Nitrobacteraceae	Afipia	Afipia_sp.	Afipia_sp._1NLS2
GCF_000179615.1_ASM17961v1	Scaffold	WP_040714041.1	2	1B	K02259|heme_a_synthase_[EC:1.17.99.9]	305	-	IPR003780|COX15/CtaA_family;IPR050450|COX15/CtaA_Heme_A_Synthase	PF02628|Cytochrome_oxidase_assembly_protein(10:291)	-	-	-	PTHR35457|HEME_A_SYNTHASE(7:303)	-	-	-	-	-	-	-	8	Bacteria	Bacillota	Bacilli	Bacillales	Paenibacillaceae	Paenibacillus	Paenibacillus_curdlanolyticus	Paenibacillus_curdlanolyticus_YK9
GCF_000179775.1_ASM17977v1	Contig	WP_009463675.1	1	2	K02259|heme_a_synthase_[EC:1.17.99.9]	365	-	IPR003780|COX15/CtaA_family;IPR023754|Heme_A_synthase,_type_2	PF02628|Cytochrome_oxidase_assembly_protein(17:333)	-	-	-	PTHR23289|CYTOCHROME_C_OXIDASE_ASSEMBLY_PROTEIN_COX15(10:349)	-	-	MF_01665|Heme_A_synthase_[ctaA].(12:342)	-	-	-	-	8	Bacteria	Pseudomonadota	Alphaproteobacteria	Hyphomicrobiales	Ahrensiaceae	Ahrensia	Ahrensia_sp.	Ahrensia_sp._R2A130
GCF_000179915.2_ASM17991v2	Complete_Genome	WP_013567897.1	5	1C	K02259|heme_a_synthase_[EC:1.17.99.9]	309	-	IPR003780|COX15/CtaA_family;IPR050450|COX15/CtaA_Heme_A_Synthase	PF02628|Cytochrome_oxidase_assembly_protein(17:293)	-	-	-	PTHR35457|HEME_A_SYNTHASE(13:306)	-	-	-	-	-	-	-	8	Bacteria	Acidobacteriota	Terriglobia	Terriglobales	Acidobacteriaceae	Terriglobus	Terriglobus_saanensis	Terriglobus_saanensis_SP1PR4
GCF_000181495.1_ASM18149v1	Contig	WP_044022669.1	2	1B	K02259|heme_a_synthase_[EC:1.17.99.9]	301	-	IPR023755|Heme_A_synthase,_type_1;IPR003780|COX15/CtaA_family;IPR050450|COX15/CtaA_Heme_A_Synthase	PF02628|Cytochrome_oxidase_assembly_protein(7:287)	-	-	-	PTHR35457|HEME_A_SYNTHASE(3:298)	-	-	MF_01664|Heme_A_synthase_[ctaA].(1:301)	-	-	-	-	8	Bacteria	Bacillota	Bacilli	Bacillales	Bacillaceae	Bacillus	Bacillus_sp.	Bacillus_sp._SG-1
GCF_000181515.1_ASM18151v1	Contig	WP_006832808.1	1	2	K02259|heme_a_synthase_[EC:1.17.99.9]	340	-	IPR023754|Heme_A_synthase,_type_2;IPR003780|COX15/CtaA_family	PF02628|Cytochrome_oxidase_assembly_protein(15:328)	-	-	-	PTHR23289|CYTOCHROME_C_OXIDASE_ASSEMBLY_PROTEIN_COX15(8:336)	-	-	MF_01665|Heme_A_synthase_[ctaA].(10:339)	-	-	-	-	8	Bacteria	Pseudomonadota	Alphaproteobacteria	Sphingomonadales	Erythrobacteraceae	Erythrobacter	Erythrobacter_sp.	Erythrobacter_sp._SD-21
GCF_000182425.1_ASM18242v1	Contig	WP_006161112.1	1	2	K02259|heme_a_synthase_[EC:1.17.99.9]	358	-	IPR023754|Heme_A_synthase,_type_2;IPR003780|COX15/CtaA_family	PF02628|Cytochrome_oxidase_assembly_protein(27:345)	-	-	-	PTHR23289|CYTOCHROME_C_OXIDASE_ASSEMBLY_PROTEIN_COX15(20:351)	-	-	MF_01665|Heme_A_synthase_[ctaA].(23:355)	-	-	-	-	8	Bacteria	Pseudomonadota	Alphaproteobacteria	Hyphomicrobiales	Brucellaceae	Brucella	Brucella_ceti	Brucella_ceti_str._Cudo
GCF_000182645.1_ASM18264v1	Scaffold	WP_025091385.1	1	2	K02259|heme_a_synthase_[EC:1.17.99.9]	356	-	IPR003780|COX15/CtaA_family;IPR023754|Heme_A_synthase,_type_2	PF02628|Cytochrome_oxidase_assembly_protein(25:343)	-	-	-	PTHR23289|CYTOCHROME_C_OXIDASE_ASSEMBLY_PROTEIN_COX15(12:349)	-	-	MF_01665|Heme_A_synthase_[ctaA].(21:353)	-	-	-	-	8	Bacteria	Pseudomonadota	Alphaproteobacteria	Hyphomicrobiales	Brucellaceae	Brucella	Brucella_intermedia	Brucella_intermedia_LMG_3301
GCF_000182725.1_ASM18272v1	Contig	WP_008504492.1	1	2	K02259|heme_a_synthase_[EC:1.17.99.9]	358	-	IPR023754|Heme_A_synthase,_type_2;IPR003780|COX15/CtaA_family	PF02628|Cytochrome_oxidase_assembly_protein(27:345)	-	-	-	PTHR23289|CYTOCHROME_C_OXIDASE_ASSEMBLY_PROTEIN_COX15(17:351)	-	-	MF_01665|Heme_A_synthase_[ctaA].(23:355)	-	-	-	-	8	Bacteria	Pseudomonadota	Alphaproteobacteria	Hyphomicrobiales	Brucellaceae	Brucella	Brucella_inopinata	Brucella_inopinata_BO1
GCF_000182745.2_ASM18274v1	Complete_Genome	WP_014104981.1	1	2	K02259|heme_a_synthase_[EC:1.17.99.9]	366	-	IPR023754|Heme_A_synthase,_type_2;IPR003780|COX15/CtaA_family	PF02628|Cytochrome_oxidase_assembly_protein(29:353)	-	-	-	PTHR23289|CYTOCHROME_C_OXIDASE_ASSEMBLY_PROTEIN_COX15(18:361)	-	-	MF_01665|Heme_A_synthase_[ctaA].(24:363)	-	-	-	-	8	Bacteria	Pseudomonadota	Alphaproteobacteria	Rhodospirillales	Acetobacteraceae	Komagataeibacter	Komagataeibacter_medellinensis	Komagataeibacter_medellinensis_NBRC_3288
GCF_000183545.2_ASM18354v3	Scaffold	WP_006904434.1	2	1B	K02259|heme_a_synthase_[EC:1.17.99.9]	377	-	-|-;IPR003780|COX15/CtaA_family;IPR050450|COX15/CtaA_Heme_A_Synthase	PF02628|Cytochrome_oxidase_assembly_protein(72:308)	-	-	-	PTHR35457|HEME_A_SYNTHASE(27:313)	-	-	-	-	-	-	mobidb-lite|consensus_disorder_prediction(333:377);mobidb-lite|consensus_disorder_prediction(1:20);mobidb-lite|consensus_disorder_prediction(349:377)	8	Bacteria	Bacillota	Clostridia	Eubacteriales	Clostridiales Family XVII. Incertae Sedis	Thermaerobacter	Thermaerobacter_subterraneus	Thermaerobacter_subterraneus_DSM_13965
GCF_000183685.1_ASM18368v1	Scaffold	WP_002449990.1	2	1C	K02259|heme_a_synthase_[EC:1.17.99.9]	306	-	IPR023755|Heme_A_synthase,_type_1;IPR003780|COX15/CtaA_family;IPR050450|COX15/CtaA_Heme_A_Synthase	PF02628|Cytochrome_oxidase_assembly_protein(9:286)	-	-	-	PTHR35457|HEME_A_SYNTHASE(4:301)	-	-	MF_01664|Heme_A_synthase_[ctaA].(3:302)	-	-	-	-	8	Bacteria	Bacillota	Bacilli	Bacillales	Staphylococcaceae	Staphylococcus	Staphylococcus_hominis	Staphylococcus_hominis_subsp._hominis_C80
GCF_000183745.1_ASM18374v1	Complete_Genome	WP_013457123.1	8	1C	K02257|heme_o_synthase_[EC:2.5.1.141]	608	-	IPR044878|UbiA_prenyltransferase_superfamily;IPR006369|Protohaem_IX_farnesyltransferase;-|-;IPR003780|COX15/CtaA_family;IPR000537|UbiA_prenyltransferase;IPR030470|UbiA_prenyltransferase_conserved_site	PF02628|Cytochrome_oxidase_assembly_protein(8:292);PF01040|UbiA_prenyltransferase_family(340:589)	cd13957|PT_UbiA_Cox10(329:599)	NF003349|heme_o_synthase(308:606);TIGR01473|heme_o_synthase(327:603)	G3DSA:1.20.120.1780|UbiA_prenyltransferase(484:606);G3DSA:1.10.357.140|UbiA_prenyltransferase(333:483)	PTHR43448|PROTOHEME_IX_FARNESYLTRANSFERASE,_MITOCHONDRIAL(308:604)	PS00943|UbiA_prenyltransferase_family_signature.(379:401)	G3DSA:1.10.357.140:FF:000001|Protoheme_IX_farnesyltransferase(332:486)	MF_00154|Protoheme_IX_farnesyltransferase_[cyoE].(324:605)	-	-	-	-	-	Bacteria	Deinococcota	Deinococci	Thermales	Thermaceae	Oceanithermus	Oceanithermus_profundus	Oceanithermus_profundus_DSM_14977
GCF_000184705.1_ASM18470v1	Complete_Genome	WP_013494828.1	2	1B	K02259|heme_a_synthase_[EC:1.17.99.9]	471	-	-|-;IPR003780|COX15/CtaA_family;IPR050450|COX15/CtaA_Heme_A_Synthase	PF02628|Cytochrome_oxidase_assembly_protein(98:189)	-	-	-	PTHR35457|HEME_A_SYNTHASE(240:397)	-	-	-	-	-	-	mobidb-lite|consensus_disorder_prediction(197:232);mobidb-lite|consensus_disorder_prediction(216:225);mobidb-lite|consensus_disorder_prediction(435:454);mobidb-lite|consensus_disorder_prediction(422:471);mobidb-lite|consensus_disorder_prediction(1:48);mobidb-lite|consensus_disorder_prediction(458:471)	8	Bacteria	Bacillota	Clostridia	Eubacteriales	Clostridiales Family XVII. Incertae Sedis	Thermaerobacter	Thermaerobacter_marianensis	Thermaerobacter_marianensis_DSM_12885
GCF_000185885.1_ASM18588v1	Complete_Genome	WP_015728962.1	2	1C	K02259|heme_a_synthase_[EC:1.17.99.9]	304	-	IPR023755|Heme_A_synthase,_type_1;IPR003780|COX15/CtaA_family;IPR050450|COX15/CtaA_Heme_A_Synthase	PF02628|Cytochrome_oxidase_assembly_protein(9:286)	-	-	-	PTHR35457|HEME_A_SYNTHASE(4:300)	-	-	MF_01664|Heme_A_synthase_[ctaA].(3:302)	-	-	-	-	8	Bacteria	Bacillota	Bacilli	Bacillales	Staphylococcaceae	Staphylococcus	Staphylococcus_pseudintermedius	Staphylococcus_pseudintermedius_HKU10-03
GCF_000185925.1_ASM18592v1	Contig	WP_010396773.1	1	2	K02259|heme_a_synthase_[EC:1.17.99.9]	381	-	IPR023754|Heme_A_synthase,_type_2;IPR054616|Heme_A_synthase,_rhodobacterales;-|-;IPR003780|COX15/CtaA_family	PF02628|Cytochrome_oxidase_assembly_protein(38:361)	-	NF045570|heme_A_synthase(3:377)	-	PTHR23289|CYTOCHROME_C_OXIDASE_ASSEMBLY_PROTEIN_COX15(32:372)	-	-	MF_01665|Heme_A_synthase_[ctaA].(33:371)	-	-	-	mobidb-lite|consensus_disorder_prediction(1:25)	8	Bacteria	Pseudomonadota	Alphaproteobacteria	Rhodobacterales	Paracoccaceae	Paracoccus	Paracoccus_sp.	Paracoccus_sp._TRP
GCF_000186125.1_Bacillus_BT1B_CT2_V1	Scaffold	WP_003181473.1	2	1B	K02259|heme_a_synthase_[EC:1.17.99.9]	302	-	IPR023755|Heme_A_synthase,_type_1;IPR003780|COX15/CtaA_family;IPR050450|COX15/CtaA_Heme_A_Synthase	PF02628|Cytochrome_oxidase_assembly_protein(9:286)	-	-	-	PTHR35457|HEME_A_SYNTHASE(3:299)	-	-	MF_01664|Heme_A_synthase_[ctaA].(1:301)	-	-	-	-	8	Bacteria	Bacillota	Bacilli	Bacillales	Bacillaceae	Bacillus	Bacillus_sp.	Bacillus_sp._BT1B_CT2
GCF_000186145.1_Bacillus_sp_2_A_57_CT2_V1	Scaffold	WP_009330947.1	2	1B	K02259|heme_a_synthase_[EC:1.17.99.9]	325	-	IPR023755|Heme_A_synthase,_type_1;IPR003780|COX15/CtaA_family;IPR050450|COX15/CtaA_Heme_A_Synthase	PF02628|Cytochrome_oxidase_assembly_protein(7:287)	-	-	-	PTHR35457|HEME_A_SYNTHASE(3:301)	-	-	MF_01664|Heme_A_synthase_[ctaA].(1:302)	-	-	-	-	8	Bacteria	Bacillota	Bacilli	Bacillales	Bacillaceae	Bacillus	Bacillus_sp.	Bacillus_sp._2_A_57_CT2
GCF_000186145.1_Bacillus_sp_2_A_57_CT2_V1	Scaffold	WP_009331133.1	2	1B	K02259|heme_a_synthase_[EC:1.17.99.9]	303	-	IPR003780|COX15/CtaA_family;IPR050450|COX15/CtaA_Heme_A_Synthase	PF02628|Cytochrome_oxidase_assembly_protein(52:276);PF02628|Cytochrome_oxidase_assembly_protein(5:48)	-	-	-	PTHR35457|HEME_A_SYNTHASE(3:277)	-	-	-	-	-	-	-	8	Bacteria	Bacillota	Bacilli	Bacillales	Bacillaceae	Bacillus	Bacillus_sp.	Bacillus_sp._2_A_57_CT2
GCF_000186385.1_ASM18638v1	Complete_Genome	WP_013556125.1	5	1C	K02259|heme_a_synthase_[EC:1.17.99.9]	318	-	IPR003780|COX15/CtaA_family;IPR050450|COX15/CtaA_Heme_A_Synthase	PF02628|Cytochrome_oxidase_assembly_protein(10:294)	-	-	-	PTHR35457|HEME_A_SYNTHASE(9:307)	-	-	-	-	-	-	-	8	Bacteria	Deinococcota	Deinococci	Deinococcales	Deinococcaceae	Deinococcus	Deinococcus_maricopensis	Deinococcus_maricopensis_DSM_21211
GCF_000186705.1_ASM18670v1	Contig	WP_010407809.1	1	2	K02259|heme_a_synthase_[EC:1.17.99.9]	356	-	IPR023754|Heme_A_synthase,_type_2;IPR003780|COX15/CtaA_family	PF02628|Cytochrome_oxidase_assembly_protein(23:340)	-	-	-	PTHR23289|CYTOCHROME_C_OXIDASE_ASSEMBLY_PROTEIN_COX15(20:348)	-	-	MF_01665|Heme_A_synthase_[ctaA].(19:350)	-	-	-	-	8	Bacteria	Pseudomonadota	Alphaproteobacteria	Sphingomonadales	Sphingomonadaceae	Citromicrobium	Citromicrobium_sp.	Citromicrobium_sp._JLT1363
GCF_000187005.1_ASM18700v1	Complete_Genome	WP_015716032.1	8	-	K02257|heme_o_synthase_[EC:2.5.1.141]	607	-	IPR044878|UbiA_prenyltransferase_superfamily;IPR006369|Protohaem_IX_farnesyltransferase;-|-;IPR003780|COX15/CtaA_family;IPR000537|UbiA_prenyltransferase	PF02628|Cytochrome_oxidase_assembly_protein(8:291);PF01040|UbiA_prenyltransferase_family(341:590)	cd13957|PT_UbiA_Cox10(330:600)	NF003349|heme_o_synthase(316:607);TIGR01473|heme_o_synthase(327:604)	G3DSA:1.10.357.140|UbiA_prenyltransferase(334:486)	PTHR43448|PROTOHEME_IX_FARNESYLTRANSFERASE,_MITOCHONDRIAL(326:604)	-	G3DSA:1.10.357.140:FF:000001|Protoheme_IX_farnesyltransferase(333:487)	MF_00154|Protoheme_IX_farnesyltransferase_[cyoE].(325:606)	-	-	-	-	-	Bacteria	Deinococcota	Deinococci	Thermales	Thermaceae	Thermus	Thermus_scotoductus	Thermus_scotoductus_SA-01
GCF_000188155.2_ASM18815v3	Scaffold	WP_051134067.1	1	2	K02259|heme_a_synthase_[EC:1.17.99.9]	370	-	IPR003780|COX15/CtaA_family;IPR023754|Heme_A_synthase,_type_2	PF02628|Cytochrome_oxidase_assembly_protein(28:356)	-	-	-	PTHR23289|CYTOCHROME_C_OXIDASE_ASSEMBLY_PROTEIN_COX15(19:362)	-	-	MF_01665|Heme_A_synthase_[ctaA].(23:366)	-	-	-	-	8	Bacteria	Pseudomonadota	Alphaproteobacteria	Hyphomicrobiales	Methylocystaceae	Methylocystis	Methylocystis_sp.	Methylocystis_sp._ATCC_49242
GCF_000190415.1_ASM19041v1	Contig	WP_010302300.1	1	2	K02259|heme_a_synthase_[EC:1.17.99.9]	346	-	IPR023754|Heme_A_synthase,_type_2;-|-;IPR003780|COX15/CtaA_family	PF02628|Cytochrome_oxidase_assembly_protein(14:333)	-	-	-	PTHR23289|CYTOCHROME_C_OXIDASE_ASSEMBLY_PROTEIN_COX15(6:342)	-	-	MF_01665|Heme_A_synthase_[ctaA].(8:343)	-	PS51257|Prokaryotic_membrane_lipoprotein_lipid_attachment_site_profile.(1:19)	-	-	8	Bacteria	Pseudomonadota	Alphaproteobacteria	Holosporales	Candidatus_Paracaedibacteraceae	Candidatus_Odyssella	Candidatus_Odyssella_thessalonicensis	Candidatus_Odyssella_thessalonicensis_L13
GCF_000190475.1_ASM19047v1	Contig	WP_010097907.1	2	1B	K02259|heme_a_synthase_[EC:1.17.99.9]	320	-	IPR023755|Heme_A_synthase,_type_1;IPR003780|COX15/CtaA_family;IPR050450|COX15/CtaA_Heme_A_Synthase	PF02628|Cytochrome_oxidase_assembly_protein(7:287)	-	-	-	PTHR35457|HEME_A_SYNTHASE(3:304)	-	-	MF_01664|Heme_A_synthase_[ctaA].(1:304)	-	-	-	-	8	Bacteria	Bacillota	Bacilli	Bacillales	Bacillaceae	Ornithinibacillus	Ornithinibacillus_scapharcae	Ornithinibacillus_scapharcae_TW25
GCF_000190555.1_ASM19055v1	Complete_Genome	WP_083801562.1	5	1C	K02259|heme_a_synthase_[EC:1.17.99.9]	418	-	IPR003780|COX15/CtaA_family;IPR050450|COX15/CtaA_Heme_A_Synthase	PF02628|Cytochrome_oxidase_assembly_protein(23:120);PF02628|Cytochrome_oxidase_assembly_protein(140:380)	-	-	-	PTHR35457|HEME_A_SYNTHASE(18:392)	-	-	-	-	-	-	-	10	Bacteria	Deinococcota	Deinococci	Deinococcales	Deinococcaceae	Deinococcus	Deinococcus_proteolyticus	Deinococcus_proteolyticus_MRP
GCF_000192475.1_ASM19247v1	Contig	WP_010440316.1	1	2	K02259|heme_a_synthase_[EC:1.17.99.9]	381	-	IPR023754|Heme_A_synthase,_type_2;IPR054616|Heme_A_synthase,_rhodobacterales;IPR003780|COX15/CtaA_family	PF02628|Cytochrome_oxidase_assembly_protein(37:363)	-	NF045570|heme_A_synthase(1:379)	-	PTHR23289|CYTOCHROME_C_OXIDASE_ASSEMBLY_PROTEIN_COX15(31:365)	-	-	MF_01665|Heme_A_synthase_[ctaA].(33:373)	-	-	-	-	8	Bacteria	Pseudomonadota	Alphaproteobacteria	Rhodobacterales	Roseobacteraceae	Ruegeria	Ruegeria_conchae	Ruegeria_conchae
GCF_000192575.1_NovNit_2.0	Scaffold	WP_008068403.1	1	2	K02259|heme_a_synthase_[EC:1.17.99.9]	347	-	IPR023754|Heme_A_synthase,_type_2;IPR003780|COX15/CtaA_family	PF02628|Cytochrome_oxidase_assembly_protein(13:336)	-	-	-	PTHR23289|CYTOCHROME_C_OXIDASE_ASSEMBLY_PROTEIN_COX15(12:343)	-	-	MF_01665|Heme_A_synthase_[ctaA].(9:346)	-	-	-	-	8	Bacteria	Pseudomonadota	Alphaproteobacteria	Sphingomonadales	Sphingomonadaceae	Novosphingobium	Novosphingobium_nitrogenifigens	Novosphingobium_nitrogenifigens_DSM_19370
GCF_000192635.1_ASM19263v1	Complete_Genome	WP_013635937.1	1	2	K02259|heme_a_synthase_[EC:1.17.99.9]	372	-	IPR023754|Heme_A_synthase,_type_2;IPR003780|COX15/CtaA_family	PF02628|Cytochrome_oxidase_assembly_protein(32:351)	-	-	-	PTHR23289|CYTOCHROME_C_OXIDASE_ASSEMBLY_PROTEIN_COX15(17:354)	-	-	MF_01665|Heme_A_synthase_[ctaA].(28:361)	-	-	-	-	8	Bacteria	Pseudomonadota	Alphaproteobacteria	Hyphomicrobiales	Rhizobiaceae	Agrobacterium	Agrobacterium_fabacearum	Agrobacterium_fabacearum
GCF_000192745.1_ASM19274v1	Complete_Genome	WP_013652684.1	1	2	K02259|heme_a_synthase_[EC:1.17.99.9]	369	-	IPR023754|Heme_A_synthase,_type_2;IPR003780|COX15/CtaA_family	PF02628|Cytochrome_oxidase_assembly_protein(30:351)	-	-	-	PTHR23289|CYTOCHROME_C_OXIDASE_ASSEMBLY_PROTEIN_COX15(24:358)	-	-	MF_01665|Heme_A_synthase_[ctaA].(26:360)	-	-	-	-	8	Bacteria	Pseudomonadota	Alphaproteobacteria	Rhodobacterales	Paracoccaceae	Polymorphum	Polymorphum_gilvum	Polymorphum_gilvum_SL003B-26A1
GCF_000193225.1_ASM19322v1	Contig	WP_010100193.1	3	1B	K02259|heme_a_synthase_[EC:1.17.99.9]	388	-	IPR050450|COX15/CtaA_Heme_A_Synthase;IPR003780|COX15/CtaA_family	PF02628|Cytochrome_oxidase_assembly_protein(45:358)	-	-	-	PTHR35457|HEME_A_SYNTHASE(36:369)	-	-	-	-	-	-	-	9	Bacteria	Pseudomonadota	Betaproteobacteria	Burkholderiales	Comamonadaceae	Verminephrobacter	Verminephrobacter_aporrectodeae	Verminephrobacter_aporrectodeae_subsp._tuberculatae_At4
GCF_000193415.1_ASM19341v1	Contig	WP_040681048.1	2	1B	K02259|heme_a_synthase_[EC:1.17.99.9]	324	-	IPR003780|COX15/CtaA_family;IPR050450|COX15/CtaA_Heme_A_Synthase	PF02628|Cytochrome_oxidase_assembly_protein(55:294)	-	-	-	PTHR35457|HEME_A_SYNTHASE(4:301)	-	-	-	-	-	-	-	8	Bacteria	Bacillota	Bacilli	Bacillales	Paenibacillaceae	Paenibacillus	Paenibacillus_vortex	Paenibacillus_vortex_V453
GCF_000193415.1_ASM19341v1	Contig	WP_082834395.1	2	1B	K02259|heme_a_synthase_[EC:1.17.99.9]	326	-	IPR003780|COX15/CtaA_family;IPR050450|COX15/CtaA_Heme_A_Synthase	PF02628|Cytochrome_oxidase_assembly_protein(78:315);PF02628|Cytochrome_oxidase_assembly_protein(31:73)	-	-	-	PTHR35457|HEME_A_SYNTHASE(29:325)	-	-	-	-	-	-	-	8	Bacteria	Bacillota	Bacilli	Bacillales	Paenibacillaceae	Paenibacillus	Paenibacillus_vortex	Paenibacillus_vortex_V453
GCF_000195085.1_ASM19508v1	Complete_Genome	WP_013695757.1	1	2	K02259|heme_a_synthase_[EC:1.17.99.9]	332	-	IPR023754|Heme_A_synthase,_type_2;IPR003780|COX15/CtaA_family	PF02628|Cytochrome_oxidase_assembly_protein(12:324)	-	-	-	PTHR23289|CYTOCHROME_C_OXIDASE_ASSEMBLY_PROTEIN_COX15(6:331)	-	-	-	-	-	-	-	8	Bacteria	Pseudomonadota	Alphaproteobacteria	Pelagibacterales	Pelagibacteraceae	Candidatus_Pelagibacter	Candidatus_Pelagibacter	Candidatus_Pelagibacter_sp._IMCC9063
GCF_000195335.1_ASM19533v1	Complete_Genome	WP_013704734.1	8	1C	K02257|heme_o_synthase_[EC:2.5.1.141]	607	-	IPR044878|UbiA_prenyltransferase_superfamily;IPR006369|Protohaem_IX_farnesyltransferase;-|-;IPR003780|COX15/CtaA_family;IPR000537|UbiA_prenyltransferase	PF01040|UbiA_prenyltransferase_family(339:588);PF02628|Cytochrome_oxidase_assembly_protein(8:292)	cd13957|PT_UbiA_Cox10(328:598)	NF003349|heme_o_synthase(320:605);TIGR01473|heme_o_synthase(325:602)	G3DSA:1.10.357.140|UbiA_prenyltransferase(332:483)	PTHR43448|PROTOHEME_IX_FARNESYLTRANSFERASE,_MITOCHONDRIAL(323:603)	-	G3DSA:1.10.357.140:FF:000001|Protoheme_IX_farnesyltransferase(331:485)	MF_00154|Protoheme_IX_farnesyltransferase_[cyoE].(323:604)	-	-	-	-	-	Bacteria	Deinococcota	Deinococci	Thermales	Thermaceae	Marinithermus	Marinithermus_hydrothermalis	Marinithermus_hydrothermalis_DSM_14884
GCF_000195795.1_ASM19579v1	Complete_Genome	WP_003723941.1	2	1C	K02259|heme_a_synthase_[EC:1.17.99.9]	305	-	IPR023755|Heme_A_synthase,_type_1;IPR003780|COX15/CtaA_family;IPR050450|COX15/CtaA_Heme_A_Synthase	PF02628|Cytochrome_oxidase_assembly_protein(7:287)	-	-	-	PTHR35457|HEME_A_SYNTHASE(5:301)	-	-	MF_01664|Heme_A_synthase_[ctaA].(1:302)	-	-	-	-	8	Bacteria	Bacillota	Bacilli	Bacillales	Listeriaceae	Listeria	Listeria_innocua	Listeria_innocua_Clip11262
GCF_000196015.1_ASM19601v1	Complete_Genome	WP_011515159.1	3	1B	K02259|heme_a_synthase_[EC:1.17.99.9]	367	-	IPR050450|COX15/CtaA_Heme_A_Synthase;IPR003780|COX15/CtaA_family	PF02628|Cytochrome_oxidase_assembly_protein(30:340)	-	-	-	PTHR35457|HEME_A_SYNTHASE(29:347)	-	-	-	-	-	-	-	9	Bacteria	Pseudomonadota	Betaproteobacteria	Burkholderiales	Burkholderiaceae	Cupriavidus	Cupriavidus_metallidurans	Cupriavidus_metallidurans_CH34
GCF_000196035.1_ASM19603v1	Complete_Genome	NP_465582.1	2	1C	K02259|heme_a_synthase_[EC:1.17.99.9]	305	-	IPR023755|Heme_A_synthase,_type_1;IPR003780|COX15/CtaA_family;IPR050450|COX15/CtaA_Heme_A_Synthase	PF02628|Cytochrome_oxidase_assembly_protein(7:287)	-	-	-	PTHR35457|HEME_A_SYNTHASE(5:301)	-	-	MF_01664|Heme_A_synthase_[ctaA].(1:302)	-	-	-	-	8	Bacteria	Bacillota	Bacilli	Bacillales	Listeriaceae	Listeria	Listeria_monocytogenes	Listeria_monocytogenes_EGD-e
GCF_000196175.1_ASM19617v1	Complete_Genome	WP_011164650.1	5	1C	K02259|heme_a_synthase_[EC:1.17.99.9]	302	-	IPR003780|COX15/CtaA_family;IPR050450|COX15/CtaA_Heme_A_Synthase	PF02628|Cytochrome_oxidase_assembly_protein(8:289)	-	-	-	PTHR35457|HEME_A_SYNTHASE(6:295)	-	-	-	-	-	-	-	8	Bacteria	Bdellovibrionota	Bdellovibrionia	Bdellovibrionales	Pseudobdellovibrionaceae	Bdellovibrio	Bdellovibrio_bacteriovorus	Bdellovibrio_bacteriovorus_HD100
GCF_000196275.1_ASM19627v1	Complete_Genome	WP_011529556.1	5	1C	K02259|heme_a_synthase_[EC:1.17.99.9]	326	-	IPR003780|COX15/CtaA_family;IPR050450|COX15/CtaA_Heme_A_Synthase	PF02628|Cytochrome_oxidase_assembly_protein(17:303)	-	-	-	PTHR35457|HEME_A_SYNTHASE(10:314)	-	-	-	-	-	-	-	8	Bacteria	Deinococcota	Deinococci	Deinococcales	Deinococcaceae	Deinococcus	Deinococcus_geothermalis	Deinococcus_geothermalis_DSM_11300
GCF_000196355.1_ASM19635v1	Complete_Genome	WP_011380548.1	1	2	K02259|heme_a_synthase_[EC:1.17.99.9]	356	-	IPR023754|Heme_A_synthase,_type_2;IPR003780|COX15/CtaA_family	PF02628|Cytochrome_oxidase_assembly_protein(24:346)	-	-	-	PTHR23289|CYTOCHROME_C_OXIDASE_ASSEMBLY_PROTEIN_COX15(13:355)	-	-	MF_01665|Heme_A_synthase_[ctaA].(20:356)	-	-	-	-	8	Bacteria	Pseudomonadota	Betaproteobacteria	Nitrosomonadales	Nitrosomonadaceae	Nitrosospira	Nitrosospira_multiformis	Nitrosospira_multiformis_ATCC_25196
GCF_000196435.1_ASM19643v1	Complete_Genome	WP_038473656.1	1	2	K02259|heme_a_synthase_[EC:1.17.99.9]	363	-	IPR023754|Heme_A_synthase,_type_2;IPR003780|COX15/CtaA_family	PF02628|Cytochrome_oxidase_assembly_protein(29:348)	-	-	-	PTHR23289|CYTOCHROME_C_OXIDASE_ASSEMBLY_PROTEIN_COX15(17:355)	-	-	MF_01665|Heme_A_synthase_[ctaA].(24:358)	-	-	-	-	8	Bacteria	Pseudomonadota	Alphaproteobacteria	Hyphomicrobiales	Bartonellaceae	Bartonella	Bartonella_tribocorum	Bartonella_tribocorum_CIP_105476
GCF_000196735.1_ASM19673v1	Complete_Genome	WP_013352142.1	2	1B	K02259|heme_a_synthase_[EC:1.17.99.9]	308	-	IPR023755|Heme_A_synthase,_type_1;IPR003780|COX15/CtaA_family;IPR050450|COX15/CtaA_Heme_A_Synthase	PF02628|Cytochrome_oxidase_assembly_protein(9:289)	-	-	-	PTHR35457|HEME_A_SYNTHASE(3:305)	-	-	MF_01664|Heme_A_synthase_[ctaA].(1:304)	-	-	-	-	8	Bacteria	Bacillota	Bacilli	Bacillales	Bacillaceae	Bacillus	Bacillus_amyloliquefaciens	Bacillus_amyloliquefaciens_DSM_7_=_ATCC_23350
GCF_000199675.1_ASM19967v1	Complete_Genome	WP_013559964.1	5	1C	K02259|heme_a_synthase_[EC:1.17.99.9]	319	-	IPR003780|COX15/CtaA_family;IPR050450|COX15/CtaA_Heme_A_Synthase	PF02628|Cytochrome_oxidase_assembly_protein(7:286)	-	-	-	PTHR35457|HEME_A_SYNTHASE(5:291)	-	-	-	-	-	-	-	8	Bacteria	Chloroflexota	Anaerolineae	Anaerolineales	Anaerolineaceae	Anaerolinea	Anaerolinea_thermophila	Anaerolinea_thermophila_UNI-1
GCF_000202835.1_ASM20283v1	Complete_Genome	WP_013639890.1	1	2	K02259|heme_a_synthase_[EC:1.17.99.9]	358	-	IPR023754|Heme_A_synthase,_type_2;IPR003780|COX15/CtaA_family	PF02628|Cytochrome_oxidase_assembly_protein(14:334)	-	-	-	PTHR23289|CYTOCHROME_C_OXIDASE_ASSEMBLY_PROTEIN_COX15(8:344)	-	-	-	-	-	-	-	7	Bacteria	Pseudomonadota	Alphaproteobacteria	Rhodospirillales	Acetobacteraceae	Acidiphilium	Acidiphilium_multivorum	Acidiphilium_multivorum_AIU301
GCF_000202835.1_ASM20283v1	Complete_Genome	WP_011942086.1	1	2	K02259|heme_a_synthase_[EC:1.17.99.9]	367	-	IPR023754|Heme_A_synthase,_type_2;IPR003780|COX15/CtaA_family	PF02628|Cytochrome_oxidase_assembly_protein(30:356)	-	-	-	PTHR23289|CYTOCHROME_C_OXIDASE_ASSEMBLY_PROTEIN_COX15(17:366)	-	-	MF_01665|Heme_A_synthase_[ctaA].(26:365)	-	-	-	-	8	Bacteria	Pseudomonadota	Alphaproteobacteria	Rhodospirillales	Acetobacteraceae	Acidiphilium	Acidiphilium_multivorum	Acidiphilium_multivorum_AIU301
GCF_000203895.1_ASM20389v1	Complete_Genome	WP_041530605.1	1	2	K02259|heme_a_synthase_[EC:1.17.99.9]	381	-	IPR003780|COX15/CtaA_family;IPR054616|Heme_A_synthase,_rhodobacterales;IPR023754|Heme_A_synthase,_type_2;-|-	PF02628|Cytochrome_oxidase_assembly_protein(38:361)	-	NF045570|heme_A_synthase(3:377)	-	PTHR23289|CYTOCHROME_C_OXIDASE_ASSEMBLY_PROTEIN_COX15(29:372)	-	-	MF_01665|Heme_A_synthase_[ctaA].(33:371)	-	-	-	mobidb-lite|consensus_disorder_prediction(1:23);mobidb-lite|consensus_disorder_prediction(11:23)	8	Bacteria	Pseudomonadota	Alphaproteobacteria	Rhodobacterales	Paracoccaceae	Paracoccus	Paracoccus_denitrificans	Paracoccus_denitrificans_PD1222
GCF_000203915.1_ASM20391v1	Complete_Genome	WP_011657999.1	3	1B	K02259|heme_a_synthase_[EC:1.17.99.9]	370	-	IPR050450|COX15/CtaA_Heme_A_Synthase;IPR003780|COX15/CtaA_family	PF02628|Cytochrome_oxidase_assembly_protein(33:346)	-	-	-	PTHR35457|HEME_A_SYNTHASE(27:357)	-	-	-	-	-	-	-	10	Bacteria	Pseudomonadota	Betaproteobacteria	Burkholderiales	Burkholderiaceae	Burkholderia	Burkholderia_ambifaria	Burkholderia_ambifaria_AMMD
GCF_000203975.2_ASM20397v3	Scaffold	WP_019296253.1	1	2	K02259|heme_a_synthase_[EC:1.17.99.9]	381	-	IPR003780|COX15/CtaA_family;IPR054616|Heme_A_synthase,_rhodobacterales;IPR023754|Heme_A_synthase,_type_2	PF02628|Cytochrome_oxidase_assembly_protein(38:363)	-	NF045570|heme_A_synthase(2:379)	-	PTHR23289|CYTOCHROME_C_OXIDASE_ASSEMBLY_PROTEIN_COX15(31:364)	-	-	MF_01665|Heme_A_synthase_[ctaA].(33:373)	-	-	-	-	8	Bacteria	Pseudomonadota	Alphaproteobacteria	Rhodobacterales	Roseobacteraceae	Leisingera	Leisingera_sp.	Leisingera_sp._ANG1
GCF_000204015.1_ASM20401v1	Scaffold	WP_006274293.1	1	2	K02259|heme_a_synthase_[EC:1.17.99.9]	340	-	IPR023754|Heme_A_synthase,_type_2;IPR003780|COX15/CtaA_family	PF02628|Cytochrome_oxidase_assembly_protein(3:321)	-	-	-	PTHR23289|CYTOCHROME_C_OXIDASE_ASSEMBLY_PROTEIN_COX15(2:328)	-	-	MF_01665|Heme_A_synthase_[ctaA].(1:331)	-	-	-	-	8	Bacteria	Pseudomonadota	Alphaproteobacteria	Caulobacterales	Caulobacteraceae	Asticcacaulis	Asticcacaulis_biprosthecium	Asticcacaulis_biprosthecum_C19
GCF_000204315.1_ASM20431v1	Contig	WP_009576765.1	1	2	K02259|heme_a_synthase_[EC:1.17.99.9]	342	-	IPR003780|COX15/CtaA_family;IPR023754|Heme_A_synthase,_type_2	PF02628|Cytochrome_oxidase_assembly_protein(12:329)	-	-	-	PTHR23289|CYTOCHROME_C_OXIDASE_ASSEMBLY_PROTEIN_COX15(4:335)	-	-	MF_01665|Heme_A_synthase_[ctaA].(7:338)	-	-	-	-	8	Bacteria	Pseudomonadota	Gammaproteobacteria	Cellvibrionales	Halieaceae	Aequoribacter	Aequoribacter_fuscus	Aequoribacter_fuscus
GCF_000204455.1_ASM20445v1	Contig	WP_009592910.1	2	1B	K02259|heme_a_synthase_[EC:1.17.99.9]	324	-	IPR003780|COX15/CtaA_family;IPR050450|COX15/CtaA_Heme_A_Synthase	PF02628|Cytochrome_oxidase_assembly_protein(55:294)	-	-	-	PTHR35457|HEME_A_SYNTHASE(4:303)	-	-	-	-	-	-	-	8	Bacteria	Bacillota	Bacilli	Bacillales	Paenibacillaceae	Paenibacillus	Paenibacillus_sp.	Paenibacillus_sp._HGF5
GCF_000204545.1_WVB_1.0	Scaffold	WP_010402538.1	1	2	K02259|heme_a_synthase_[EC:1.17.99.9]	329	-	IPR023754|Heme_A_synthase,_type_2;IPR003780|COX15/CtaA_family	PF02628|Cytochrome_oxidase_assembly_protein(7:316)	-	-	-	PTHR23289|CYTOCHROME_C_OXIDASE_ASSEMBLY_PROTEIN_COX15(4:326)	-	-	MF_01665|Heme_A_synthase_[ctaA].(3:328)	-	-	-	-	8	Bacteria	Pseudomonadota	Alphaproteobacteria	Rickettsiales	Anaplasmataceae	Wolbachia	Wolbachia_endosymbiont_of_Nasonia_vitripennis	Wolbachia_endosymbiont_wVitB_of_Nasonia_vitripennis
GCF_000204645.1_ASM20464v1	Complete_Genome	WP_013520279.1	3	1B	K02259|heme_a_synthase_[EC:1.17.99.9]	385	-	IPR050450|COX15/CtaA_Heme_A_Synthase;IPR003780|COX15/CtaA_family	PF02628|Cytochrome_oxidase_assembly_protein(48:360)	-	-	-	PTHR35457|HEME_A_SYNTHASE(43:370)	-	-	-	-	-	-	-	9	Bacteria	Pseudomonadota	Betaproteobacteria	Burkholderiales	Comamonadaceae	Alicycliphilus	Alicycliphilus_denitrificans	Alicycliphilus_denitrificans_K601
GCF_000208635.1_ASM20863v1	Contig	WP_007397109.1	1	2	K02259|heme_a_synthase_[EC:1.17.99.9]	366	-	IPR003780|COX15/CtaA_family;IPR023754|Heme_A_synthase,_type_2	PF02628|Cytochrome_oxidase_assembly_protein(29:353)	-	-	-	PTHR23289|CYTOCHROME_C_OXIDASE_ASSEMBLY_PROTEIN_COX15(18:361)	-	-	MF_01665|Heme_A_synthase_[ctaA].(24:363)	-	-	-	-	8	Bacteria	Pseudomonadota	Alphaproteobacteria	Rhodospirillales	Acetobacteraceae	Gluconacetobacter	Gluconacetobacter_sp.	Gluconacetobacter_sp._SXCC-1
GCF_000208785.1_ASM20878v1	Contig	WP_012481867.1	1	2	K02259|heme_a_synthase_[EC:1.17.99.9]	331	-	IPR023754|Heme_A_synthase,_type_2;IPR003780|COX15/CtaA_family	PF02628|Cytochrome_oxidase_assembly_protein(7:318)	-	-	-	PTHR23289|CYTOCHROME_C_OXIDASE_ASSEMBLY_PROTEIN_COX15(4:328)	-	-	MF_01665|Heme_A_synthase_[ctaA].(3:330)	-	-	-	-	8	Bacteria	Pseudomonadota	Alphaproteobacteria	Rickettsiales	Anaplasmataceae	Wolbachia	Wolbachia_endosymbiont	Wolbachia_endosymbiont_of_Culex_pipiens_molestus
GCF_000209515.1_ASM20951v1	Contig	WP_009668947.1	3	1B	K02259|heme_a_synthase_[EC:1.17.99.9]	352	-	IPR050450|COX15/CtaA_Heme_A_Synthase;IPR003780|COX15/CtaA_family	PF02628|Cytochrome_oxidase_assembly_protein(14:339)	-	-	-	PTHR35457|HEME_A_SYNTHASE(9:345)	-	-	-	-	-	-	-	8	Bacteria	Pseudomonadota	Gammaproteobacteria	Alteromonadales	Unclassified_Alteromonadales	Unclassified_Alteromonadales	gamma_proteobacterium	gamma_proteobacterium_IMCC1989
GCF_000211795.1_SphS17_1.0	Contig	WP_007404472.1	1	2	K02259|heme_a_synthase_[EC:1.17.99.9]	343	-	IPR003780|COX15/CtaA_family;IPR023754|Heme_A_synthase,_type_2	PF02628|Cytochrome_oxidase_assembly_protein(10:326)	-	-	-	PTHR23289|CYTOCHROME_C_OXIDASE_ASSEMBLY_PROTEIN_COX15(6:338)	-	-	MF_01665|Heme_A_synthase_[ctaA].(6:336)	-	-	-	-	8	Bacteria	Pseudomonadota	Alphaproteobacteria	Sphingomonadales	Sphingomonadaceae	Sphingomonas	Sphingomonas_sp.	Sphingomonas_sp._S17
GCF_000212735.1_ASM21273v1	Complete_Genome	WP_013765407.1	1	2	K02259|heme_a_synthase_[EC:1.17.99.9]	362	-	IPR023754|Heme_A_synthase,_type_2;IPR003780|COX15/CtaA_family	PF02628|Cytochrome_oxidase_assembly_protein(21:349)	-	-	-	PTHR23289|CYTOCHROME_C_OXIDASE_ASSEMBLY_PROTEIN_COX15(6:357)	-	-	-	-	-	-	-	8	Bacteria	Bacteroidota	Saprospiria	Saprospirales	Haliscomenobacteraceae	Haliscomenobacter	Haliscomenobacter_hydrossis	Haliscomenobacter_hydrossis_DSM_1100
GCF_000213595.1_ASM21359v1	Scaffold	WP_009708444.1	2	1B	K02259|heme_a_synthase_[EC:1.17.99.9]	319	-	IPR023755|Heme_A_synthase,_type_1;IPR003780|COX15/CtaA_family;IPR050450|COX15/CtaA_Heme_A_Synthase	PF02628|Cytochrome_oxidase_assembly_protein(10:288)	-	-	-	PTHR35457|HEME_A_SYNTHASE(2:294)	-	-	MF_01664|Heme_A_synthase_[ctaA].(1:304)	-	-	-	-	8	Bacteria	Bacillota	Bacilli	Bacillales	Thermoactinomycetaceae	Desmospora	Desmospora_sp.	Desmospora_sp._8437
GCF_000214295.1_ASM21429v1	Contig	WP_009673118.1	2	1B	K02259|heme_a_synthase_[EC:1.17.99.9]	343	-	-|-;IPR003780|COX15/CtaA_family;IPR050450|COX15/CtaA_Heme_A_Synthase	PF02628|Cytochrome_oxidase_assembly_protein(7:49);PF02628|Cytochrome_oxidase_assembly_protein(173:214);PF02628|Cytochrome_oxidase_assembly_protein(55:143)	-	-	-	PTHR35457|HEME_A_SYNTHASE(5:313)	-	-	-	-	-	-	mobidb-lite|consensus_disorder_prediction(319:343)	8	Bacteria	Bacillota	Bacilli	Bacillales	Paenibacillaceae	Paenibacillus	Paenibacillus_sp.	Paenibacillus_sp._HGF7
GCF_000214395.1_ASM21439v1	Complete_Genome	WP_013802155.1	3	1B	K02259|heme_a_synthase_[EC:1.17.99.9]	399	-	IPR050450|COX15/CtaA_Heme_A_Synthase;IPR003780|COX15/CtaA_family	PF02628|Cytochrome_oxidase_assembly_protein(46:376)	-	-	-	PTHR35457|HEME_A_SYNTHASE(40:380)	-	-	-	-	-	-	-	9	Bacteria	Pseudomonadota	Betaproteobacteria	Burkholderiales	Comamonadaceae	Delftia	Delftia_sp.	Delftia_sp._Cs1-4
GCF_000214615.1_Agro31749_1.0	Contig	WP_006312745.1	1	2	K02259|heme_a_synthase_[EC:1.17.99.9]	372	-	IPR023754|Heme_A_synthase,_type_2;IPR003780|COX15/CtaA_family	PF02628|Cytochrome_oxidase_assembly_protein(32:351)	-	-	-	PTHR23289|CYTOCHROME_C_OXIDASE_ASSEMBLY_PROTEIN_COX15(21:353)	-	-	MF_01665|Heme_A_synthase_[ctaA].(28:361)	-	-	-	-	8	Bacteria	Pseudomonadota	Alphaproteobacteria	Hyphomicrobiales	Rhizobiaceae	Agrobacterium	Agrobacterium_sp.	Agrobacterium_sp._ATCC_31749
GCF_000214665.1_ASM21466v1	Complete_Genome	WP_013819750.1	12	-	K03110|fused_signal_recognition_particle_receptor	654	SSF47364|Domain_of_the_SRP/SRP_receptor_G-proteins(359:439);SSF52540|P-loop_containing_nucleoside_triphosphate_hydrolases(447:650)	IPR003780|COX15/CtaA_family;IPR003593|AAA+_ATPase_domain;IPR036225|SRP/SRP_receptor,_N-terminal;IPR027417|P-loop_containing_nucleoside_triphosphate_hydrolase;-|-;IPR004390|Signal-recognition_particle_receptor_FtsY;IPR042101|Signal_recognition_particle_SRP54,_N-terminal_domain_superfamily;IPR013822|Signal_recognition_particle_SRP54,_helical_bundle;IPR000897|Signal_recognition_particle,_SRP54_subun…	PF02881|SRP54-type_protein,_helical_bundle_domain(366:432);PF02628|Cytochrome_oxidase_assembly_protein(4:309);PF00448|SRP54-type_protein,_GTPase_domain(451:651)	cd17874|FtsY(452:650)	TIGR00064|signal_recognition_particle-docking_protein_FtsY(382:651)	G3DSA:3.40.50.300|-(446:654);G3DSA:1.20.120.140|-(347:439)	PTHR43134|SIGNAL_RECOGNITION_PARTICLE_RECEPTOR_SUBUNIT_ALPHA(351:651)	-	G3DSA:3.40.50.300:FF:000053|Signal_recognition_particle_receptor_FtsY(444:652)	MF_00920|Signal_recognition_particle_receptor_FtsY_[ftsY].(379:652)	-	-	Coil|Coil(548:568)	-	-	Bacteria	Pseudomonadota	Gammaproteobacteria	Methylococcales	Methylococcaceae	Methylomonas	Methylomonas_methanica	Methylomonas_methanica_MC09
GCF_000217715.1_ASM21771v1	Complete_Genome	WP_085940342.1	7	1A*	K02259|heme_a_synthase_[EC:1.17.99.9]	275	-	IPR050450|COX15/CtaA_Heme_A_Synthase	-	-	-	-	PTHR35457|HEME_A_SYNTHASE(7:262)	-	-	-	-	-	-	-	8	Archaea	Euryarchaeota	Halobacteria	Natrialbales	Natrialbaceae	Halopiger	Halopiger_xanaduensis	Halopiger_xanaduensis_SH-6
GCF_000218565.1_ASM21856v1	Complete_Genome	WP_013913168.1	1	2	K02259|heme_a_synthase_[EC:1.17.99.9]	363	-	IPR023754|Heme_A_synthase,_type_2;IPR003780|COX15/CtaA_family	PF02628|Cytochrome_oxidase_assembly_protein(19:340)	-	-	-	PTHR23289|CYTOCHROME_C_OXIDASE_ASSEMBLY_PROTEIN_COX15(10:350)	-	-	MF_01665|Heme_A_synthase_[ctaA].(15:350)	-	-	-	-	8	Bacteria	Pseudomonadota	Alphaproteobacteria	Hyphomicrobiales	Nitrobacteraceae	Afipia	Afipia_carboxidovorans	Afipia_carboxidovorans_OM5
GCF_000218765.1_ASM21876v1	Scaffold	WP_007502246.1	2	1B	K02259|heme_a_synthase_[EC:1.17.99.9]	298	-	IPR003780|COX15/CtaA_family;IPR050450|COX15/CtaA_Heme_A_Synthase	PF02628|Cytochrome_oxidase_assembly_protein(8:286)	-	-	-	PTHR35457|HEME_A_SYNTHASE(3:296)	-	-	-	-	-	-	-	8	Bacteria	Bacillota	Bacilli	Bacillales	Bacillaceae	Caldalkalibacillus	Caldalkalibacillus_thermarum	Caldalkalibacillus_thermarum_TA2.A1
GCF_000219295.1_Acry_PM_v3	Scaffold	WP_007424841.1	1	2	K02259|heme_a_synthase_[EC:1.17.99.9]	367	-	IPR023754|Heme_A_synthase,_type_2;IPR003780|COX15/CtaA_family	PF02628|Cytochrome_oxidase_assembly_protein(30:356)	-	-	-	PTHR23289|CYTOCHROME_C_OXIDASE_ASSEMBLY_PROTEIN_COX15(17:366)	-	-	MF_01665|Heme_A_synthase_[ctaA].(26:365)	-	-	-	-	8	Bacteria	Pseudomonadota	Alphaproteobacteria	Rhodospirillales	Acetobacteraceae	Acidiphilium	Acidiphilium_sp.	Acidiphilium_sp._PM
GCF_000219295.1_Acry_PM_v3	Scaffold	WP_007424842.1	1	2	K02259|heme_a_synthase_[EC:1.17.99.9]	358	-	IPR023754|Heme_A_synthase,_type_2;IPR003780|COX15/CtaA_family	PF02628|Cytochrome_oxidase_assembly_protein(14:334)	-	-	-	PTHR23289|CYTOCHROME_C_OXIDASE_ASSEMBLY_PROTEIN_COX15(10:344)	-	-	MF_01665|Heme_A_synthase_[ctaA].(9:343)	-	-	-	-	7	Bacteria	Pseudomonadota	Alphaproteobacteria	Rhodospirillales	Acetobacteraceae	Acidiphilium	Acidiphilium_sp.	Acidiphilium_sp._PM
GCF_000219535.2_ASM21953v3	Complete_Genome	WP_003334465.1	2	1B	K02259|heme_a_synthase_[EC:1.17.99.9]	298	-	IPR003780|COX15/CtaA_family;IPR050450|COX15/CtaA_Heme_A_Synthase	PF02628|Cytochrome_oxidase_assembly_protein(7:49);PF02628|Cytochrome_oxidase_assembly_protein(54:285)	-	-	-	PTHR35457|HEME_A_SYNTHASE(4:297)	-	-	-	-	-	-	-	8	Bacteria	Bacillota	Bacilli	Bacillales	Paenibacillaceae	Brevibacillus	Brevibacillus_laterosporus	Brevibacillus_laterosporus_LMG_15441
GCF_000219585.1_ASM21958v1	Complete_Genome	WP_013966399.1	1	2	K02259|heme_a_synthase_[EC:1.17.99.9]	337	-	IPR023754|Heme_A_synthase,_type_2;IPR003780|COX15/CtaA_family	PF02628|Cytochrome_oxidase_assembly_protein(6:329)	-	-	-	PTHR23289|CYTOCHROME_C_OXIDASE_ASSEMBLY_PROTEIN_COX15(2:337)	-	-	MF_01665|Heme_A_synthase_[ctaA].(2:337)	-	-	-	-	8	Bacteria	Pseudomonadota	Betaproteobacteria	Nitrosomonadales	Nitrosomonadaceae	Nitrosomonas	Nitrosomonas_sp.	Nitrosomonas_sp._Is79A3
GCF_000219645.1_ASM21964v1	Chromosome	WP_009736561.1	1	2	K02259|heme_a_synthase_[EC:1.17.99.9]	361	-	IPR003780|COX15/CtaA_family;IPR023754|Heme_A_synthase,_type_2	PF02628|Cytochrome_oxidase_assembly_protein(15:334)	-	-	-	PTHR23289|CYTOCHROME_C_OXIDASE_ASSEMBLY_PROTEIN_COX15(7:341)	-	-	MF_01665|Heme_A_synthase_[ctaA].(10:344)	-	-	-	-	8	Bacteria	Pseudomonadota	Alphaproteobacteria	Hyphomicrobiales	Nitrobacteraceae	Unclassified_Nitrobacteraceae	Bradyrhizobiaceae_bacterium	Bradyrhizobiaceae_bacterium_SG-6C
GCF_000220175.1_ASM22017v1	Contig	WP_048109294.1	6	1A	K02259|heme_a_synthase_[EC:1.17.99.9]	147	-	IPR050450|COX15/CtaA_Heme_A_Synthase;IPR003780|COX15/CtaA_family	PF02628|Cytochrome_oxidase_assembly_protein(47:138)	-	-	-	PTHR35457|HEME_A_SYNTHASE(3:137)	-	-	-	-	-	-	-	4	Archaea	Nitrososphaerota	Unclassified_Nitrososphaerota	Nitrosopumilales	Nitrosopumilaceae	Nitrosarchaeum	Nitrosarchaeum_koreense	Nitrosarchaeum_koreense_MY1
GCF_000220335.1_ASM22033v1	Scaffold	WP_040758288.1	2	1B	K02259|heme_a_synthase_[EC:1.17.99.9]	302	-	IPR023755|Heme_A_synthase,_type_1;IPR003780|COX15/CtaA_family;IPR050450|COX15/CtaA_Heme_A_Synthase	PF02628|Cytochrome_oxidase_assembly_protein(10:289)	-	-	-	PTHR35457|HEME_A_SYNTHASE(4:301)	-	-	MF_01664|Heme_A_synthase_[ctaA].(3:302)	-	-	-	-	8	Bacteria	Bacillota	Bacilli	Bacillales	Planococcaceae	Sporosarcina	Sporosarcina_newyorkensis	Sporosarcina_newyorkensis_2681
GCF_000220565.1_ASM22056v2	Contig	WP_010138981.1	1	2	K02259|heme_a_synthase_[EC:1.17.99.9]	377	-	IPR023754|Heme_A_synthase,_type_2;IPR054616|Heme_A_synthase,_rhodobacterales;IPR003780|COX15/CtaA_family	PF02628|Cytochrome_oxidase_assembly_protein(36:360)	-	NF045570|heme_A_synthase(1:376)	-	PTHR23289|CYTOCHROME_C_OXIDASE_ASSEMBLY_PROTEIN_COX15(25:361)	-	-	MF_01665|Heme_A_synthase_[ctaA].(32:370)	-	-	-	-	8	Bacteria	Pseudomonadota	Alphaproteobacteria	Rhodobacterales	Roseobacteraceae	Oceanicola	Oceanicola_sp.	Oceanicola_sp._S124
GCF_000221005.1_ASM22100v1	Complete_Genome	WP_006161112.1	1	2	K02259|heme_a_synthase_[EC:1.17.99.9]	358	-	IPR023754|Heme_A_synthase,_type_2;IPR003780|COX15/CtaA_family	PF02628|Cytochrome_oxidase_assembly_protein(27:345)	-	-	-	PTHR23289|CYTOCHROME_C_OXIDASE_ASSEMBLY_PROTEIN_COX15(20:351)	-	-	MF_01665|Heme_A_synthase_[ctaA].(23:355)	-	-	-	-	8	Bacteria	Pseudomonadota	Alphaproteobacteria	Hyphomicrobiales	Brucellaceae	Brucella	Brucella_pinnipedialis	Brucella_pinnipedialis_B2/94
GCF_000221205.1_ASM22120v1	Complete_Genome	WP_014014046.1	1	2	K02259|heme_a_synthase_[EC:1.17.99.9]	336	-	IPR023754|Heme_A_synthase,_type_2;IPR003780|COX15/CtaA_family	PF02628|Cytochrome_oxidase_assembly_protein(8:326)	-	-	-	PTHR23289|CYTOCHROME_C_OXIDASE_ASSEMBLY_PROTEIN_COX15(3:330)	-	-	MF_01665|Heme_A_synthase_[ctaA].(3:336)	-	-	-	-	8	Bacteria	Pseudomonadota	Alphaproteobacteria	Rickettsiales	Rickettsiaceae	Rickettsia	Rickettsia_conorii	Rickettsia_conorii_subsp._heilongjiangensis_054
GCF_000224085.1_ASM22408v1	Complete_Genome	WP_014031682.1	1	2	K02259|heme_a_synthase_[EC:1.17.99.9]	337	-	IPR023754|Heme_A_synthase,_type_2;IPR003780|COX15/CtaA_family	PF02628|Cytochrome_oxidase_assembly_protein(9:328)	-	-	-	PTHR23289|CYTOCHROME_C_OXIDASE_ASSEMBLY_PROTEIN_COX15(3:334)	-	-	MF_01665|Heme_A_synthase_[ctaA].(4:337)	-	-	-	-	8	Bacteria	Bacteroidota	Flavobacteriia	Flavobacteriales	Flavobacteriaceae	Muricauda	Muricauda_ruestringensis	Muricauda_ruestringensis_DSM_13258
GCF_000224335.1_BizArg_1.0	Contig	WP_008638148.1	1	2	K02259|heme_a_synthase_[EC:1.17.99.9]	337	-	IPR023754|Heme_A_synthase,_type_2;IPR003780|COX15/CtaA_family	PF02628|Cytochrome_oxidase_assembly_protein(10:328)	-	-	-	PTHR23289|CYTOCHROME_C_OXIDASE_ASSEMBLY_PROTEIN_COX15(3:335)	-	-	MF_01665|Heme_A_synthase_[ctaA].(5:337)	-	-	-	-	8	Bacteria	Bacteroidota	Flavobacteriia	Flavobacteriales	Flavobacteriaceae	Bizionia	Bizionia_argentinensis	Bizionia_argentinensis_JUB59
GCF_000224475.1_ASM22447v1	Complete_Genome	WP_014053065.1	7	1A*	K02259|heme_a_synthase_[EC:1.17.99.9]	280	-	IPR050450|COX15/CtaA_Heme_A_Synthase;IPR003780|COX15/CtaA_family	PF02628|Cytochrome_oxidase_assembly_protein(55:179)	-	-	-	PTHR35457|HEME_A_SYNTHASE(6:149)	-	-	-	-	-	-	-	8	Archaea	Euryarchaeota	Halobacteria	Haloferacales	Unclassified_Haloferacales	Unclassified_Haloferacales	halophilic_archaeon	halophilic_archaeon_DL31
GCF_000224475.1_ASM22447v1	Complete_Genome	WP_014050710.1	8	-	K02257|heme_o_synthase_[EC:2.5.1.141]	463	-	IPR006369|Protohaem_IX_farnesyltransferase;IPR000537|UbiA_prenyltransferase;IPR044878|UbiA_prenyltransferase_superfamily;-|-	PF01040|UbiA_prenyltransferase_family(199:444)	cd13957|PT_UbiA_Cox10(188:455)	TIGR01473|heme_o_synthase(184:459);NF003349|heme_o_synthase(177:461)	G3DSA:1.10.357.140|UbiA_prenyltransferase(189:338)	PTHR43448|PROTOHEME_IX_FARNESYLTRANSFERASE,_MITOCHONDRIAL(176:459)	-	-	MF_00154|Protoheme_IX_farnesyltransferase_[cyoE].(181:461)	-	-	-	mobidb-lite|consensus_disorder_prediction(146:173);mobidb-lite|consensus_disorder_prediction(146:156)	-	Archaea	Euryarchaeota	Halobacteria	Haloferacales	Unclassified_Haloferacales	Unclassified_Haloferacales	halophilic_archaeon	halophilic_archaeon_DL31
GCF_000224785.1_ASM22478v2	Contig	WP_010530415.1	2	1B	K02259|heme_a_synthase_[EC:1.17.99.9]	308	-	IPR023755|Heme_A_synthase,_type_1;IPR003780|COX15/CtaA_family;IPR050450|COX15/CtaA_Heme_A_Synthase	PF02628|Cytochrome_oxidase_assembly_protein(8:288)	-	-	-	PTHR35457|HEME_A_SYNTHASE(3:302)	-	-	MF_01664|Heme_A_synthase_[ctaA].(1:304)	-	-	-	-	8	Bacteria	Bacillota	Bacilli	Bacillales	Bacillaceae	Lentibacillus	Lentibacillus_jeotgali	Lentibacillus_jeotgali
GCF_000226295.1_ASM22629v1	Complete_Genome	WP_014101381.1	5	1C	K02259|heme_a_synthase_[EC:1.17.99.9]	332	-	IPR003780|COX15/CtaA_family;IPR050450|COX15/CtaA_Heme_A_Synthase	PF02628|Cytochrome_oxidase_assembly_protein(19:300)	-	-	-	PTHR35457|HEME_A_SYNTHASE(14:313)	-	-	-	-	-	-	-	8	Bacteria	Acidobacteriota	Blastocatellia	Unclassified_Blastocatellia	Unclassified_Blastocatellia	Chloracidobacterium	Chloracidobacterium_thermophilum	Chloracidobacterium_thermophilum_B
GCF_000226315.1_ASM22631v1	Complete_Genome	WP_014101928.1	1	2	K02259|heme_a_synthase_[EC:1.17.99.9]	344	-	IPR023754|Heme_A_synthase,_type_2;IPR003780|COX15/CtaA_family	PF02628|Cytochrome_oxidase_assembly_protein(17:334)	-	-	-	PTHR23289|CYTOCHROME_C_OXIDASE_ASSEMBLY_PROTEIN_COX15(8:341)	-	-	MF_01665|Heme_A_synthase_[ctaA].(13:344)	-	-	-	-	8	Bacteria	Bdellovibrionota	Bdellovibrionia	Bdellovibrionales	Pseudobdellovibrionaceae	Micavibrio	Micavibrio_aeruginosavorus	Micavibrio_aeruginosavorus_ARL-13
GCF_000226955.1_ASM22695v2	Contig	WP_029623106.1	1	2	K02259|heme_a_synthase_[EC:1.17.99.9]	342	-	IPR003780|COX15/CtaA_family;IPR023754|Heme_A_synthase,_type_2	PF02628|Cytochrome_oxidase_assembly_protein(15:331)	-	-	-	PTHR23289|CYTOCHROME_C_OXIDASE_ASSEMBLY_PROTEIN_COX15(9:338)	-	-	MF_01665|Heme_A_synthase_[ctaA].(10:341)	-	-	-	-	8	Bacteria	Pseudomonadota	Alphaproteobacteria	Sphingomonadales	Sphingomonadaceae	Sphingomonas	Sphingomonas_elodea	Sphingomonas_elodea_ATCC_31461
GCF_000227255.2_Ralstonia_sp_5_2_56FAA_V2	Scaffold	WP_009239201.1	3	1B	K02259|heme_a_synthase_[EC:1.17.99.9]	363	-	IPR050450|COX15/CtaA_Heme_A_Synthase;IPR003780|COX15/CtaA_family	PF02628|Cytochrome_oxidase_assembly_protein(31:341)	-	-	-	PTHR35457|HEME_A_SYNTHASE(29:347)	-	-	-	-	-	-	-	9	Bacteria	Pseudomonadota	Betaproteobacteria	Burkholderiales	Burkholderiaceae	Ralstonia	Ralstonia_sp.	Ralstonia_sp._5_2_56FAA
GCF_000227505.1_ASM22750v4	Contig	WP_009471474.1	1	2	K02259|heme_a_synthase_[EC:1.17.99.9]	341	-	IPR023754|Heme_A_synthase,_type_2;IPR003780|COX15/CtaA_family	PF02628|Cytochrome_oxidase_assembly_protein(15:329)	-	-	-	PTHR23289|CYTOCHROME_C_OXIDASE_ASSEMBLY_PROTEIN_COX15(7:333)	-	-	MF_01665|Heme_A_synthase_[ctaA].(10:339)	-	-	-	-	8	Bacteria	Pseudomonadota	Gammaproteobacteria	Cellvibrionales	Halieaceae	Unclassified_Halieaceae	gamma_proteobacterium	gamma_proteobacterium_HIMB55
GCF_000227565.1_ASM22756v1	Scaffold	WP_010514699.1	1	2	K02259|heme_a_synthase_[EC:1.17.99.9]	356	-	IPR023754|Heme_A_synthase,_type_2;IPR003780|COX15/CtaA_family	PF02628|Cytochrome_oxidase_assembly_protein(19:343)	-	-	-	PTHR23289|CYTOCHROME_C_OXIDASE_ASSEMBLY_PROTEIN_COX15(10:351)	-	-	MF_01665|Heme_A_synthase_[ctaA].(14:353)	-	-	-	-	8	Bacteria	Pseudomonadota	Alphaproteobacteria	Rhodospirillales	Acetobacteraceae	Komagataeibacter	Komagataeibacter_oboediens	Komagataeibacter_oboediens_174Bp2
GCF_000227705.2_ASM22770v3	Complete_Genome	WP_015253822.1	2	1B	K02259|heme_a_synthase_[EC:1.17.99.9]	319	-	IPR003780|COX15/CtaA_family;IPR050450|COX15/CtaA_Heme_A_Synthase	PF02628|Cytochrome_oxidase_assembly_protein(8:49);PF02628|Cytochrome_oxidase_assembly_protein(57:295)	-	-	-	PTHR35457|HEME_A_SYNTHASE(157:302)	-	-	-	-	-	-	-	8	Bacteria	Bacillota	Bacilli	Bacillales	Paenibacillaceae	Thermobacillus	Thermobacillus_composti	Thermobacillus_composti_KWC4
GCF_000230555.1_ASM23055v1	Complete_Genome	WP_041529140.1	1	2	K02259|heme_a_synthase_[EC:1.17.99.9]	361	-	IPR023754|Heme_A_synthase,_type_2;IPR003780|COX15/CtaA_family	PF02628|Cytochrome_oxidase_assembly_protein(29:348)	-	-	-	PTHR23289|CYTOCHROME_C_OXIDASE_ASSEMBLY_PROTEIN_COX15(26:357)	-	-	MF_01665|Heme_A_synthase_[ctaA].(25:358)	-	-	-	-	9	Bacteria	Pseudomonadota	Alphaproteobacteria	Hyphomicrobiales	Devosiaceae	Pelagibacterium	Pelagibacterium_halotolerans	Pelagibacterium_halotolerans_B2
GCF_000230915.1_ASM23091v1	Contig	WP_007131979.1	2	1B	K02259|heme_a_synthase_[EC:1.17.99.9]	324	-	IPR003780|COX15/CtaA_family;IPR050450|COX15/CtaA_Heme_A_Synthase	PF02628|Cytochrome_oxidase_assembly_protein(55:293)	-	-	-	PTHR35457|HEME_A_SYNTHASE(4:306)	-	-	-	-	-	-	-	8	Bacteria	Bacillota	Bacilli	Bacillales	Paenibacillaceae	Paenibacillus	Paenibacillus_lactis	Paenibacillus_lactis_154
GCF_000230955.2_ASM23095v3	Complete_Genome	WP_009760763.1	7	1A*	K02259|heme_a_synthase_[EC:1.17.99.9]	280	-	IPR050450|COX15/CtaA_Heme_A_Synthase;IPR003780|COX15/CtaA_family	PF02628|Cytochrome_oxidase_assembly_protein(56:171)	-	-	-	PTHR35457|HEME_A_SYNTHASE(5:263)	-	-	-	-	-	-	-	8	Archaea	Euryarchaeota	Halobacteria	Halobacteriales	Halobacteriaceae	Halobacterium	Halobacterium_sp.	Halobacterium_sp._DL1
GCF_000230995.2_ASM23099v3	Complete_Genome	WP_015318214.1	1	2	K02259|heme_a_synthase_[EC:1.17.99.9]	363	-	IPR023754|Heme_A_synthase,_type_2;IPR003780|COX15/CtaA_family	PF02628|Cytochrome_oxidase_assembly_protein(25:341)	-	-	-	PTHR23289|CYTOCHROME_C_OXIDASE_ASSEMBLY_PROTEIN_COX15(15:344)	-	-	MF_01665|Heme_A_synthase_[ctaA].(20:352)	-	-	-	-	8	Bacteria	Pseudomonadota	Alphaproteobacteria	Hyphomicrobiales	Phyllobacteriaceae	Mesorhizobium	Mesorhizobium_australicum	Mesorhizobium_australicum_WSM2073
GCF_000231055.2_ASM23105v3	Chromosome	WP_005437587.1	4	1C	K02259|heme_a_synthase_[EC:1.17.99.9]	323	-	IPR050450|COX15/CtaA_Heme_A_Synthase;IPR003780|COX15/CtaA_family	PF02628|Cytochrome_oxidase_assembly_protein(21:295)	-	-	-	PTHR35457|HEME_A_SYNTHASE(13:305)	-	-	-	-	-	-	-	8	Bacteria	Actinomycetota	Actinomycetes	Pseudonocardiales	Pseudonocardiaceae	Saccharomonospora	Saccharomonospora_azurea	Saccharomonospora_azurea_NA-128
GCF_000231445.1_ASM23144v1	Contig	WP_040364196.1	1	2	K02259|heme_a_synthase_[EC:1.17.99.9]	347	-	IPR023754|Heme_A_synthase,_type_2;IPR003780|COX15/CtaA_family	PF02628|Cytochrome_oxidase_assembly_protein(9:332)	-	-	-	PTHR23289|CYTOCHROME_C_OXIDASE_ASSEMBLY_PROTEIN_COX15(3:341)	-	-	MF_01665|Heme_A_synthase_[ctaA].(4:342)	-	-	-	-	8	Bacteria	Pseudomonadota	Alphaproteobacteria	Rhodospirillales	Acetobacteraceae	Commensalibacter	Commensalibacter_intestini	Commensalibacter_intestini_A911
GCF_000233655.1_LC44-4.0	Contig	WP_010550628.1	4	1C	K02259|heme_a_synthase_[EC:1.17.99.9]	327	-	IPR050450|COX15/CtaA_Heme_A_Synthase;IPR003780|COX15/CtaA_family	PF02628|Cytochrome_oxidase_assembly_protein(42:217)	-	-	-	PTHR35457|HEME_A_SYNTHASE(41:316)	-	-	-	-	-	-	-	8	Bacteria	Actinomycetota	Actinomycetes	Micrococcales	Dermabacteraceae	Brachybacterium	Brachybacterium_paraconglomeratum	Brachybacterium_paraconglomeratum_LC44
GCF_000235585.1_ASM23558v1	Complete_Genome	WP_014277872.1	2	1C	K02259|heme_a_synthase_[EC:1.17.99.9]	310	-	IPR003780|COX15/CtaA_family;IPR050450|COX15/CtaA_Heme_A_Synthase	PF02628|Cytochrome_oxidase_assembly_protein(13:285)	-	-	-	PTHR35457|HEME_A_SYNTHASE(3:299)	-	-	-	-	-	-	-	8	Bacteria	Bacillota	Bacilli	Bacillales	Paenibacillaceae	Paenibacillus	Paenibacillus_terrae	Paenibacillus_terrae_HPL-003
GCF_000236065.1_ASM23606v1	Complete_Genome	WP_014190301.1	3	1B	K02259|heme_a_synthase_[EC:1.17.99.9]	369	-	IPR050450|COX15/CtaA_Heme_A_Synthase;IPR003780|COX15/CtaA_family	PF02628|Cytochrome_oxidase_assembly_protein(32:345)	-	-	-	PTHR35457|HEME_A_SYNTHASE(26:355)	-	-	-	-	-	-	-	9	Bacteria	Pseudomonadota	Betaproteobacteria	Burkholderiales	Burkholderiaceae	Burkholderia	Burkholderia_sp.	Burkholderia_sp._YI23
GCF_000236165.1_ASM23616v1	Chromosome	WP_010654739.1	3	1B	K02259|heme_a_synthase_[EC:1.17.99.9]	345	-	IPR050450|COX15/CtaA_Heme_A_Synthase;IPR003780|COX15/CtaA_family	PF02628|Cytochrome_oxidase_assembly_protein(21:330)	-	-	-	PTHR35457|HEME_A_SYNTHASE(13:336)	-	-	-	-	-	-	-	8	Bacteria	Pseudomonadota	Gammaproteobacteria	Legionellales	Legionellaceae	Fluoribacter	Fluoribacter_dumoffii	Fluoribacter_dumoffii_NY_23
GCF_000236565.1_ASM23656v2	Contig	WP_008837617.1	1	2	K02259|heme_a_synthase_[EC:1.17.99.9]	366	-	IPR023754|Heme_A_synthase,_type_2;IPR003780|COX15/CtaA_family	PF02628|Cytochrome_oxidase_assembly_protein(29:345)	-	-	-	PTHR23289|CYTOCHROME_C_OXIDASE_ASSEMBLY_PROTEIN_COX15(19:348)	-	-	MF_01665|Heme_A_synthase_[ctaA].(24:356)	-	-	-	-	8	Bacteria	Pseudomonadota	Alphaproteobacteria	Hyphomicrobiales	Phyllobacteriaceae	Mesorhizobium	Mesorhizobium_alhagi	Mesorhizobium_alhagi_CCNWXJ12-2
GCF_000236585.1_ASM23658v1	Complete_Genome	WP_014514474.1	8	1C	K02257|heme_o_synthase_[EC:2.5.1.141]	608	-	IPR044878|UbiA_prenyltransferase_superfamily;IPR006369|Protohaem_IX_farnesyltransferase;-|-;IPR003780|COX15/CtaA_family;IPR000537|UbiA_prenyltransferase	PF01040|UbiA_prenyltransferase_family(342:591);PF02628|Cytochrome_oxidase_assembly_protein(8:291)	cd13957|PT_UbiA_Cox10(331:601)	NF003349|heme_o_synthase(320:608);TIGR01473|heme_o_synthase(328:605)	G3DSA:1.10.357.140|UbiA_prenyltransferase(335:486)	PTHR43448|PROTOHEME_IX_FARNESYLTRANSFERASE,_MITOCHONDRIAL(327:605)	-	G3DSA:1.10.357.140:FF:000001|Protoheme_IX_farnesyltransferase(334:488)	MF_00154|Protoheme_IX_farnesyltransferase_[cyoE].(326:607)	-	-	-	-	-	Bacteria	Deinococcota	Deinococci	Thermales	Thermaceae	Thermus	Thermus_sp.	Thermus_sp._CCB_US3_UF1
GCF_000236625.2_GFAJ1_v1	Contig	WP_035540220.1	3	1B	K02259|heme_a_synthase_[EC:1.17.99.9]	346	-	IPR050450|COX15/CtaA_Heme_A_Synthase;IPR003780|COX15/CtaA_family	PF02628|Cytochrome_oxidase_assembly_protein(15:318)	-	-	-	PTHR35457|HEME_A_SYNTHASE(8:321)	-	-	-	-	-	-	-	8	Bacteria	Pseudomonadota	Gammaproteobacteria	Oceanospirillales	Halomonadaceae	Halomonas	Halomonas_sp.	Halomonas_sp._GFAJ-1
GCF_000236645.1_ASM23664v1	Chromosome	WP_014286043.1	1	2	K02259|heme_a_synthase_[EC:1.17.99.9]	361	-	IPR023754|Heme_A_synthase,_type_2;IPR003780|COX15/CtaA_family	PF02628|Cytochrome_oxidase_assembly_protein(22:346)	-	-	-	PTHR23289|CYTOCHROME_C_OXIDASE_ASSEMBLY_PROTEIN_COX15(16:357)	-	-	MF_01665|Heme_A_synthase_[ctaA].(18:355)	-	-	-	-	8	Bacteria	Pseudomonadota	Alphaproteobacteria	Hyphomicrobiales	Stappiaceae	Pseudovibrio	Pseudovibrio_sp.	Pseudovibrio_sp._FO-BEG1
GCF_000236925.1_ASM23692v1	Complete_Genome	WP_000467115.1	2	1C	K02259|heme_a_synthase_[EC:1.17.99.9]	303	-	IPR023755|Heme_A_synthase,_type_1;IPR003780|COX15/CtaA_family;IPR050450|COX15/CtaA_Heme_A_Synthase	PF02628|Cytochrome_oxidase_assembly_protein(9:286)	-	-	-	PTHR35457|HEME_A_SYNTHASE(6:301)	-	-	MF_01664|Heme_A_synthase_[ctaA].(3:302)	-	-	-	-	8	Bacteria	Bacillota	Bacilli	Bacillales	Staphylococcaceae	Staphylococcus	Staphylococcus_argenteus	Staphylococcus_argenteus
GCF_000237845.1_ASM23784v1	Complete_Genome	WP_014419745.1	1	2	K02259|heme_a_synthase_[EC:1.17.99.9]	337	-	IPR023754|Heme_A_synthase,_type_2;IPR003780|COX15/CtaA_family	PF02628|Cytochrome_oxidase_assembly_protein(8:327)	-	-	-	PTHR23289|CYTOCHROME_C_OXIDASE_ASSEMBLY_PROTEIN_COX15(3:331)	-	-	MF_01665|Heme_A_synthase_[ctaA].(3:337)	-	-	-	-	8	Bacteria	Pseudomonadota	Alphaproteobacteria	Rickettsiales	Rickettsiaceae	Rickettsia	Rickettsia_slovaca	Rickettsia_slovaca_13-B
GCF_000238655.1_Bacillus_sp_7_6_55CFAA_CT2_V1	Scaffold	WP_001188744.1	2	1B	K02259|heme_a_synthase_[EC:1.17.99.9]	311	-	IPR023755|Heme_A_synthase,_type_1;IPR003780|COX15/CtaA_family;IPR050450|COX15/CtaA_Heme_A_Synthase	PF02628|Cytochrome_oxidase_assembly_protein(7:286)	-	-	-	PTHR35457|HEME_A_SYNTHASE(3:301)	-	-	MF_01664|Heme_A_synthase_[ctaA].(1:301)	-	-	-	-	8	Bacteria	Bacillota	Bacilli	Bacillales	Bacillaceae	Bacillus	Bacillus_sp.	Bacillus_sp._7_6_55CFAA_CT2
GCF_000238815.1_ASM23881v2	Contig	WP_009605491.1	1	2	K02259|heme_a_synthase_[EC:1.17.99.9]	342	-	IPR023754|Heme_A_synthase,_type_2;IPR003780|COX15/CtaA_family	PF02628|Cytochrome_oxidase_assembly_protein(19:326)	-	-	-	PTHR23289|CYTOCHROME_C_OXIDASE_ASSEMBLY_PROTEIN_COX15(7:334)	-	-	MF_01665|Heme_A_synthase_[ctaA].(14:336)	-	-	-	-	8	Bacteria	Pseudomonadota	Alphaproteobacteria	Unclassified_Alphaproteobacteria	Unclassified_Alphaproteobacteria	Unclassified_Alphaproteobacteria	SAR116_cluster	SAR116_cluster_alpha_proteobacterium_HIMB100
GCF_000239775.1_ASM23977v2	Scaffold	WP_009027893.1	1	2	K02259|heme_a_synthase_[EC:1.17.99.9]	362	-	IPR023754|Heme_A_synthase,_type_2;IPR003780|COX15/CtaA_family	PF02628|Cytochrome_oxidase_assembly_protein(14:335)	-	-	-	PTHR23289|CYTOCHROME_C_OXIDASE_ASSEMBLY_PROTEIN_COX15(11:348)	-	-	MF_01665|Heme_A_synthase_[ctaA].(10:344)	-	-	-	-	7	Bacteria	Pseudomonadota	Alphaproteobacteria	Hyphomicrobiales	Nitrobacteraceae	Bradyrhizobium	Bradyrhizobium_sp.	Bradyrhizobium_sp._ORS_375
GCF_000239795.1_ASM23979v2	Contig	WP_008965405.1	1	2	K02259|heme_a_synthase_[EC:1.17.99.9]	362	-	IPR023754|Heme_A_synthase,_type_2;IPR003780|COX15/CtaA_family	PF02628|Cytochrome_oxidase_assembly_protein(15:335)	-	-	-	PTHR23289|CYTOCHROME_C_OXIDASE_ASSEMBLY_PROTEIN_COX15(11:346)	-	-	MF_01665|Heme_A_synthase_[ctaA].(10:344)	-	-	-	-	8	Bacteria	Pseudomonadota	Alphaproteobacteria	Hyphomicrobiales	Nitrobacteraceae	Bradyrhizobium	Bradyrhizobium_sp.	Bradyrhizobium_sp._STM_3809
GCF_000239815.1_ASM23981v2	Scaffold	WP_008969710.1	1	2	K02259|heme_a_synthase_[EC:1.17.99.9]	361	-	IPR003780|COX15/CtaA_family;IPR023754|Heme_A_synthase,_type_2	PF02628|Cytochrome_oxidase_assembly_protein(15:335)	-	-	-	PTHR23289|CYTOCHROME_C_OXIDASE_ASSEMBLY_PROTEIN_COX15(8:342)	-	-	MF_01665|Heme_A_synthase_[ctaA].(10:344)	-	-	-	-	8	Bacteria	Pseudomonadota	Alphaproteobacteria	Hyphomicrobiales	Nitrobacteraceae	Bradyrhizobium	Bradyrhizobium_sp.	Bradyrhizobium_sp._STM_3843
GCF_000241265.1_ASM24126v2	Contig	WP_007321491.1	4	1C	K02259|heme_a_synthase_[EC:1.17.99.9]	329	-	IPR050450|COX15/CtaA_Heme_A_Synthase;IPR003780|COX15/CtaA_family	PF02628|Cytochrome_oxidase_assembly_protein(30:304)	-	-	-	PTHR35457|HEME_A_SYNTHASE(24:317)	-	-	-	-	-	-	-	8	Bacteria	Actinomycetota	Actinomycetes	Mycobacteriales	Gordoniaceae	Gordonia	Gordonia_araii	Gordonia_araii_NBRC_100433
GCF_000241305.1_ASM24130v2	Contig	WP_007317521.1	4	1C	K02259|heme_a_synthase_[EC:1.17.99.9]	331	-	IPR050450|COX15/CtaA_Heme_A_Synthase;IPR003780|COX15/CtaA_family	PF02628|Cytochrome_oxidase_assembly_protein(30:304)	-	-	-	PTHR35457|HEME_A_SYNTHASE(23:314)	-	-	-	-	-	-	-	8	Bacteria	Actinomycetota	Actinomycetes	Mycobacteriales	Gordoniaceae	Gordonia	Gordonia_effusa	Gordonia_effusa_NBRC_100432
GCF_000241465.1_ASM24146v1	Scaffold	WP_040601940.1	1	2	K02259|heme_a_synthase_[EC:1.17.99.9]	330	-	IPR023754|Heme_A_synthase,_type_2;IPR003780|COX15/CtaA_family	PF02628|Cytochrome_oxidase_assembly_protein(3:318)	-	-	-	PTHR23289|CYTOCHROME_C_OXIDASE_ASSEMBLY_PROTEIN_COX15(2:325)	-	-	MF_01665|Heme_A_synthase_[ctaA].(1:328)	-	-	-	-	8	Bacteria	Pseudomonadota	Alphaproteobacteria	Sphingomonadales	Sphingomonadaceae	Sphingomonas	Sphingomonas_echinoides	Sphingomonas_echinoides_ATCC_14820
GCF_000241485.1_ASM24148v1	Scaffold	WP_037493279.1	1	2	K02259|heme_a_synthase_[EC:1.17.99.9]	330	-	IPR023754|Heme_A_synthase,_type_2;IPR003780|COX15/CtaA_family	PF02628|Cytochrome_oxidase_assembly_protein(3:318)	-	-	-	PTHR23289|CYTOCHROME_C_OXIDASE_ASSEMBLY_PROTEIN_COX15(2:325)	-	-	MF_01665|Heme_A_synthase_[ctaA].(1:328)	-	-	-	-	8	Bacteria	Pseudomonadota	Alphaproteobacteria	Sphingomonadales	Sphingomonadaceae	Sphingomonas	Sphingomonas_sp.	Sphingomonas_sp._PAMC_26605
GCF_000242835.1_ASM24283v1	Scaffold	WP_010162053.1	1	2	K02259|heme_a_synthase_[EC:1.17.99.9]	330	-	IPR023754|Heme_A_synthase,_type_2;IPR003780|COX15/CtaA_family	PF02628|Cytochrome_oxidase_assembly_protein(3:318)	-	-	-	PTHR23289|CYTOCHROME_C_OXIDASE_ASSEMBLY_PROTEIN_COX15(2:326)	-	-	MF_01665|Heme_A_synthase_[ctaA].(1:328)	-	-	-	-	8	Bacteria	Pseudomonadota	Alphaproteobacteria	Sphingomonadales	Sphingomonadaceae	Sphingomonas	Sphingomonas_sp.	Sphingomonas_sp._PAMC_26617
GCF_000242875.2_ASM24287v3	Contig	WP_008298010.1	6	1A	K02259|heme_a_synthase_[EC:1.17.99.9]	147	-	IPR050450|COX15/CtaA_Heme_A_Synthase;IPR003780|COX15/CtaA_family	PF02628|Cytochrome_oxidase_assembly_protein(47:138)	-	-	-	PTHR35457|HEME_A_SYNTHASE(3:137)	-	-	-	-	-	-	-	4	Archaea	Nitrososphaerota	Unclassified_Nitrososphaerota	Nitrosopumilales	Nitrosopumilaceae	Nitrosopumilus	Candidatus_Nitrosopumilus_salaria	Candidatus_Nitrosopumilus_salaria_BD31
GCF_000242895.2_ASM24289v3	Complete_Genome	WP_041580354.1	2	1B	K02259|heme_a_synthase_[EC:1.17.99.9]	322	-	IPR023755|Heme_A_synthase,_type_1;IPR003780|COX15/CtaA_family;IPR050450|COX15/CtaA_Heme_A_Synthase	PF02628|Cytochrome_oxidase_assembly_protein(8:286)	-	-	-	PTHR35457|HEME_A_SYNTHASE(3:301)	-	-	MF_01664|Heme_A_synthase_[ctaA].(1:302)	-	-	-	-	8	Bacteria	Bacillota	Bacilli	Bacillales	Bacillaceae	Bacillus	Bacillus_sp.	Bacillus_sp._1NLA3E
GCF_000243115.2_ASM24311v3	Complete_Genome	WP_008586289.1	1	2	K02259|heme_a_synthase_[EC:1.17.99.9]	349	-	IPR023754|Heme_A_synthase,_type_2;IPR003780|COX15/CtaA_family	PF02628|Cytochrome_oxidase_assembly_protein(10:335)	-	-	-	PTHR23289|CYTOCHROME_C_OXIDASE_ASSEMBLY_PROTEIN_COX15(4:337)	-	-	MF_01665|Heme_A_synthase_[ctaA].(6:344)	-	-	-	-	8	Bacteria	Bacteroidota	Chitinophagia	Chitinophagales	Chitinophagaceae	Niabella	Niabella_soli	Niabella_soli_DSM_19437
GCF_000243235.1_ASM24323v1	Scaffold	WP_006987335.1	1	2	K02259|heme_a_synthase_[EC:1.17.99.9]	340	-	IPR023754|Heme_A_synthase,_type_2;IPR003780|COX15/CtaA_family	PF02628|Cytochrome_oxidase_assembly_protein(10:331)	-	-	-	PTHR23289|CYTOCHROME_C_OXIDASE_ASSEMBLY_PROTEIN_COX15(6:337)	-	-	MF_01665|Heme_A_synthase_[ctaA].(5:340)	-	-	-	-	8	Bacteria	Bacteroidota	Flavobacteriia	Flavobacteriales	Flavobacteriaceae	Gillisia	Gillisia_limnaea	Gillisia_limnaea_DSM_15749
GCF_000243335.1_ASM24333v1	Scaffold	WP_002769824.1	3	1B	K02259|heme_a_synthase_[EC:1.17.99.9]	316	-	IPR050450|COX15/CtaA_Heme_A_Synthase;IPR003780|COX15/CtaA_family	PF02628|Cytochrome_oxidase_assembly_protein(18:58);PF02628|Cytochrome_oxidase_assembly_protein(61:300)	-	-	-	PTHR35457|HEME_A_SYNTHASE(15:307)	-	-	-	-	-	-	-	6	Bacteria	Spirochaetota	Spirochaetia	Leptospirales	Leptospiraceae	Leptonema	Leptonema_illini	Leptonema_illini_DSM_21528
GCF_000243675.2_gls454047v02	Contig	WP_010417032.1	3	1B	K02259|heme_a_synthase_[EC:1.17.99.9]	312	-	IPR050450|COX15/CtaA_Heme_A_Synthase;IPR003780|COX15/CtaA_family	PF02628|Cytochrome_oxidase_assembly_protein(15:295)	-	-	-	PTHR35457|HEME_A_SYNTHASE(6:310)	-	-	-	-	-	-	-	8	Bacteria	Spirochaetota	Spirochaetia	Leptospirales	Leptospiraceae	Leptospira	Leptospira_inadai	Leptospira_inadai_serovar_Lyme_str._10
GCF_000243695.2_gls454049v02	Contig	WP_004754845.1	2	1B	K02259|heme_a_synthase_[EC:1.17.99.9]	315	-	IPR003780|COX15/CtaA_family;IPR050450|COX15/CtaA_Heme_A_Synthase	PF02628|Cytochrome_oxidase_assembly_protein(18:57);PF02628|Cytochrome_oxidase_assembly_protein(58:295)	-	-	-	PTHR35457|HEME_A_SYNTHASE(1:312)	-	-	-	-	-	-	-	8	Bacteria	Spirochaetota	Spirochaetia	Leptospirales	Leptospiraceae	Leptospira	Leptospira_kirschneri	Leptospira_kirschneri_serovar_Cynopteri_str._3522_CT
GCF_000243735.2_gls454052v1.0	Contig	WP_020985901.1	2	1B	K02259|heme_a_synthase_[EC:1.17.99.9]	317	-	IPR003780|COX15/CtaA_family;IPR050450|COX15/CtaA_Heme_A_Synthase	PF02628|Cytochrome_oxidase_assembly_protein(58:295);PF02628|Cytochrome_oxidase_assembly_protein(18:57)	-	-	-	PTHR35457|HEME_A_SYNTHASE(1:309)	-	-	-	-	-	-	-	8	Bacteria	Spirochaetota	Spirochaetia	Leptospirales	Leptospiraceae	Leptospira	Leptospira_kmetyi	Leptospira_kmetyi_serovar_Malaysia_str._Bejo-Iso9
GCF_000243815.2_gls454062v02	Contig	WP_039941283.1	2	1B	K02259|heme_a_synthase_[EC:1.17.99.9]	317	-	IPR003780|COX15/CtaA_family;IPR050450|COX15/CtaA_Heme_A_Synthase	PF02628|Cytochrome_oxidase_assembly_protein(58:295);PF02628|Cytochrome_oxidase_assembly_protein(18:57)	-	-	-	PTHR35457|HEME_A_SYNTHASE(1:304)	-	-	-	-	-	-	-	8	Bacteria	Spirochaetota	Spirochaetia	Leptospirales	Leptospiraceae	Leptospira	Leptospira_alexanderi	Leptospira_alexanderi_serovar_Manhao_3_str._L_60
GCF_000244755.1_ASM24475v3	Contig	WP_008595665.1	2	1B	K02259|heme_a_synthase_[EC:1.17.99.9]	312	-	IPR003780|COX15/CtaA_family;IPR050450|COX15/CtaA_Heme_A_Synthase	PF02628|Cytochrome_oxidase_assembly_protein(15:295)	-	-	-	PTHR35457|HEME_A_SYNTHASE(7:309)	-	-	-	-	-	-	-	8	Bacteria	Spirochaetota	Spirochaetia	Leptospirales	Leptospiraceae	Leptospira	Leptospira_licerasiae	Leptospira_licerasiae_serovar_Varillal_str._VAR_010
GCF_000244915.1_ASM24491v1	Chromosome	WP_007611038.1	1	2	K02259|heme_a_synthase_[EC:1.17.99.9]	360	-	IPR003780|COX15/CtaA_family;IPR023754|Heme_A_synthase,_type_2	PF02628|Cytochrome_oxidase_assembly_protein(15:335)	-	-	-	PTHR23289|CYTOCHROME_C_OXIDASE_ASSEMBLY_PROTEIN_COX15(8:346)	-	-	MF_01665|Heme_A_synthase_[ctaA].(11:344)	-	-	-	-	7	Bacteria	Pseudomonadota	Alphaproteobacteria	Hyphomicrobiales	Nitrobacteraceae	Bradyrhizobium	Bradyrhizobium_sp.	Bradyrhizobium_sp._WSM471
GCF_000244935.1_ASM24493v1	Scaffold	WP_007603478.1	1	2	K02259|heme_a_synthase_[EC:1.17.99.9]	360	-	IPR023754|Heme_A_synthase,_type_2;IPR003780|COX15/CtaA_family	PF02628|Cytochrome_oxidase_assembly_protein(15:335)	-	-	-	PTHR23289|CYTOCHROME_C_OXIDASE_ASSEMBLY_PROTEIN_COX15(8:346)	-	-	MF_01665|Heme_A_synthase_[ctaA].(11:344)	-	-	-	-	8	Bacteria	Pseudomonadota	Alphaproteobacteria	Hyphomicrobiales	Nitrobacteraceae	Bradyrhizobium	Bradyrhizobium_sp.	Bradyrhizobium_sp._WSM1253
GCF_000244975.1_ASM24497v1	Chromosome	WP_043536333.1	4	1C	K02259|heme_a_synthase_[EC:1.17.99.9]	323	-	IPR050450|COX15/CtaA_Heme_A_Synthase;IPR003780|COX15/CtaA_family	PF02628|Cytochrome_oxidase_assembly_protein(22:295)	-	-	-	PTHR35457|HEME_A_SYNTHASE(18:305)	-	-	-	-	-	-	-	8	Bacteria	Actinomycetota	Actinomycetes	Pseudonocardiales	Pseudonocardiaceae	Saccharomonospora	Saccharomonospora_cyanea	Saccharomonospora_cyanea_NA-134
GCF_000245075.1_ASM24507v1	Scaffold	WP_051012417.1	1	2	K02259|heme_a_synthase_[EC:1.17.99.9]	357	-	IPR023754|Heme_A_synthase,_type_2;IPR003780|COX15/CtaA_family	PF02628|Cytochrome_oxidase_assembly_protein(23:344)	-	-	-	PTHR23289|CYTOCHROME_C_OXIDASE_ASSEMBLY_PROTEIN_COX15(12:355)	-	-	MF_01665|Heme_A_synthase_[ctaA].(19:354)	-	-	-	-	8	Bacteria	Pseudomonadota	Alphaproteobacteria	Rhodospirillales	Acetobacteraceae	Unclassified_Acetobacteraceae	Acetobacteraceae_bacterium	Acetobacteraceae_bacterium_AT-5844
GCF_000245335.1_ASM24533v1	Scaffold	WP_010334128.1	2	1B	K02259|heme_a_synthase_[EC:1.17.99.9]	306	-	IPR023755|Heme_A_synthase,_type_1;IPR003780|COX15/CtaA_family;IPR050450|COX15/CtaA_Heme_A_Synthase	PF02628|Cytochrome_oxidase_assembly_protein(9:289)	-	-	-	PTHR35457|HEME_A_SYNTHASE(3:304)	-	-	MF_01664|Heme_A_synthase_[ctaA].(1:304)	-	-	-	-	8	Bacteria	Bacillota	Bacilli	Bacillales	Bacillaceae	Bacillus	Bacillus_mojavensis	Bacillus_mojavensis_RO-H-1_=_KCTC_3706
GCF_000245555.1_PdendC454	Contig	WP_006675683.1	2	1B	K02259|heme_a_synthase_[EC:1.17.99.9]	316	-	IPR003780|COX15/CtaA_family;IPR050450|COX15/CtaA_Heme_A_Synthase	PF02628|Cytochrome_oxidase_assembly_protein(21:302)	-	-	-	PTHR35457|HEME_A_SYNTHASE(170:309)	-	-	-	-	-	-	-	8	Bacteria	Bacillota	Bacilli	Bacillales	Paenibacillaceae	Paenibacillus	Paenibacillus_dendritiformis	Paenibacillus_dendritiformis_C454
GCF_000245555.1_PdendC454	Contig	WP_006678447.1	2	1B	K02259|heme_a_synthase_[EC:1.17.99.9]	306	-	IPR003780|COX15/CtaA_family;IPR050450|COX15/CtaA_Heme_A_Synthase	PF02628|Cytochrome_oxidase_assembly_protein(9:293)	-	-	-	PTHR35457|HEME_A_SYNTHASE(8:301)	-	-	-	-	-	-	-	8	Bacteria	Bacillota	Bacilli	Bacillales	Paenibacillaceae	Paenibacillus	Paenibacillus_dendritiformis	Paenibacillus_dendritiformis_C454
GCF_000245715.1_ASM24571v1	Scaffold	WP_007431966.1	2	1C	K02259|heme_a_synthase_[EC:1.17.99.9]	310	-	IPR003780|COX15/CtaA_family;IPR050450|COX15/CtaA_Heme_A_Synthase	PF02628|Cytochrome_oxidase_assembly_protein(60:285)	-	-	-	PTHR35457|HEME_A_SYNTHASE(5:298)	-	-	-	-	-	-	-	8	Bacteria	Bacillota	Bacilli	Bacillales	Paenibacillaceae	Paenibacillus	Paenibacillus_sp.	Paenibacillus_sp._Aloe-11
GCF_000246855.1_ASM24685v1	Complete_Genome	WP_014222661.1	1	2	K02259|heme_a_synthase_[EC:1.17.99.9]	361	-	IPR023754|Heme_A_synthase,_type_2;IPR003780|COX15/CtaA_family	PF02628|Cytochrome_oxidase_assembly_protein(16:346)	-	-	-	PTHR23289|CYTOCHROME_C_OXIDASE_ASSEMBLY_PROTEIN_COX15(5:347)	-	-	MF_01665|Heme_A_synthase_[ctaA].(11:355)	-	-	-	-	8	Bacteria	Bacteroidota	Chitinophagia	Chitinophagales	Chitinophagaceae	Niastella	Niastella_koreensis	Niastella_koreensis_GR20-10
GCF_000247475.1_ASM24747v2	Contig	WP_007606188.1	1	2	K02259|heme_a_synthase_[EC:1.17.99.9]	367	-	IPR023754|Heme_A_synthase,_type_2;IPR003780|COX15/CtaA_family	PF02628|Cytochrome_oxidase_assembly_protein(27:346)	-	-	-	PTHR23289|CYTOCHROME_C_OXIDASE_ASSEMBLY_PROTEIN_COX15(17:349)	-	-	MF_01665|Heme_A_synthase_[ctaA].(23:356)	-	-	-	-	8	Bacteria	Pseudomonadota	Alphaproteobacteria	Hyphomicrobiales	Rhizobiaceae	Rhizobium	Rhizobium_sp.	Rhizobium_sp._PDO1-076
GCF_000250635.1_ASM25063v1	Complete_Genome	WP_015692387.1	1	2	K02259|heme_a_synthase_[EC:1.17.99.9]	383	-	IPR023754|Heme_A_synthase,_type_2;IPR003780|COX15/CtaA_family	PF02628|Cytochrome_oxidase_assembly_protein(14:353)	-	-	-	PTHR23289|CYTOCHROME_C_OXIDASE_ASSEMBLY_PROTEIN_COX15(5:360)	-	-	-	-	-	-	-	8	Bacteria	Bacteroidota	Saprospiria	Saprospirales	Saprospiraceae	Saprospira	Saprospira_grandis	Saprospira_grandis_str._Lewin
GCF_000250655.1_ASM25065v1	Complete_Genome	WP_014368736.1	2	1B	K02259|heme_a_synthase_[EC:1.17.99.9]	316	-	IPR003780|COX15/CtaA_family;IPR050450|COX15/CtaA_Heme_A_Synthase	PF02628|Cytochrome_oxidase_assembly_protein(11:291)	-	-	-	PTHR35457|HEME_A_SYNTHASE(7:304)	-	-	-	-	-	-	-	8	Bacteria	Bacillota	Bacilli	Bacillales	Paenibacillaceae	Paenibacillus	Paenibacillus_mucilaginosus	Paenibacillus_mucilaginosus_3016
GCF_000251145.1_ASM25114v2	Contig	WP_010218752.1	1	2	K02259|heme_a_synthase_[EC:1.17.99.9]	330	-	IPR023754|Heme_A_synthase,_type_2;IPR003780|COX15/CtaA_family	PF02628|Cytochrome_oxidase_assembly_protein(3:318)	-	-	-	PTHR23289|CYTOCHROME_C_OXIDASE_ASSEMBLY_PROTEIN_COX15(2:326)	-	-	MF_01665|Heme_A_synthase_[ctaA].(1:328)	-	-	-	-	8	Bacteria	Pseudomonadota	Alphaproteobacteria	Sphingomonadales	Sphingomonadaceae	Sphingomonas	Sphingomonas_sp.	Sphingomonas_sp._PAMC_26621
GCF_000252445.1_ASM25244v1	Complete_Genome	WP_014683744.1	5	1C	K02259|heme_a_synthase_[EC:1.17.99.9]	331	-	IPR003780|COX15/CtaA_family;IPR050450|COX15/CtaA_Heme_A_Synthase	PF02628|Cytochrome_oxidase_assembly_protein(22:307)	-	-	-	PTHR35457|HEME_A_SYNTHASE(19:320)	-	-	-	-	-	-	-	8	Bacteria	Deinococcota	Deinococci	Deinococcales	Deinococcaceae	Deinococcus	Deinococcus_gobiensis	Deinococcus_gobiensis_I-0
GCF_000252625.1_ASM25262v2	Contig	WP_007544862.1	2	1C	K02259|heme_a_synthase_[EC:1.17.99.9]	300	-	IPR023755|Heme_A_synthase,_type_1;IPR003780|COX15/CtaA_family;IPR050450|COX15/CtaA_Heme_A_Synthase	PF02628|Cytochrome_oxidase_assembly_protein(7:287)	-	-	-	PTHR35457|HEME_A_SYNTHASE(5:298)	-	-	MF_01664|Heme_A_synthase_[ctaA].(1:300)	-	-	-	-	8	Bacteria	Bacillota	Bacilli	Bacillales	Listeriaceae	Listeria	Listeria_fleischmannii	Listeria_fleischmannii_subsp._coloradonensis
GCF_000253015.1_ASM25301v1	Complete_Genome	WP_013545149.1	1	2	K02259|heme_a_synthase_[EC:1.17.99.9]	365	-	IPR003780|COX15/CtaA_family;IPR023754|Heme_A_synthase,_type_2	PF02628|Cytochrome_oxidase_assembly_protein(31:349)	-	-	-	PTHR23289|CYTOCHROME_C_OXIDASE_ASSEMBLY_PROTEIN_COX15(18:355)	-	-	MF_01665|Heme_A_synthase_[ctaA].(26:360)	-	-	-	-	8	Bacteria	Pseudomonadota	Alphaproteobacteria	Hyphomicrobiales	Bartonellaceae	Bartonella	Bartonella_clarridgeiae	Bartonella_clarridgeiae_73
GCF_000253255.1_ASM25325v1	Complete_Genome	WP_013834511.1	1	2	K02259|heme_a_synthase_[EC:1.17.99.9]	362	-	IPR023754|Heme_A_synthase,_type_2;IPR003780|COX15/CtaA_family	PF02628|Cytochrome_oxidase_assembly_protein(21:346)	-	-	-	PTHR23289|CYTOCHROME_C_OXIDASE_ASSEMBLY_PROTEIN_COX15(19:352)	-	-	MF_01665|Heme_A_synthase_[ctaA].(16:355)	-	-	-	-	8	Bacteria	Pseudomonadota	Alphaproteobacteria	Sphingomonadales	Sphingomonadaceae	Novosphingobium	Novosphingobium_sp.	Novosphingobium_sp._PP1Y
GCF_000253295.1_ASM25329v1	Complete_Genome	WP_013948228.1	1	2	K02259|heme_a_synthase_[EC:1.17.99.9]	373	-	IPR023754|Heme_A_synthase,_type_2;IPR003780|COX15/CtaA_family	PF02628|Cytochrome_oxidase_assembly_protein(27:347)	-	-	-	PTHR23289|CYTOCHROME_C_OXIDASE_ASSEMBLY_PROTEIN_COX15(12:356)	-	-	MF_01665|Heme_A_synthase_[ctaA].(22:357)	-	-	-	-	8	Bacteria	Pseudomonadota	Alphaproteobacteria	Hyphomicrobiales	Hyphomicrobiaceae	Hyphomicrobium	Hyphomicrobium_sp.	Hyphomicrobium_sp._MC1
GCF_000255295.1_ASM25529v1	Complete_Genome	WP_014393370.1	5	1C	K02259|heme_a_synthase_[EC:1.17.99.9]	324	-	IPR003780|COX15/CtaA_family;IPR050450|COX15/CtaA_Heme_A_Synthase	PF02628|Cytochrome_oxidase_assembly_protein(14:296)	-	-	-	PTHR35457|HEME_A_SYNTHASE(5:307)	-	-	-	-	-	-	-	7	Bacteria	Myxococcota	Myxococcia	Myxococcales	Myxococcaceae	Corallococcus	Corallococcus_coralloides	Corallococcus_coralloides_DSM_2259
GCF_000255355.1_ASM25535v1	Chromosome	WP_029374828.1	1	2	K02259|heme_a_synthase_[EC:1.17.99.9]	337	-	IPR003780|COX15/CtaA_family;IPR023754|Heme_A_synthase,_type_2	PF02628|Cytochrome_oxidase_assembly_protein(8:327)	-	-	-	PTHR23289|CYTOCHROME_C_OXIDASE_ASSEMBLY_PROTEIN_COX15(3:331)	-	-	MF_01665|Heme_A_synthase_[ctaA].(3:337)	-	-	-	-	8	Bacteria	Pseudomonadota	Alphaproteobacteria	Rickettsiales	Rickettsiaceae	Rickettsia	Rickettsia_helvetica	Rickettsia_helvetica_C9P9
GCF_000256585.3_ASM25658v3	Contig	WP_008351746.1	3	1B	K02259|heme_a_synthase_[EC:1.17.99.9]	374	-	IPR050450|COX15/CtaA_Heme_A_Synthase;IPR003780|COX15/CtaA_family	PF02628|Cytochrome_oxidase_assembly_protein(33:350)	-	-	-	PTHR35457|HEME_A_SYNTHASE(26:360)	-	-	-	-	-	-	-	9	Bacteria	Pseudomonadota	Betaproteobacteria	Burkholderiales	Burkholderiaceae	Burkholderia	Burkholderia_sp.	Burkholderia_sp._SJ98
GCF_000258175.1_ASM25817v1	Scaffold	WP_006236608.1	4	1C	K02259|heme_a_synthase_[EC:1.17.99.9]	327	-	IPR050450|COX15/CtaA_Heme_A_Synthase;IPR003780|COX15/CtaA_family	PF02628|Cytochrome_oxidase_assembly_protein(22:199)	-	-	-	PTHR35457|HEME_A_SYNTHASE(15:309)	-	-	-	-	-	-	-	8	Bacteria	Actinomycetota	Actinomycetes	Pseudonocardiales	Pseudonocardiaceae	Saccharomonospora	Saccharomonospora_xinjiangensis	Saccharomonospora_xinjiangensis_XJ-54
GCF_000259095.1_ASM25909v1	Contig	WP_009503530.1	1	2	K02259|heme_a_synthase_[EC:1.17.99.9]	381	-	IPR023754|Heme_A_synthase,_type_2;IPR054616|Heme_A_synthase,_rhodobacterales;IPR003780|COX15/CtaA_family	PF02628|Cytochrome_oxidase_assembly_protein(37:362)	-	NF045570|heme_A_synthase(1:377)	-	PTHR23289|CYTOCHROME_C_OXIDASE_ASSEMBLY_PROTEIN_COX15(31:362)	-	-	MF_01665|Heme_A_synthase_[ctaA].(33:371)	-	-	-	-	8	Bacteria	Pseudomonadota	Alphaproteobacteria	Rhodobacterales	Roseobacteraceae	Citreicella	Citreicella_sp.	Citreicella_sp._357
GCF_000259365.1_ASM25936v1	Complete_Genome	WP_014663857.1	2	1B	K02259|heme_a_synthase_[EC:1.17.99.9]	306	-	IPR023755|Heme_A_synthase,_type_1;IPR003780|COX15/CtaA_family;IPR050450|COX15/CtaA_Heme_A_Synthase	PF02628|Cytochrome_oxidase_assembly_protein(9:289)	-	-	-	PTHR35457|HEME_A_SYNTHASE(3:304)	-	-	MF_01664|Heme_A_synthase_[ctaA].(1:304)	-	-	-	-	8	Bacteria	Bacillota	Bacilli	Bacillales	Bacillaceae	Bacillus	Bacillus_sp.	Bacillus_sp._JS
GCF_000259405.1_ASM25940v1	Contig	WP_007611205.1	2	1B	K02259|heme_a_synthase_[EC:1.17.99.9]	308	-	IPR023755|Heme_A_synthase,_type_1;IPR003780|COX15/CtaA_family;IPR050450|COX15/CtaA_Heme_A_Synthase	PF02628|Cytochrome_oxidase_assembly_protein(9:289)	-	-	-	PTHR35457|HEME_A_SYNTHASE(3:305)	-	-	MF_01664|Heme_A_synthase_[ctaA].(1:304)	-	-	-	-	8	Bacteria	Bacillota	Bacilli	Bacillales	Bacillaceae	Bacillus	Bacillus_sp.	Bacillus_sp._5B6
GCF_000260835.1_ASM26083v1	Contig	WP_008238960.1	1	2	K02259|heme_a_synthase_[EC:1.17.99.9]	339	-	IPR023754|Heme_A_synthase,_type_2;IPR003780|COX15/CtaA_family	PF02628|Cytochrome_oxidase_assembly_protein(10:330)	-	-	-	PTHR23289|CYTOCHROME_C_OXIDASE_ASSEMBLY_PROTEIN_COX15(3:337)	-	-	MF_01665|Heme_A_synthase_[ctaA].(5:339)	-	-	-	-	8	Bacteria	Bacteroidota	Flavobacteriia	Flavobacteriales	Flavobacteriaceae	Imtechella	Imtechella_halotolerans	Imtechella_halotolerans_K1
GCF_000261645.1_05525	Contig	WP_035673833.1	1	2	K02259|heme_a_synthase_[EC:1.17.99.9]	360	-	IPR023754|Heme_A_synthase,_type_2;IPR003780|COX15/CtaA_family	PF02628|Cytochrome_oxidase_assembly_protein(15:335)	-	-	-	PTHR23289|CYTOCHROME_C_OXIDASE_ASSEMBLY_PROTEIN_COX15(8:347)	-	-	MF_01665|Heme_A_synthase_[ctaA].(11:344)	-	-	-	-	8	Bacteria	Pseudomonadota	Alphaproteobacteria	Hyphomicrobiales	Nitrobacteraceae	Bradyrhizobium	Bradyrhizobium_liaoningense	Bradyrhizobium_liaoningense_CCBAU_05525
GCF_000261685.1_43298	Contig	WP_035712916.1	1	2	K02259|heme_a_synthase_[EC:1.17.99.9]	360	-	IPR023754|Heme_A_synthase,_type_2;IPR003780|COX15/CtaA_family	PF02628|Cytochrome_oxidase_assembly_protein(15:335)	-	-	-	PTHR23289|CYTOCHROME_C_OXIDASE_ASSEMBLY_PROTEIN_COX15(10:346)	-	-	MF_01665|Heme_A_synthase_[ctaA].(11:344)	-	-	-	-	7	Bacteria	Pseudomonadota	Alphaproteobacteria	Hyphomicrobiales	Nitrobacteraceae	Bradyrhizobium	Bradyrhizobium_sp.	Bradyrhizobium_sp._CCBAU_43298
GCF_000261705.1_15544	Contig	WP_028141413.1	1	2	K02259|heme_a_synthase_[EC:1.17.99.9]	360	-	IPR023754|Heme_A_synthase,_type_2;IPR003780|COX15/CtaA_family	PF02628|Cytochrome_oxidase_assembly_protein(15:335)	-	-	-	PTHR23289|CYTOCHROME_C_OXIDASE_ASSEMBLY_PROTEIN_COX15(8:345)	-	-	MF_01665|Heme_A_synthase_[ctaA].(11:344)	-	-	-	-	8	Bacteria	Pseudomonadota	Alphaproteobacteria	Hyphomicrobiales	Nitrobacteraceae	Bradyrhizobium	Bradyrhizobium_sp.	Bradyrhizobium_sp._CCBAU_15544
GCF_000261725.1_15615	Contig	WP_028141413.1	1	2	K02259|heme_a_synthase_[EC:1.17.99.9]	360	-	IPR023754|Heme_A_synthase,_type_2;IPR003780|COX15/CtaA_family	PF02628|Cytochrome_oxidase_assembly_protein(15:335)	-	-	-	PTHR23289|CYTOCHROME_C_OXIDASE_ASSEMBLY_PROTEIN_COX15(8:345)	-	-	MF_01665|Heme_A_synthase_[ctaA].(11:344)	-	-	-	-	8	Bacteria	Pseudomonadota	Alphaproteobacteria	Hyphomicrobiales	Nitrobacteraceae	Bradyrhizobium	Bradyrhizobium_sp.	Bradyrhizobium_sp._CCBAU_15615
GCF_000261745.1_15635	Contig	WP_028141413.1	1	2	K02259|heme_a_synthase_[EC:1.17.99.9]	360	-	IPR023754|Heme_A_synthase,_type_2;IPR003780|COX15/CtaA_family	PF02628|Cytochrome_oxidase_assembly_protein(15:335)	-	-	-	PTHR23289|CYTOCHROME_C_OXIDASE_ASSEMBLY_PROTEIN_COX15(8:345)	-	-	MF_01665|Heme_A_synthase_[ctaA].(11:344)	-	-	-	-	8	Bacteria	Pseudomonadota	Alphaproteobacteria	Hyphomicrobiales	Nitrobacteraceae	Bradyrhizobium	Bradyrhizobium_sp.	Bradyrhizobium_sp._CCBAU_15635
GCF_000262165.1_ASM26216v1	Complete_Genome	WP_008258101.1	4	1C	K02259|heme_a_synthase_[EC:1.17.99.9]	317	-	IPR050450|COX15/CtaA_Heme_A_Synthase;IPR003780|COX15/CtaA_family	PF02628|Cytochrome_oxidase_assembly_protein(27:298)	-	-	-	PTHR35457|HEME_A_SYNTHASE(21:312)	-	-	-	-	-	-	-	8	Bacteria	Actinomycetota	Actinomycetes	Mycobacteriales	Mycobacteriaceae	Mycobacterium	Mycobacterium_sp.	Mycobacterium_sp._MOTT36Y
GCF_000262405.1_ASM26240v1	Scaffold	WP_154661249.1	1	2	K02259|heme_a_synthase_[EC:1.17.99.9]	360	-	IPR023754|Heme_A_synthase,_type_2;IPR003780|COX15/CtaA_family	PF02628|Cytochrome_oxidase_assembly_protein(29:352)	-	-	-	PTHR23289|CYTOCHROME_C_OXIDASE_ASSEMBLY_PROTEIN_COX15(13:355)	-	-	MF_01665|Heme_A_synthase_[ctaA].(25:360)	-	-	-	-	8	Bacteria	Pseudomonadota	Alphaproteobacteria	Hyphomicrobiales	Methylobacteriaceae	Microvirga	Microvirga_lotononidis	Microvirga_lotononidis
GCF_000262695.1_ASM26269v1	Complete_Genome	WP_014723690.1	3	1B	K02259|heme_a_synthase_[EC:1.17.99.9]	370	-	IPR050450|COX15/CtaA_Heme_A_Synthase;IPR003780|COX15/CtaA_family	PF02628|Cytochrome_oxidase_assembly_protein(33:346)	-	-	-	PTHR35457|HEME_A_SYNTHASE(27:357)	-	-	-	-	-	-	-	10	Bacteria	Pseudomonadota	Betaproteobacteria	Burkholderiales	Burkholderiaceae	Burkholderia	Burkholderia_sp.	Burkholderia_sp._KJ006
GCF_000263055.1_Rho1.0	Contig	WP_016917048.1	1	2	K02259|heme_a_synthase_[EC:1.17.99.9]	337	-	IPR023754|Heme_A_synthase,_type_2;IPR003780|COX15/CtaA_family	PF02628|Cytochrome_oxidase_assembly_protein(8:327)	-	-	-	PTHR23289|CYTOCHROME_C_OXIDASE_ASSEMBLY_PROTEIN_COX15(3:331)	-	-	MF_01665|Heme_A_synthase_[ctaA].(3:337)	-	-	-	-	8	Bacteria	Pseudomonadota	Alphaproteobacteria	Rickettsiales	Rickettsiaceae	Rickettsia	Rickettsia_honei	Rickettsia_honei_RB
GCF_000264255.1_ASM26425v1	Contig	WP_008345045.1	2	1B	K02259|heme_a_synthase_[EC:1.17.99.9]	307	-	IPR023755|Heme_A_synthase,_type_1;IPR003780|COX15/CtaA_family;IPR050450|COX15/CtaA_Heme_A_Synthase	PF02628|Cytochrome_oxidase_assembly_protein(8:53);PF02628|Cytochrome_oxidase_assembly_protein(54:288)	-	-	-	PTHR35457|HEME_A_SYNTHASE(5:303)	-	-	MF_01664|Heme_A_synthase_[ctaA].(1:303)	-	-	-	-	8	Bacteria	Bacillota	Bacilli	Bacillales	Bacillaceae	Bacillus	Bacillus_sp.	Bacillus_sp._M_2-6
GCF_000264455.2_ASM26445v2	Complete_Genome	WP_014746321.1	3	1B	K02259|heme_a_synthase_[EC:1.17.99.9]	334	-	IPR050450|COX15/CtaA_Heme_A_Synthase;IPR003780|COX15/CtaA_family	PF02628|Cytochrome_oxidase_assembly_protein(13:302)	-	-	-	PTHR35457|HEME_A_SYNTHASE(2:308)	-	-	-	-	-	-	-	8	Bacteria	Pseudomonadota	Alphaproteobacteria	Rhodospirillales	Geminicoccaceae	Tistrella	Tistrella_mobilis	Tistrella_mobilis_KA081020-065
GCF_000264945.2_ASM26494v2	Complete_Genome	WP_037511047.1	1	2	K02259|heme_a_synthase_[EC:1.17.99.9]	348	-	IPR023754|Heme_A_synthase,_type_2;IPR003780|COX15/CtaA_family	PF02628|Cytochrome_oxidase_assembly_protein(20:335)	-	-	-	PTHR23289|CYTOCHROME_C_OXIDASE_ASSEMBLY_PROTEIN_COX15(15:341)	-	-	MF_01665|Heme_A_synthase_[ctaA].(16:346)	-	-	-	-	8	Bacteria	Pseudomonadota	Alphaproteobacteria	Sphingomonadales	Sphingomonadaceae	Sphingobium	Sphingobium_indicum	Sphingobium_indicum_B90A
GCF_000265385.1_ASM26538v1	Complete_Genome	WP_014782980.1	1	2	K02259|heme_a_synthase_[EC:1.17.99.9]	339	-	IPR003780|COX15/CtaA_family;IPR023754|Heme_A_synthase,_type_2	PF02628|Cytochrome_oxidase_assembly_protein(11:330)	-	-	-	PTHR23289|CYTOCHROME_C_OXIDASE_ASSEMBLY_PROTEIN_COX15(4:337)	-	-	MF_01665|Heme_A_synthase_[ctaA].(6:339)	-	-	-	-	8	Bacteria	Bacteroidota	Flavobacteriia	Flavobacteriales	Flavobacteriaceae	Aequorivita	Aequorivita_sublithincola	Aequorivita_sublithincola_DSM_14238
GCF_000265425.1_ASM26542v1	Complete_Genome	WP_014785265.1	5	1C	K02259|heme_a_synthase_[EC:1.17.99.9]	317	-	IPR003780|COX15/CtaA_family;IPR050450|COX15/CtaA_Heme_A_Synthase	PF02628|Cytochrome_oxidase_assembly_protein(21:298)	-	-	-	PTHR35457|HEME_A_SYNTHASE(16:307)	-	-	-	-	-	-	-	8	Bacteria	Acidobacteriota	Terriglobia	Terriglobales	Acidobacteriaceae	Terriglobus	Terriglobus_roseus	Terriglobus_roseus_DSM_18391
GCF_000266885.1_ASM26688v1	Complete_Genome	WP_014804926.1	5	1C	K02259|heme_a_synthase_[EC:1.17.99.9]	314	-	IPR003780|COX15/CtaA_family;IPR050450|COX15/CtaA_Heme_A_Synthase	PF02628|Cytochrome_oxidase_assembly_protein(22:297)	-	-	-	PTHR35457|HEME_A_SYNTHASE(19:310)	-	-	-	-	-	-	-	7	Bacteria	Spirochaetota	Spirochaetia	Leptospirales	Leptospiraceae	Turneriella	Turneriella_parva	Turneriella_parva_DSM_21527
GCF_000266885.1_ASM26688v1	Complete_Genome	WP_014803254.1	1	2	K02259|heme_a_synthase_[EC:1.17.99.9]	336	-	IPR023754|Heme_A_synthase,_type_2;IPR003780|COX15/CtaA_family	PF02628|Cytochrome_oxidase_assembly_protein(14:325)	-	-	-	PTHR23289|CYTOCHROME_C_OXIDASE_ASSEMBLY_PROTEIN_COX15(6:330)	-	-	MF_01665|Heme_A_synthase_[ctaA].(9:335)	-	-	-	-	8	Bacteria	Spirochaetota	Spirochaetia	Leptospirales	Leptospiraceae	Turneriella	Turneriella_parva	Turneriella_parva_DSM_21527
GCF_000269865.1_ASM26986v1	Contig	WP_007203658.1	2	1B	K02259|heme_a_synthase_[EC:1.17.99.9]	300	-	IPR003780|COX15/CtaA_family;IPR050450|COX15/CtaA_Heme_A_Synthase	PF02628|Cytochrome_oxidase_assembly_protein(51:287)	-	-	-	PTHR35457|HEME_A_SYNTHASE(3:297)	-	-	-	-	-	-	-	8	Bacteria	Bacillota	Bacilli	Bacillales	Bacillaceae	Fictibacillus	Fictibacillus_macauensis	Fictibacillus_macauensis_ZFHKF-1
GCF_000272025.2_PBA_v2	Contig	WP_009521067.1	3	1B	K02259|heme_a_synthase_[EC:1.17.99.9]	366	-	IPR050450|COX15/CtaA_Heme_A_Synthase;IPR003780|COX15/CtaA_family	PF02628|Cytochrome_oxidase_assembly_protein(31:341)	-	-	-	PTHR35457|HEME_A_SYNTHASE(29:352)	-	-	-	-	-	-	-	9	Bacteria	Pseudomonadota	Betaproteobacteria	Burkholderiales	Burkholderiaceae	Unclassified_Burkholderiaceae	Burkholderiaceae_bacterium	Burkholderiaceae_bacterium_PBA
GCF_000272475.1_ASM27247v1	Contig	WP_008995941.1	1	2	K02259|heme_a_synthase_[EC:1.17.99.9]	362	-	IPR023754|Heme_A_synthase,_type_2;IPR003780|COX15/CtaA_family	PF02628|Cytochrome_oxidase_assembly_protein(28:352)	-	-	-	PTHR23289|CYTOCHROME_C_OXIDASE_ASSEMBLY_PROTEIN_COX15(24:358)	-	-	MF_01665|Heme_A_synthase_[ctaA].(23:361)	-	-	-	-	8	Bacteria	Pseudomonadota	Alphaproteobacteria	Sphingomonadales	Sphingomonadaceae	Novosphingobium	Novosphingobium_sp.	Novosphingobium_sp._Rr_2-17
GCF_000272495.1_ASM27249v1	Contig	WP_039902980.1	1	2	K02259|heme_a_synthase_[EC:1.17.99.9]	369	-	IPR023754|Heme_A_synthase,_type_2;IPR003780|COX15/CtaA_family	PF02628|Cytochrome_oxidase_assembly_protein(18:338)	-	-	-	PTHR23289|CYTOCHROME_C_OXIDASE_ASSEMBLY_PROTEIN_COX15(7:341)	-	-	MF_01665|Heme_A_synthase_[ctaA].(13:347)	-	-	-	-	8	Bacteria	Pseudomonadota	Alphaproteobacteria	Hyphomicrobiales	Methylobacteriaceae	Methylobacterium	Methylobacterium_sp.	Methylobacterium_sp._GXF4
GCF_000273375.1_ASM27337v1	Chromosome	WP_006589565.1	1	2	K02259|heme_a_synthase_[EC:1.17.99.9]	363	-	IPR023754|Heme_A_synthase,_type_2;IPR003780|COX15/CtaA_family	PF02628|Cytochrome_oxidase_assembly_protein(29:347)	-	-	-	PTHR23289|CYTOCHROME_C_OXIDASE_ASSEMBLY_PROTEIN_COX15(19:355)	-	-	MF_01665|Heme_A_synthase_[ctaA].(24:358)	-	-	-	-	8	Bacteria	Pseudomonadota	Alphaproteobacteria	Hyphomicrobiales	Bartonellaceae	Bartonella	Bartonella_birtlesii	Bartonella_birtlesii_IBS_325
GCF_000275725.1_162.HSS18214.1	Contig	WP_016913949.1	3	1B	K02259|heme_a_synthase_[EC:1.17.99.9]	350	-	IPR050450|COX15/CtaA_Heme_A_Synthase;IPR003780|COX15/CtaA_family	PF02628|Cytochrome_oxidase_assembly_protein(17:317)	-	-	-	PTHR35457|HEME_A_SYNTHASE(8:320)	-	-	-	-	-	-	-	8	Bacteria	Pseudomonadota	Gammaproteobacteria	Oceanospirillales	Halomonadaceae	Halomonas	Halomonas_stevensii	Halomonas_stevensii_S18214
GCF_000275785.1_ASM27578v1	Contig	WP_007409684.1	2	1B	K02259|heme_a_synthase_[EC:1.17.99.9]	308	-	IPR023755|Heme_A_synthase,_type_1;IPR003780|COX15/CtaA_family;IPR050450|COX15/CtaA_Heme_A_Synthase	PF02628|Cytochrome_oxidase_assembly_protein(9:289)	-	-	-	PTHR35457|HEME_A_SYNTHASE(3:304)	-	-	MF_01664|Heme_A_synthase_[ctaA].(1:304)	-	-	-	-	8	Bacteria	Bacillota	Bacilli	Bacillales	Bacillaceae	Bacillus	Bacillus_sp.	Bacillus_sp._916
GCF_000276825.1_ASM27682v1	Complete_Genome	WP_014385242.1	4	1C	K02259|heme_a_synthase_[EC:1.17.99.9]	317	-	IPR050450|COX15/CtaA_Heme_A_Synthase;IPR003780|COX15/CtaA_family	PF02628|Cytochrome_oxidase_assembly_protein(27:298)	-	-	-	PTHR35457|HEME_A_SYNTHASE(21:312)	-	-	-	-	-	-	-	8	Bacteria	Actinomycetota	Actinomycetes	Mycobacteriales	Mycobacteriaceae	Mycobacterium	Mycobacterium_paraintracellulare	Mycobacterium_paraintracellulare
GCF_000277005.1_ASM27700v1	Contig	WP_051017673.1	1	2	K02259|heme_a_synthase_[EC:1.17.99.9]	362	-	IPR023754|Heme_A_synthase,_type_2;IPR003780|COX15/CtaA_family	PF02628|Cytochrome_oxidase_assembly_protein(13:329)	-	-	-	PTHR23289|CYTOCHROME_C_OXIDASE_ASSEMBLY_PROTEIN_COX15(5:340)	-	-	MF_01665|Heme_A_synthase_[ctaA].(7:339)	-	-	-	-	8	Bacteria	Bacteroidota	Cytophagia	Cytophagales	Hymenobacteraceae	Pontibacter	Pontibacter_sp.	Pontibacter_sp._BAB1700
GCF_000278115.1_Bart_sp_DB5-6_V1	Scaffold	WP_007553980.1	1	2	K02259|heme_a_synthase_[EC:1.17.99.9]	362	-	IPR023754|Heme_A_synthase,_type_2;IPR003780|COX15/CtaA_family	PF02628|Cytochrome_oxidase_assembly_protein(29:347)	-	-	-	PTHR23289|CYTOCHROME_C_OXIDASE_ASSEMBLY_PROTEIN_COX15(19:353)	-	-	MF_01665|Heme_A_synthase_[ctaA].(24:358)	-	-	-	-	8	Bacteria	Pseudomonadota	Alphaproteobacteria	Hyphomicrobiales	Bartonellaceae	Bartonella	Bartonella_sp.	Bartonella_sp._DB5-6
GCF_000278135.1_Bart_wash_Sb944nv_V1	Scaffold	WP_006923313.1	1	2	K02259|heme_a_synthase_[EC:1.17.99.9]	361	-	IPR023754|Heme_A_synthase,_type_2;IPR003780|COX15/CtaA_family	PF02628|Cytochrome_oxidase_assembly_protein(27:345)	-	-	-	PTHR23289|CYTOCHROME_C_OXIDASE_ASSEMBLY_PROTEIN_COX15(10:353)	-	-	MF_01665|Heme_A_synthase_[ctaA].(22:356)	-	-	-	-	8	Bacteria	Pseudomonadota	Alphaproteobacteria	Hyphomicrobiales	Bartonellaceae	Bartonella	Bartonella_washoeensis	Bartonella_washoeensis_Sb944nv
GCF_000278155.1_Bart_dosh_NCTC_12862_R18_V1	Scaffold	WP_004855599.1	1	2	K02259|heme_a_synthase_[EC:1.17.99.9]	377	-	IPR023754|Heme_A_synthase,_type_2;IPR003780|COX15/CtaA_family	PF02628|Cytochrome_oxidase_assembly_protein(29:347)	-	-	-	PTHR23289|CYTOCHROME_C_OXIDASE_ASSEMBLY_PROTEIN_COX15(19:356)	-	-	MF_01665|Heme_A_synthase_[ctaA].(24:358)	-	-	-	-	8	Bacteria	Pseudomonadota	Alphaproteobacteria	Hyphomicrobiales	Bartonellaceae	Bartonella	Bartonella_doshiae	Bartonella_doshiae_NCTC_12862_=_ATCC_700133
GCF_000278215.1_Bart_ratt_15908_V1	Scaffold	WP_007346723.1	1	2	K02259|heme_a_synthase_[EC:1.17.99.9]	363	-	IPR023754|Heme_A_synthase,_type_2;IPR003780|COX15/CtaA_family	PF02628|Cytochrome_oxidase_assembly_protein(29:348)	-	-	-	PTHR23289|CYTOCHROME_C_OXIDASE_ASSEMBLY_PROTEIN_COX15(16:354)	-	-	MF_01665|Heme_A_synthase_[ctaA].(24:358)	-	-	-	-	8	Bacteria	Pseudomonadota	Alphaproteobacteria	Hyphomicrobiales	Bartonellaceae	Bartonella	Bartonella_rattimassiliensis	Bartonella_rattimassiliensis_15908
GCF_000278255.1_Bart_melo_K-2C_V1	Scaffold	WP_007477691.1	1	2	K02259|heme_a_synthase_[EC:1.17.99.9]	358	-	IPR023754|Heme_A_synthase,_type_2;IPR003780|COX15/CtaA_family	PF02628|Cytochrome_oxidase_assembly_protein(24:342)	-	-	-	PTHR23289|CYTOCHROME_C_OXIDASE_ASSEMBLY_PROTEIN_COX15(13:349)	-	-	MF_01665|Heme_A_synthase_[ctaA].(19:353)	-	-	-	-	8	Bacteria	Pseudomonadota	Alphaproteobacteria	Hyphomicrobiales	Bartonellaceae	Bartonella	Bartonella_melophagi	Bartonella_melophagi_K-2C
GCF_000278295.1_Bart_tayl_8TBB_V1	Scaffold	WP_004858897.1	1	2	K02259|heme_a_synthase_[EC:1.17.99.9]	362	-	IPR003780|COX15/CtaA_family;IPR023754|Heme_A_synthase,_type_2	PF02628|Cytochrome_oxidase_assembly_protein(29:347)	-	-	-	PTHR23289|CYTOCHROME_C_OXIDASE_ASSEMBLY_PROTEIN_COX15(20:353)	-	-	MF_01665|Heme_A_synthase_[ctaA].(24:358)	-	-	-	-	8	Bacteria	Pseudomonadota	Alphaproteobacteria	Hyphomicrobiales	Bartonellaceae	Bartonella	Bartonella_taylorii	Bartonella_taylorii_8TBB
GCF_000278705.1_ASM27870v1	Contig	WP_008468227.1	1	2	K02259|heme_a_synthase_[EC:1.17.99.9]	341	-	IPR023754|Heme_A_synthase,_type_2;IPR003780|COX15/CtaA_family	PF02628|Cytochrome_oxidase_assembly_protein(10:332)	-	-	-	PTHR23289|CYTOCHROME_C_OXIDASE_ASSEMBLY_PROTEIN_COX15(3:339)	-	-	MF_01665|Heme_A_synthase_[ctaA].(5:341)	-	-	-	-	8	Bacteria	Bacteroidota	Flavobacteriia	Flavobacteriales	Flavobacteriaceae	Flavobacterium	Flavobacterium_sp.	Flavobacterium_sp._F52
GCF_000279995.1_Bart_tami_Th307_V1	Scaffold	WP_008039761.1	1	2	K02259|heme_a_synthase_[EC:1.17.99.9]	359	-	IPR023754|Heme_A_synthase,_type_2;IPR003780|COX15/CtaA_family	PF02628|Cytochrome_oxidase_assembly_protein(22:342)	-	-	-	PTHR23289|CYTOCHROME_C_OXIDASE_ASSEMBLY_PROTEIN_COX15(15:344)	-	-	MF_01665|Heme_A_synthase_[ctaA].(18:352)	-	-	-	-	8	Bacteria	Pseudomonadota	Alphaproteobacteria	Hyphomicrobiales	Bartonellaceae	Bartonella	Bartonella_tamiae	Bartonella_tamiae_Th307
GCF_000280015.1_Bart_alsa_IBS_382_V1	Scaffold	WP_005865433.1	1	2	K02259|heme_a_synthase_[EC:1.17.99.9]	368	-	IPR023754|Heme_A_synthase,_type_2;IPR003780|COX15/CtaA_family	PF02628|Cytochrome_oxidase_assembly_protein(33:352)	-	-	-	PTHR23289|CYTOCHROME_C_OXIDASE_ASSEMBLY_PROTEIN_COX15(22:360)	-	-	MF_01665|Heme_A_synthase_[ctaA].(29:363)	-	-	-	-	8	Bacteria	Pseudomonadota	Alphaproteobacteria	Hyphomicrobiales	Bartonellaceae	Bartonella	Bartonella_alsatica	Bartonella_alsatica_IBS_382
GCF_000280925.3_ASM28092v3	Complete_Genome	WP_002636065.1	5	1C	K02259|heme_a_synthase_[EC:1.17.99.9]	323	-	IPR003780|COX15/CtaA_family;IPR050450|COX15/CtaA_Heme_A_Synthase	PF02628|Cytochrome_oxidase_assembly_protein(13:295)	-	-	-	PTHR35457|HEME_A_SYNTHASE(1:306)	-	-	-	-	-	-	-	8	Bacteria	Myxococcota	Myxococcia	Myxococcales	Myxococcaceae	Myxococcus	Myxococcus_hansupus	Myxococcus_hansupus
GCF_000281145.1_Rhizobium.strCF142_v1.0	Contig	WP_007819901.1	1	2	K02259|heme_a_synthase_[EC:1.17.99.9]	367	-	IPR003780|COX15/CtaA_family;IPR023754|Heme_A_synthase,_type_2	PF02628|Cytochrome_oxidase_assembly_protein(27:346)	-	-	-	PTHR23289|CYTOCHROME_C_OXIDASE_ASSEMBLY_PROTEIN_COX15(13:348)	-	-	MF_01665|Heme_A_synthase_[ctaA].(23:356)	-	-	-	-	8	Bacteria	Pseudomonadota	Alphaproteobacteria	Hyphomicrobiales	Rhizobiaceae	Rhizobium	Rhizobium_sp.	Rhizobium_sp._CF142
GCF_000281175.1_ASM28117v1	Complete_Genome	WP_014435306.1	5	1C	K02259|heme_a_synthase_[EC:1.17.99.9]	319	-	IPR003780|COX15/CtaA_family;IPR050450|COX15/CtaA_Heme_A_Synthase	PF02628|Cytochrome_oxidase_assembly_protein(9:288)	-	-	-	PTHR35457|HEME_A_SYNTHASE(7:298)	-	-	-	-	-	-	-	8	Bacteria	Chloroflexota	Caldilineae	Caldilineales	Caldilineaceae	Caldilinea	Caldilinea_aerophila	Caldilinea_aerophila_DSM_14535_=_NBRC_104270
GCF_000281715.1_ASM28171v1	Contig	WP_007713191.1	1	2	K02259|heme_a_synthase_[EC:1.17.99.9]	347	-	IPR023754|Heme_A_synthase,_type_2;IPR003780|COX15/CtaA_family	PF02628|Cytochrome_oxidase_assembly_protein(19:334)	-	-	-	PTHR23289|CYTOCHROME_C_OXIDASE_ASSEMBLY_PROTEIN_COX15(12:337)	-	-	MF_01665|Heme_A_synthase_[ctaA].(15:345)	-	-	-	-	8	Bacteria	Pseudomonadota	Alphaproteobacteria	Sphingomonadales	Sphingomonadaceae	Sphingobium	Sphingobium_sp.	Sphingobium_sp._AP49
GCF_000281735.1_ASM28173v1	Contig	WP_007692736.1	1	2	K02259|heme_a_synthase_[EC:1.17.99.9]	367	-	IPR003780|COX15/CtaA_family;IPR023754|Heme_A_synthase,_type_2	PF02628|Cytochrome_oxidase_assembly_protein(27:346)	-	-	-	PTHR23289|CYTOCHROME_C_OXIDASE_ASSEMBLY_PROTEIN_COX15(15:349)	-	-	MF_01665|Heme_A_synthase_[ctaA].(23:356)	-	-	-	-	8	Bacteria	Pseudomonadota	Alphaproteobacteria	Hyphomicrobiales	Rhizobiaceae	Rhizobium	Rhizobium_sp.	Rhizobium_sp._AP16
GCF_000281955.1_Caulobacter.strAP07_v1.0	Contig	WP_007667187.1	1	2	K02259|heme_a_synthase_[EC:1.17.99.9]	343	-	IPR023754|Heme_A_synthase,_type_2;IPR003780|COX15/CtaA_family	PF02628|Cytochrome_oxidase_assembly_protein(14:333)	-	-	-	PTHR23289|CYTOCHROME_C_OXIDASE_ASSEMBLY_PROTEIN_COX15(9:342)	-	-	MF_01665|Heme_A_synthase_[ctaA].(10:343)	-	-	-	-	8	Bacteria	Pseudomonadota	Alphaproteobacteria	Caulobacterales	Caulobacteraceae	Caulobacter	Caulobacter_sp.	Caulobacter_sp._AP07
GCF_000281975.1_Novosphingobium.strAP12_v1.0	Contig	WP_007687965.1	1	2	K02259|heme_a_synthase_[EC:1.17.99.9]	356	-	IPR023754|Heme_A_synthase,_type_2;IPR003780|COX15/CtaA_family	PF02628|Cytochrome_oxidase_assembly_protein(21:346)	-	-	-	PTHR23289|CYTOCHROME_C_OXIDASE_ASSEMBLY_PROTEIN_COX15(19:352)	-	-	MF_01665|Heme_A_synthase_[ctaA].(16:355)	-	-	-	-	8	Bacteria	Pseudomonadota	Alphaproteobacteria	Sphingomonadales	Sphingomonadaceae	Novosphingobium	Novosphingobium_sp.	Novosphingobium_sp._AP12
GCF_000282015.1_Brevibacillus.strCF112_v1.0	Contig	WP_026558007.1	2	1B	K02259|heme_a_synthase_[EC:1.17.99.9]	304	-	IPR003780|COX15/CtaA_family;IPR050450|COX15/CtaA_Heme_A_Synthase	PF02628|Cytochrome_oxidase_assembly_protein(8:48);PF02628|Cytochrome_oxidase_assembly_protein(54:286)	-	-	-	PTHR35457|HEME_A_SYNTHASE(5:177)	-	-	-	-	-	-	-	8	Bacteria	Bacillota	Bacilli	Bacillales	Paenibacillaceae	Brevibacillus	Brevibacillus_sp.	Brevibacillus_sp._CF112
GCF_000282035.1_CF122.fsa	Contig	WP_007801123.1	1	2	K02259|heme_a_synthase_[EC:1.17.99.9]	367	-	IPR023754|Heme_A_synthase,_type_2;IPR003780|COX15/CtaA_family	PF02628|Cytochrome_oxidase_assembly_protein(27:346)	-	-	-	PTHR23289|CYTOCHROME_C_OXIDASE_ASSEMBLY_PROTEIN_COX15(18:350)	-	-	MF_01665|Heme_A_synthase_[ctaA].(23:356)	-	-	-	-	8	Bacteria	Pseudomonadota	Alphaproteobacteria	Hyphomicrobiales	Rhizobiaceae	Rhizobium	Rhizobium_sp.	Rhizobium_sp._CF122
GCF_000282075.1_Brevibacillus.strBC25_v1.0	Contig	WP_007728154.1	2	1B	K02259|heme_a_synthase_[EC:1.17.99.9]	304	-	IPR003780|COX15/CtaA_family;IPR050450|COX15/CtaA_Heme_A_Synthase	PF02628|Cytochrome_oxidase_assembly_protein(8:285)	-	-	-	PTHR35457|HEME_A_SYNTHASE(5:142)	-	-	-	-	-	-	-	8	Bacteria	Bacillota	Bacilli	Bacillales	Paenibacillaceae	Brevibacillus	Brevibacillus_sp.	Brevibacillus_sp._BC25
GCF_000282095.2_Rhizobium.strCF080_v2.0	Contig	WP_007759346.1	1	2	K02259|heme_a_synthase_[EC:1.17.99.9]	366	-	IPR023754|Heme_A_synthase,_type_2;IPR003780|COX15/CtaA_family	PF02628|Cytochrome_oxidase_assembly_protein(26:345)	-	-	-	PTHR23289|CYTOCHROME_C_OXIDASE_ASSEMBLY_PROTEIN_COX15(17:349)	-	-	MF_01665|Heme_A_synthase_[ctaA].(22:355)	-	-	-	-	8	Bacteria	Pseudomonadota	Alphaproteobacteria	Hyphomicrobiales	Rhizobiaceae	Rhizobium	Rhizobium_sp.	Rhizobium_sp._CF080
GCF_000282135.1_Herbaspirillum.strCF444_v1.0	Contig	WP_007879579.1	3	1B	K02259|heme_a_synthase_[EC:1.17.99.9]	378	-	IPR050450|COX15/CtaA_Heme_A_Synthase;IPR003780|COX15/CtaA_family	PF02628|Cytochrome_oxidase_assembly_protein(31:346)	-	-	-	PTHR35457|HEME_A_SYNTHASE(29:352)	-	-	-	-	-	-	-	9	Bacteria	Pseudomonadota	Betaproteobacteria	Burkholderiales	Oxalobacteraceae	Herbaspirillum	Herbaspirillum_sp.	Herbaspirillum_sp._CF444
GCF_000282575.1_Herbaspirillum.strYR522_v1.0	Contig	WP_008115768.1	3	1B	K02259|heme_a_synthase_[EC:1.17.99.9]	370	-	IPR050450|COX15/CtaA_Heme_A_Synthase;IPR003780|COX15/CtaA_family	PF02628|Cytochrome_oxidase_assembly_protein(31:346)	-	-	-	PTHR35457|HEME_A_SYNTHASE(29:352)	-	-	-	-	-	-	-	9	Bacteria	Pseudomonadota	Betaproteobacteria	Burkholderiales	Oxalobacteraceae	Herbaspirillum	Herbaspirillum_sp.	Herbaspirillum_sp._YR522
GCF_000282595.1_Phyllobacterium.strYR531_v1.0	Contig	WP_008120751.1	1	2	K02259|heme_a_synthase_[EC:1.17.99.9]	365	-	IPR023754|Heme_A_synthase,_type_2;IPR003780|COX15/CtaA_family	PF02628|Cytochrome_oxidase_assembly_protein(26:344)	-	-	-	PTHR23289|CYTOCHROME_C_OXIDASE_ASSEMBLY_PROTEIN_COX15(15:350)	-	-	MF_01665|Heme_A_synthase_[ctaA].(22:354)	-	-	-	-	8	Bacteria	Pseudomonadota	Alphaproteobacteria	Hyphomicrobiales	Phyllobacteriaceae	Phyllobacterium	Phyllobacterium_sp.	Phyllobacterium_sp._YR531
GCF_000282615.1_Bradyrhizobium.strYR681_v1.0	Contig	WP_035966500.1	1	2	K02259|heme_a_synthase_[EC:1.17.99.9]	360	-	IPR023754|Heme_A_synthase,_type_2;IPR003780|COX15/CtaA_family	PF02628|Cytochrome_oxidase_assembly_protein(15:335)	-	-	-	PTHR23289|CYTOCHROME_C_OXIDASE_ASSEMBLY_PROTEIN_COX15(8:345)	-	-	MF_01665|Heme_A_synthase_[ctaA].(11:344)	-	-	-	-	7	Bacteria	Pseudomonadota	Alphaproteobacteria	Hyphomicrobiales	Nitrobacteraceae	Bradyrhizobium	Bradyrhizobium_sp.	Bradyrhizobium_sp._YR681
GCF_000282895.1_ASM28289v1	Contig	WP_019369450.1	1	2	K02259|heme_a_synthase_[EC:1.17.99.9]	342	-	IPR003780|COX15/CtaA_family;IPR023754|Heme_A_synthase,_type_2	PF02628|Cytochrome_oxidase_assembly_protein(15:331)	-	-	-	PTHR23289|CYTOCHROME_C_OXIDASE_ASSEMBLY_PROTEIN_COX15(10:338)	-	-	MF_01665|Heme_A_synthase_[ctaA].(10:341)	-	-	-	-	8	Bacteria	Pseudomonadota	Alphaproteobacteria	Sphingomonadales	Sphingomonadaceae	Sphingomonas	Sphingomonas_sp.	Sphingomonas_sp._ATCC_31555
GCF_000283015.1_P735.v1.0	Contig	WP_019388146.1	1	2	K02259|heme_a_synthase_[EC:1.17.99.9]	338	-	IPR023754|Heme_A_synthase,_type_2;IPR003780|COX15/CtaA_family	PF02628|Cytochrome_oxidase_assembly_protein(10:329)	-	-	-	PTHR23289|CYTOCHROME_C_OXIDASE_ASSEMBLY_PROTEIN_COX15(3:336)	-	-	MF_01665|Heme_A_synthase_[ctaA].(5:338)	-	-	-	-	8	Bacteria	Bacteroidota	Flavobacteriia	Flavobacteriales	Flavobacteriaceae	Arenitalea	Arenitalea_lutea	Arenitalea_lutea
GCF_000283095.1_GW1	Contig	WP_019401854.1	1	2	K02259|heme_a_synthase_[EC:1.17.99.9]	364	-	IPR023754|Heme_A_synthase,_type_2;IPR003780|COX15/CtaA_family	PF02628|Cytochrome_oxidase_assembly_protein(25:346)	-	-	-	PTHR23289|CYTOCHROME_C_OXIDASE_ASSEMBLY_PROTEIN_COX15(13:353)	-	-	MF_01665|Heme_A_synthase_[ctaA].(20:355)	-	-	-	-	7	Bacteria	Pseudomonadota	Alphaproteobacteria	Hyphomicrobiales	Chelatococcaceae	Chelatococcus	Chelatococcus_sp.	Chelatococcus_sp._GW1
GCF_000283235.1_MetPar_1.0	Contig	WP_016920974.1	1	2	K02259|heme_a_synthase_[EC:1.17.99.9]	369	-	IPR023754|Heme_A_synthase,_type_2;IPR003780|COX15/CtaA_family	PF02628|Cytochrome_oxidase_assembly_protein(28:356)	-	-	-	PTHR23289|CYTOCHROME_C_OXIDASE_ASSEMBLY_PROTEIN_COX15(18:363)	-	-	MF_01665|Heme_A_synthase_[ctaA].(23:366)	-	-	-	-	8	Bacteria	Pseudomonadota	Alphaproteobacteria	Hyphomicrobiales	Methylocystaceae	Methylocystis	Methylocystis_parvus	Methylocystis_parvus_OBBP
GCF_000283315.1_PaeOsy1.0	Contig	WP_019423767.1	2	1B	K02259|heme_a_synthase_[EC:1.17.99.9]	300	-	IPR003780|COX15/CtaA_family;IPR050450|COX15/CtaA_Heme_A_Synthase	PF02628|Cytochrome_oxidase_assembly_protein(49:286);PF02628|Cytochrome_oxidase_assembly_protein(3:45)	-	-	-	PTHR35457|HEME_A_SYNTHASE(2:297)	-	-	-	-	-	-	-	8	Bacteria	Bacillota	Bacilli	Bacillales	Paenibacillaceae	Paenibacillus	Paenibacillus_sp.	Paenibacillus_sp._OSY-SE
GCF_000283315.1_PaeOsy1.0	Contig	WP_019424615.1	2	1B	K02259|heme_a_synthase_[EC:1.17.99.9]	306	-	IPR003780|COX15/CtaA_family;IPR050450|COX15/CtaA_Heme_A_Synthase	PF02628|Cytochrome_oxidase_assembly_protein(9:293)	-	-	-	PTHR35457|HEME_A_SYNTHASE(8:302)	-	-	-	-	-	-	-	8	Bacteria	Bacillota	Bacilli	Bacillales	Paenibacillaceae	Paenibacillus	Paenibacillus_sp.	Paenibacillus_sp._OSY-SE
GCF_000283335.1_162.HSB1.1	Contig	WP_009375348.1	7	1A*	K02259|heme_a_synthase_[EC:1.17.99.9]	292	-	IPR003780|COX15/CtaA_family;IPR050450|COX15/CtaA_Heme_A_Synthase	PF02628|Cytochrome_oxidase_assembly_protein(62:180)	-	-	-	PTHR35457|HEME_A_SYNTHASE(8:177)	-	-	-	-	-	-	-	7	Archaea	Euryarchaeota	Halobacteria	Haloferacales	Haloferacaceae	Halogranum	Halogranum_salarium	Halogranum_salarium_B-1
GCF_000283335.1_162.HSB1.1	Contig	WP_083851209.1	6	1A	K02259|heme_a_synthase_[EC:1.17.99.9]	155	-	IPR050450|COX15/CtaA_Heme_A_Synthase;IPR003780|COX15/CtaA_family;-|-	PF02628|Cytochrome_oxidase_assembly_protein(7:152)	-	-	-	PTHR35457|HEME_A_SYNTHASE(6:151)	-	-	-	-	PS51257|Prokaryotic_membrane_lipoprotein_lipid_attachment_site_profile.(1:35)	-	-	4	Archaea	Euryarchaeota	Halobacteria	Haloferacales	Haloferacaceae	Halogranum	Halogranum_salarium	Halogranum_salarium_B-1
GCF_000283415.2_ASM28341v2	Chromosome	WP_019418316.1	2	1B	K02259|heme_a_synthase_[EC:1.17.99.9]	316	-	IPR023755|Heme_A_synthase,_type_1;IPR003780|COX15/CtaA_family;IPR050450|COX15/CtaA_Heme_A_Synthase	PF02628|Cytochrome_oxidase_assembly_protein(10:289)	-	-	-	PTHR35457|HEME_A_SYNTHASE(4:304)	-	-	MF_01664|Heme_A_synthase_[ctaA].(4:304)	-	-	-	-	8	Bacteria	Bacillota	Bacilli	Bacillales	Bacillaceae	Anoxybacillus	Anoxybacillus_kamchatkensis	Anoxybacillus_kamchatkensis_G10
GCF_000283515.1_ASM28351v1	Complete_Genome	WP_041393769.1	1	2	K02259|heme_a_synthase_[EC:1.17.99.9]	349	-	IPR003780|COX15/CtaA_family;IPR023754|Heme_A_synthase,_type_2	PF02628|Cytochrome_oxidase_assembly_protein(20:337)	-	-	-	PTHR23289|CYTOCHROME_C_OXIDASE_ASSEMBLY_PROTEIN_COX15(17:347)	-	-	MF_01665|Heme_A_synthase_[ctaA].(16:346)	-	-	-	-	8	Bacteria	Pseudomonadota	Alphaproteobacteria	Sphingomonadales	Sphingomonadaceae	Sphingobium	Sphingobium_sp.	Sphingobium_sp._SYK-6
GCF_000283595.1_ASM28359v1	Complete_Genome	WP_014120621.1	1	2	K02259|heme_a_synthase_[EC:1.17.99.9]	336	-	IPR023754|Heme_A_synthase,_type_2;IPR003780|COX15/CtaA_family	PF02628|Cytochrome_oxidase_assembly_protein(8:326)	-	-	-	PTHR23289|CYTOCHROME_C_OXIDASE_ASSEMBLY_PROTEIN_COX15(3:330)	-	-	MF_01665|Heme_A_synthase_[ctaA].(3:336)	-	-	-	-	8	Bacteria	Pseudomonadota	Alphaproteobacteria	Rickettsiales	Rickettsiaceae	Rickettsia	Rickettsia_japonica	Rickettsia_japonica_YH
GCF_000283655.1_ASM28365v1	Complete_Genome	WP_014248864.1	1	2	K02259|heme_a_synthase_[EC:1.17.99.9]	357	-	IPR023754|Heme_A_synthase,_type_2;IPR003780|COX15/CtaA_family	PF02628|Cytochrome_oxidase_assembly_protein(22:345)	-	-	-	PTHR23289|CYTOCHROME_C_OXIDASE_ASSEMBLY_PROTEIN_COX15(8:352)	-	-	MF_01665|Heme_A_synthase_[ctaA].(18:354)	-	-	-	-	8	Bacteria	Pseudomonadota	Alphaproteobacteria	Rhodospirillales	Azospirillaceae	Azospirillum	Azospirillum_lipoferum	Azospirillum_lipoferum_4B
GCF_000283855.1_ASM28385v1	Chromosome	WP_014366067.1	1	2	K02259|heme_a_synthase_[EC:1.17.99.9]	337	-	IPR023754|Heme_A_synthase,_type_2;IPR003780|COX15/CtaA_family	PF02628|Cytochrome_oxidase_assembly_protein(8:327)	-	-	-	PTHR23289|CYTOCHROME_C_OXIDASE_ASSEMBLY_PROTEIN_COX15(3:331)	-	-	MF_01665|Heme_A_synthase_[ctaA].(3:337)	-	-	-	-	8	Bacteria	Pseudomonadota	Alphaproteobacteria	Rickettsiales	Rickettsiaceae	Rickettsia	Rickettsia_massiliae	Rickettsia_massiliae_str._AZT80
GCF_000283995.1_ASM28399v1	Complete_Genome	WP_014364523.1	1	2	K02259|heme_a_synthase_[EC:1.17.99.9]	337	-	IPR023754|Heme_A_synthase,_type_2;IPR003780|COX15/CtaA_family	PF02628|Cytochrome_oxidase_assembly_protein(8:327)	-	-	-	PTHR23289|CYTOCHROME_C_OXIDASE_ASSEMBLY_PROTEIN_COX15(3:331)	-	-	MF_01665|Heme_A_synthase_[ctaA].(3:337)	-	-	-	-	8	Bacteria	Pseudomonadota	Alphaproteobacteria	Rickettsiales	Rickettsiaceae	Rickettsia	Rickettsia_philipii	Rickettsia_philipii_str._364D
GCF_000284075.1_ASM28407v1	Complete_Genome	WP_014408362.1	1	2	K02259|heme_a_synthase_[EC:1.17.99.9]	337	-	IPR023754|Heme_A_synthase,_type_2;IPR003780|COX15/CtaA_family	PF02628|Cytochrome_oxidase_assembly_protein(8:327)	-	-	-	PTHR23289|CYTOCHROME_C_OXIDASE_ASSEMBLY_PROTEIN_COX15(3:331)	-	-	MF_01665|Heme_A_synthase_[ctaA].(3:337)	-	-	-	-	8	Bacteria	Pseudomonadota	Alphaproteobacteria	Rickettsiales	Rickettsiaceae	Rickettsia	Rickettsia_rhipicephali	Rickettsia_rhipicephali_str._3-7-female6-CWPP
GCF_000284155.1_ASM28415v1	Complete_Genome	WP_014413014.1	1	2	K02259|heme_a_synthase_[EC:1.17.99.9]	337	-	IPR023754|Heme_A_synthase,_type_2;IPR003780|COX15/CtaA_family	PF02628|Cytochrome_oxidase_assembly_protein(8:327)	-	-	-	PTHR23289|CYTOCHROME_C_OXIDASE_ASSEMBLY_PROTEIN_COX15(3:330)	-	-	MF_01665|Heme_A_synthase_[ctaA].(3:337)	-	-	-	-	8	Bacteria	Pseudomonadota	Alphaproteobacteria	Rickettsiales	Rickettsiaceae	Rickettsia	Rickettsia_australis	Rickettsia_australis_str._Cutlack
GCF_000284175.1_ASM28417v1	Complete_Genome	WP_014410050.1	1	2	K02259|heme_a_synthase_[EC:1.17.99.9]	337	-	IPR003780|COX15/CtaA_family;IPR023754|Heme_A_synthase,_type_2	PF02628|Cytochrome_oxidase_assembly_protein(8:327)	-	-	-	PTHR23289|CYTOCHROME_C_OXIDASE_ASSEMBLY_PROTEIN_COX15(3:331)	-	-	MF_01665|Heme_A_synthase_[ctaA].(3:337)	-	-	-	-	8	Bacteria	Pseudomonadota	Alphaproteobacteria	Rickettsiales	Rickettsiaceae	Rickettsia	Rickettsia_montanensis	Rickettsia_montanensis_str._OSU_85-930
GCF_000284195.1_ASM28419v1	Complete_Genome	WP_014410489.1	1	2	K02259|heme_a_synthase_[EC:1.17.99.9]	337	-	IPR023754|Heme_A_synthase,_type_2;IPR003780|COX15/CtaA_family	PF02628|Cytochrome_oxidase_assembly_protein(8:327)	-	-	-	PTHR23289|CYTOCHROME_C_OXIDASE_ASSEMBLY_PROTEIN_COX15(3:331)	-	-	MF_01665|Heme_A_synthase_[ctaA].(3:337)	-	-	-	-	8	Bacteria	Pseudomonadota	Alphaproteobacteria	Rickettsiales	Rickettsiaceae	Rickettsia	Rickettsia_parkeri	Rickettsia_parkeri_str._Portsmouth
GCF_000284275.1_ASM28427v1	Complete_Genome	WP_015685718.1	1	2	K02259|heme_a_synthase_[EC:1.17.99.9]	360	-	IPR023754|Heme_A_synthase,_type_2;IPR003780|COX15/CtaA_family	PF02628|Cytochrome_oxidase_assembly_protein(15:335)	-	-	-	PTHR23289|CYTOCHROME_C_OXIDASE_ASSEMBLY_PROTEIN_COX15(8:346)	-	-	MF_01665|Heme_A_synthase_[ctaA].(11:344)	-	-	-	-	8	Bacteria	Pseudomonadota	Alphaproteobacteria	Hyphomicrobiales	Nitrobacteraceae	Bradyrhizobium	Bradyrhizobium_cosmicum	Bradyrhizobium_cosmicum
GCF_000284375.1_ASM28437v1	Complete_Genome	WP_014494811.1	1	2	K02259|heme_a_synthase_[EC:1.17.99.9]	358	-	IPR023754|Heme_A_synthase,_type_2;IPR003780|COX15/CtaA_family	PF02628|Cytochrome_oxidase_assembly_protein(15:333)	-	-	-	PTHR23289|CYTOCHROME_C_OXIDASE_ASSEMBLY_PROTEIN_COX15(10:344)	-	-	MF_01665|Heme_A_synthase_[ctaA].(11:342)	-	-	-	-	8	Bacteria	Pseudomonadota	Alphaproteobacteria	Hyphomicrobiales	Nitrobacteraceae	Bradyrhizobium	Bradyrhizobium_japonicum	Bradyrhizobium_japonicum_USDA_6
GCF_000284515.1_ASM28451v1	Complete_Genome	WP_014644283.1	2	1C	K02259|heme_a_synthase_[EC:1.17.99.9]	293	-	IPR003780|COX15/CtaA_family;IPR050450|COX15/CtaA_Heme_A_Synthase	PF02628|Cytochrome_oxidase_assembly_protein(3:274)	-	-	-	PTHR35457|HEME_A_SYNTHASE(2:274)	-	-	-	-	-	-	-	8	Bacteria	Bacillota	Bacilli	Bacillales	Bacillaceae	Halobacillus	Halobacillus_halophilus	Halobacillus_halophilus_DSM_2266
GCF_000285515.1_ASM28551v1	Scaffold	WP_010271226.1	2	1B	K02259|heme_a_synthase_[EC:1.17.99.9]	314	-	IPR003780|COX15/CtaA_family;IPR050450|COX15/CtaA_Heme_A_Synthase	PF02628|Cytochrome_oxidase_assembly_protein(13:54);PF02628|Cytochrome_oxidase_assembly_protein(58:301)	-	-	-	PTHR35457|HEME_A_SYNTHASE(10:308)	-	-	-	-	-	-	-	8	Bacteria	Bacillota	Bacilli	Bacillales	Paenibacillaceae	Paenibacillus	Paenibacillus_senegalensis	Paenibacillus_senegalensis_JC66
GCF_000285535.1_ASM28553v1	Scaffold	WP_010282777.1	2	1B	K02259|heme_a_synthase_[EC:1.17.99.9]	325	-	IPR023755|Heme_A_synthase,_type_1;-|-;IPR003780|COX15/CtaA_family;IPR050450|COX15/CtaA_Heme_A_Synthase	PF02628|Cytochrome_oxidase_assembly_protein(7:286)	-	-	-	PTHR35457|HEME_A_SYNTHASE(3:302)	-	-	MF_01664|Heme_A_synthase_[ctaA].(1:302)	-	-	-	mobidb-lite|consensus_disorder_prediction(313:325);mobidb-lite|consensus_disorder_prediction(304:325)	8	Bacteria	Bacillota	Bacilli	Bacillales	Bacillaceae	Bacillus	Bacillus_timonensis	Bacillus_timonensis
GCF_000286315.1_ASM28631v1	Contig	WP_019416077.1	2	1B	K02259|heme_a_synthase_[EC:1.17.99.9]	301	-	IPR023755|Heme_A_synthase,_type_1;IPR003780|COX15/CtaA_family;IPR050450|COX15/CtaA_Heme_A_Synthase	PF02628|Cytochrome_oxidase_assembly_protein(9:289)	-	-	-	PTHR35457|HEME_A_SYNTHASE(5:300)	-	-	MF_01664|Heme_A_synthase_[ctaA].(3:301)	-	-	-	-	8	Bacteria	Bacillota	Bacilli	Bacillales	Planococcaceae	Paenisporosarcina	Paenisporosarcina_sp.	Paenisporosarcina_sp._TG20
GCF_000286335.1_StaVit1.0	Contig	WP_016911327.1	2	1B	K02259|heme_a_synthase_[EC:1.17.99.9]	303	-	IPR023755|Heme_A_synthase,_type_1;IPR003780|COX15/CtaA_family;IPR050450|COX15/CtaA_Heme_A_Synthase	PF02628|Cytochrome_oxidase_assembly_protein(9:289)	-	-	-	PTHR35457|HEME_A_SYNTHASE(7:302)	-	-	MF_01664|Heme_A_synthase_[ctaA].(3:303)	-	-	-	-	8	Bacteria	Bacillota	Bacilli	Bacillales	Staphylococcaceae	Mammaliicoccus	Mammaliicoccus_vitulinus	Mammaliicoccus_vitulinus_F1028
GCF_000292225.1_ASM29222v1	Contig	WP_019460960.1	1	2	K02259|heme_a_synthase_[EC:1.17.99.9]	395	-	IPR003780|COX15/CtaA_family;IPR023754|Heme_A_synthase,_type_2;-|-	PF02628|Cytochrome_oxidase_assembly_protein(26:356)	-	-	-	PTHR23289|CYTOCHROME_C_OXIDASE_ASSEMBLY_PROTEIN_COX15(19:367)	-	-	MF_01665|Heme_A_synthase_[ctaA].(21:366)	-	-	-	mobidb-lite|consensus_disorder_prediction(366:395)	8	Bacteria	Pseudomonadota	Alphaproteobacteria	Rhodospirillales	Acetobacteraceae	Roseomonas	Roseomonas_sp.	Roseomonas_sp._B5
GCF_000292245.2_ASM29224v2	Contig	WP_003321087.1	2	1B	K02259|heme_a_synthase_[EC:1.17.99.9]	300	-	IPR023755|Heme_A_synthase,_type_1;IPR003780|COX15/CtaA_family;IPR050450|COX15/CtaA_Heme_A_Synthase	PF02628|Cytochrome_oxidase_assembly_protein(8:286)	-	-	-	PTHR35457|HEME_A_SYNTHASE(5:297)	-	-	MF_01664|Heme_A_synthase_[ctaA].(1:300)	-	-	-	-	8	Bacteria	Bacillota	Bacilli	Bacillales	Bacillaceae	Alkalihalobacillus	Alkalihalobacillus_alcalophilus	Alkalihalobacillus_alcalophilus_ATCC_27647_=_CGMCC_1.3604
GCF_000292525.1_ASM29252v1	Contig	WP_007626230.1	1	2	K02259|heme_a_synthase_[EC:1.17.99.9]	367	-	IPR023754|Heme_A_synthase,_type_2;IPR003780|COX15/CtaA_family	PF02628|Cytochrome_oxidase_assembly_protein(28:346)	-	-	-	PTHR23289|CYTOCHROME_C_OXIDASE_ASSEMBLY_PROTEIN_COX15(16:348)	-	-	MF_01665|Heme_A_synthase_[ctaA].(23:356)	-	-	-	-	8	Bacteria	Pseudomonadota	Alphaproteobacteria	Hyphomicrobiales	Rhizobiaceae	Rhizobium	Rhizobium_sp.	Rhizobium_sp._CCGE_510
GCF_000293195.2_ASM29319v2	Contig	WP_008831263.1	1	2	K02259|heme_a_synthase_[EC:1.17.99.9]	356	-	IPR023754|Heme_A_synthase,_type_2;IPR003780|COX15/CtaA_family	PF02628|Cytochrome_oxidase_assembly_protein(21:346)	-	-	-	PTHR23289|CYTOCHROME_C_OXIDASE_ASSEMBLY_PROTEIN_COX15(19:352)	-	-	MF_01665|Heme_A_synthase_[ctaA].(16:355)	-	-	-	-	8	Bacteria	Pseudomonadota	Alphaproteobacteria	Sphingomonadales	Sphingomonadaceae	Sphingomonas	Sphingomonas_sp.	Sphingomonas_sp._LH128
GCF_000293785.1_ASM29378v1	Contig	WP_008385527.1	1	2	K02259|heme_a_synthase_[EC:1.17.99.9]	357	-	IPR003780|COX15/CtaA_family;IPR023754|Heme_A_synthase,_type_2	PF02628|Cytochrome_oxidase_assembly_protein(11:332)	-	-	-	PTHR23289|CYTOCHROME_C_OXIDASE_ASSEMBLY_PROTEIN_COX15(6:348)	-	-	MF_01665|Heme_A_synthase_[ctaA].(6:341)	-	-	-	-	8	Bacteria	Pseudomonadota	Alphaproteobacteria	Rhodobacterales	Paracoccaceae	Rhodovulum	Rhodovulum_sp.	Rhodovulum_sp._PH10
GCF_000293845.2_ASM29384v2	Contig	WP_008517728.1	1	2	K02259|heme_a_synthase_[EC:1.17.99.9]	352	-	IPR023754|Heme_A_synthase,_type_2;IPR003780|COX15/CtaA_family	PF02628|Cytochrome_oxidase_assembly_protein(19:335)	-	-	-	PTHR23289|CYTOCHROME_C_OXIDASE_ASSEMBLY_PROTEIN_COX15(9:344)	-	-	MF_01665|Heme_A_synthase_[ctaA].(14:345)	-	-	-	-	8	Bacteria	Pseudomonadota	Alphaproteobacteria	Unclassified_Alphaproteobacteria	Unclassified_Alphaproteobacteria	Unclassified_Alphaproteobacteria	alpha_proteobacterium	alpha_proteobacterium_IMCC14465
GCF_000294465.1_ASM29446v1	Contig	WP_002507984.1	2	1C	K02259|heme_a_synthase_[EC:1.17.99.9]	302	-	IPR023755|Heme_A_synthase,_type_1;IPR003780|COX15/CtaA_family;IPR050450|COX15/CtaA_Heme_A_Synthase	PF02628|Cytochrome_oxidase_assembly_protein(56:287)	-	-	-	PTHR35457|HEME_A_SYNTHASE(5:298)	-	-	MF_01664|Heme_A_synthase_[ctaA].(3:302)	-	-	-	-	8	Bacteria	Bacillota	Bacilli	Bacillales	Staphylococcaceae	Staphylococcus	Staphylococcus_sp.	Staphylococcus_sp._OJ82
GCF_000294775.2_ASM29477v2	Complete_Genome	WP_019380973.1	2	1C	K02259|heme_a_synthase_[EC:1.17.99.9]	282	-	IPR003780|COX15/CtaA_family;IPR050450|COX15/CtaA_Heme_A_Synthase	PF02628|Cytochrome_oxidase_assembly_protein(47:267)	-	-	-	PTHR35457|HEME_A_SYNTHASE(7:274)	-	-	-	-	-	-	-	8	Bacteria	Bacillota	Bacilli	Bacillales	Bacillaceae	Cytobacillus	Cytobacillus_oceanisediminis	Cytobacillus_oceanisediminis_2691
GCF_000294775.2_ASM29477v2	Complete_Genome	WP_019381573.1	2	1B	K02259|heme_a_synthase_[EC:1.17.99.9]	303	-	IPR003780|COX15/CtaA_family;IPR050450|COX15/CtaA_Heme_A_Synthase	PF02628|Cytochrome_oxidase_assembly_protein(5:48);PF02628|Cytochrome_oxidase_assembly_protein(52:276)	-	-	-	PTHR35457|HEME_A_SYNTHASE(3:277)	-	-	-	-	-	-	-	8	Bacteria	Bacillota	Bacilli	Bacillales	Bacillaceae	Cytobacillus	Cytobacillus_oceanisediminis	Cytobacillus_oceanisediminis_2691
GCF_000294775.2_ASM29477v2	Complete_Genome	WP_019381687.1	2	1B	K02259|heme_a_synthase_[EC:1.17.99.9]	325	-	IPR023755|Heme_A_synthase,_type_1;IPR003780|COX15/CtaA_family;IPR050450|COX15/CtaA_Heme_A_Synthase	PF02628|Cytochrome_oxidase_assembly_protein(7:287)	-	-	-	PTHR35457|HEME_A_SYNTHASE(3:301)	-	-	MF_01664|Heme_A_synthase_[ctaA].(1:302)	-	-	-	-	8	Bacteria	Bacillota	Bacilli	Bacillales	Bacillaceae	Cytobacillus	Cytobacillus_oceanisediminis	Cytobacillus_oceanisediminis_2691
GCF_000295715.1_ASM29571v1	Contig	WP_002510872.1	2	1C	K02259|heme_a_synthase_[EC:1.17.99.9]	302	-	IPR023755|Heme_A_synthase,_type_1;IPR003780|COX15/CtaA_family;IPR050450|COX15/CtaA_Heme_A_Synthase	PF02628|Cytochrome_oxidase_assembly_protein(9:286)	-	-	-	PTHR35457|HEME_A_SYNTHASE(4:298)	-	-	MF_01664|Heme_A_synthase_[ctaA].(3:302)	-	-	-	-	8	Bacteria	Bacillota	Bacilli	Bacillales	Staphylococcaceae	Staphylococcus	Staphylococcus_arlettae	Staphylococcus_arlettae_CVD059
GCF_000295895.1_ASM29589v1	Contig	WP_008521976.1	1	2	K02259|heme_a_synthase_[EC:1.17.99.9]	367	-	IPR023754|Heme_A_synthase,_type_2;IPR003780|COX15/CtaA_family	PF02628|Cytochrome_oxidase_assembly_protein(28:346)	-	-	-	PTHR23289|CYTOCHROME_C_OXIDASE_ASSEMBLY_PROTEIN_COX15(14:348)	-	-	MF_01665|Heme_A_synthase_[ctaA].(23:356)	-	-	-	-	8	Bacteria	Pseudomonadota	Alphaproteobacteria	Hyphomicrobiales	Rhizobiaceae	Rhizobium	Rhizobium_sp.	Rhizobium_sp._Pop5
GCF_000295935.2_IndiAl02	Contig	WP_009034387.1	1	2	K02259|heme_a_synthase_[EC:1.17.99.9]	342	-	IPR023754|Heme_A_synthase,_type_2;IPR003780|COX15/CtaA_family	PF02628|Cytochrome_oxidase_assembly_protein(18:334)	-	-	-	PTHR23289|CYTOCHROME_C_OXIDASE_ASSEMBLY_PROTEIN_COX15(11:340)	-	-	MF_01665|Heme_A_synthase_[ctaA].(13:342)	-	-	-	-	8	Bacteria	Bacteroidota	Cytophagia	Cytophagales	Cyclobacteriaceae	Indibacter	Indibacter_alkaliphilus	Indibacter_alkaliphilus_LW1
GCF_000296215.2_ASM29621v2	Complete_Genome	WP_060736233.1	1	2	K02259|heme_a_synthase_[EC:1.17.99.9]	360	-	IPR023754|Heme_A_synthase,_type_2;IPR003780|COX15/CtaA_family	PF02628|Cytochrome_oxidase_assembly_protein(16:334)	-	-	-	PTHR23289|CYTOCHROME_C_OXIDASE_ASSEMBLY_PROTEIN_COX15(4:346)	-	-	MF_01665|Heme_A_synthase_[ctaA].(11:344)	-	-	-	-	8	Bacteria	Pseudomonadota	Alphaproteobacteria	Hyphomicrobiales	Nitrobacteraceae	Bradyrhizobium	Bradyrhizobium_sp.	Bradyrhizobium_sp._CCGE-LA001
GCF_000297255.1_ASM29725v1	Contig	WP_008479928.1	8	1B	K02257|heme_o_synthase_[EC:2.5.1.141]	552	-	IPR044878|UbiA_prenyltransferase_superfamily;IPR006369|Protohaem_IX_farnesyltransferase;-|-;IPR003780|COX15/CtaA_family;IPR000537|UbiA_prenyltransferase;IPR030470|UbiA_prenyltransferase_conserved_site	PF01040|UbiA_prenyltransferase_family(278:528);PF02628|Cytochrome_oxidase_assembly_protein(5:237)	cd13957|PT_UbiA_Cox10(267:537)	TIGR01473|heme_o_synthase(265:541);NF003349|heme_o_synthase(257:545)	G3DSA:1.10.357.140|UbiA_prenyltransferase(271:425)	PTHR43448|PROTOHEME_IX_FARNESYLTRANSFERASE,_MITOCHONDRIAL(262:541)	PS00943|UbiA_prenyltransferase_family_signature.(317:339)	G3DSA:1.10.357.140:FF:000001|Protoheme_IX_farnesyltransferase(270:424)	MF_00154|Protoheme_IX_farnesyltransferase_[cyoE].(262:543)	-	-	-	-	-	Bacteria	Thermomicrobiota	Thermomicrobia	Sphaerobacterales	Sphaerobacteraceae	Nitrolancea	Nitrolancea_hollandica	Nitrolancea_hollandica_Lb
GCF_000297255.1_ASM29725v1	Contig	WP_008481245.1	14	-	No_KO	138	-	IPR050450|COX15/CtaA_Heme_A_Synthase;IPR003780|COX15/CtaA_family	PF02628|Cytochrome_oxidase_assembly_protein(1:99)	-	-	-	PTHR35457|HEME_A_SYNTHASE(1:116)	-	-	-	-	-	-	-	-	Bacteria	Thermomicrobiota	Thermomicrobia	Sphaerobacterales	Sphaerobacteraceae	Nitrolancea	Nitrolancea_hollandica	Nitrolancea_hollandica_Lb
GCF_000297555.1_ASM29755v1	Contig	WP_017379315.1	2	1B	K02259|heme_a_synthase_[EC:1.17.99.9]	305	-	IPR023755|Heme_A_synthase,_type_1;IPR003780|COX15/CtaA_family;IPR050450|COX15/CtaA_Heme_A_Synthase	PF02628|Cytochrome_oxidase_assembly_protein(55:289)	-	-	-	PTHR35457|HEME_A_SYNTHASE(5:299)	-	-	MF_01664|Heme_A_synthase_[ctaA].(3:304)	-	-	-	-	8	Bacteria	Bacillota	Bacilli	Bacillales	Planococcaceae	Paenisporosarcina	Paenisporosarcina_sp.	Paenisporosarcina_sp._TG-14
GCF_000298075.1_ASM29807v1	Scaffold	WP_009384447.1	2	1C	K02259|heme_a_synthase_[EC:1.17.99.9]	305	-	IPR023755|Heme_A_synthase,_type_1;IPR003780|COX15/CtaA_family;IPR050450|COX15/CtaA_Heme_A_Synthase	PF02628|Cytochrome_oxidase_assembly_protein(9:286)	-	-	-	PTHR35457|HEME_A_SYNTHASE(5:301)	-	-	MF_01664|Heme_A_synthase_[ctaA].(3:302)	-	-	-	-	8	Bacteria	Bacillota	Bacilli	Bacillales	Staphylococcaceae	Staphylococcus	Staphylococcus_massiliensis	Staphylococcus_massiliensis_CCUG_55927
GCF_000298255.1_ASM29825v1	Contig	WP_008403443.1	2	1B	K02259|heme_a_synthase_[EC:1.17.99.9]	303	-	IPR023755|Heme_A_synthase,_type_1;IPR003780|COX15/CtaA_family;IPR050450|COX15/CtaA_Heme_A_Synthase	PF02628|Cytochrome_oxidase_assembly_protein(11:292)	-	-	-	PTHR35457|HEME_A_SYNTHASE(7:302)	-	-	MF_01664|Heme_A_synthase_[ctaA].(5:303)	-	-	-	-	8	Bacteria	Bacillota	Bacilli	Bacillales	Planococcaceae	Solibacillus	Solibacillus_isronensis	Solibacillus_isronensis_B3W22
GCF_000299035.1_ASM29903v1	Scaffold	WP_017151142.1	2	1B	K02259|heme_a_synthase_[EC:1.17.99.9]	309	-	IPR023755|Heme_A_synthase,_type_1;IPR003780|COX15/CtaA_family;IPR050450|COX15/CtaA_Heme_A_Synthase	PF02628|Cytochrome_oxidase_assembly_protein(7:286)	-	-	-	PTHR35457|HEME_A_SYNTHASE(3:301)	-	-	MF_01664|Heme_A_synthase_[ctaA].(1:301)	-	-	-	-	8	Bacteria	Bacillota	Bacilli	Bacillales	Bacillaceae	Bacillus	Bacillus_bingmayongensis	Bacillus_bingmayongensis
GCF_000299095.1_ASM29909v1	Complete_Genome	WP_014953279.1	1	2	K02259|heme_a_synthase_[EC:1.17.99.9]	336	-	IPR023754|Heme_A_synthase,_type_2;IPR003780|COX15/CtaA_family	PF02628|Cytochrome_oxidase_assembly_protein(14:327)	-	-	-	PTHR23289|CYTOCHROME_C_OXIDASE_ASSEMBLY_PROTEIN_COX15(5:330)	-	-	MF_01665|Heme_A_synthase_[ctaA].(9:335)	-	-	-	-	8	Bacteria	Pseudomonadota	Alphaproteobacteria	Pelagibacterales	Pelagibacteraceae	Unclassified_Pelagibacteraceae	alpha_proteobacterium	alpha_proteobacterium_HIMB5
GCF_000299115.1_ASM29911v1	Complete_Genome	WP_014954918.1	1	2	K02259|heme_a_synthase_[EC:1.17.99.9]	341	-	IPR023754|Heme_A_synthase,_type_2;IPR003780|COX15/CtaA_family	PF02628|Cytochrome_oxidase_assembly_protein(11:329)	-	-	-	PTHR23289|CYTOCHROME_C_OXIDASE_ASSEMBLY_PROTEIN_COX15(4:334)	-	-	MF_01665|Heme_A_synthase_[ctaA].(6:339)	-	-	-	-	8	Bacteria	Pseudomonadota	Alphaproteobacteria	Pelagibacterales	Pelagibacteraceae	Unclassified_Pelagibacteraceae	alpha_proteobacterium	alpha_proteobacterium_HIMB59
GCF_000299365.1_ASM29936v1	Complete_Genome	WP_014962454.1	6	1A	K02259|heme_a_synthase_[EC:1.17.99.9]	147	-	IPR050450|COX15/CtaA_Heme_A_Synthase;IPR003780|COX15/CtaA_family	PF02628|Cytochrome_oxidase_assembly_protein(47:137)	-	-	-	PTHR35457|HEME_A_SYNTHASE(3:137)	-	-	-	-	-	-	-	4	Archaea	Nitrososphaerota	Unclassified_Nitrososphaerota	Nitrosopumilales	Nitrosopumilaceae	Nitrosopumilus	Candidatus_Nitrosopumilus_koreensis	Candidatus_Nitrosopumilus_koreensis_AR1
GCF_000299415.1_ASM29941v1	Contig	WP_031277393.1	1	2	K02259|heme_a_synthase_[EC:1.17.99.9]	335	-	IPR023754|Heme_A_synthase,_type_2;IPR003780|COX15/CtaA_family	PF02628|Cytochrome_oxidase_assembly_protein(3:319)	-	-	-	PTHR23289|CYTOCHROME_C_OXIDASE_ASSEMBLY_PROTEIN_COX15(2:323)	-	-	MF_01665|Heme_A_synthase_[ctaA].(1:328)	-	-	-	-	8	Bacteria	Actinomycetota	Acidimicrobiia	Acidimicrobiales	Microthrixaceae	Candidatus_Microthrix	Candidatus_Microthrix_parvicella	Candidatus_Microthrix_parvicella_Bio17-1
GCF_000299415.1_ASM29941v1	Contig	WP_020379242.1	4	1C	K02259|heme_a_synthase_[EC:1.17.99.9]	350	-	IPR050450|COX15/CtaA_Heme_A_Synthase;IPR003780|COX15/CtaA_family;-|-	PF02628|Cytochrome_oxidase_assembly_protein(56:93);PF02628|Cytochrome_oxidase_assembly_protein(106:327)	-	-	-	PTHR35457|HEME_A_SYNTHASE(48:333)	-	-	-	-	-	-	mobidb-lite|consensus_disorder_prediction(12:22);mobidb-lite|consensus_disorder_prediction(1:36)	8	Bacteria	Actinomycetota	Acidimicrobiia	Acidimicrobiales	Microthrixaceae	Candidatus_Microthrix	Candidatus_Microthrix_parvicella	Candidatus_Microthrix_parvicella_Bio17-1
GCF_000299435.1_ASM29943v1	Complete_Genome	WP_014970794.1	2	1B	K02259|heme_a_synthase_[EC:1.17.99.9]	313	-	IPR023755|Heme_A_synthase,_type_1;IPR003780|COX15/CtaA_family;IPR050450|COX15/CtaA_Heme_A_Synthase	PF02628|Cytochrome_oxidase_assembly_protein(9:278)	-	-	-	PTHR35457|HEME_A_SYNTHASE(3:293)	-	-	MF_01664|Heme_A_synthase_[ctaA].(1:294)	-	-	-	-	8	Bacteria	Bacillota	Bacilli	Bacillales	Unclassified_Bacillales	Exiguobacterium	Exiguobacterium_antarcticum	Exiguobacterium_antarcticum_B7
GCF_000299575.1_ASM29957v1	Contig	WP_007427521.1	1	2	K02259|heme_a_synthase_[EC:1.17.99.9]	379	-	IPR023754|Heme_A_synthase,_type_2;IPR054616|Heme_A_synthase,_rhodobacterales;IPR003780|COX15/CtaA_family	PF02628|Cytochrome_oxidase_assembly_protein(37:360)	-	NF045570|heme_A_synthase(1:376)	-	PTHR23289|CYTOCHROME_C_OXIDASE_ASSEMBLY_PROTEIN_COX15(30:371)	-	-	MF_01665|Heme_A_synthase_[ctaA].(32:370)	-	-	-	-	8	Bacteria	Pseudomonadota	Alphaproteobacteria	Rhodobacterales	Roseobacteraceae	Oceaniovalibus	Oceaniovalibus_guishaninsula	Oceaniovalibus_guishaninsula_JLT2003
GCF_000299935.1_ASM29993v1	Contig	WP_008943971.1	1	2	K02259|heme_a_synthase_[EC:1.17.99.9]	354	-	IPR023754|Heme_A_synthase,_type_2;IPR003780|COX15/CtaA_family	PF02628|Cytochrome_oxidase_assembly_protein(22:343)	-	-	-	PTHR23289|CYTOCHROME_C_OXIDASE_ASSEMBLY_PROTEIN_COX15(11:353)	-	-	MF_01665|Heme_A_synthase_[ctaA].(17:353)	-	-	-	-	8	Bacteria	Pseudomonadota	Alphaproteobacteria	Rhodospirillales	Thalassobaculaceae	Oceanibaculum	Oceanibaculum_indicum	Oceanibaculum_indicum_P24
GCF_000300095.1_ASM30009v1	Complete_Genome	WP_015001527.1	3	1B	K02259|heme_a_synthase_[EC:1.17.99.9]	369	-	IPR050450|COX15/CtaA_Heme_A_Synthase;IPR003780|COX15/CtaA_family	PF02628|Cytochrome_oxidase_assembly_protein(32:345)	-	-	-	PTHR35457|HEME_A_SYNTHASE(25:355)	-	-	-	-	-	-	-	9	Bacteria	Pseudomonadota	Betaproteobacteria	Burkholderiales	Burkholderiaceae	Paraburkholderia	Paraburkholderia_phenoliruptrix	Paraburkholderia_phenoliruptrix_BR3459a
GCF_000300235.2_ASM30023v2	Complete_Genome	WP_007091174.1	1	2	K02259|heme_a_synthase_[EC:1.17.99.9]	332	-	IPR003780|COX15/CtaA_family;IPR023754|Heme_A_synthase,_type_2	PF02628|Cytochrome_oxidase_assembly_protein(2:316)	-	-	-	PTHR23289|CYTOCHROME_C_OXIDASE_ASSEMBLY_PROTEIN_COX15(1:324)	-	-	MF_01665|Heme_A_synthase_[ctaA].(1:326)	-	-	-	-	8	Bacteria	Pseudomonadota	Alphaproteobacteria	Rhodospirillales	Thalassospiraceae	Thalassospira	Thalassospira_xiamenensis	Thalassospira_xiamenensis_M-5_=_DSM_17429
GCF_000300275.1_ASM30027v1	Contig	WP_008891571.1	1	2	K02259|heme_a_synthase_[EC:1.17.99.9]	351	-	IPR023754|Heme_A_synthase,_type_2;IPR003780|COX15/CtaA_family	PF02628|Cytochrome_oxidase_assembly_protein(24:340)	-	-	-	PTHR23289|CYTOCHROME_C_OXIDASE_ASSEMBLY_PROTEIN_COX15(8:348)	-	-	MF_01665|Heme_A_synthase_[ctaA].(20:350)	-	-	-	-	8	Bacteria	Pseudomonadota	Alphaproteobacteria	Rhodospirillales	Thalassospiraceae	Thalassospira	Thalassospira_profundimaris	Thalassospira_profundimaris_WP0211
GCF_000300335.1_ASM30033v1	Contig	WP_008594156.1	1	2	K02259|heme_a_synthase_[EC:1.17.99.9]	373	-	IPR003780|COX15/CtaA_family;IPR023754|Heme_A_synthase,_type_2	PF02628|Cytochrome_oxidase_assembly_protein(32:348)	-	-	-	PTHR23289|CYTOCHROME_C_OXIDASE_ASSEMBLY_PROTEIN_COX15(18:355)	-	-	MF_01665|Heme_A_synthase_[ctaA].(27:359)	-	-	-	-	8	Bacteria	Pseudomonadota	Alphaproteobacteria	Hyphomicrobiales	Phyllobacteriaceae	Nitratireductor	Nitratireductor_pacificus	Nitratireductor_pacificus_pht-3B
GCF_000300515.1_ASM30051v1	Contig	WP_009450145.1	1	2	K02259|heme_a_synthase_[EC:1.17.99.9]	374	-	IPR003780|COX15/CtaA_family;IPR023754|Heme_A_synthase,_type_2	PF02628|Cytochrome_oxidase_assembly_protein(30:347)	-	-	-	PTHR23289|CYTOCHROME_C_OXIDASE_ASSEMBLY_PROTEIN_COX15(23:351)	-	-	MF_01665|Heme_A_synthase_[ctaA].(26:358)	-	-	-	-	8	Bacteria	Pseudomonadota	Alphaproteobacteria	Hyphomicrobiales	Phyllobacteriaceae	Nitratireductor	Nitratireductor_indicus	Nitratireductor_indicus_C115
GCF_000300855.1_ASM30085v1	Contig	WP_006727535.1	1	2	K02259|heme_a_synthase_[EC:1.17.99.9]	367	-	IPR023754|Heme_A_synthase,_type_2;IPR003780|COX15/CtaA_family	PF02628|Cytochrome_oxidase_assembly_protein(27:346)	-	-	-	PTHR23289|CYTOCHROME_C_OXIDASE_ASSEMBLY_PROTEIN_COX15(20:353)	-	-	MF_01665|Heme_A_synthase_[ctaA].(23:356)	-	-	-	-	8	Bacteria	Pseudomonadota	Alphaproteobacteria	Hyphomicrobiales	Rhizobiaceae	Agrobacterium	Agrobacterium_albertimagni	Agrobacterium_albertimagni_AOL15
GCF_000302535.1_ASM30253v1	Complete_Genome	WP_015015497.1	3	1B	K02259|heme_a_synthase_[EC:1.17.99.9]	394	-	IPR050450|COX15/CtaA_Heme_A_Synthase;IPR003780|COX15/CtaA_family	PF02628|Cytochrome_oxidase_assembly_protein(47:367)	-	-	-	PTHR35457|HEME_A_SYNTHASE(41:379)	-	-	-	-	-	-	-	9	Bacteria	Pseudomonadota	Betaproteobacteria	Burkholderiales	Comamonadaceae	Acidovorax	Acidovorax_sp.	Acidovorax_sp._KKS102
GCF_000303155.1_ASM30315v1	Complete_Genome	WP_015020023.1	6	1A	K02259|heme_a_synthase_[EC:1.17.99.9]	148	-	IPR050450|COX15/CtaA_Heme_A_Synthase;IPR003780|COX15/CtaA_family	PF02628|Cytochrome_oxidase_assembly_protein(48:139)	-	-	-	PTHR35457|HEME_A_SYNTHASE(3:137)	-	-	-	-	-	-	-	4	Archaea	Nitrososphaerota	Nitrososphaeria	Nitrososphaerales	Nitrososphaeraceae	Nitrososphaera	Candidatus_Nitrososphaera_gargensis	Candidatus_Nitrososphaera_gargensis_Ga9.2
GCF_000304275.1_gls454017v1.0	Contig	WP_004784548.1	2	1B	K02259|heme_a_synthase_[EC:1.17.99.9]	293	-	IPR003780|COX15/CtaA_family;IPR050450|COX15/CtaA_Heme_A_Synthase	PF02628|Cytochrome_oxidase_assembly_protein(5:277)	-	-	-	PTHR35457|HEME_A_SYNTHASE(3:290)	-	-	-	-	-	-	-	8	Bacteria	Spirochaetota	Spirochaetia	Leptospirales	Leptospiraceae	Leptospira	Leptospira_meyeri	Leptospira_meyeri_serovar_Hardjo_str._Went_5
GCF_000304315.1_Msp_SC2	Complete_Genome	WP_014892959.1	1	2	K02259|heme_a_synthase_[EC:1.17.99.9]	370	-	IPR023754|Heme_A_synthase,_type_2;IPR003780|COX15/CtaA_family	PF02628|Cytochrome_oxidase_assembly_protein(28:356)	-	-	-	PTHR23289|CYTOCHROME_C_OXIDASE_ASSEMBLY_PROTEIN_COX15(20:363)	-	-	MF_01665|Heme_A_synthase_[ctaA].(23:366)	-	-	-	-	8	Bacteria	Pseudomonadota	Alphaproteobacteria	Hyphomicrobiales	Methylocystaceae	Methylocystis	Methylocystis_sp.	Methylocystis_sp._SC2
GCF_000305495.1_BacPsy2.0	Contig	WP_040375473.1	2	1B	K02259|heme_a_synthase_[EC:1.17.99.9]	318	-	IPR023755|Heme_A_synthase,_type_1;IPR003780|COX15/CtaA_family;IPR050450|COX15/CtaA_Heme_A_Synthase	PF02628|Cytochrome_oxidase_assembly_protein(7:287)	-	-	-	PTHR35457|HEME_A_SYNTHASE(3:302)	-	-	MF_01664|Heme_A_synthase_[ctaA].(1:302)	-	-	-	-	8	Bacteria	Bacillota	Bacilli	Bacillales	Bacillaceae	Peribacillus	Peribacillus_psychrosaccharolyticus	Peribacillus_psychrosaccharolyticus_ATCC_23296
GCF_000305785.2_ASM30578v2	Complete_Genome	WP_016389322.1	1	2	K02259|heme_a_synthase_[EC:1.17.99.9]	353	-	IPR023754|Heme_A_synthase,_type_2;IPR003780|COX15/CtaA_family	PF02628|Cytochrome_oxidase_assembly_protein(15:327)	-	-	-	PTHR23289|CYTOCHROME_C_OXIDASE_ASSEMBLY_PROTEIN_COX15(11:333)	-	-	MF_01665|Heme_A_synthase_[ctaA].(10:337)	-	-	-	-	8	Bacteria	Pseudomonadota	Gammaproteobacteria	Cellvibrionales	Cellvibrionaceae	Simiduia	Simiduia_agarivorans	Simiduia_agarivorans_SA1_=_DSM_21679
GCF_000306035.1_ASM30603v1	Scaffold	WP_008494917.1	1	2	K02259|heme_a_synthase_[EC:1.17.99.9]	348	-	IPR003780|COX15/CtaA_family;IPR023754|Heme_A_synthase,_type_2	PF02628|Cytochrome_oxidase_assembly_protein(9:326)	-	-	-	PTHR23289|CYTOCHROME_C_OXIDASE_ASSEMBLY_PROTEIN_COX15(3:337)	-	-	-	-	-	-	-	7	Bacteria	Pseudomonadota	Alphaproteobacteria	Rhodospirillales	Acetobacteraceae	Acidocella	Acidocella_sp.	Acidocella_sp._MX-AZ02
GCF_000306035.1_ASM30603v1	Scaffold	WP_051060364.1	1	2	K02259|heme_a_synthase_[EC:1.17.99.9]	356	-	IPR023754|Heme_A_synthase,_type_2;IPR003780|COX15/CtaA_family	PF02628|Cytochrome_oxidase_assembly_protein(26:338)	-	-	-	PTHR23289|CYTOCHROME_C_OXIDASE_ASSEMBLY_PROTEIN_COX15(18:350)	-	-	-	-	-	-	-	8	Bacteria	Pseudomonadota	Alphaproteobacteria	Rhodospirillales	Acetobacteraceae	Acidocella	Acidocella_sp.	Acidocella_sp._MX-AZ02
GCF_000306115.2_gls454061v02	Contig	WP_016546529.1	3	1B	K02259|heme_a_synthase_[EC:1.17.99.9]	312	-	IPR050450|COX15/CtaA_Heme_A_Synthase;IPR003780|COX15/CtaA_family	PF02628|Cytochrome_oxidase_assembly_protein(55:294);PF02628|Cytochrome_oxidase_assembly_protein(14:54)	-	-	-	PTHR35457|HEME_A_SYNTHASE(6:309)	-	-	-	-	-	-	-	8	Bacteria	Spirochaetota	Spirochaetia	Leptospirales	Leptospiraceae	Leptospira	Leptospira_wolffii	Leptospira_wolffii_serovar_Khorat_str._Khorat-H2
GCF_000306235.2_gls454058v2.0	Contig	WP_016550696.1	3	1B	K02259|heme_a_synthase_[EC:1.17.99.9]	312	-	IPR050450|COX15/CtaA_Heme_A_Synthase;IPR003780|COX15/CtaA_family	PF02628|Cytochrome_oxidase_assembly_protein(15:295)	-	-	-	PTHR35457|HEME_A_SYNTHASE(6:310)	-	-	-	-	-	-	-	8	Bacteria	Spirochaetota	Spirochaetia	Leptospirales	Leptospiraceae	Leptospira	Leptospira_fainei	Leptospira_fainei_serovar_Hurstbridge_str._BUT_6
GCF_000306255.2_gls454059v02	Contig	WP_017215167.1	2	1B	K02259|heme_a_synthase_[EC:1.17.99.9]	315	-	IPR003780|COX15/CtaA_family;IPR050450|COX15/CtaA_Heme_A_Synthase	PF02628|Cytochrome_oxidase_assembly_protein(58:295);PF02628|Cytochrome_oxidase_assembly_protein(18:57)	-	-	-	PTHR35457|HEME_A_SYNTHASE(1:312)	-	-	-	-	-	-	-	8	Bacteria	Spirochaetota	Spirochaetia	Leptospirales	Leptospiraceae	Leptospira	Leptospira_noguchii	Leptospira_noguchii_serovar_Panama_str._CZ214
GCF_000306435.1_gls454068v2.0	Contig	WP_026053580.1	2	1B	K02259|heme_a_synthase_[EC:1.17.99.9]	317	-	IPR003780|COX15/CtaA_family;IPR050450|COX15/CtaA_Heme_A_Synthase	PF02628|Cytochrome_oxidase_assembly_protein(18:56);PF02628|Cytochrome_oxidase_assembly_protein(58:295)	-	-	-	PTHR35457|HEME_A_SYNTHASE(1:306)	-	-	-	-	-	-	-	8	Bacteria	Spirochaetota	Spirochaetia	Leptospirales	Leptospiraceae	Leptospira	Leptospira_sp.	Leptospira_sp._Fiocruz_LV3954
GCF_000306675.2_ASM30667v3	Complete_Genome	WP_002746023.1	2	1B	K02259|heme_a_synthase_[EC:1.17.99.9]	317	-	IPR003780|COX15/CtaA_family;IPR050450|COX15/CtaA_Heme_A_Synthase	PF02628|Cytochrome_oxidase_assembly_protein(58:295);PF02628|Cytochrome_oxidase_assembly_protein(18:57)	-	-	-	PTHR35457|HEME_A_SYNTHASE(1:304)	-	-	-	-	-	-	-	8	Bacteria	Spirochaetota	Spirochaetia	Leptospirales	Leptospiraceae	Leptospira	Leptospira_mayottensis	Leptospira_mayottensis_200901116
GCF_000306885.1_ASM30688v1	Complete_Genome	WP_083848110.1	1	2	K02259|heme_a_synthase_[EC:1.17.99.9]	424	-	IPR003780|COX15/CtaA_family;IPR014070|Wolbachia_palindromic_element_(WPE);IPR023754|Heme_A_synthase,_type_2	PF02628|Cytochrome_oxidase_assembly_protein(11:181);PF02628|Cytochrome_oxidase_assembly_protein(273:401)	-	TIGR02697|Wolbachia_palindromic_element_WPE_insertion_domain(205:240)	-	PTHR23289|CYTOCHROME_C_OXIDASE_ASSEMBLY_PROTEIN_COX15(3:178)	-	-	MF_01665|Heme_A_synthase_[ctaA].(6:413)	-	-	-	-	8	Bacteria	Pseudomonadota	Alphaproteobacteria	Rickettsiales	Anaplasmataceae	Wolbachia	Wolbachia_endosymbiont	Wolbachia_endosymbiont_of_Onchocerca_ochengi
GCF_000307675.1_PaenICGEB1.0	Contig	WP_013372916.1	2	1C	K02259|heme_a_synthase_[EC:1.17.99.9]	310	-	IPR003780|COX15/CtaA_family;IPR050450|COX15/CtaA_Heme_A_Synthase	PF02628|Cytochrome_oxidase_assembly_protein(13:284)	-	-	-	PTHR35457|HEME_A_SYNTHASE(4:298)	-	-	-	-	-	-	-	8	Bacteria	Bacillota	Bacilli	Bacillales	Paenibacillaceae	Paenibacillus	Paenibacillus_sp.	Paenibacillus_sp._ICGEB2008
GCF_000307855.1_BAZO1.0	Contig	WP_003329993.1	2	1B	K02259|heme_a_synthase_[EC:1.17.99.9]	310	-	IPR023755|Heme_A_synthase,_type_1;IPR003780|COX15/CtaA_family;IPR050450|COX15/CtaA_Heme_A_Synthase	PF02628|Cytochrome_oxidase_assembly_protein(54:288)	-	-	-	PTHR35457|HEME_A_SYNTHASE(3:302)	-	-	MF_01664|Heme_A_synthase_[ctaA].(1:303)	-	-	-	-	8	Bacteria	Bacillota	Bacilli	Bacillales	Bacillaceae	Schinkia	Schinkia_azotoformans	Schinkia_azotoformans_LMG_9581
GCF_000307875.1_BABA1.0	Contig	WP_007086225.1	2	1B	K02259|heme_a_synthase_[EC:1.17.99.9]	302	-	IPR023755|Heme_A_synthase,_type_1;IPR003780|COX15/CtaA_family;IPR050450|COX15/CtaA_Heme_A_Synthase	PF02628|Cytochrome_oxidase_assembly_protein(7:287)	-	-	-	PTHR35457|HEME_A_SYNTHASE(3:300)	-	-	MF_01664|Heme_A_synthase_[ctaA].(1:302)	-	-	-	-	8	Bacteria	Bacillota	Bacilli	Bacillales	Bacillaceae	Neobacillus	Neobacillus_bataviensis	Neobacillus_bataviensis_LMG_21833
GCF_000308295.2_Ab_34632	Scaffold	WP_040425434.1	1	2	K02259|heme_a_synthase_[EC:1.17.99.9]	366	-	IPR003780|COX15/CtaA_family;IPR023754|Heme_A_synthase,_type_2	PF02628|Cytochrome_oxidase_assembly_protein(20:339)	-	-	-	PTHR23289|CYTOCHROME_C_OXIDASE_ASSEMBLY_PROTEIN_COX15(10:346)	-	-	MF_01665|Heme_A_synthase_[ctaA].(15:349)	-	-	-	-	8	Bacteria	Pseudomonadota	Alphaproteobacteria	Hyphomicrobiales	Nitrobacteraceae	Afipia	Afipia_birgiae	Afipia_birgiae_34632
GCF_000309075.1_ASM30907v1	Contig	WP_019230934.1	1	2	K02259|heme_a_synthase_[EC:1.17.99.9]	366	-	IPR023754|Heme_A_synthase,_type_2;IPR003780|COX15/CtaA_family	PF02628|Cytochrome_oxidase_assembly_protein(8:356)	-	-	-	PTHR23289|CYTOCHROME_C_OXIDASE_ASSEMBLY_PROTEIN_COX15(6:364)	-	-	MF_01665|Heme_A_synthase_[ctaA].(3:366)	-	-	-	-	8	Bacteria	Pseudomonadota	Alphaproteobacteria	Rickettsiales	Rickettsiaceae	Occidentia	Occidentia_massiliensis	Occidentia_massiliensis
GCF_000309525.1_WBUNB001ver01	Contig	WP_017560416.1	2	1B	K02259|heme_a_synthase_[EC:1.17.99.9]	311	-	IPR023755|Heme_A_synthase,_type_1;IPR003780|COX15/CtaA_family;IPR050450|COX15/CtaA_Heme_A_Synthase	PF02628|Cytochrome_oxidase_assembly_protein(7:286)	-	-	-	PTHR35457|HEME_A_SYNTHASE(3:301)	-	-	MF_01664|Heme_A_synthase_[ctaA].(1:301)	-	-	-	-	8	Bacteria	Bacillota	Bacilli	Bacillales	Bacillaceae	Bacillus	Bacillus_sp.	Bacillus_sp._WBUNB001
GCF_000309885.1_ASM30988v1	Complete_Genome	WP_016328323.1	8	1C	K02257|heme_o_synthase_[EC:2.5.1.141]	605	-	IPR044878|UbiA_prenyltransferase_superfamily;IPR006369|Protohaem_IX_farnesyltransferase;-|-;IPR003780|COX15/CtaA_family;IPR000537|UbiA_prenyltransferase	PF01040|UbiA_prenyltransferase_family(339:588);PF02628|Cytochrome_oxidase_assembly_protein(9:291)	cd13957|PT_UbiA_Cox10(328:597)	NF003349|heme_o_synthase(318:604);TIGR01473|heme_o_synthase(325:602)	G3DSA:1.10.357.140|UbiA_prenyltransferase(332:482)	PTHR43448|PROTOHEME_IX_FARNESYLTRANSFERASE,_MITOCHONDRIAL(324:602)	-	G3DSA:1.10.357.140:FF:000001|Protoheme_IX_farnesyltransferase(331:485)	MF_00154|Protoheme_IX_farnesyltransferase_[cyoE].(323:604)	-	-	-	-	-	Bacteria	Deinococcota	Deinococci	Thermales	Thermaceae	Thermus	Thermus_oshimai	Thermus_oshimai_JL-2
GCF_000311725.1_ASM31172v1	Scaffold	WP_019152929.1	2	1B	K02259|heme_a_synthase_[EC:1.17.99.9]	316	-	IPR023755|Heme_A_synthase,_type_1;IPR003780|COX15/CtaA_family;IPR050450|COX15/CtaA_Heme_A_Synthase	PF02628|Cytochrome_oxidase_assembly_protein(7:287)	-	-	-	PTHR35457|HEME_A_SYNTHASE(4:301)	-	-	MF_01664|Heme_A_synthase_[ctaA].(1:302)	-	-	-	-	8	Bacteria	Bacillota	Bacilli	Bacillales	Bacillaceae	Robertmurraya	Robertmurraya_massiliosenegalensis	Robertmurraya_massiliosenegalensis_JC6
GCF_000311785.1_ASM31178v1	Scaffold	WP_019121294.1	2	1B	K02259|heme_a_synthase_[EC:1.17.99.9]	319	-	IPR023755|Heme_A_synthase,_type_1;IPR003780|COX15/CtaA_family;IPR050450|COX15/CtaA_Heme_A_Synthase	PF02628|Cytochrome_oxidase_assembly_protein(53:286)	-	-	-	PTHR35457|HEME_A_SYNTHASE(5:302)	-	-	MF_01664|Heme_A_synthase_[ctaA].(1:301)	-	-	-	-	8	Bacteria	Bacillota	Bacilli	Bacillales	Paenibacillaceae	Brevibacillus	Brevibacillus_massiliensis	Brevibacillus_massiliensis
GCF_000312105.1_ASM31210v1	Scaffold	WP_019145616.1	4	1C	K02259|heme_a_synthase_[EC:1.17.99.9]	299	-	IPR050450|COX15/CtaA_Heme_A_Synthase;IPR003780|COX15/CtaA_family	PF02628|Cytochrome_oxidase_assembly_protein(67:188);PF02628|Cytochrome_oxidase_assembly_protein(18:58)	-	-	-	PTHR35457|HEME_A_SYNTHASE(15:284)	-	-	-	-	-	-	-	8	Bacteria	Actinomycetota	Actinomycetes	Propionibacteriales	Nocardioidaceae	Aeromicrobium	Aeromicrobium_massiliense	Aeromicrobium_massiliense_JC14
GCF_000312385.1_ASM31238v1	Scaffold	WP_040768781.1	4	1C	K02259|heme_a_synthase_[EC:1.17.99.9]	326	-	IPR050450|COX15/CtaA_Heme_A_Synthase;IPR003780|COX15/CtaA_family	PF02628|Cytochrome_oxidase_assembly_protein(25:300)	-	-	-	PTHR35457|HEME_A_SYNTHASE(18:312)	-	-	-	-	-	-	-	8	Bacteria	Actinomycetota	Actinomycetes	Mycobacteriales	Tsukamurellaceae	Tsukamurella	Tsukamurella_sp.	Tsukamurella_sp._1534
GCF_000312425.1_ASM31242v1	Scaffold	WP_020697593.1	1	2	K02259|heme_a_synthase_[EC:1.17.99.9]	340	-	IPR023754|Heme_A_synthase,_type_2;IPR003780|COX15/CtaA_family	PF02628|Cytochrome_oxidase_assembly_protein(10:319)	-	-	-	PTHR23289|CYTOCHROME_C_OXIDASE_ASSEMBLY_PROTEIN_COX15(7:336)	-	-	MF_01665|Heme_A_synthase_[ctaA].(5:329)	-	-	-	-	8	Bacteria	Pseudomonadota	Alphaproteobacteria	Hyphomicrobiales	Reyranellaceae	Reyranella	Reyranella_massiliensis	Reyranella_massiliensis_521
GCF_000312525.1_ASM31252v1	Scaffold	WP_034986888.1	1	2	K02259|heme_a_synthase_[EC:1.17.99.9]	363	-	IPR003780|COX15/CtaA_family;IPR023754|Heme_A_synthase,_type_2	PF02628|Cytochrome_oxidase_assembly_protein(29:347)	-	-	-	PTHR23289|CYTOCHROME_C_OXIDASE_ASSEMBLY_PROTEIN_COX15(17:353)	-	-	MF_01665|Heme_A_synthase_[ctaA].(24:358)	-	-	-	-	8	Bacteria	Pseudomonadota	Alphaproteobacteria	Hyphomicrobiales	Bartonellaceae	Bartonella	Bartonella_florencae	Bartonella_florencae
GCF_000312545.1_ASM31254v1	Scaffold	WP_034989395.1	1	2	K02259|heme_a_synthase_[EC:1.17.99.9]	363	-	IPR023754|Heme_A_synthase,_type_2;IPR003780|COX15/CtaA_family	PF02628|Cytochrome_oxidase_assembly_protein(29:347)	-	-	-	PTHR23289|CYTOCHROME_C_OXIDASE_ASSEMBLY_PROTEIN_COX15(18:355)	-	-	MF_01665|Heme_A_synthase_[ctaA].(24:358)	-	-	-	-	8	Bacteria	Pseudomonadota	Alphaproteobacteria	Hyphomicrobiales	Bartonellaceae	Bartonella	Bartonella_senegalensis	Bartonella_senegalensis_OS02
GCF_000312565.1_ASM31256v2	Contig	WP_019222600.1	1	2	K02259|heme_a_synthase_[EC:1.17.99.9]	361	-	IPR023754|Heme_A_synthase,_type_2;IPR003780|COX15/CtaA_family	PF02628|Cytochrome_oxidase_assembly_protein(26:345)	-	-	-	PTHR23289|CYTOCHROME_C_OXIDASE_ASSEMBLY_PROTEIN_COX15(18:352)	-	-	MF_01665|Heme_A_synthase_[ctaA].(22:356)	-	-	-	-	8	Bacteria	Pseudomonadota	Alphaproteobacteria	Hyphomicrobiales	Bartonellaceae	Bartonella	Bartonella_rattaustraliani	Bartonella_rattaustraliani_AUST/NH4
GCF_000312585.1_ASM31258v1	Scaffold	WP_039759175.1	1	2	K02259|heme_a_synthase_[EC:1.17.99.9]	363	-	IPR023754|Heme_A_synthase,_type_2;IPR003780|COX15/CtaA_family	PF02628|Cytochrome_oxidase_assembly_protein(29:348)	-	-	-	PTHR23289|CYTOCHROME_C_OXIDASE_ASSEMBLY_PROTEIN_COX15(17:355)	-	-	MF_01665|Heme_A_synthase_[ctaA].(24:358)	-	-	-	-	8	Bacteria	Pseudomonadota	Alphaproteobacteria	Hyphomicrobiales	Bartonellaceae	Bartonella	Bartonella_queenslandensis	Bartonella_queenslandensis_AUST/NH15
GCF_000312665.1_ASM31266v1	Scaffold	WP_007531512.1	1	2	K02259|heme_a_synthase_[EC:1.17.99.9]	367	-	IPR003780|COX15/CtaA_family;IPR023754|Heme_A_synthase,_type_2	PF02628|Cytochrome_oxidase_assembly_protein(27:346)	-	-	-	PTHR23289|CYTOCHROME_C_OXIDASE_ASSEMBLY_PROTEIN_COX15(13:349)	-	-	MF_01665|Heme_A_synthase_[ctaA].(23:356)	-	-	-	-	8	Bacteria	Pseudomonadota	Alphaproteobacteria	Hyphomicrobiales	Rhizobiaceae	Rhizobium	Rhizobium_mesoamericanum	Rhizobium_mesoamericanum_STM3625
GCF_000313175.2_ASM31317v2	Complete_Genome	WP_026053580.1	2	1B	K02259|heme_a_synthase_[EC:1.17.99.9]	317	-	IPR003780|COX15/CtaA_family;IPR050450|COX15/CtaA_Heme_A_Synthase	PF02628|Cytochrome_oxidase_assembly_protein(18:56);PF02628|Cytochrome_oxidase_assembly_protein(58:295)	-	-	-	PTHR35457|HEME_A_SYNTHASE(1:306)	-	-	-	-	-	-	-	8	Bacteria	Spirochaetota	Spirochaetia	Leptospirales	Leptospiraceae	Leptospira	Leptospira_santarosai	Leptospira_santarosai_serovar_Shermani_str._LT_821
GCF_000314675.2_Afip_broo_ATCC_49717_V1	Scaffold	WP_006020804.1	1	2	K02259|heme_a_synthase_[EC:1.17.99.9]	353	-	IPR003780|COX15/CtaA_family;IPR023754|Heme_A_synthase,_type_2	PF02628|Cytochrome_oxidase_assembly_protein(6:326)	-	-	-	PTHR23289|CYTOCHROME_C_OXIDASE_ASSEMBLY_PROTEIN_COX15(4:334)	-	-	MF_01665|Heme_A_synthase_[ctaA].(1:336)	-	-	-	-	8	Bacteria	Pseudomonadota	Alphaproteobacteria	Hyphomicrobiales	Nitrobacteraceae	Afipia	Afipia_broomeae	Afipia_broomeae_ATCC_49717
GCF_000314735.2_Afip_feli_felis_ATCC_53690_V1	Scaffold	WP_002715593.1	1	2	K02259|heme_a_synthase_[EC:1.17.99.9]	364	-	IPR023754|Heme_A_synthase,_type_2;IPR003780|COX15/CtaA_family	PF02628|Cytochrome_oxidase_assembly_protein(20:341)	-	-	-	PTHR23289|CYTOCHROME_C_OXIDASE_ASSEMBLY_PROTEIN_COX15(8:354)	-	-	MF_01665|Heme_A_synthase_[ctaA].(16:351)	-	-	-	-	8	Bacteria	Pseudomonadota	Alphaproteobacteria	Hyphomicrobiales	Nitrobacteraceae	Afipia	Afipia_felis	Afipia_felis_ATCC_53690
GCF_000315235.1_ASM31523v1	Contig	WP_042227652.1	2	1B	K02259|heme_a_synthase_[EC:1.17.99.9]	314	-	IPR003780|COX15/CtaA_family;IPR050450|COX15/CtaA_Heme_A_Synthase	PF02628|Cytochrome_oxidase_assembly_protein(67:302)	-	-	-	PTHR35457|HEME_A_SYNTHASE(15:306)	-	-	-	-	-	-	-	8	Bacteria	Bacillota	Bacilli	Bacillales	Paenibacillaceae	Paenibacillus	Paenibacillus_popilliae	Paenibacillus_popilliae_ATCC_14706
GCF_000315525.1_Sphi_yano_ATCC_51230_V1	Scaffold	WP_004210971.1	1	2	K02259|heme_a_synthase_[EC:1.17.99.9]	347	-	IPR023754|Heme_A_synthase,_type_2;IPR003780|COX15/CtaA_family	PF02628|Cytochrome_oxidase_assembly_protein(19:334)	-	-	-	PTHR23289|CYTOCHROME_C_OXIDASE_ASSEMBLY_PROTEIN_COX15(15:337)	-	-	MF_01665|Heme_A_synthase_[ctaA].(15:345)	-	-	-	-	8	Bacteria	Pseudomonadota	Alphaproteobacteria	Sphingomonadales	Sphingomonadaceae	Sphingobium	Sphingobium_yanoikuyae	Sphingobium_yanoikuyae_ATCC_51230
GCF_000315795.1_Caenispirillum_salinarum	Contig	WP_043645035.1	1	2	K02259|heme_a_synthase_[EC:1.17.99.9]	378	-	IPR023754|Heme_A_synthase,_type_2;-|-;IPR003780|COX15/CtaA_family	PF02628|Cytochrome_oxidase_assembly_protein(35:358)	-	-	-	PTHR23289|CYTOCHROME_C_OXIDASE_ASSEMBLY_PROTEIN_COX15(28:370)	-	-	MF_01665|Heme_A_synthase_[ctaA].(30:367)	-	-	-	mobidb-lite|consensus_disorder_prediction(1:25)	8	Bacteria	Pseudomonadota	Alphaproteobacteria	Rhodospirillales	Rhodospirillaceae	Caenispirillum	Caenispirillum_salinarum	Caenispirillum_salinarum_AK4
GCF_000316035.1_Draft_genome_sequence_of_PAMC_26794	Contig	WP_017692404.1	2	1B	K02259|heme_a_synthase_[EC:1.17.99.9]	312	-	IPR003780|COX15/CtaA_family;IPR050450|COX15/CtaA_Heme_A_Synthase	PF02628|Cytochrome_oxidase_assembly_protein(9:295)	-	-	-	PTHR35457|HEME_A_SYNTHASE(5:301)	-	-	-	-	-	-	-	8	Bacteria	Bacillota	Bacilli	Bacillales	Paenibacillaceae	Paenibacillus	Paenibacillus_sp.	Paenibacillus_sp._PAMC_26794
GCF_000316285.1_Paenibacillus_sonchi_X19-5T	Contig	WP_085979249.1	2	1B	K02259|heme_a_synthase_[EC:1.17.99.9]	308	-	IPR003780|COX15/CtaA_family;IPR050450|COX15/CtaA_Heme_A_Synthase	PF02628|Cytochrome_oxidase_assembly_protein(56:293)	-	-	-	PTHR35457|HEME_A_SYNTHASE(4:304)	-	-	-	-	-	-	-	8	Bacteria	Bacillota	Bacilli	Bacillales	Paenibacillaceae	Paenibacillus	Paenibacillus_sonchi	Paenibacillus_sonchi_X19-5
GCF_000316945.1_E463	Contig	WP_017637674.1	2	1C	K02259|heme_a_synthase_[EC:1.17.99.9]	305	-	IPR023755|Heme_A_synthase,_type_1;IPR003780|COX15/CtaA_family;IPR050450|COX15/CtaA_Heme_A_Synthase	PF02628|Cytochrome_oxidase_assembly_protein(9:286)	-	-	-	PTHR35457|HEME_A_SYNTHASE(7:302)	-	-	MF_01664|Heme_A_synthase_[ctaA].(3:302)	-	-	-	-	8	Bacteria	Bacillota	Bacilli	Bacillales	Staphylococcaceae	Staphylococcus	Staphylococcus_sp.	Staphylococcus_sp._E463
GCF_000317305.3_ASM31730v3	Complete_Genome	WP_019513120.1	4	1C	K02259|heme_a_synthase_[EC:1.17.99.9]	323	-	IPR050450|COX15/CtaA_Heme_A_Synthase;IPR003780|COX15/CtaA_family	PF02628|Cytochrome_oxidase_assembly_protein(25:200)	-	-	-	PTHR35457|HEME_A_SYNTHASE(17:312)	-	-	-	-	-	-	-	8	Bacteria	Actinomycetota	Actinomycetes	Mycobacteriales	Mycobacteriaceae	Mycolicibacterium	Mycolicibacterium_neoaurum	Mycolicibacterium_neoaurum_VKM_Ac-1815D
GCF_000317835.1_ASM31783v1	Complete_Genome	WP_015234449.1	5	1C	K02259|heme_a_synthase_[EC:1.17.99.9]	322	-	IPR003780|COX15/CtaA_family;IPR050450|COX15/CtaA_Heme_A_Synthase	PF02628|Cytochrome_oxidase_assembly_protein(17:301)	-	-	-	PTHR35457|HEME_A_SYNTHASE(7:315)	-	-	-	-	-	-	-	8	Bacteria	Deinococcota	Deinococci	Deinococcales	Deinococcaceae	Deinococcus	Deinococcus_peraridilitoris	Deinococcus_peraridilitoris_DSM_19664
GCF_000319575.2_ASM31957v2	Complete_Genome	WP_016352711.1	3	1B	K02259|heme_a_synthase_[EC:1.17.99.9]	336	-	IPR050450|COX15/CtaA_Heme_A_Synthase;IPR003780|COX15/CtaA_family	PF02628|Cytochrome_oxidase_assembly_protein(10:324)	-	-	-	PTHR35457|HEME_A_SYNTHASE(6:327)	-	-	-	-	-	-	-	8	Bacteria	Pseudomonadota	Gammaproteobacteria	Chromatiales	Ectothiorhodospiraceae	Spiribacter	Spiribacter_salinus	Spiribacter_salinus_M19-40
GCF_000319755.1_WBUNB004ver01	Contig	WP_001188744.1	2	1B	K02259|heme_a_synthase_[EC:1.17.99.9]	311	-	IPR023755|Heme_A_synthase,_type_1;IPR003780|COX15/CtaA_family;IPR050450|COX15/CtaA_Heme_A_Synthase	PF02628|Cytochrome_oxidase_assembly_protein(7:286)	-	-	-	PTHR35457|HEME_A_SYNTHASE(3:301)	-	-	MF_01664|Heme_A_synthase_[ctaA].(1:301)	-	-	-	-	8	Bacteria	Bacillota	Bacilli	Bacillales	Bacillaceae	Bacillus	Bacillus_sp.	Bacillus_sp._WBUNB004
GCF_000319775.1_ASM31977v1	Contig	WP_008642688.1	3	1B	K02259|heme_a_synthase_[EC:1.17.99.9]	367	-	IPR050450|COX15/CtaA_Heme_A_Synthase;IPR003780|COX15/CtaA_family	PF02628|Cytochrome_oxidase_assembly_protein(30:340)	-	-	-	PTHR35457|HEME_A_SYNTHASE(29:347)	-	-	-	-	-	-	-	9	Bacteria	Pseudomonadota	Betaproteobacteria	Burkholderiales	Burkholderiaceae	Cupriavidus	Cupriavidus_sp.	Cupriavidus_sp._HMR-1
GCF_000321185.1_ASM32118v1	Contig	WP_019242444.1	2	1B	K02259|heme_a_synthase_[EC:1.17.99.9]	314	-	IPR023755|Heme_A_synthase,_type_1;IPR003780|COX15/CtaA_family;IPR050450|COX15/CtaA_Heme_A_Synthase	PF02628|Cytochrome_oxidase_assembly_protein(7:287)	-	-	-	PTHR35457|HEME_A_SYNTHASE(3:301)	-	-	MF_01664|Heme_A_synthase_[ctaA].(1:302)	-	-	-	-	8	Bacteria	Bacillota	Bacilli	Bacillales	Bacillaceae	Bacillus	Bacillus_massilioanorexius	Bacillus_massilioanorexius_AP8
GCF_000327525.1_Rhodobacter_sp._AKP1	Contig	WP_009566767.1	1	2	K02259|heme_a_synthase_[EC:1.17.99.9]	391	-	IPR054616|Heme_A_synthase,_rhodobacterales;IPR023754|Heme_A_synthase,_type_2;IPR003780|COX15/CtaA_family	PF02628|Cytochrome_oxidase_assembly_protein(39:371)	-	NF045570|heme_A_synthase(3:387)	-	PTHR23289|CYTOCHROME_C_OXIDASE_ASSEMBLY_PROTEIN_COX15(34:376)	-	-	MF_01665|Heme_A_synthase_[ctaA].(34:381)	-	-	-	-	8	Bacteria	Pseudomonadota	Alphaproteobacteria	Rhodobacterales	Paracoccaceae	Rhodobacter	Rhodobacter_sp.	Rhodobacter_sp._AKP1
GCF_000328325.1_Halobacillus_sp._BAB-2008v3.1	Contig	WP_008635655.1	2	1C	K02259|heme_a_synthase_[EC:1.17.99.9]	294	-	IPR003780|COX15/CtaA_family;IPR050450|COX15/CtaA_Heme_A_Synthase	PF02628|Cytochrome_oxidase_assembly_protein(3:275)	-	-	-	PTHR35457|HEME_A_SYNTHASE(2:276)	-	-	-	-	-	-	-	8	Bacteria	Bacillota	Bacilli	Bacillales	Bacillaceae	Halobacillus	Halobacillus_sp.	Halobacillus_sp._BAB-2008
GCF_000328525.1_ASM32852v1	Complete_Genome	WP_148680460.1	7	1A*	K02259|heme_a_synthase_[EC:1.17.99.9]	287	-	IPR050450|COX15/CtaA_Heme_A_Synthase;IPR003780|COX15/CtaA_family	PF02628|Cytochrome_oxidase_assembly_protein(28:186)	-	-	-	PTHR35457|HEME_A_SYNTHASE(27:198)	-	-	-	-	-	-	-	8	Archaea	Euryarchaeota	Halobacteria	Natrialbales	Natrialbaceae	Halovivax	Halovivax_ruber	Halovivax_ruber_XH-70
GCF_000328925.1_NAR	Contig	WP_014962454.1	6	1A	K02259|heme_a_synthase_[EC:1.17.99.9]	147	-	IPR050450|COX15/CtaA_Heme_A_Synthase;IPR003780|COX15/CtaA_family	PF02628|Cytochrome_oxidase_assembly_protein(47:137)	-	-	-	PTHR35457|HEME_A_SYNTHASE(3:137)	-	-	-	-	-	-	-	4	Archaea	Nitrososphaerota	Unclassified_Nitrososphaerota	Nitrosopumilales	Nitrosopumilaceae	Nitrosopumilus	Nitrosopumilus_sp.	Nitrosopumilus_sp._AR
GCF_000328945.1_NSJ	Contig	WP_014962454.1	6	1A	K02259|heme_a_synthase_[EC:1.17.99.9]	147	-	IPR050450|COX15/CtaA_Heme_A_Synthase;IPR003780|COX15/CtaA_family	PF02628|Cytochrome_oxidase_assembly_protein(47:137)	-	-	-	PTHR35457|HEME_A_SYNTHASE(3:137)	-	-	-	-	-	-	-	4	Archaea	Nitrososphaerota	Unclassified_Nitrososphaerota	Nitrosopumilales	Nitrosopumilaceae	Nitrosopumilus	Nitrosopumilus_sp.	Nitrosopumilus_sp._SJ
GCF_000330705.1_Crm	Contig	WP_017548429.1	2	1B	K02259|heme_a_synthase_[EC:1.17.99.9]	297	-	IPR023755|Heme_A_synthase,_type_1;IPR003780|COX15/CtaA_family;IPR050450|COX15/CtaA_Heme_A_Synthase	PF02628|Cytochrome_oxidase_assembly_protein(8:286)	-	-	-	PTHR35457|HEME_A_SYNTHASE(4:296)	-	-	MF_01664|Heme_A_synthase_[ctaA].(1:297)	-	-	-	-	8	Bacteria	Bacillota	Bacilli	Bacillales	Staphylococcaceae	Salinicoccus	Salinicoccus_carnicancri	Salinicoccus_carnicancri_Crm
GCF_000330885.1_ASM33088v1	Complete_Genome	WP_015339458.1	1	2	K02259|heme_a_synthase_[EC:1.17.99.9]	367	-	IPR003780|COX15/CtaA_family;IPR023754|Heme_A_synthase,_type_2	PF02628|Cytochrome_oxidase_assembly_protein(27:346)	-	-	-	PTHR23289|CYTOCHROME_C_OXIDASE_ASSEMBLY_PROTEIN_COX15(15:349)	-	-	MF_01665|Heme_A_synthase_[ctaA].(23:356)	-	-	-	-	8	Bacteria	Pseudomonadota	Alphaproteobacteria	Hyphomicrobiales	Rhizobiaceae	Rhizobium	Rhizobium_tropici	Rhizobium_tropici_CIAT_899
GCF_000331225.1_SanAAP62ver1.0	Contig	WP_017668939.1	1	2	K02259|heme_a_synthase_[EC:1.17.99.9]	345	-	IPR023754|Heme_A_synthase,_type_2;IPR003780|COX15/CtaA_family	PF02628|Cytochrome_oxidase_assembly_protein(23:334)	-	-	-	PTHR23289|CYTOCHROME_C_OXIDASE_ASSEMBLY_PROTEIN_COX15(13:340)	-	-	MF_01665|Heme_A_synthase_[ctaA].(19:343)	-	-	-	-	8	Bacteria	Pseudomonadota	Alphaproteobacteria	Sphingomonadales	Sphingosinicellaceae	Sandarakinorhabdus	Sandarakinorhabdus_sp.	Sandarakinorhabdus_sp._AAP62
GCF_000331245.1_BlaAAP53ver1.0	Contig	WP_017671651.1	1	2	K02259|heme_a_synthase_[EC:1.17.99.9]	355	-	IPR023754|Heme_A_synthase,_type_2;IPR003780|COX15/CtaA_family	PF02628|Cytochrome_oxidase_assembly_protein(25:339)	-	-	-	PTHR23289|CYTOCHROME_C_OXIDASE_ASSEMBLY_PROTEIN_COX15(11:346)	-	-	MF_01665|Heme_A_synthase_[ctaA].(20:349)	-	-	-	-	7	Bacteria	Pseudomonadota	Alphaproteobacteria	Sphingomonadales	Sphingomonadaceae	Blastomonas	Blastomonas_sp.	Blastomonas_sp._AAP53
GCF_000331285.1_PorAAP82ver1.0	Scaffold	WP_017664528.1	1	2	K02259|heme_a_synthase_[EC:1.17.99.9]	357	-	IPR023754|Heme_A_synthase,_type_2;IPR003780|COX15/CtaA_family	PF02628|Cytochrome_oxidase_assembly_protein(25:342)	-	-	-	PTHR23289|CYTOCHROME_C_OXIDASE_ASSEMBLY_PROTEIN_COX15(18:344)	-	-	MF_01665|Heme_A_synthase_[ctaA].(21:353)	-	-	-	-	8	Bacteria	Pseudomonadota	Alphaproteobacteria	Sphingomonadales	Erythrobacteraceae	Porphyrobacter	Porphyrobacter_sp.	Porphyrobacter_sp._AAP82
GCF_000331535.1_Fulvivirga_imtechensis_Genome_Sequencing	Contig	WP_009578021.1	1	2	K02259|heme_a_synthase_[EC:1.17.99.9]	350	-	IPR023754|Heme_A_synthase,_type_2;IPR003780|COX15/CtaA_family	PF02628|Cytochrome_oxidase_assembly_protein(11:327)	-	-	-	PTHR23289|CYTOCHROME_C_OXIDASE_ASSEMBLY_PROTEIN_COX15(4:336)	-	-	MF_01665|Heme_A_synthase_[ctaA].(5:337)	-	-	-	-	8	Bacteria	Bacteroidota	Cytophagia	Cytophagales	Fulvivirgaceae	Fulvivirga	Fulvivirga_imtechensis	Fulvivirga_imtechensis_AK7
GCF_000331575.1_ASM33157v1	Scaffold	WP_017753586.1	2	1B	K02259|heme_a_synthase_[EC:1.17.99.9]	309	-	IPR023755|Heme_A_synthase,_type_1;IPR003780|COX15/CtaA_family;IPR050450|COX15/CtaA_Heme_A_Synthase	PF02628|Cytochrome_oxidase_assembly_protein(51:287)	-	-	-	PTHR35457|HEME_A_SYNTHASE(5:302)	-	-	MF_01664|Heme_A_synthase_[ctaA].(1:303)	-	-	-	-	8	Bacteria	Bacillota	Bacilli	Bacillales	Bacillaceae	Calidifontibacillus	Calidifontibacillus_oryziterrae	Calidifontibacillus_oryziterrae
GCF_000331595.1_wACP3	Scaffold	WP_017532146.1	1	2	K02259|heme_a_synthase_[EC:1.17.99.9]	329	-	IPR023754|Heme_A_synthase,_type_2;IPR003780|COX15/CtaA_family	PF02628|Cytochrome_oxidase_assembly_protein(7:317)	-	-	-	PTHR23289|CYTOCHROME_C_OXIDASE_ASSEMBLY_PROTEIN_COX15(4:326)	-	-	MF_01665|Heme_A_synthase_[ctaA].(3:328)	-	-	-	-	8	Bacteria	Pseudomonadota	Alphaproteobacteria	Rickettsiales	Anaplasmataceae	Wolbachia	Wolbachia_endosymbiont	Wolbachia_endosymbiont_of_Diaphorina_citri
GCF_000331735.1_ASM33173v1	Complete_Genome	WP_015346194.1	5	1C	K02259|heme_a_synthase_[EC:1.17.99.9]	324	-	IPR003780|COX15/CtaA_family;IPR050450|COX15/CtaA_Heme_A_Synthase	PF02628|Cytochrome_oxidase_assembly_protein(12:296)	-	-	-	PTHR35457|HEME_A_SYNTHASE(1:306)	-	-	-	-	-	-	-	7	Bacteria	Myxococcota	Myxococcia	Myxococcales	Myxococcaceae	Myxococcus	Myxococcus_stipitatus	Myxococcus_stipitatus_DSM_14675
GCF_000332315.1_ASM33231v1	Scaffold	WP_017713701.1	3	1B	K02259|heme_a_synthase_[EC:1.17.99.9]	325	-	IPR050450|COX15/CtaA_Heme_A_Synthase;IPR003780|COX15/CtaA_family;-|-	PF02628|Cytochrome_oxidase_assembly_protein(48:307)	-	-	-	PTHR35457|HEME_A_SYNTHASE(38:319)	-	-	-	-	-	-	mobidb-lite|consensus_disorder_prediction(1:19);mobidb-lite|consensus_disorder_prediction(1:29)	8	Bacteria	Cyanobacteriota	Cyanophyceae	Pseudanabaenales	Prochlorotrichaceae	Prochlorothrix	Prochlorothrix_hollandica	Prochlorothrix_hollandica_PCC_9006_=_CALU_1027
GCF_000332455.1_gls454199v02	Contig	WP_002978242.1	2	1B	K02259|heme_a_synthase_[EC:1.17.99.9]	293	-	IPR003780|COX15/CtaA_family;IPR050450|COX15/CtaA_Heme_A_Synthase	PF02628|Cytochrome_oxidase_assembly_protein(5:277)	-	-	-	PTHR35457|HEME_A_SYNTHASE(3:289)	-	-	-	-	-	-	-	8	Bacteria	Spirochaetota	Spirochaetia	Leptospirales	Leptospiraceae	Leptospira	Leptospira_vanthielii	Leptospira_vanthielii_serovar_Holland_str._Waz_Holland_=_ATCC_700522
GCF_000332475.2_gls454202v02	Contig	WP_015677673.1	2	1B	K02259|heme_a_synthase_[EC:1.17.99.9]	294	-	IPR003780|COX15/CtaA_family;IPR050450|COX15/CtaA_Heme_A_Synthase	PF02628|Cytochrome_oxidase_assembly_protein(5:278)	-	-	-	PTHR35457|HEME_A_SYNTHASE(3:291)	-	-	-	-	-	-	-	8	Bacteria	Spirochaetota	Spirochaetia	Leptospirales	Leptospiraceae	Leptospira	Leptospira_yanagawae	Leptospira_yanagawae_serovar_Saopaulo_str._Sao_Paulo_=_ATCC_700523
GCF_000332495.1_gls454203v02	Contig	WP_002974643.1	2	1B	K02259|heme_a_synthase_[EC:1.17.99.9]	293	-	IPR003780|COX15/CtaA_family;IPR050450|COX15/CtaA_Heme_A_Synthase	PF02628|Cytochrome_oxidase_assembly_protein(5:277)	-	-	-	PTHR35457|HEME_A_SYNTHASE(3:289)	-	-	-	-	-	-	-	8	Bacteria	Spirochaetota	Spirochaetia	Leptospirales	Leptospiraceae	Leptospira	Leptospira_terpstrae	Leptospira_terpstrae_serovar_Hualin_str._LT_11-33_=_ATCC_700639
GCF_000332515.2_gls454195v02	Contig	WP_015679602.1	2	1B	K02259|heme_a_synthase_[EC:1.17.99.9]	293	-	IPR003780|COX15/CtaA_family;IPR050450|COX15/CtaA_Heme_A_Synthase	PF02628|Cytochrome_oxidase_assembly_protein(5:45);PF02628|Cytochrome_oxidase_assembly_protein(46:277)	-	-	-	PTHR35457|HEME_A_SYNTHASE(3:289)	-	-	-	-	-	-	-	8	Bacteria	Spirochaetota	Spirochaetia	Leptospirales	Leptospiraceae	Leptospira	Leptospira_wolbachii	Leptospira_wolbachii_serovar_Codice_str._CDC
GCF_000333255.1_ASM33325v1	Contig	WP_043345926.1	1	2	K02259|heme_a_synthase_[EC:1.17.99.9]	367	-	IPR023754|Heme_A_synthase,_type_2;IPR003780|COX15/CtaA_family	PF02628|Cytochrome_oxidase_assembly_protein(15:335)	-	-	-	PTHR23289|CYTOCHROME_C_OXIDASE_ASSEMBLY_PROTEIN_COX15(10:339)	-	-	MF_01665|Heme_A_synthase_[ctaA].(11:345)	-	-	-	-	7	Bacteria	Pseudomonadota	Alphaproteobacteria	Hyphomicrobiales	Methylobacteriaceae	Methylobacterium	Methylobacterium_sp.	Methylobacterium_sp._B1
GCF_000333275.1_ASM33327v1	Scaffold	WP_085940139.1	1	2	K02259|heme_a_synthase_[EC:1.17.99.9]	324	-	IPR023754|Heme_A_synthase,_type_2;IPR003780|COX15/CtaA_family	PF02628|Cytochrome_oxidase_assembly_protein(1:314)	-	-	-	PTHR23289|CYTOCHROME_C_OXIDASE_ASSEMBLY_PROTEIN_COX15(1:322)	-	-	MF_01665|Heme_A_synthase_[ctaA].(1:324)	-	-	-	-	7	Bacteria	Pseudomonadota	Alphaproteobacteria	Rhodospirillales	Azospirillaceae	Azospirillum	Azospirillum_sp.	Azospirillum_sp._B4
GCF_000333335.1_ASM33333v1	Contig	WP_022689102.1	1	2	K02259|heme_a_synthase_[EC:1.17.99.9]	360	-	IPR023754|Heme_A_synthase,_type_2;IPR003780|COX15/CtaA_family	PF02628|Cytochrome_oxidase_assembly_protein(29:345)	-	-	-	PTHR23289|CYTOCHROME_C_OXIDASE_ASSEMBLY_PROTEIN_COX15(23:353)	-	-	MF_01665|Heme_A_synthase_[ctaA].(24:355)	-	-	-	-	8	Bacteria	Pseudomonadota	Alphaproteobacteria	Sphingomonadales	Sphingomonadaceae	Unclassified_Sphingomonadaceae	Sphingomonas-like_bacterium	Sphingomonas-like_bacterium_B12
GCF_000333455.1_ASM33345v1	Scaffold	WP_022724528.1	1	2	K02259|heme_a_synthase_[EC:1.17.99.9]	368	-	IPR023754|Heme_A_synthase,_type_2;IPR003780|COX15/CtaA_family	PF02628|Cytochrome_oxidase_assembly_protein(16:334)	-	-	-	PTHR23289|CYTOCHROME_C_OXIDASE_ASSEMBLY_PROTEIN_COX15(7:346)	-	-	MF_01665|Heme_A_synthase_[ctaA].(12:343)	-	-	-	-	7	Bacteria	Pseudomonadota	Alphaproteobacteria	Hyphomicrobiales	Nitrobacteraceae	Rhodopseudomonas	Rhodopseudomonas_sp.	Rhodopseudomonas_sp._B29
GCF_000333475.1_ASM33347v1	Scaffold	WP_042670338.1	1	2	K02259|heme_a_synthase_[EC:1.17.99.9]	367	-	IPR023754|Heme_A_synthase,_type_2;IPR003780|COX15/CtaA_family	PF02628|Cytochrome_oxidase_assembly_protein(15:335)	-	-	-	PTHR23289|CYTOCHROME_C_OXIDASE_ASSEMBLY_PROTEIN_COX15(10:338)	-	-	MF_01665|Heme_A_synthase_[ctaA].(11:345)	-	-	-	-	7	Bacteria	Pseudomonadota	Alphaproteobacteria	Hyphomicrobiales	Methylobacteriaceae	Methylobacterium	Methylobacterium_sp.	Methylobacterium_sp._B34
GCF_000333795.1_ASM33379v2	Contig	WP_012673133.1	1	2	K02259|heme_a_synthase_[EC:1.17.99.9]	342	-	IPR023754|Heme_A_synthase,_type_2;IPR003780|COX15/CtaA_family	PF02628|Cytochrome_oxidase_assembly_protein(7:320)	-	-	-	PTHR23289|CYTOCHROME_C_OXIDASE_ASSEMBLY_PROTEIN_COX15(4:332)	-	-	MF_01665|Heme_A_synthase_[ctaA].(3:331)	-	-	-	-	8	Bacteria	Pseudomonadota	Alphaproteobacteria	Rickettsiales	Anaplasmataceae	Wolbachia	Wolbachia_endosymbiont_of_Drosophila_suzukii	Wolbachia_endosymbiont_str._valsugana_of_Drosophila_suzukii
GCF_000334155.1_L1	Contig	WP_017727160.1	2	1B	K02259|heme_a_synthase_[EC:1.17.99.9]	299	-	IPR023755|Heme_A_synthase,_type_1;IPR003780|COX15/CtaA_family;IPR050450|COX15/CtaA_Heme_A_Synthase	PF02628|Cytochrome_oxidase_assembly_protein(8:285)	-	-	-	PTHR35457|HEME_A_SYNTHASE(3:296)	-	-	MF_01664|Heme_A_synthase_[ctaA].(1:299)	-	-	-	-	8	Bacteria	Bacillota	Bacilli	Bacillales	Bacillaceae	Halalkalibacterium (ex Joshi et al. 2022)	Halalkalibacterium_ligniniphilum	Halalkalibacterium_ligniniphilum
GCF_000334895.1_ASM33489v1	Contig	WP_049898709.1	6	1A	K02259|heme_a_synthase_[EC:1.17.99.9]	168	-	IPR050450|COX15/CtaA_Heme_A_Synthase;IPR003780|COX15/CtaA_family;-|-	PF02628|Cytochrome_oxidase_assembly_protein(7:146)	-	-	-	PTHR35457|HEME_A_SYNTHASE(5:149)	-	-	-	-	PS51257|Prokaryotic_membrane_lipoprotein_lipid_attachment_site_profile.(1:35)	-	mobidb-lite|consensus_disorder_prediction(149:168)	4	Archaea	Euryarchaeota	Halobacteria	Halobacteriales	Halococcaceae	Halococcus	Halococcus_agarilyticus	Halococcus_agarilyticus
GCF_000335695.1_FWI2.1.0	Contig	WP_017511742.1	3	1B	K02259|heme_a_synthase_[EC:1.17.99.9]	367	-	IPR050450|COX15/CtaA_Heme_A_Synthase;IPR003780|COX15/CtaA_family	PF02628|Cytochrome_oxidase_assembly_protein(30:340)	-	-	-	PTHR35457|HEME_A_SYNTHASE(29:347)	-	-	-	-	-	-	-	9	Bacteria	Pseudomonadota	Betaproteobacteria	Unclassified_Betaproteobacteria	Unclassified_Betaproteobacteria	Unclassified_Betaproteobacteria	beta_proteobacterium	beta_proteobacterium_FWI2
GCF_000335735.1_L41A.1.0	Contig	WP_017503899.1	1	2	K02259|heme_a_synthase_[EC:1.17.99.9]	366	-	IPR023754|Heme_A_synthase,_type_2;IPR003780|COX15/CtaA_family	PF02628|Cytochrome_oxidase_assembly_protein(14:342)	-	-	-	PTHR23289|CYTOCHROME_C_OXIDASE_ASSEMBLY_PROTEIN_COX15(6:351)	-	-	MF_01665|Heme_A_synthase_[ctaA].(10:352)	-	-	-	-	8	Bacteria	Pseudomonadota	Alphaproteobacteria	Unclassified_Alphaproteobacteria	Unclassified_Alphaproteobacteria	Unclassified_Alphaproteobacteria	alpha_proteobacterium	alpha_proteobacterium_L41A
GCF_000335755.1_LLX12A.1.0	Contig	WP_017501459.1	1	2	K02259|heme_a_synthase_[EC:1.17.99.9]	347	-	IPR023754|Heme_A_synthase,_type_2;IPR003780|COX15/CtaA_family	PF02628|Cytochrome_oxidase_assembly_protein(19:334)	-	-	-	PTHR23289|CYTOCHROME_C_OXIDASE_ASSEMBLY_PROTEIN_COX15(15:337)	-	-	MF_01665|Heme_A_synthase_[ctaA].(15:345)	-	-	-	-	8	Bacteria	Pseudomonadota	Alphaproteobacteria	Unclassified_Alphaproteobacteria	Unclassified_Alphaproteobacteria	Unclassified_Alphaproteobacteria	alpha_proteobacterium	alpha_proteobacterium_LLX12A
GCF_000335775.1_WG21.1.0	Contig	WP_017495244.1	1	2	K02259|heme_a_synthase_[EC:1.17.99.9]	341	-	IPR003780|COX15/CtaA_family;IPR023754|Heme_A_synthase,_type_2	PF02628|Cytochrome_oxidase_assembly_protein(10:332)	-	-	-	PTHR23289|CYTOCHROME_C_OXIDASE_ASSEMBLY_PROTEIN_COX15(3:339)	-	-	MF_01665|Heme_A_synthase_[ctaA].(5:341)	-	-	-	-	8	Bacteria	Bacteroidota	Flavobacteriia	Flavobacteriales	Flavobacteriaceae	Flavobacterium	Flavobacterium_sp.	Flavobacterium_sp._WG21
GCF_000335815.1_ASM33581v1	Contig	WP_085946288.1	3	1B	K02259|heme_a_synthase_[EC:1.17.99.9]	378	-	IPR050450|COX15/CtaA_Heme_A_Synthase;IPR003780|COX15/CtaA_family	PF02628|Cytochrome_oxidase_assembly_protein(27:346)	-	-	-	PTHR35457|HEME_A_SYNTHASE(21:351)	-	-	-	-	-	-	-	8	Bacteria	Pseudomonadota	Betaproteobacteria	Burkholderiales	Oxalobacteraceae	Janthinobacterium	Janthinobacterium_sp.	Janthinobacterium_sp._HH01
GCF_000336445.1_ASM33644v1	Complete_Genome	WP_020755429.1	2	1B	K02259|heme_a_synthase_[EC:1.17.99.9]	331	-	IPR023755|Heme_A_synthase,_type_1;IPR003780|COX15/CtaA_family;IPR050450|COX15/CtaA_Heme_A_Synthase	PF02628|Cytochrome_oxidase_assembly_protein(21:300)	-	-	-	PTHR35457|HEME_A_SYNTHASE(16:313)	-	-	MF_01664|Heme_A_synthase_[ctaA].(15:315)	-	-	-	-	8	Bacteria	Bacillota	Bacilli	Bacillales	Bacillaceae	Geobacillus	Geobacillus_sp.	Geobacillus_sp._GHH01
GCF_000336555.1_Afip_clev_ATCC49720_G12581_V1	Scaffold	WP_085946834.1	1	2	K02259|heme_a_synthase_[EC:1.17.99.9]	361	-	IPR023754|Heme_A_synthase,_type_2;IPR003780|COX15/CtaA_family	PF02628|Cytochrome_oxidase_assembly_protein(15:334)	-	-	-	PTHR23289|CYTOCHROME_C_OXIDASE_ASSEMBLY_PROTEIN_COX15(7:341)	-	-	MF_01665|Heme_A_synthase_[ctaA].(10:344)	-	-	-	-	8	Bacteria	Pseudomonadota	Alphaproteobacteria	Hyphomicrobiales	Nitrobacteraceae	Afipia	Afipia_clevelandensis	Afipia_clevelandensis_ATCC_49720
GCF_000336635.1_ASM33663v1	Contig	WP_011222430.1	6	1A	K02259|heme_a_synthase_[EC:1.17.99.9]	205	-	IPR050450|COX15/CtaA_Heme_A_Synthase;IPR003780|COX15/CtaA_family	PF02628|Cytochrome_oxidase_assembly_protein(59:200)	-	-	-	PTHR35457|HEME_A_SYNTHASE(56:199)	-	-	-	-	-	-	-	4	Archaea	Euryarchaeota	Halobacteria	Halobacteriales	Haloarculaceae	Haloarcula	Haloarcula_japonica	Haloarcula_japonica_DSM_6131
GCF_000336675.1_ASM33667v1	Contig	WP_007691777.1	6	1A	K02259|heme_a_synthase_[EC:1.17.99.9]	159	-	IPR050450|COX15/CtaA_Heme_A_Synthase;IPR003780|COX15/CtaA_family;-|-	PF02628|Cytochrome_oxidase_assembly_protein(6:147)	-	-	-	PTHR35457|HEME_A_SYNTHASE(4:141)	-	-	-	-	PS51257|Prokaryotic_membrane_lipoprotein_lipid_attachment_site_profile.(1:34)	-	-	4	Archaea	Euryarchaeota	Halobacteria	Halobacteriales	Halococcaceae	Halococcus	Halococcus_hamelinensis	Halococcus_hamelinensis_100A6
GCF_000336695.1_ASM33669v1	Contig	WP_004055955.1	6	1A	K02259|heme_a_synthase_[EC:1.17.99.9]	159	-	IPR050450|COX15/CtaA_Heme_A_Synthase;IPR003780|COX15/CtaA_family;-|-	PF02628|Cytochrome_oxidase_assembly_protein(56:148)	-	-	-	PTHR35457|HEME_A_SYNTHASE(4:151)	-	-	-	-	PS51257|Prokaryotic_membrane_lipoprotein_lipid_attachment_site_profile.(1:34)	-	-	4	Archaea	Euryarchaeota	Halobacteria	Halobacteriales	Halococcaceae	Halococcus	Halococcus_morrhuae	Halococcus_morrhuae_DSM_1307
GCF_000336715.1_ASM33671v1	Contig	WP_007742004.1	6	1A	K02259|heme_a_synthase_[EC:1.17.99.9]	159	-	IPR050450|COX15/CtaA_Heme_A_Synthase;IPR003780|COX15/CtaA_family;-|-	PF02628|Cytochrome_oxidase_assembly_protein(56:147)	-	-	-	PTHR35457|HEME_A_SYNTHASE(4:142)	-	-	-	-	PS51257|Prokaryotic_membrane_lipoprotein_lipid_attachment_site_profile.(1:34)	-	-	4	Archaea	Euryarchaeota	Halobacteria	Halobacteriales	Halococcaceae	Halococcus	Halococcus_thailandensis	Halococcus_thailandensis_JCM_13552
GCF_000336875.1_ASM33687v1	Contig	WP_080510784.1	7	1A*	K02259|heme_a_synthase_[EC:1.17.99.9]	298	-	IPR003780|COX15/CtaA_family;IPR050450|COX15/CtaA_Heme_A_Synthase	PF02628|Cytochrome_oxidase_assembly_protein(61:175)	-	-	-	PTHR35457|HEME_A_SYNTHASE(9:175)	-	-	-	-	-	-	-	8	Archaea	Euryarchaeota	Halobacteria	Haloferacales	Halorubraceae	Halorubrum	Halorubrum_californiense	Halorubrum_californiensis_DSM_19288
GCF_000336915.1_ASM33691v1	Contig	WP_006076680.1	6	1A	K02259|heme_a_synthase_[EC:1.17.99.9]	154	-	IPR050450|COX15/CtaA_Heme_A_Synthase;IPR003780|COX15/CtaA_family	PF02628|Cytochrome_oxidase_assembly_protein(50:141)	-	-	-	PTHR35457|HEME_A_SYNTHASE(1:142)	-	-	-	-	-	-	-	4	Archaea	Euryarchaeota	Halobacteria	Halobacteriales	Halococcaceae	Halococcus	Halococcus_saccharolyticus	Halococcus_saccharolyticus_DSM_5350
GCF_000336935.1_ASM33693v1	Contig	WP_049910184.1	6	1A	K02259|heme_a_synthase_[EC:1.17.99.9]	161	-	IPR050450|COX15/CtaA_Heme_A_Synthase;IPR003780|COX15/CtaA_family;-|-	PF02628|Cytochrome_oxidase_assembly_protein(7:144)	-	-	-	PTHR35457|HEME_A_SYNTHASE(5:143)	-	-	-	-	PS51257|Prokaryotic_membrane_lipoprotein_lipid_attachment_site_profile.(1:35)	-	-	4	Archaea	Euryarchaeota	Halobacteria	Halobacteriales	Halococcaceae	Halococcus	Halococcus_salifodinae	Halococcus_salifodinae_DSM_8989
GCF_000336995.1_ASM33699v1	Contig	WP_049906460.1	7	1A*	K02259|heme_a_synthase_[EC:1.17.99.9]	278	-	IPR050450|COX15/CtaA_Heme_A_Synthase;IPR003780|COX15/CtaA_family	PF02628|Cytochrome_oxidase_assembly_protein(42:131)	-	-	-	PTHR35457|HEME_A_SYNTHASE(1:231)	-	-	-	-	-	-	-	8	Archaea	Euryarchaeota	Halobacteria	Haloferacales	Halorubraceae	Halorubrum	Halorubrum_aidingense	Halorubrum_aidingense_JCM_13560
GCF_000337015.1_ASM33701v1	Contig	WP_007345897.1	7	1A*	No_KO	279	-	IPR003780|COX15/CtaA_family;IPR050450|COX15/CtaA_Heme_A_Synthase	PF02628|Cytochrome_oxidase_assembly_protein(42:155)	-	-	-	PTHR35457|HEME_A_SYNTHASE(1:155)	-	-	-	-	-	-	-	7	Archaea	Euryarchaeota	Halobacteria	Haloferacales	Halorubraceae	Halorubrum	Halorubrum_arcis	Halorubrum_arcis_JCM_13916
GCF_000337035.1_ASM33703v1	Contig	WP_006112296.1	7	1A*	K02259|heme_a_synthase_[EC:1.17.99.9]	279	-	IPR050450|COX15/CtaA_Heme_A_Synthase;IPR003780|COX15/CtaA_family	PF02628|Cytochrome_oxidase_assembly_protein(42:149)	-	-	-	PTHR35457|HEME_A_SYNTHASE(1:160)	-	-	-	-	-	-	-	7	Archaea	Euryarchaeota	Halobacteria	Haloferacales	Halorubraceae	Halorubrum	Halorubrum_coriense	Halorubrum_coriense_DSM_10284
GCF_000337075.1_ASM33707v1	Contig	WP_008583832.1	7	1A*	K02259|heme_a_synthase_[EC:1.17.99.9]	279	-	IPR003780|COX15/CtaA_family;IPR050450|COX15/CtaA_Heme_A_Synthase	PF02628|Cytochrome_oxidase_assembly_protein(42:149)	-	-	-	PTHR35457|HEME_A_SYNTHASE(1:155)	-	-	-	-	-	-	-	7	Archaea	Euryarchaeota	Halobacteria	Haloferacales	Halorubraceae	Halorubrum	Halorubrum_hochstenium	Halorubrum_hochstenium_ATCC_700873
GCF_000337335.1_ASM33733v1	Contig	WP_004595236.1	7	1A*	No_KO	279	-	IPR003780|COX15/CtaA_family;IPR050450|COX15/CtaA_Heme_A_Synthase	PF02628|Cytochrome_oxidase_assembly_protein(42:155)	-	-	-	PTHR35457|HEME_A_SYNTHASE(1:155)	-	-	-	-	-	-	-	7	Archaea	Euryarchaeota	Halobacteria	Haloferacales	Halorubraceae	Halorubrum	Halorubrum_distributum	Halorubrum_distributum_JCM_10118
GCF_000337355.1_ASM33735v1	Contig	WP_080510621.1	7	1A*	K02259|heme_a_synthase_[EC:1.17.99.9]	297	-	IPR050450|COX15/CtaA_Heme_A_Synthase	-	-	-	-	PTHR35457|HEME_A_SYNTHASE(9:189)	-	-	-	-	-	-	-	8	Archaea	Euryarchaeota	Halobacteria	Haloferacales	Halorubraceae	Halorubrum	Halorubrum_kocurii	Halorubrum_kocurii_JCM_14978
GCF_000337375.1_ASM33737v1	Contig	WP_008008361.1	7	1A*	K02259|heme_a_synthase_[EC:1.17.99.9]	278	-	IPR003780|COX15/CtaA_family;IPR050450|COX15/CtaA_Heme_A_Synthase	PF02628|Cytochrome_oxidase_assembly_protein(42:134)	-	-	-	PTHR35457|HEME_A_SYNTHASE(1:134)	-	-	-	-	-	-	-	8	Archaea	Euryarchaeota	Halobacteria	Haloferacales	Halorubraceae	Halorubrum	Halorubrum_lipolyticum	Halorubrum_lipolyticum_DSM_21995
GCF_000337395.1_ASM33739v1	Contig	WP_082226691.1	7	1A*	K02259|heme_a_synthase_[EC:1.17.99.9]	298	-	IPR003780|COX15/CtaA_family;IPR050450|COX15/CtaA_Heme_A_Synthase	PF02628|Cytochrome_oxidase_assembly_protein(61:171)	-	-	-	PTHR35457|HEME_A_SYNTHASE(9:179)	-	-	-	-	-	-	-	8	Archaea	Euryarchaeota	Halobacteria	Haloferacales	Halorubraceae	Halorubrum	Halorubrum_litoreum	Halorubrum_litoreum_JCM_13561
GCF_000337435.1_ASM33743v1	Contig	WP_007345897.1	7	1A*	No_KO	279	-	IPR003780|COX15/CtaA_family;IPR050450|COX15/CtaA_Heme_A_Synthase	PF02628|Cytochrome_oxidase_assembly_protein(42:155)	-	-	-	PTHR35457|HEME_A_SYNTHASE(1:155)	-	-	-	-	-	-	-	7	Archaea	Euryarchaeota	Halobacteria	Haloferacales	Halorubraceae	Halorubrum	Halorubrum_terrestre	Halorubrum_terrestre_JCM_10247
GCF_000337455.1_ASM33745v1	Contig	WP_082223344.1	7	1A*	K02259|heme_a_synthase_[EC:1.17.99.9]	360	-	IPR050450|COX15/CtaA_Heme_A_Synthase;-|-;IPR003780|COX15/CtaA_family	PF02628|Cytochrome_oxidase_assembly_protein(135:248)	-	-	-	PTHR35457|HEME_A_SYNTHASE(82:235)	-	-	-	-	-	-	mobidb-lite|consensus_disorder_prediction(35:69);mobidb-lite|consensus_disorder_prediction(58:69)	8	Archaea	Euryarchaeota	Halobacteria	Halobacteriales	Haloarculaceae	Halosimplex	Halosimplex_carlsbadense	Halosimplex_carlsbadense_2-9-1
GCF_000337515.1_ASM33751v1	Contig	WP_049907038.1	7	1A*	No_KO	283	-	IPR050450|COX15/CtaA_Heme_A_Synthase;IPR003780|COX15/CtaA_family	PF02628|Cytochrome_oxidase_assembly_protein(24:181)	-	-	-	PTHR35457|HEME_A_SYNTHASE(23:190)	-	-	-	-	-	-	-	8	Archaea	Euryarchaeota	Halobacteria	Natrialbales	Natrialbaceae	Halovivax	Halovivax_asiaticus	Halovivax_asiaticus_JCM_14624
GCF_000337915.1_ASM33791v1	Contig	WP_004046430.1	7	1A*	K02259|heme_a_synthase_[EC:1.17.99.9]	278	-	IPR003780|COX15/CtaA_family;IPR050450|COX15/CtaA_Heme_A_Synthase	PF02628|Cytochrome_oxidase_assembly_protein(42:135)	-	-	-	PTHR35457|HEME_A_SYNTHASE(1:139)	-	-	-	-	-	-	-	8	Archaea	Euryarchaeota	Halobacteria	Haloferacales	Halorubraceae	Halorubrum	Halorubrum_saccharovorum	Halorubrum_saccharovorum_DSM_1137
GCF_000340435.2_ASM34043v3	Complete_Genome	WP_047313836.1	4	1C	K02259|heme_a_synthase_[EC:1.17.99.9]	325	-	IPR050450|COX15/CtaA_Heme_A_Synthase;IPR003780|COX15/CtaA_family	PF02628|Cytochrome_oxidase_assembly_protein(26:301)	-	-	-	PTHR35457|HEME_A_SYNTHASE(17:316)	-	-	-	-	-	-	-	8	Bacteria	Actinomycetota	Actinomycetes	Mycobacteriales	Mycobacteriaceae	Mycobacterium	Mycobacterium_haemophilum	Mycobacterium_haemophilum_DSM_44634
GCF_000340475.1_ASM34047v1	Chromosome	WP_017796554.1	2	1B	K02259|heme_a_synthase_[EC:1.17.99.9]	314	-	IPR023755|Heme_A_synthase,_type_1;IPR003780|COX15/CtaA_family;IPR050450|COX15/CtaA_Heme_A_Synthase	PF02628|Cytochrome_oxidase_assembly_protein(7:287)	-	-	-	PTHR35457|HEME_A_SYNTHASE(4:305)	-	-	MF_01664|Heme_A_synthase_[ctaA].(1:304)	-	-	-	-	8	Bacteria	Bacillota	Bacilli	Bacillales	Bacillaceae	Oceanobacillus	Oceanobacillus_kimchii	Oceanobacillus_kimchii_X50
GCF_000341355.1_ASM34135v1	Complete_Genome	WP_015397969.1	1	2	K02259|heme_a_synthase_[EC:1.17.99.9]	359	-	IPR023754|Heme_A_synthase,_type_2;IPR003780|COX15/CtaA_family	PF02628|Cytochrome_oxidase_assembly_protein(25:343)	-	-	-	PTHR23289|CYTOCHROME_C_OXIDASE_ASSEMBLY_PROTEIN_COX15(17:350)	-	-	MF_01665|Heme_A_synthase_[ctaA].(20:354)	-	-	-	-	8	Bacteria	Pseudomonadota	Alphaproteobacteria	Hyphomicrobiales	Bartonellaceae	Bartonella	Bartonella_australis	Bartonella_australis_AUST/NH1
GCF_000341385.1_ASM34138v1	Complete_Genome	WP_015399110.1	1	2	K02259|heme_a_synthase_[EC:1.17.99.9]	372	-	IPR023754|Heme_A_synthase,_type_2;IPR003780|COX15/CtaA_family	PF02628|Cytochrome_oxidase_assembly_protein(29:347)	-	-	-	PTHR23289|CYTOCHROME_C_OXIDASE_ASSEMBLY_PROTEIN_COX15(19:356)	-	-	MF_01665|Heme_A_synthase_[ctaA].(24:358)	-	-	-	-	8	Bacteria	Pseudomonadota	Alphaproteobacteria	Hyphomicrobiales	Bartonellaceae	Bartonella	Bartonella_vinsonii	Bartonella_vinsonii_subsp._berkhoffii_str._Winnie
GCF_000342045.1_MagSO-1_1.0	Contig	WP_008613539.1	1	2	K02259|heme_a_synthase_[EC:1.17.99.9]	354	-	IPR023754|Heme_A_synthase,_type_2;IPR003780|COX15/CtaA_family	PF02628|Cytochrome_oxidase_assembly_protein(22:343)	-	-	-	PTHR23289|CYTOCHROME_C_OXIDASE_ASSEMBLY_PROTEIN_COX15(16:352)	-	-	MF_01665|Heme_A_synthase_[ctaA].(18:353)	-	-	-	-	8	Bacteria	Pseudomonadota	Alphaproteobacteria	Rhodospirillales	Rhodospirillaceae	Magnetospirillum	Magnetospirillum_caucaseum	Magnetospirillum_caucaseum
GCF_000342165.1_Alphaproteobacteria-version1	Contig	WP_008599395.1	1	2	K02259|heme_a_synthase_[EC:1.17.99.9]	388	-	IPR023754|Heme_A_synthase,_type_2;IPR003780|COX15/CtaA_family	PF02628|Cytochrome_oxidase_assembly_protein(69:375)	-	-	-	PTHR23289|CYTOCHROME_C_OXIDASE_ASSEMBLY_PROTEIN_COX15(45:380)	-	-	MF_01665|Heme_A_synthase_[ctaA].(64:387)	-	-	-	-	7	Bacteria	Pseudomonadota	Alphaproteobacteria	Sphingomonadales	Sphingosinicellaceae	Pacificimonas	Pacificimonas_flava	Pacificimonas_flava
GCF_000344725.1_ASM34472v1	Contig	WP_007874500.1	1	2	K02259|heme_a_synthase_[EC:1.17.99.9]	357	-	IPR023754|Heme_A_synthase,_type_2;IPR003780|COX15/CtaA_family	PF02628|Cytochrome_oxidase_assembly_protein(26:344)	-	-	-	PTHR23289|CYTOCHROME_C_OXIDASE_ASSEMBLY_PROTEIN_COX15(13:350)	-	-	MF_01665|Heme_A_synthase_[ctaA].(22:354)	-	-	-	-	8	Bacteria	Pseudomonadota	Alphaproteobacteria	Hyphomicrobiales	Brucellaceae	Ochrobactrum	Ochrobactrum_sp.	Ochrobactrum_sp._CDB2
GCF_000344805.1_ASM34480v1	Complete_Genome	WP_015666476.1	1	2	K02259|heme_a_synthase_[EC:1.17.99.9]	359	-	IPR023754|Heme_A_synthase,_type_2;IPR003780|COX15/CtaA_family	PF02628|Cytochrome_oxidase_assembly_protein(14:335)	-	-	-	PTHR23289|CYTOCHROME_C_OXIDASE_ASSEMBLY_PROTEIN_COX15(8:348)	-	-	MF_01665|Heme_A_synthase_[ctaA].(10:344)	-	-	-	-	8	Bacteria	Pseudomonadota	Alphaproteobacteria	Hyphomicrobiales	Nitrobacteraceae	Bradyrhizobium	Bradyrhizobium_oligotrophicum	Bradyrhizobium_oligotrophicum_S58
GCF_000346635.1_Paenibacillus_A9	Contig	WP_085983050.1	2	1B	K02259|heme_a_synthase_[EC:1.17.99.9]	331	-	IPR003780|COX15/CtaA_family;IPR050450|COX15/CtaA_Heme_A_Synthase	PF02628|Cytochrome_oxidase_assembly_protein(8:292)	-	-	-	PTHR35457|HEME_A_SYNTHASE(4:303)	-	-	-	-	-	-	-	8	Bacteria	Bacillota	Bacilli	Bacillales	Paenibacillaceae	Paenibacillus	Paenibacillus_sp.	Paenibacillus_sp._A9
GCF_000346675.1_gls454076v02	Contig	WP_026053580.1	2	1B	K02259|heme_a_synthase_[EC:1.17.99.9]	317	-	IPR003780|COX15/CtaA_family;IPR050450|COX15/CtaA_Heme_A_Synthase	PF02628|Cytochrome_oxidase_assembly_protein(18:56);PF02628|Cytochrome_oxidase_assembly_protein(58:295)	-	-	-	PTHR35457|HEME_A_SYNTHASE(1:306)	-	-	-	-	-	-	-	8	Bacteria	Spirochaetota	Spirochaetia	Leptospirales	Leptospiraceae	Leptospira	Leptospira_sp.	Leptospira_sp._Fiocruz_LV4135
GCF_000346955.1_gls454051v01	Contig	WP_026054761.1	2	1B	K02259|heme_a_synthase_[EC:1.17.99.9]	317	-	IPR003780|COX15/CtaA_family;IPR050450|COX15/CtaA_Heme_A_Synthase	PF02628|Cytochrome_oxidase_assembly_protein(58:295);PF02628|Cytochrome_oxidase_assembly_protein(18:57)	-	-	-	PTHR35457|HEME_A_SYNTHASE(1:305)	-	-	-	-	-	-	-	8	Bacteria	Spirochaetota	Spirochaetia	Leptospirales	Leptospiraceae	Leptospira	Leptospira_sp.	Leptospira_sp._P2653
GCF_000347175.1_gls454194v01	Contig	WP_036042187.1	2	1B	K02259|heme_a_synthase_[EC:1.17.99.9]	315	-	IPR003780|COX15/CtaA_family;IPR050450|COX15/CtaA_Heme_A_Synthase	PF02628|Cytochrome_oxidase_assembly_protein(16:55);PF02628|Cytochrome_oxidase_assembly_protein(56:294)	-	-	-	PTHR35457|HEME_A_SYNTHASE(1:302)	-	-	-	-	-	-	-	8	Bacteria	Spirochaetota	Spirochaetia	Leptospirales	Leptospiraceae	Leptospira	Leptospira_alstonii	Leptospira_alstonii_serovar_Sichuan_str._79601
GCF_000347195.1_gls454066v01	Contig	WP_002723406.1	2	1B	K02259|heme_a_synthase_[EC:1.17.99.9]	317	-	IPR003780|COX15/CtaA_family;IPR050450|COX15/CtaA_Heme_A_Synthase	PF02628|Cytochrome_oxidase_assembly_protein(18:57);PF02628|Cytochrome_oxidase_assembly_protein(58:295)	-	-	-	PTHR35457|HEME_A_SYNTHASE(4:306)	-	-	-	-	-	-	-	8	Bacteria	Spirochaetota	Spirochaetia	Leptospirales	Leptospiraceae	Leptospira	Leptospira_sp._serovar_Kenya	Leptospira_sp._serovar_Kenya_str._Sh9
GCF_000347675.2_ASM34767v2	Complete_Genome	WP_015459497.1	1	2	K02259|heme_a_synthase_[EC:1.17.99.9]	346	-	IPR023754|Heme_A_synthase,_type_2;IPR003780|COX15/CtaA_family	PF02628|Cytochrome_oxidase_assembly_protein(17:332)	-	-	-	PTHR23289|CYTOCHROME_C_OXIDASE_ASSEMBLY_PROTEIN_COX15(13:340)	-	-	MF_01665|Heme_A_synthase_[ctaA].(13:343)	-	-	-	-	8	Bacteria	Pseudomonadota	Alphaproteobacteria	Sphingomonadales	Sphingomonadaceae	Sphingomonas	Sphingomonas_sp.	Sphingomonas_sp._MM-1
GCF_000348685.1_Formosa_sp._AK20	Contig	WP_007650173.1	1	2	K02259|heme_a_synthase_[EC:1.17.99.9]	339	-	IPR023754|Heme_A_synthase,_type_2;IPR003780|COX15/CtaA_family	PF02628|Cytochrome_oxidase_assembly_protein(12:330)	-	-	-	PTHR23289|CYTOCHROME_C_OXIDASE_ASSEMBLY_PROTEIN_COX15(3:337)	-	-	MF_01665|Heme_A_synthase_[ctaA].(7:339)	-	-	-	-	8	Bacteria	Bacteroidota	Flavobacteriia	Flavobacteriales	Flavobacteriaceae	Xanthomarina	Xanthomarina_gelatinilytica	Xanthomarina_gelatinilytica
GCF_000348725.1_ASM34872v1	Complete_Genome	WP_015470118.1	5	1C	K02259|heme_a_synthase_[EC:1.17.99.9]	293	-	IPR003780|COX15/CtaA_family;IPR050450|COX15/CtaA_Heme_A_Synthase	PF02628|Cytochrome_oxidase_assembly_protein(17:278)	-	-	-	PTHR35457|HEME_A_SYNTHASE(15:285)	-	-	-	-	-	-	-	7	Bacteria	Bdellovibrionota	Bdellovibrionia	Bdellovibrionales	Pseudobdellovibrionaceae	Pseudobdellovibrio	Pseudobdellovibrio_exovorus	Pseudobdellovibrio_exovorus_JSS
GCF_000348905.1_BhCe1	Contig	WP_035001260.1	2	1B	K02259|heme_a_synthase_[EC:1.17.99.9]	306	-	IPR023755|Heme_A_synthase,_type_1;IPR003780|COX15/CtaA_family;IPR050450|COX15/CtaA_Heme_A_Synthase	PF02628|Cytochrome_oxidase_assembly_protein(9:289)	-	-	-	PTHR35457|HEME_A_SYNTHASE(3:301)	-	-	MF_01664|Heme_A_synthase_[ctaA].(3:304)	-	-	-	-	8	Bacteria	Bacillota	Bacilli	Bacillales	Planococcaceae	Bhargavaea	Bhargavaea_cecembensis	Bhargavaea_cecembensis_DSE10
GCF_000348925.1_CeAn1	Contig	WP_009196091.1	1	2	K02259|heme_a_synthase_[EC:1.17.99.9]	346	-	IPR023754|Heme_A_synthase,_type_2;IPR003780|COX15/CtaA_family	PF02628|Cytochrome_oxidase_assembly_protein(12:327)	-	-	-	PTHR23289|CYTOCHROME_C_OXIDASE_ASSEMBLY_PROTEIN_COX15(9:338)	-	-	MF_01665|Heme_A_synthase_[ctaA].(7:337)	-	-	-	-	8	Bacteria	Bacteroidota	Cytophagia	Cytophagales	Cesiribacteraceae	Cesiribacter	Cesiribacter_andamanensis	Cesiribacter_andamanensis_AMV16
GCF_000350085.1_ASM35008v1	Contig	WP_008875399.1	1	2	K02259|heme_a_synthase_[EC:1.17.99.9]	363	-	IPR023754|Heme_A_synthase,_type_2;IPR003780|COX15/CtaA_family	PF02628|Cytochrome_oxidase_assembly_protein(25:341)	-	-	-	PTHR23289|CYTOCHROME_C_OXIDASE_ASSEMBLY_PROTEIN_COX15(18:344)	-	-	MF_01665|Heme_A_synthase_[ctaA].(20:352)	-	-	-	-	8	Bacteria	Pseudomonadota	Alphaproteobacteria	Hyphomicrobiales	Phyllobacteriaceae	Mesorhizobium	Mesorhizobium_metallidurans	Mesorhizobium_metallidurans_STM_2683
GCF_000350525.1_Leucobacter_salsicius_M1-8T_draft_genome	Contig	WP_017794216.1	4	1C	K02259|heme_a_synthase_[EC:1.17.99.9]	292	-	IPR050450|COX15/CtaA_Heme_A_Synthase;IPR003780|COX15/CtaA_family	PF02628|Cytochrome_oxidase_assembly_protein(5:175)	-	-	-	PTHR35457|HEME_A_SYNTHASE(5:281)	-	-	-	-	-	-	-	8	Bacteria	Actinomycetota	Actinomycetes	Micrococcales	Microbacteriaceae	Leucobacter	Leucobacter_salsicius	Leucobacter_salsicius_M1-8
GCF_000353245.1_BStr_LAMA585_V1	Contig	WP_024720295.1	2	1B	K02259|heme_a_synthase_[EC:1.17.99.9]	307	-	IPR023755|Heme_A_synthase,_type_1;IPR003780|COX15/CtaA_family;IPR050450|COX15/CtaA_Heme_A_Synthase	PF02628|Cytochrome_oxidase_assembly_protein(8:53);PF02628|Cytochrome_oxidase_assembly_protein(54:288)	-	-	-	PTHR35457|HEME_A_SYNTHASE(5:303)	-	-	MF_01664|Heme_A_synthase_[ctaA].(1:303)	-	-	-	-	8	Bacteria	Bacillota	Bacilli	Bacillales	Bacillaceae	Bacillus	Bacillus_stratosphericus	Bacillus_stratosphericus_LAMA_585
GCF_000353565.1_ASM35356v1	Contig	WP_003391752.1	2	1B	K02259|heme_a_synthase_[EC:1.17.99.9]	306	-	IPR003780|COX15/CtaA_family;IPR050450|COX15/CtaA_Heme_A_Synthase	PF02628|Cytochrome_oxidase_assembly_protein(7:286)	-	-	-	PTHR35457|HEME_A_SYNTHASE(5:299)	-	-	-	-	-	-	-	8	Bacteria	Bacillota	Bacilli	Bacillales	Paenibacillaceae	Brevibacillus	Brevibacillus_borstelensis	Brevibacillus_borstelensis_AK1
GCF_000355765.4_ASM35576v4	Complete_Genome	WP_004176813.1	1	2	K02259|heme_a_synthase_[EC:1.17.99.9]	336	-	IPR023754|Heme_A_synthase,_type_2;IPR003780|COX15/CtaA_family	PF02628|Cytochrome_oxidase_assembly_protein(6:328)	-	-	-	PTHR23289|CYTOCHROME_C_OXIDASE_ASSEMBLY_PROTEIN_COX15(2:336)	-	-	MF_01665|Heme_A_synthase_[ctaA].(2:336)	-	-	-	-	8	Bacteria	Pseudomonadota	Betaproteobacteria	Nitrosomonadales	Nitrosomonadaceae	Nitrosospira	Nitrosospira_lacus	Nitrosospira_lacus
GCF_000359125.1_ASM35912v1	Contig	WP_006332676.1	1	2	K02259|heme_a_synthase_[EC:1.17.99.9]	363	-	IPR023754|Heme_A_synthase,_type_2;IPR003780|COX15/CtaA_family	PF02628|Cytochrome_oxidase_assembly_protein(25:341)	-	-	-	PTHR23289|CYTOCHROME_C_OXIDASE_ASSEMBLY_PROTEIN_COX15(18:344)	-	-	MF_01665|Heme_A_synthase_[ctaA].(20:352)	-	-	-	-	8	Bacteria	Pseudomonadota	Alphaproteobacteria	Hyphomicrobiales	Phyllobacteriaceae	Mesorhizobium	Mesorhizobium_sp.	Mesorhizobium_sp._STM_4661
GCF_000359605.1_ASM35960v1	Contig	WP_003463258.1	2	1B	K02259|heme_a_synthase_[EC:1.17.99.9]	296	-	IPR023755|Heme_A_synthase,_type_1;IPR003780|COX15/CtaA_family;IPR050450|COX15/CtaA_Heme_A_Synthase	PF02628|Cytochrome_oxidase_assembly_protein(48:281)	-	-	-	PTHR35457|HEME_A_SYNTHASE(3:294)	-	-	MF_01664|Heme_A_synthase_[ctaA].(1:296)	-	-	-	-	8	Bacteria	Bacillota	Bacilli	Bacillales	Bacillaceae	Gracilibacillus	Gracilibacillus_halophilus	Gracilibacillus_halophilus_YIM-C55.5
GCF_000359745.1_Rhizobium_sp.	Contig	WP_004122358.1	1	2	K02259|heme_a_synthase_[EC:1.17.99.9]	367	-	IPR023754|Heme_A_synthase,_type_2;IPR003780|COX15/CtaA_family	PF02628|Cytochrome_oxidase_assembly_protein(28:346)	-	-	-	PTHR23289|CYTOCHROME_C_OXIDASE_ASSEMBLY_PROTEIN_COX15(14:348)	-	-	MF_01665|Heme_A_synthase_[ctaA].(23:356)	-	-	-	-	8	Bacteria	Pseudomonadota	Alphaproteobacteria	Hyphomicrobiales	Rhizobiaceae	Rhizobium	Rhizobium_freirei	Rhizobium_freirei_PRF_81
GCF_000364405.1_ASM36440v1	Scaffold	WP_008258101.1	4	1C	K02259|heme_a_synthase_[EC:1.17.99.9]	317	-	IPR050450|COX15/CtaA_Heme_A_Synthase;IPR003780|COX15/CtaA_family	PF02628|Cytochrome_oxidase_assembly_protein(27:298)	-	-	-	PTHR35457|HEME_A_SYNTHASE(21:312)	-	-	-	-	-	-	-	8	Bacteria	Actinomycetota	Actinomycetes	Mycobacteriales	Mycobacteriaceae	Mycobacterium	Mycobacterium_sp.	Mycobacterium_sp._H4Y
GCF_000364445.1_ASM36444v1	Contig	WP_039892300.1	1	2	K02259|heme_a_synthase_[EC:1.17.99.9]	366	-	IPR023754|Heme_A_synthase,_type_2;IPR003780|COX15/CtaA_family	PF02628|Cytochrome_oxidase_assembly_protein(15:334)	-	-	-	PTHR23289|CYTOCHROME_C_OXIDASE_ASSEMBLY_PROTEIN_COX15(10:338)	-	-	MF_01665|Heme_A_synthase_[ctaA].(10:344)	-	-	-	-	8	Bacteria	Pseudomonadota	Alphaproteobacteria	Hyphomicrobiales	Methylobacteriaceae	Methylobacterium	Methylobacterium_mesophilicum	Methylobacterium_mesophilicum_SR1.6/6
GCF_000365025.1_ASM36502v1	Scaffold	WP_017930418.1	1	2	K02259|heme_a_synthase_[EC:1.17.99.9]	342	-	IPR023754|Heme_A_synthase,_type_2;IPR003780|COX15/CtaA_family	PF02628|Cytochrome_oxidase_assembly_protein(14:331)	-	-	-	PTHR23289|CYTOCHROME_C_OXIDASE_ASSEMBLY_PROTEIN_COX15(9:339)	-	-	MF_01665|Heme_A_synthase_[ctaA].(9:341)	-	-	-	-	8	Bacteria	Pseudomonadota	Alphaproteobacteria	Maricaulales	Robiginitomaculaceae	Robiginitomaculum	Robiginitomaculum_antarcticum	Robiginitomaculum_antarcticum_DSM_21748
GCF_000365425.1_ASM36542v1	Contig	WP_020482127.1	12	-	K03110|fused_signal_recognition_particle_receptor	655	SSF47364|Domain_of_the_SRP/SRP_receptor_G-proteins(352:430);SSF52540|P-loop_containing_nucleoside_triphosphate_hydrolases(448:651)	IPR003780|COX15/CtaA_family;IPR003593|AAA+_ATPase_domain;IPR036225|SRP/SRP_receptor,_N-terminal;IPR027417|P-loop_containing_nucleoside_triphosphate_hydrolase;-|-;IPR042101|Signal_recognition_particle_SRP54,_N-terminal_domain_superfamily;IPR004390|Signal-recognition_particle_receptor_FtsY;IPR013822|Signal_recognition_particle_SRP54,_helical_bundle;IPR000897|Signal_recognition_particle,_SRP54_subun…	PF02628|Cytochrome_oxidase_assembly_protein(4:306);PF00448|SRP54-type_protein,_GTPase_domain(452:652);PF02881|SRP54-type_protein,_helical_bundle_domain(371:433)	cd17874|FtsY(453:651)	TIGR00064|signal_recognition_particle-docking_protein_FtsY(382:652)	G3DSA:1.20.120.140|-(343:440);G3DSA:3.40.50.300|-(447:655)	PTHR43134|SIGNAL_RECOGNITION_PARTICLE_RECEPTOR_SUBUNIT_ALPHA(350:652)	PS00300|SRP54-type_proteins_GTP-binding_domain_signature.(626:639)	G3DSA:3.40.50.300:FF:000053|Signal_recognition_particle_receptor_FtsY(445:653)	MF_00920|Signal_recognition_particle_receptor_FtsY_[ftsY].(380:653)	-	-	Coil|Coil(549:569)	-	-	Bacteria	Pseudomonadota	Gammaproteobacteria	Methylococcales	Methylococcaceae	Methylomonas	Methylomonas_sp.	Methylomonas_sp._MK1
GCF_000367105.1_Bruc_sp_UK5_01_V1	Contig	WP_006275444.1	1	2	K02259|heme_a_synthase_[EC:1.17.99.9]	358	-	IPR023754|Heme_A_synthase,_type_2;IPR003780|COX15/CtaA_family	PF02628|Cytochrome_oxidase_assembly_protein(27:345)	-	-	-	PTHR23289|CYTOCHROME_C_OXIDASE_ASSEMBLY_PROTEIN_COX15(20:351)	-	-	MF_01665|Heme_A_synthase_[ctaA].(23:355)	-	-	-	-	8	Bacteria	Pseudomonadota	Alphaproteobacteria	Hyphomicrobiales	Brucellaceae	Brucella	Brucella_sp.	Brucella_sp._UK5/01
GCF_000367125.1_Bruc_sp_UK38_05_V1	Contig	WP_006161112.1	1	2	K02259|heme_a_synthase_[EC:1.17.99.9]	358	-	IPR023754|Heme_A_synthase,_type_2;IPR003780|COX15/CtaA_family	PF02628|Cytochrome_oxidase_assembly_protein(27:345)	-	-	-	PTHR23289|CYTOCHROME_C_OXIDASE_ASSEMBLY_PROTEIN_COX15(20:351)	-	-	MF_01665|Heme_A_synthase_[ctaA].(23:355)	-	-	-	-	8	Bacteria	Pseudomonadota	Alphaproteobacteria	Hyphomicrobiales	Brucellaceae	Brucella	Brucella_sp.	Brucella_sp._UK38/05
GCF_000367345.1_ASM36734v1	Contig	WP_026149405.1	1	2	K02259|heme_a_synthase_[EC:1.17.99.9]	340	-	IPR023754|Heme_A_synthase,_type_2;IPR003780|COX15/CtaA_family	PF02628|Cytochrome_oxidase_assembly_protein(12:327)	-	-	-	PTHR23289|CYTOCHROME_C_OXIDASE_ASSEMBLY_PROTEIN_COX15(10:330)	-	-	MF_01665|Heme_A_synthase_[ctaA].(8:338)	-	-	-	-	8	Bacteria	Pseudomonadota	Alphaproteobacteria	Sphingomonadales	Sphingomonadaceae	Sphingobium	Sphingobium_xenophagum	Sphingobium_xenophagum_NBRC_107872
GCF_000370925.1_Bruc_sp_56_94_V1	Scaffold	WP_006161112.1	1	2	K02259|heme_a_synthase_[EC:1.17.99.9]	358	-	IPR023754|Heme_A_synthase,_type_2;IPR003780|COX15/CtaA_family	PF02628|Cytochrome_oxidase_assembly_protein(27:345)	-	-	-	PTHR23289|CYTOCHROME_C_OXIDASE_ASSEMBLY_PROTEIN_COX15(20:351)	-	-	MF_01665|Heme_A_synthase_[ctaA].(23:355)	-	-	-	-	8	Bacteria	Pseudomonadota	Alphaproteobacteria	Hyphomicrobiales	Brucellaceae	Brucella	Brucella_sp.	Brucella_sp._56/94
GCF_000370945.1_Bruc_sp_63_311_V1	Scaffold	WP_002969419.1	1	2	K02259|heme_a_synthase_[EC:1.17.99.9]	358	-	IPR023754|Heme_A_synthase,_type_2;IPR003780|COX15/CtaA_family	PF02628|Cytochrome_oxidase_assembly_protein(27:345)	-	-	-	PTHR23289|CYTOCHROME_C_OXIDASE_ASSEMBLY_PROTEIN_COX15(17:351)	-	-	MF_01665|Heme_A_synthase_[ctaA].(23:355)	-	-	-	-	8	Bacteria	Pseudomonadota	Alphaproteobacteria	Hyphomicrobiales	Brucellaceae	Brucella	Brucella_sp.	Brucella_sp._63/311
GCF_000370965.1_Bruc_sp_F23_97_V1	Scaffold	WP_006167492.1	1	2	K02259|heme_a_synthase_[EC:1.17.99.9]	358	-	IPR023754|Heme_A_synthase,_type_2;IPR003780|COX15/CtaA_family	PF02628|Cytochrome_oxidase_assembly_protein(27:345)	-	-	-	PTHR23289|CYTOCHROME_C_OXIDASE_ASSEMBLY_PROTEIN_COX15(20:351)	-	-	MF_01665|Heme_A_synthase_[ctaA].(23:355)	-	-	-	-	8	Bacteria	Pseudomonadota	Alphaproteobacteria	Hyphomicrobiales	Brucellaceae	Brucella	Brucella_sp.	Brucella_sp._F23/97
GCF_000370985.1_Bruc_sp_F5_06_V1	Scaffold	WP_006161112.1	1	2	K02259|heme_a_synthase_[EC:1.17.99.9]	358	-	IPR023754|Heme_A_synthase,_type_2;IPR003780|COX15/CtaA_family	PF02628|Cytochrome_oxidase_assembly_protein(27:345)	-	-	-	PTHR23289|CYTOCHROME_C_OXIDASE_ASSEMBLY_PROTEIN_COX15(20:351)	-	-	MF_01665|Heme_A_synthase_[ctaA].(23:355)	-	-	-	-	8	Bacteria	Pseudomonadota	Alphaproteobacteria	Hyphomicrobiales	Brucellaceae	Brucella	Brucella_sp.	Brucella_sp._F5/06
GCF_000371005.1_Bruc_sp_F8_99_V1	Scaffold	WP_006161112.1	1	2	K02259|heme_a_synthase_[EC:1.17.99.9]	358	-	IPR023754|Heme_A_synthase,_type_2;IPR003780|COX15/CtaA_family	PF02628|Cytochrome_oxidase_assembly_protein(27:345)	-	-	-	PTHR23289|CYTOCHROME_C_OXIDASE_ASSEMBLY_PROTEIN_COX15(20:351)	-	-	MF_01665|Heme_A_synthase_[ctaA].(23:355)	-	-	-	-	8	Bacteria	Pseudomonadota	Alphaproteobacteria	Hyphomicrobiales	Brucellaceae	Brucella	Brucella_sp.	Brucella_sp._F8/99
GCF_000371025.1_Bruc_sp_F96_2_V1	Scaffold	WP_006167492.1	1	2	K02259|heme_a_synthase_[EC:1.17.99.9]	358	-	IPR023754|Heme_A_synthase,_type_2;IPR003780|COX15/CtaA_family	PF02628|Cytochrome_oxidase_assembly_protein(27:345)	-	-	-	PTHR23289|CYTOCHROME_C_OXIDASE_ASSEMBLY_PROTEIN_COX15(20:351)	-	-	MF_01665|Heme_A_synthase_[ctaA].(23:355)	-	-	-	-	8	Bacteria	Pseudomonadota	Alphaproteobacteria	Hyphomicrobiales	Brucellaceae	Brucella	Brucella_sp.	Brucella_sp._F96/2
GCF_000371045.1_Bruc_sp_UK1_97_V1	Scaffold	WP_006167492.1	1	2	K02259|heme_a_synthase_[EC:1.17.99.9]	358	-	IPR023754|Heme_A_synthase,_type_2;IPR003780|COX15/CtaA_family	PF02628|Cytochrome_oxidase_assembly_protein(27:345)	-	-	-	PTHR23289|CYTOCHROME_C_OXIDASE_ASSEMBLY_PROTEIN_COX15(20:351)	-	-	MF_01665|Heme_A_synthase_[ctaA].(23:355)	-	-	-	-	8	Bacteria	Pseudomonadota	Alphaproteobacteria	Hyphomicrobiales	Brucellaceae	Brucella	Brucella_sp.	Brucella_sp._UK1/97
GCF_000371065.1_Bruc_sp_UK40_99_V1	Scaffold	WP_006161112.1	1	2	K02259|heme_a_synthase_[EC:1.17.99.9]	358	-	IPR023754|Heme_A_synthase,_type_2;IPR003780|COX15/CtaA_family	PF02628|Cytochrome_oxidase_assembly_protein(27:345)	-	-	-	PTHR23289|CYTOCHROME_C_OXIDASE_ASSEMBLY_PROTEIN_COX15(20:351)	-	-	MF_01665|Heme_A_synthase_[ctaA].(23:355)	-	-	-	-	8	Bacteria	Pseudomonadota	Alphaproteobacteria	Hyphomicrobiales	Brucellaceae	Brucella	Brucella_sp.	Brucella_sp._UK40/99
GCF_000371385.1_Sphingopyxis_sp._MC1	Contig	WP_003041196.1	1	2	K02259|heme_a_synthase_[EC:1.17.99.9]	347	-	IPR003780|COX15/CtaA_family;IPR023754|Heme_A_synthase,_type_2	PF02628|Cytochrome_oxidase_assembly_protein(19:334)	-	-	-	PTHR23289|CYTOCHROME_C_OXIDASE_ASSEMBLY_PROTEIN_COX15(15:342)	-	-	MF_01665|Heme_A_synthase_[ctaA].(15:345)	-	-	-	-	8	Bacteria	Pseudomonadota	Alphaproteobacteria	Sphingomonadales	Sphingomonadaceae	Sphingopyxis	Sphingopyxis_sp.	Sphingopyxis_sp._MC1
GCF_000371785.1_ASM37178v1	Contig	WP_017975905.1	4	1C	K02259|heme_a_synthase_[EC:1.17.99.9]	331	-	IPR050450|COX15/CtaA_Heme_A_Synthase;IPR003780|COX15/CtaA_family;-|-	PF02628|Cytochrome_oxidase_assembly_protein(29:298)	-	-	-	PTHR35457|HEME_A_SYNTHASE(25:302)	-	-	-	-	-	-	mobidb-lite|consensus_disorder_prediction(311:331);mobidb-lite|consensus_disorder_prediction(321:331)	8	Bacteria	Actinomycetota	Actinomycetes	Actinopolysporales	Actinopolysporaceae	Actinopolyspora	Actinopolyspora_halophila	Actinopolyspora_halophila_DSM_43834
GCF_000371965.1_ASM37196v1	Contig	WP_026155059.1	1	2	K02259|heme_a_synthase_[EC:1.17.99.9]	381	-	IPR003780|COX15/CtaA_family;IPR054616|Heme_A_synthase,_rhodobacterales;IPR023754|Heme_A_synthase,_type_2;-|-	PF02628|Cytochrome_oxidase_assembly_protein(38:361)	-	NF045570|heme_A_synthase(3:377)	-	PTHR23289|CYTOCHROME_C_OXIDASE_ASSEMBLY_PROTEIN_COX15(26:372)	-	-	MF_01665|Heme_A_synthase_[ctaA].(33:371)	-	-	-	mobidb-lite|consensus_disorder_prediction(1:25);mobidb-lite|consensus_disorder_prediction(10:21)	8	Bacteria	Pseudomonadota	Alphaproteobacteria	Rhodobacterales	Paracoccaceae	Paracoccus	Paracoccus_sp.	Paracoccus_sp._N5
GCF_000372765.1_ASM37276v1	Scaffold	WP_018392233.1	2	1B	K02259|heme_a_synthase_[EC:1.17.99.9]	301	-	IPR023755|Heme_A_synthase,_type_1;IPR003780|COX15/CtaA_family;IPR050450|COX15/CtaA_Heme_A_Synthase	PF02628|Cytochrome_oxidase_assembly_protein(7:286)	-	-	-	PTHR35457|HEME_A_SYNTHASE(5:296)	-	-	MF_01664|Heme_A_synthase_[ctaA].(1:301)	-	-	-	-	8	Bacteria	Bacillota	Bacilli	Bacillales	Bacillaceae	Bacillus	Bacillus_sp.	Bacillus_sp._37MA
GCF_000372825.1_ASM37282v1	Scaffold	WP_019903845.1	1	2	K02259|heme_a_synthase_[EC:1.17.99.9]	375	-	IPR023754|Heme_A_synthase,_type_2;IPR003780|COX15/CtaA_family	PF02628|Cytochrome_oxidase_assembly_protein(19:340)	-	-	-	PTHR23289|CYTOCHROME_C_OXIDASE_ASSEMBLY_PROTEIN_COX15(11:347)	-	-	MF_01665|Heme_A_synthase_[ctaA].(15:350)	-	-	-	-	8	Bacteria	Pseudomonadota	Alphaproteobacteria	Hyphomicrobiales	Methylobacteriaceae	Methylobacterium	Methylobacterium_sp.	Methylobacterium_sp._77
GCF_000372965.1_ASM37296v1	Scaffold	WP_018427389.1	1	2	K02259|heme_a_synthase_[EC:1.17.99.9]	364	-	IPR023754|Heme_A_synthase,_type_2;IPR003780|COX15/CtaA_family	PF02628|Cytochrome_oxidase_assembly_protein(26:343)	-	-	-	PTHR23289|CYTOCHROME_C_OXIDASE_ASSEMBLY_PROTEIN_COX15(13:347)	-	-	MF_01665|Heme_A_synthase_[ctaA].(21:353)	-	-	-	-	8	Bacteria	Pseudomonadota	Alphaproteobacteria	Hyphomicrobiales	Phyllobacteriaceae	Hoeflea	Hoeflea_sp.	Hoeflea_sp._108
GCF_000372985.1_ASM37298v1	Scaffold	WP_018434715.1	3	1B	K02259|heme_a_synthase_[EC:1.17.99.9]	369	-	IPR050450|COX15/CtaA_Heme_A_Synthase;IPR003780|COX15/CtaA_family	PF02628|Cytochrome_oxidase_assembly_protein(32:345)	-	-	-	PTHR35457|HEME_A_SYNTHASE(25:355)	-	-	-	-	-	-	-	10	Bacteria	Pseudomonadota	Betaproteobacteria	Burkholderiales	Burkholderiaceae	Paraburkholderia	Paraburkholderia_atlantica	Paraburkholderia_atlantica
GCF_000373105.1_ASM37310v1	Scaffold	WP_020571637.1	1	2	K02259|heme_a_synthase_[EC:1.17.99.9]	371	-	IPR003780|COX15/CtaA_family;IPR023754|Heme_A_synthase,_type_2	PF02628|Cytochrome_oxidase_assembly_protein(25:353)	-	-	-	PTHR23289|CYTOCHROME_C_OXIDASE_ASSEMBLY_PROTEIN_COX15(17:360)	-	-	-	-	-	-	-	8	Bacteria	Bacteroidota	Saprospiria	Saprospirales	Lewinellaceae	Neolewinella	Lewinella_persica	Lewinella_persica_DSM_23188
GCF_000373125.1_ASM37312v1	Scaffold	WP_018455126.1	1	2	K02259|heme_a_synthase_[EC:1.17.99.9]	360	-	IPR023754|Heme_A_synthase,_type_2;IPR003780|COX15/CtaA_family	PF02628|Cytochrome_oxidase_assembly_protein(15:335)	-	-	-	PTHR23289|CYTOCHROME_C_OXIDASE_ASSEMBLY_PROTEIN_COX15(5:343)	-	-	MF_01665|Heme_A_synthase_[ctaA].(11:344)	-	-	-	-	8	Bacteria	Pseudomonadota	Alphaproteobacteria	Hyphomicrobiales	Nitrobacteraceae	Bradyrhizobium	Bradyrhizobium_sp.	Bradyrhizobium_sp._WSM4349
GCF_000373205.1_ASM37320v1	Scaffold	WP_052606130.1	5	1C	K02259|heme_a_synthase_[EC:1.17.99.9]	314	-	IPR003780|COX15/CtaA_family;IPR050450|COX15/CtaA_Heme_A_Synthase	PF02628|Cytochrome_oxidase_assembly_protein(9:291)	-	-	-	PTHR35457|HEME_A_SYNTHASE(4:303)	-	-	-	-	-	-	-	8	Bacteria	Deinococcota	Deinococci	Thermales	Thermaceae	Calidithermus	Calidithermus_timidus	Calidithermus_timidus_DSM_17022
GCF_000373265.1_ASM37326v1	Scaffold	WP_018477615.1	1	2	K02259|heme_a_synthase_[EC:1.17.99.9]	358	-	IPR023754|Heme_A_synthase,_type_2;IPR003780|COX15/CtaA_family	PF02628|Cytochrome_oxidase_assembly_protein(13:330)	-	-	-	PTHR23289|CYTOCHROME_C_OXIDASE_ASSEMBLY_PROTEIN_COX15(4:350)	-	-	MF_01665|Heme_A_synthase_[ctaA].(7:340)	-	-	-	-	8	Bacteria	Bacteroidota	Cytophagia	Cytophagales	Hymenobacteraceae	Pontibacter	Pontibacter_roseus	Pontibacter_roseus_DSM_17521
GCF_000373765.1_ASM37376v1	Scaffold	WP_018577082.1	3	1B	K02259|heme_a_synthase_[EC:1.17.99.9]	334	-	IPR050450|COX15/CtaA_Heme_A_Synthase;IPR003780|COX15/CtaA_family	PF02628|Cytochrome_oxidase_assembly_protein(11:319)	-	-	-	PTHR35457|HEME_A_SYNTHASE(4:323)	-	-	-	-	-	-	-	8	Bacteria	Pseudomonadota	Gammaproteobacteria	Legionellales	Legionellaceae	Legionella	Legionella_shakespearei	Legionella_shakespearei_DSM_23087
GCF_000374005.1_ASM37400v1	Scaffold	WP_020593153.1	1	2	K02259|heme_a_synthase_[EC:1.17.99.9]	351	-	IPR023754|Heme_A_synthase,_type_2;IPR003780|COX15/CtaA_family	PF02628|Cytochrome_oxidase_assembly_protein(13:335)	-	-	-	PTHR23289|CYTOCHROME_C_OXIDASE_ASSEMBLY_PROTEIN_COX15(5:346)	-	-	MF_01665|Heme_A_synthase_[ctaA].(9:345)	-	-	-	-	8	Bacteria	Pseudomonadota	Alphaproteobacteria	Rhodospirillales	Kiloniellaceae	Kiloniella	Kiloniella_laminariae	Kiloniella_laminariae_DSM_19542
GCF_000374045.1_ASM37404v1	Scaffold	WP_018613701.1	1	2	K02259|heme_a_synthase_[EC:1.17.99.9]	354	-	IPR003780|COX15/CtaA_family;IPR023754|Heme_A_synthase,_type_2	PF02628|Cytochrome_oxidase_assembly_protein(12:340)	-	-	-	PTHR23289|CYTOCHROME_C_OXIDASE_ASSEMBLY_PROTEIN_COX15(5:341)	-	-	MF_01665|Heme_A_synthase_[ctaA].(7:350)	-	-	-	-	8	Bacteria	Bacteroidota	Chitinophagia	Chitinophagales	Chitinophagaceae	Segetibacter	Segetibacter_koreensis	Segetibacter_koreensis_DSM_18137
GCF_000374125.1_ASM37412v1	Scaffold	WP_018627247.1	1	2	K02259|heme_a_synthase_[EC:1.17.99.9]	360	-	IPR023754|Heme_A_synthase,_type_2;IPR003780|COX15/CtaA_family	PF02628|Cytochrome_oxidase_assembly_protein(10:335)	-	-	-	PTHR23289|CYTOCHROME_C_OXIDASE_ASSEMBLY_PROTEIN_COX15(4:344)	-	-	MF_01665|Heme_A_synthase_[ctaA].(6:344)	-	-	-	-	8	Bacteria	Bacteroidota	Chitinophagia	Chitinophagales	Chitinophagaceae	Niabella	Niabella_aurantiaca	Niabella_aurantiaca_DSM_17617
GCF_000374145.1_ASM37414v1	Scaffold	WP_018631383.1	1	2	K02259|heme_a_synthase_[EC:1.17.99.9]	383	-	IPR023754|Heme_A_synthase,_type_2;IPR003780|COX15/CtaA_family	PF02628|Cytochrome_oxidase_assembly_protein(40:365)	-	-	-	PTHR23289|CYTOCHROME_C_OXIDASE_ASSEMBLY_PROTEIN_COX15(28:377)	-	-	MF_01665|Heme_A_synthase_[ctaA].(36:375)	-	-	-	-	8	Bacteria	Pseudomonadota	Alphaproteobacteria	Rhodobacterales	Neomegalonemataceae	Neomegalonema	Neomegalonema_perideroedes	Neomegalonema_perideroedes_DSM_15528
GCF_000374345.1_ASM37434v1	Scaffold	WP_018662931.1	2	1B	K02259|heme_a_synthase_[EC:1.17.99.9]	311	-	IPR023755|Heme_A_synthase,_type_1;IPR003780|COX15/CtaA_family;IPR050450|COX15/CtaA_Heme_A_Synthase	PF02628|Cytochrome_oxidase_assembly_protein(53:287)	-	-	-	PTHR35457|HEME_A_SYNTHASE(4:296)	-	-	MF_01664|Heme_A_synthase_[ctaA].(1:302)	-	-	-	-	8	Bacteria	Bacillota	Bacilli	Bacillales	Bacillaceae	Weizmannia	Weizmannia_acidiproducens	Weizmannia_acidiproducens_DSM_23148
GCF_000374465.1_ASM37446v1	Scaffold	WP_018687593.1	1	2	K02259|heme_a_synthase_[EC:1.17.99.9]	368	-	IPR003780|COX15/CtaA_family;IPR023754|Heme_A_synthase,_type_2	PF02628|Cytochrome_oxidase_assembly_protein(26:344)	-	-	-	PTHR23289|CYTOCHROME_C_OXIDASE_ASSEMBLY_PROTEIN_COX15(12:349)	-	-	MF_01665|Heme_A_synthase_[ctaA].(21:354)	-	-	-	-	9	Bacteria	Pseudomonadota	Alphaproteobacteria	Hyphomicrobiales	Ahrensiaceae	Ahrensia	Ahrensia_kielensis	Ahrensia_kielensis_DSM_5890
GCF_000374525.1_ASM37452v1	Scaffold	WP_018697733.1	1	2	K02259|heme_a_synthase_[EC:1.17.99.9]	394	-	IPR003780|COX15/CtaA_family;IPR023754|Heme_A_synthase,_type_2	PF02628|Cytochrome_oxidase_assembly_protein(50:371)	-	-	-	PTHR23289|CYTOCHROME_C_OXIDASE_ASSEMBLY_PROTEIN_COX15(48:376)	-	-	MF_01665|Heme_A_synthase_[ctaA].(46:381)	-	-	-	-	7	Bacteria	Pseudomonadota	Alphaproteobacteria	Hyphomicrobiales	Amorphaceae	Amorphus	Amorphus_coralli	Amorphus_coralli_DSM_19760
GCF_000374565.1_ASM37456v1	Scaffold	WP_018705271.1	2	1B	K02259|heme_a_synthase_[EC:1.17.99.9]	326	-	IPR023755|Heme_A_synthase,_type_1;IPR003780|COX15/CtaA_family;IPR050450|COX15/CtaA_Heme_A_Synthase	PF02628|Cytochrome_oxidase_assembly_protein(7:288)	-	-	-	PTHR35457|HEME_A_SYNTHASE(2:298)	-	-	MF_01664|Heme_A_synthase_[ctaA].(1:303)	-	-	-	-	8	Bacteria	Bacillota	Bacilli	Bacillales	Bacillaceae	Siminovitchia	Siminovitchia_fordii	Siminovitchia_fordii_DSM_16014_=_CIP_108821
GCF_000374825.1_ASM37482v1	Scaffold	WP_018754136.1	2	1B	K02259|heme_a_synthase_[EC:1.17.99.9]	324	-	IPR003780|COX15/CtaA_family;IPR050450|COX15/CtaA_Heme_A_Synthase	PF02628|Cytochrome_oxidase_assembly_protein(8:295)	-	-	-	PTHR35457|HEME_A_SYNTHASE(4:307)	-	-	-	-	-	-	-	8	Bacteria	Bacillota	Bacilli	Bacillales	Paenibacillaceae	Paenibacillus	Paenibacillus_sanguinis	Paenibacillus_sanguinis_2301083_=_DSM_16941
GCF_000374845.1_ASM37484v1	Scaffold	WP_018758893.1	2	1B	K02259|heme_a_synthase_[EC:1.17.99.9]	306	-	IPR003780|COX15/CtaA_family;IPR050450|COX15/CtaA_Heme_A_Synthase	PF02628|Cytochrome_oxidase_assembly_protein(8:292)	-	-	-	PTHR35457|HEME_A_SYNTHASE(4:300)	-	-	-	-	-	-	-	8	Bacteria	Bacillota	Bacilli	Bacillales	Paenibacillaceae	Paenibacillus	Paenibacillus_terrigena	Paenibacillus_terrigena_DSM_21567
GCF_000374845.1_ASM37484v1	Scaffold	WP_018755368.1	2	1B	K02259|heme_a_synthase_[EC:1.17.99.9]	306	-	IPR003780|COX15/CtaA_family;IPR050450|COX15/CtaA_Heme_A_Synthase	PF02628|Cytochrome_oxidase_assembly_protein(8:50);PF02628|Cytochrome_oxidase_assembly_protein(55:293)	-	-	-	PTHR35457|HEME_A_SYNTHASE(6:301)	-	-	-	-	-	-	-	8	Bacteria	Bacillota	Bacilli	Bacillales	Paenibacillaceae	Paenibacillus	Paenibacillus_terrigena	Paenibacillus_terrigena_DSM_21567
GCF_000374885.1_ASM37488v1	Scaffold	WP_018764773.1	2	1B	K02259|heme_a_synthase_[EC:1.17.99.9]	315	-	IPR023755|Heme_A_synthase,_type_1;IPR003780|COX15/CtaA_family;IPR050450|COX15/CtaA_Heme_A_Synthase	PF02628|Cytochrome_oxidase_assembly_protein(7:286)	-	-	-	PTHR35457|HEME_A_SYNTHASE(3:302)	-	-	MF_01664|Heme_A_synthase_[ctaA].(1:301)	-	-	-	-	8	Bacteria	Bacillota	Bacilli	Bacillales	Bacillaceae	Bacillus	Bacillus_sp.	Bacillus_sp._105MF
GCF_000374965.1_ASM37496v1	Scaffold	WP_018780889.1	2	1B	K02259|heme_a_synthase_[EC:1.17.99.9]	315	-	IPR023755|Heme_A_synthase,_type_1;IPR003780|COX15/CtaA_family;IPR050450|COX15/CtaA_Heme_A_Synthase	PF02628|Cytochrome_oxidase_assembly_protein(7:286)	-	-	-	PTHR35457|HEME_A_SYNTHASE(3:302)	-	-	MF_01664|Heme_A_synthase_[ctaA].(1:301)	-	-	-	-	8	Bacteria	Bacillota	Bacilli	Bacillales	Bacillaceae	Bacillus	Bacillus_sp.	Bacillus_sp._95MFCvi2.1
GCF_000375425.1_ASM37542v1	Contig	WP_020402578.1	1	2	K02259|heme_a_synthase_[EC:1.17.99.9]	336	-	IPR023754|Heme_A_synthase,_type_2;IPR003780|COX15/CtaA_family	PF02628|Cytochrome_oxidase_assembly_protein(11:329)	-	-	-	PTHR23289|CYTOCHROME_C_OXIDASE_ASSEMBLY_PROTEIN_COX15(4:335)	-	-	MF_01665|Heme_A_synthase_[ctaA].(6:336)	-	-	-	-	8	Bacteria	Balneolota	Balneolia	Balneolales	Balneolaceae	Gracilimonas	Gracilimonas_tropica	Gracilimonas_tropica_DSM_19535
GCF_000375545.1_ASM37554v1	Contig	WP_020399061.1	1	2	K02259|heme_a_synthase_[EC:1.17.99.9]	343	-	IPR023754|Heme_A_synthase,_type_2;IPR003780|COX15/CtaA_family	PF02628|Cytochrome_oxidase_assembly_protein(15:330)	-	-	-	PTHR23289|CYTOCHROME_C_OXIDASE_ASSEMBLY_PROTEIN_COX15(6:338)	-	-	MF_01665|Heme_A_synthase_[ctaA].(10:340)	-	-	-	-	8	Bacteria	Pseudomonadota	Alphaproteobacteria	Kordiimonadales	Kordiimonadaceae	Kordiimonas	Kordiimonas_gwangyangensis	Kordiimonas_gwangyangensis_DSM_19435_=_JCM_12864
GCF_000376105.1_ASM37610v1	Contig	WP_018080240.1	1	2	K02259|heme_a_synthase_[EC:1.17.99.9]	336	-	IPR003780|COX15/CtaA_family;IPR023754|Heme_A_synthase,_type_2	PF02628|Cytochrome_oxidase_assembly_protein(2:322)	-	-	-	PTHR23289|CYTOCHROME_C_OXIDASE_ASSEMBLY_PROTEIN_COX15(2:329)	-	-	MF_01665|Heme_A_synthase_[ctaA].(1:331)	-	-	-	-	8	Bacteria	Pseudomonadota	Alphaproteobacteria	Caulobacterales	Caulobacteraceae	Asticcacaulis	Asticcacaulis_benevestitus	Asticcacaulis_benevestitus_DSM_16100_=_ATCC_BAA-896
GCF_000376265.1_ASM37626v1	Contig	WP_018111004.1	8	-	K02257|heme_o_synthase_[EC:2.5.1.141]	606	-	IPR044878|UbiA_prenyltransferase_superfamily;IPR006369|Protohaem_IX_farnesyltransferase;-|-;IPR003780|COX15/CtaA_family;IPR000537|UbiA_prenyltransferase	PF01040|UbiA_prenyltransferase_family(340:589);PF02628|Cytochrome_oxidase_assembly_protein(8:292)	cd13957|PT_UbiA_Cox10(329:599)	NF003349|heme_o_synthase(313:606);TIGR01473|heme_o_synthase(327:603)	G3DSA:1.10.357.140|UbiA_prenyltransferase(333:484)	PTHR43448|PROTOHEME_IX_FARNESYLTRANSFERASE,_MITOCHONDRIAL(323:603)	-	G3DSA:1.10.357.140:FF:000001|Protoheme_IX_farnesyltransferase(332:486)	MF_00154|Protoheme_IX_farnesyltransferase_[cyoE].(324:605)	-	-	-	-	-	Bacteria	Deinococcota	Deinococci	Thermales	Thermaceae	Thermus	Thermus_igniterrae	Thermus_igniterrae_ATCC_700962
GCF_000376345.1_ASM37634v1	Contig	WP_018043570.1	1	2	K02259|heme_a_synthase_[EC:1.17.99.9]	375	-	IPR023754|Heme_A_synthase,_type_2;IPR003780|COX15/CtaA_family	PF02628|Cytochrome_oxidase_assembly_protein(19:340)	-	-	-	PTHR23289|CYTOCHROME_C_OXIDASE_ASSEMBLY_PROTEIN_COX15(12:344)	-	-	MF_01665|Heme_A_synthase_[ctaA].(15:350)	-	-	-	-	8	Bacteria	Pseudomonadota	Alphaproteobacteria	Hyphomicrobiales	Methylobacteriaceae	Methylobacterium	Methylobacterium_sp.	Methylobacterium_sp._88A
GCF_000376445.1_ASM37644v1	Contig	WP_007977889.1	6	1A	K02259|heme_a_synthase_[EC:1.17.99.9]	159	-	IPR050450|COX15/CtaA_Heme_A_Synthase;IPR003780|COX15/CtaA_family;-|-	PF02628|Cytochrome_oxidase_assembly_protein(7:143)	-	-	-	PTHR35457|HEME_A_SYNTHASE(5:145)	-	-	-	-	PS51257|Prokaryotic_membrane_lipoprotein_lipid_attachment_site_profile.(1:35)	-	-	3	Archaea	Euryarchaeota	Halobacteria	Halobacteriales	Halobacteriaceae	Haladaptatus	Haladaptatus_paucihalophilus	Haladaptatus_paucihalophilus_DX253
GCF_000376545.2_ASM37654v2	Complete_Genome	WP_005669438.1	1	2	K02259|heme_a_synthase_[EC:1.17.99.9]	381	-	IPR054616|Heme_A_synthase,_rhodobacterales;IPR023754|Heme_A_synthase,_type_2;-|-;IPR003780|COX15/CtaA_family	PF02628|Cytochrome_oxidase_assembly_protein(37:363)	-	NF045570|heme_A_synthase(3:379)	-	PTHR23289|CYTOCHROME_C_OXIDASE_ASSEMBLY_PROTEIN_COX15(26:364)	-	-	MF_01665|Heme_A_synthase_[ctaA].(33:373)	-	-	-	mobidb-lite|consensus_disorder_prediction(1:28)	8	Bacteria	Pseudomonadota	Alphaproteobacteria	Rhodobacterales	Paracoccaceae	Tritonibacter	Tritonibacter_mobilis	Tritonibacter_mobilis_F1926
GCF_000376585.1_ASM37658v1	Complete_Genome	WP_015587915.1	1	2	K02259|heme_a_synthase_[EC:1.17.99.9]	331	-	IPR003780|COX15/CtaA_family;IPR023754|Heme_A_synthase,_type_2	PF02628|Cytochrome_oxidase_assembly_protein(7:319)	-	-	-	PTHR23289|CYTOCHROME_C_OXIDASE_ASSEMBLY_PROTEIN_COX15(4:328)	-	-	MF_01665|Heme_A_synthase_[ctaA].(3:330)	-	-	-	-	8	Bacteria	Pseudomonadota	Alphaproteobacteria	Rickettsiales	Anaplasmataceae	Wolbachia	Wolbachia_endosymbiont_of_Drosophila_simulans	Wolbachia_endosymbiont_of_Drosophila_simulans_wNo
GCF_000376805.1_ASM37680v1	Contig	WP_018147135.1	1	2	K02259|heme_a_synthase_[EC:1.17.99.9]	346	-	IPR023754|Heme_A_synthase,_type_2;IPR003780|COX15/CtaA_family	PF02628|Cytochrome_oxidase_assembly_protein(12:327)	-	-	-	PTHR23289|CYTOCHROME_C_OXIDASE_ASSEMBLY_PROTEIN_COX15(4:338)	-	-	MF_01665|Heme_A_synthase_[ctaA].(8:338)	-	-	-	-	8	Bacteria	Pseudomonadota	Alphaproteobacteria	Hyphomonadales	Hyphomonadaceae	Henriciella	Henriciella_marina	Henriciella_marina_DSM_19595
GCF_000376825.1_ASM37682v1	Contig	WP_018156079.1	4	1C	K02259|heme_a_synthase_[EC:1.17.99.9]	295	-	IPR050450|COX15/CtaA_Heme_A_Synthase;IPR003780|COX15/CtaA_family	PF02628|Cytochrome_oxidase_assembly_protein(12:284)	-	-	-	PTHR35457|HEME_A_SYNTHASE(10:294)	-	-	-	-	-	-	-	8	Bacteria	Actinomycetota	Actinomycetes	Micrococcales	Dermacoccaceae	Demetria	Demetria_terragena	Demetria_terragena_DSM_11295
GCF_000377185.1_ASM37718v1	Scaffold	WP_018859832.1	1	2	K02259|heme_a_synthase_[EC:1.17.99.9]	367	-	IPR023754|Heme_A_synthase,_type_2;IPR003780|COX15/CtaA_family	PF02628|Cytochrome_oxidase_assembly_protein(27:346)	-	-	-	PTHR23289|CYTOCHROME_C_OXIDASE_ASSEMBLY_PROTEIN_COX15(17:349)	-	-	MF_01665|Heme_A_synthase_[ctaA].(23:356)	-	-	-	-	8	Bacteria	Pseudomonadota	Alphaproteobacteria	Hyphomicrobiales	Rhizobiaceae	Rhizobium	Rhizobium_sp.	Rhizobium_sp._42MFCr.1
GCF_000377505.1_ASM37750v1	Scaffold	WP_154659085.1	2	1C	K02259|heme_a_synthase_[EC:1.17.99.9]	287	-	IPR003780|COX15/CtaA_family;IPR050450|COX15/CtaA_Heme_A_Synthase	PF02628|Cytochrome_oxidase_assembly_protein(39:172)	-	-	-	PTHR35457|HEME_A_SYNTHASE(2:280)	-	-	-	-	-	-	-	7	Bacteria	Bacillota	Bacilli	Bacillales	Paenibacillaceae	Paenibacillus	Paenibacillus_massiliensis	Paenibacillus_massiliensis_2301065_=_DSM_16942
GCF_000377565.1_ASM37756v1	Scaffold	WP_018898663.1	1	2	K02259|heme_a_synthase_[EC:1.17.99.9]	367	-	IPR003780|COX15/CtaA_family;IPR023754|Heme_A_synthase,_type_2	PF02628|Cytochrome_oxidase_assembly_protein(27:346)	-	-	-	PTHR23289|CYTOCHROME_C_OXIDASE_ASSEMBLY_PROTEIN_COX15(15:348)	-	-	MF_01665|Heme_A_synthase_[ctaA].(23:356)	-	-	-	-	8	Bacteria	Pseudomonadota	Alphaproteobacteria	Hyphomicrobiales	Rhizobiaceae	Rhizobium	Rhizobium_sp.	Rhizobium_sp._2MFCol3.1
GCF_000377665.1_ASM37766v1	Scaffold	WP_018916267.1	3	1B	K02259|heme_a_synthase_[EC:1.17.99.9]	350	-	IPR050450|COX15/CtaA_Heme_A_Synthase;IPR003780|COX15/CtaA_family	PF02628|Cytochrome_oxidase_assembly_protein(16:320)	-	-	-	PTHR35457|HEME_A_SYNTHASE(12:327)	-	-	-	-	-	-	-	8	Bacteria	Pseudomonadota	Gammaproteobacteria	Oceanospirillales	Halomonadaceae	Halomonas	Halomonas_zhanjiangensis	Halomonas_zhanjiangensis_DSM_21076
GCF_000377705.1_ASM37770v1	Scaffold	WP_018921403.1	2	1B	K02259|heme_a_synthase_[EC:1.17.99.9]	299	-	IPR023755|Heme_A_synthase,_type_1;IPR003780|COX15/CtaA_family;IPR050450|COX15/CtaA_Heme_A_Synthase	PF02628|Cytochrome_oxidase_assembly_protein(8:288)	-	-	-	PTHR35457|HEME_A_SYNTHASE(9:298)	-	-	MF_01664|Heme_A_synthase_[ctaA].(1:299)	-	-	-	-	8	Bacteria	Bacillota	Bacilli	Bacillales	Bacillaceae	Salsuginibacillus	Salsuginibacillus_kocurii	Salsuginibacillus_kocurii_DSM_18087
GCF_000377765.1_ASM37776v1	Scaffold	WP_018932801.1	2	1B	K02259|heme_a_synthase_[EC:1.17.99.9]	296	-	IPR023755|Heme_A_synthase,_type_1;IPR003780|COX15/CtaA_family;IPR050450|COX15/CtaA_Heme_A_Synthase	PF02628|Cytochrome_oxidase_assembly_protein(47:282)	-	-	-	PTHR35457|HEME_A_SYNTHASE(4:292)	-	-	MF_01664|Heme_A_synthase_[ctaA].(1:296)	-	-	-	-	8	Bacteria	Bacillota	Bacilli	Bacillales	Bacillaceae	Gracilibacillus	Gracilibacillus_lacisalsi	Gracilibacillus_lacisalsi_DSM_19029
GCF_000377765.1_ASM37776v1	Scaffold	WP_018933066.1	2	1B	K02259|heme_a_synthase_[EC:1.17.99.9]	270	-	IPR003780|COX15/CtaA_family;IPR050450|COX15/CtaA_Heme_A_Synthase	PF02628|Cytochrome_oxidase_assembly_protein(50:260);PF02628|Cytochrome_oxidase_assembly_protein(6:47)	-	-	-	PTHR35457|HEME_A_SYNTHASE(4:262)	-	-	-	-	-	-	-	8	Bacteria	Bacillota	Bacilli	Bacillales	Bacillaceae	Gracilibacillus	Gracilibacillus_lacisalsi	Gracilibacillus_lacisalsi_DSM_19029
GCF_000377985.1_ASM37798v1	Scaffold	WP_010631056.1	2	1B	K02259|heme_a_synthase_[EC:1.17.99.9]	302	-	IPR003780|COX15/CtaA_family;IPR050450|COX15/CtaA_Heme_A_Synthase	PF02628|Cytochrome_oxidase_assembly_protein(9:288)	-	-	-	PTHR35457|HEME_A_SYNTHASE(4:301)	-	-	-	-	-	-	-	8	Bacteria	Bacillota	Bacilli	Bacillales	Sporolactobacillaceae	Sporolactobacillus	Sporolactobacillus_vineae	Sporolactobacillus_vineae_DSM_21990_=_SL153
GCF_000378025.1_ASM37802v1	Scaffold	WP_018391000.1	1	2	K02259|heme_a_synthase_[EC:1.17.99.9]	362	-	IPR023754|Heme_A_synthase,_type_2;-|-;IPR003780|COX15/CtaA_family	PF02628|Cytochrome_oxidase_assembly_protein(33:351)	-	-	-	PTHR23289|CYTOCHROME_C_OXIDASE_ASSEMBLY_PROTEIN_COX15(12:357)	-	-	MF_01665|Heme_A_synthase_[ctaA].(28:361)	-	-	-	mobidb-lite|consensus_disorder_prediction(1:21);mobidb-lite|consensus_disorder_prediction(12:21);mobidb-lite|consensus_disorder_prediction(1:11)	8	Bacteria	Pseudomonadota	Alphaproteobacteria	Hyphomicrobiales	Xanthobacteraceae	Unclassified_Xanthobacteraceae	Xanthobacteraceae_bacterium	Xanthobacteraceae_bacterium_501b
GCF_000378145.1_ASM37814v1	Scaffold	WP_018978627.1	2	1C	K02259|heme_a_synthase_[EC:1.17.99.9]	301	-	IPR003780|COX15/CtaA_family;IPR050450|COX15/CtaA_Heme_A_Synthase	PF02628|Cytochrome_oxidase_assembly_protein(8:188)	-	-	-	PTHR35457|HEME_A_SYNTHASE(4:188)	-	-	-	-	-	-	-	8	Bacteria	Bacillota	Bacilli	Bacillales	Paenibacillaceae	Saccharibacillus	Saccharibacillus_kuerlensis	Saccharibacillus_kuerlensis_DSM_22868
GCF_000378245.1_ASM37824v1	Scaffold	WP_018988146.1	3	1B	K02259|heme_a_synthase_[EC:1.17.99.9]	348	-	IPR050450|COX15/CtaA_Heme_A_Synthase;IPR003780|COX15/CtaA_family	PF02628|Cytochrome_oxidase_assembly_protein(6:318)	-	-	-	PTHR35457|HEME_A_SYNTHASE(4:328)	-	-	-	-	-	-	-	8	Bacteria	Pseudomonadota	Betaproteobacteria	Rhodocyclales	Rhodocyclaceae	Aromatoleum	Aromatoleum_toluclasticum	Aromatoleum_toluclasticum_ATCC_700605
GCF_000378345.1_ASM37834v1	Scaffold	WP_018996204.1	1	2	K02259|heme_a_synthase_[EC:1.17.99.9]	354	-	IPR023754|Heme_A_synthase,_type_2;IPR003780|COX15/CtaA_family	PF02628|Cytochrome_oxidase_assembly_protein(25:341)	-	-	-	PTHR23289|CYTOCHROME_C_OXIDASE_ASSEMBLY_PROTEIN_COX15(21:345)	-	-	MF_01665|Heme_A_synthase_[ctaA].(21:351)	-	-	-	-	8	Bacteria	Pseudomonadota	Alphaproteobacteria	Hyphomonadales	Hyphomonadaceae	Hirschia	Hirschia_maritima	Hirschia_maritima_DSM_19733
GCF_000378385.1_ASM37838v1	Scaffold	WP_026297138.1	2	1B	K02259|heme_a_synthase_[EC:1.17.99.9]	304	-	IPR003780|COX15/CtaA_family;IPR050450|COX15/CtaA_Heme_A_Synthase	PF02628|Cytochrome_oxidase_assembly_protein(55:291);PF02628|Cytochrome_oxidase_assembly_protein(8:50)	-	-	-	PTHR35457|HEME_A_SYNTHASE(7:298)	-	-	-	-	-	-	-	8	Bacteria	Bacillota	Bacilli	Bacillales	Paenibacillaceae	Paenibacillus	Paenibacillus_daejeonensis	Paenibacillus_daejeonensis_DSM_15491
GCF_000378425.1_ASM37842v1	Scaffold	WP_033395975.1	2	1B	K02259|heme_a_synthase_[EC:1.17.99.9]	313	-	IPR003780|COX15/CtaA_family;IPR050450|COX15/CtaA_Heme_A_Synthase	PF02628|Cytochrome_oxidase_assembly_protein(55:212);PF02628|Cytochrome_oxidase_assembly_protein(8:50)	-	-	-	PTHR35457|HEME_A_SYNTHASE(4:307)	-	-	-	-	-	-	-	8	Bacteria	Bacillota	Bacilli	Bacillales	Paenibacillaceae	Cohnella	Cohnella_laeviribosi	Cohnella_laeviribosi_DSM_21336
GCF_000378445.1_ASM37844v1	Scaffold	WP_019012147.1	5	1C	K02259|heme_a_synthase_[EC:1.17.99.9]	337	-	-|-;IPR003780|COX15/CtaA_family;IPR050450|COX15/CtaA_Heme_A_Synthase	PF02628|Cytochrome_oxidase_assembly_protein(16:302)	-	-	-	PTHR35457|HEME_A_SYNTHASE(14:315)	-	-	-	-	-	-	mobidb-lite|consensus_disorder_prediction(315:337)	8	Bacteria	Deinococcota	Deinococci	Deinococcales	Deinococcaceae	Deinococcus	Deinococcus_aquatilis	Deinococcus_aquatilis_DSM_23025
GCF_000378465.1_ASM37846v1	Scaffold	WP_019013795.1	1	2	K02259|heme_a_synthase_[EC:1.17.99.9]	357	-	IPR023754|Heme_A_synthase,_type_2;IPR003780|COX15/CtaA_family	PF02628|Cytochrome_oxidase_assembly_protein(26:344)	-	-	-	PTHR23289|CYTOCHROME_C_OXIDASE_ASSEMBLY_PROTEIN_COX15(21:351)	-	-	MF_01665|Heme_A_synthase_[ctaA].(21:353)	-	-	-	-	8	Bacteria	Pseudomonadota	Alphaproteobacteria	Rhodospirillales	Elioraeaceae	Elioraea	Elioraea_tepidiphila	Elioraea_tepidiphila_DSM_17972
GCF_000378985.1_ASM37898v1	Scaffold	WP_018239366.1	1	2	K02259|heme_a_synthase_[EC:1.17.99.9]	367	-	IPR023754|Heme_A_synthase,_type_2;IPR003780|COX15/CtaA_family	PF02628|Cytochrome_oxidase_assembly_protein(27:346)	-	-	-	PTHR23289|CYTOCHROME_C_OXIDASE_ASSEMBLY_PROTEIN_COX15(16:349)	-	-	MF_01665|Heme_A_synthase_[ctaA].(23:356)	-	-	-	-	8	Bacteria	Pseudomonadota	Alphaproteobacteria	Hyphomicrobiales	Rhizobiaceae	Ensifer	Ensifer_sp.	Ensifer_sp._BR816
GCF_000379085.1_ASM37908v1	Scaffold	WP_018257621.1	7	1A*	No_KO	268	-	IPR003780|COX15/CtaA_family;IPR050450|COX15/CtaA_Heme_A_Synthase	PF02628|Cytochrome_oxidase_assembly_protein(55:165)	-	-	-	PTHR35457|HEME_A_SYNTHASE(3:159)	-	-	-	-	-	-	-	8	Archaea	Euryarchaeota	Halobacteria	Halobacteriales	Haloarculaceae	Halomicrobium	Halomicrobium_katesii	Halomicrobium_katesii_DSM_19301
GCF_000379105.1_ASM37910v1	Scaffold	WP_012335070.1	1	2	K02259|heme_a_synthase_[EC:1.17.99.9]	360	-	IPR023754|Heme_A_synthase,_type_2;IPR003780|COX15/CtaA_family	PF02628|Cytochrome_oxidase_assembly_protein(27:348)	-	-	-	PTHR23289|CYTOCHROME_C_OXIDASE_ASSEMBLY_PROTEIN_COX15(22:351)	-	-	MF_01665|Heme_A_synthase_[ctaA].(23:358)	-	-	-	-	8	Bacteria	Pseudomonadota	Alphaproteobacteria	Hyphomicrobiales	Methylobacteriaceae	Methylobacterium	Methylobacterium_sp.	Methylobacterium_sp._WSM2598
GCF_000379125.1_ASM37912v1	Scaffold	WP_018266203.1	1	2	K02259|heme_a_synthase_[EC:1.17.99.9]	366	-	IPR023754|Heme_A_synthase,_type_2;IPR003780|COX15/CtaA_family	PF02628|Cytochrome_oxidase_assembly_protein(28:349)	-	-	-	PTHR23289|CYTOCHROME_C_OXIDASE_ASSEMBLY_PROTEIN_COX15(19:360)	-	-	MF_01665|Heme_A_synthase_[ctaA].(23:359)	-	-	-	-	7	Bacteria	Pseudomonadota	Alphaproteobacteria	Hyphomicrobiales	Methylocystaceae	Methylosinus	Methylosinus_sp.	Methylosinus_sp._LW4
GCF_000379145.1_ASM37914v1	Scaffold	WP_026192828.1	1	2	K02259|heme_a_synthase_[EC:1.17.99.9]	362	-	IPR003780|COX15/CtaA_family;IPR023754|Heme_A_synthase,_type_2	PF02628|Cytochrome_oxidase_assembly_protein(15:336)	-	-	-	PTHR23289|CYTOCHROME_C_OXIDASE_ASSEMBLY_PROTEIN_COX15(8:343)	-	-	MF_01665|Heme_A_synthase_[ctaA].(11:345)	-	-	-	-	8	Bacteria	Pseudomonadota	Alphaproteobacteria	Hyphomicrobiales	Nitrobacteraceae	Bradyrhizobium	Bradyrhizobium_elkanii	Bradyrhizobium_elkanii_USDA_76
GCF_000379485.1_ASM37948v1	Scaffold	WP_018302042.1	1	2	K02259|heme_a_synthase_[EC:1.17.99.9]	383	-	IPR003780|COX15/CtaA_family;IPR054616|Heme_A_synthase,_rhodobacterales;IPR023754|Heme_A_synthase,_type_2	PF02628|Cytochrome_oxidase_assembly_protein(40:364)	-	NF045570|heme_A_synthase(7:380)	-	PTHR23289|CYTOCHROME_C_OXIDASE_ASSEMBLY_PROTEIN_COX15(34:365)	-	-	MF_01665|Heme_A_synthase_[ctaA].(36:374)	-	-	-	-	8	Bacteria	Pseudomonadota	Alphaproteobacteria	Rhodobacterales	Roseobacteraceae	Wenxinia	Wenxinia_marina	Wenxinia_marina_DSM_24838
GCF_000379585.1_ASM37958v1	Scaffold	WP_018320089.1	1	2	K02259|heme_a_synthase_[EC:1.17.99.9]	360	-	IPR023754|Heme_A_synthase,_type_2;IPR003780|COX15/CtaA_family	PF02628|Cytochrome_oxidase_assembly_protein(15:335)	-	-	-	PTHR23289|CYTOCHROME_C_OXIDASE_ASSEMBLY_PROTEIN_COX15(10:345)	-	-	MF_01665|Heme_A_synthase_[ctaA].(11:344)	-	-	-	-	7	Bacteria	Pseudomonadota	Alphaproteobacteria	Hyphomicrobiales	Nitrobacteraceae	Bradyrhizobium	Bradyrhizobium_sp.	Bradyrhizobium_sp._WSM2793
GCF_000379605.1_ASM37960v1	Scaffold	WP_018326010.1	1	2	K02259|heme_a_synthase_[EC:1.17.99.9]	367	SSF81342|Transmembrane_di-heme_cytochromes(150:296)	IPR023754|Heme_A_synthase,_type_2;IPR003780|COX15/CtaA_family;IPR016174|Di-haem_cytochrome,_transmembrane	PF02628|Cytochrome_oxidase_assembly_protein(27:345)	-	-	-	PTHR23289|CYTOCHROME_C_OXIDASE_ASSEMBLY_PROTEIN_COX15(17:350)	-	-	MF_01665|Heme_A_synthase_[ctaA].(23:356)	-	-	-	-	8	Bacteria	Pseudomonadota	Alphaproteobacteria	Hyphomicrobiales	Rhizobiaceae	Rhizobium	Rhizobium_giardinii	Rhizobium_giardinii_bv._giardinii_H152
GCF_000379765.1_ASM37976v1	Scaffold	WP_020530526.1	1	2	K02259|heme_a_synthase_[EC:1.17.99.9]	351	-	IPR023754|Heme_A_synthase,_type_2;IPR003780|COX15/CtaA_family	PF02628|Cytochrome_oxidase_assembly_protein(11:333)	-	-	-	PTHR23289|CYTOCHROME_C_OXIDASE_ASSEMBLY_PROTEIN_COX15(3:348)	-	-	MF_01665|Heme_A_synthase_[ctaA].(6:343)	-	-	-	-	8	Bacteria	Bacteroidota	Cytophagia	Cytophagales	Flammeovirgaceae	Flexithrix	Flexithrix_dorotheae	Flexithrix_dorotheae_DSM_6795
GCF_000379805.1_ASM37980v1	Scaffold	WP_020537859.1	1	2	K02259|heme_a_synthase_[EC:1.17.99.9]	365	-	IPR003780|COX15/CtaA_family;IPR023754|Heme_A_synthase,_type_2	PF02628|Cytochrome_oxidase_assembly_protein(27:355)	-	-	-	PTHR23289|CYTOCHROME_C_OXIDASE_ASSEMBLY_PROTEIN_COX15(22:362)	-	-	MF_01665|Heme_A_synthase_[ctaA].(22:365)	-	-	-	-	8	Bacteria	Bacteroidota	Saprospiria	Saprospirales	Lewinellaceae	Lewinella	Lewinella_cohaerens	Lewinella_cohaerens_DSM_23179
GCF_000380205.1_ASM38020v1	Scaffold	WP_018391000.1	1	2	K02259|heme_a_synthase_[EC:1.17.99.9]	362	-	IPR023754|Heme_A_synthase,_type_2;-|-;IPR003780|COX15/CtaA_family	PF02628|Cytochrome_oxidase_assembly_protein(33:351)	-	-	-	PTHR23289|CYTOCHROME_C_OXIDASE_ASSEMBLY_PROTEIN_COX15(12:357)	-	-	MF_01665|Heme_A_synthase_[ctaA].(28:361)	-	-	-	mobidb-lite|consensus_disorder_prediction(1:21);mobidb-lite|consensus_disorder_prediction(12:21);mobidb-lite|consensus_disorder_prediction(1:11)	8	Bacteria	Pseudomonadota	Alphaproteobacteria	Hyphomicrobiales	Xanthobacteraceae	Ancylobacter	Ancylobacter_sp.	Ancylobacter_sp._FA202
GCF_000380245.2_ASM38024v2	Scaffold	WP_042349066.1	2	1B	K02259|heme_a_synthase_[EC:1.17.99.9]	317	-	IPR023755|Heme_A_synthase,_type_1;IPR003780|COX15/CtaA_family;IPR050450|COX15/CtaA_Heme_A_Synthase	PF02628|Cytochrome_oxidase_assembly_protein(7:287)	-	-	-	PTHR35457|HEME_A_SYNTHASE(3:300)	-	-	MF_01664|Heme_A_synthase_[ctaA].(1:302)	-	-	-	-	8	Bacteria	Bacillota	Bacilli	Bacillales	Bacillaceae	Bacillus	Bacillus_massiliogorillae	Bacillus_massiliogorillae
GCF_000380505.1_ASM38050v1	Contig	WP_051094086.1	1	2	K02259|heme_a_synthase_[EC:1.17.99.9]	363	-	IPR023754|Heme_A_synthase,_type_2;IPR003780|COX15/CtaA_family	PF02628|Cytochrome_oxidase_assembly_protein(28:348)	-	-	-	PTHR23289|CYTOCHROME_C_OXIDASE_ASSEMBLY_PROTEIN_COX15(22:359)	-	-	MF_01665|Heme_A_synthase_[ctaA].(24:358)	-	-	-	-	7	Bacteria	Pseudomonadota	Alphaproteobacteria	Hyphomicrobiales	Kaistiaceae	Kaistia	Kaistia_granuli	Kaistia_granuli_DSM_23481
GCF_000380965.1_ASM38096v1	Scaffold	WP_019536423.1	2	1B	K02259|heme_a_synthase_[EC:1.17.99.9]	313	-	IPR003780|COX15/CtaA_family;IPR050450|COX15/CtaA_Heme_A_Synthase	PF02628|Cytochrome_oxidase_assembly_protein(9:289)	-	-	-	PTHR35457|HEME_A_SYNTHASE(5:303)	-	-	-	-	-	-	-	8	Bacteria	Bacillota	Bacilli	Bacillales	Paenibacillaceae	Paenibacillus	Paenibacillus_ginsengihumi	Paenibacillus_ginsengihumi_DSM_21568
GCF_000381165.1_ASM38116v1	Scaffold	WP_003512619.1	1	2	K02259|heme_a_synthase_[EC:1.17.99.9]	372	-	IPR023754|Heme_A_synthase,_type_2;IPR003780|COX15/CtaA_family	PF02628|Cytochrome_oxidase_assembly_protein(32:351)	-	-	-	PTHR23289|CYTOCHROME_C_OXIDASE_ASSEMBLY_PROTEIN_COX15(17:354)	-	-	MF_01665|Heme_A_synthase_[ctaA].(28:361)	-	-	-	-	8	Bacteria	Pseudomonadota	Alphaproteobacteria	Hyphomicrobiales	Rhizobiaceae	Agrobacterium	Agrobacterium_sp.	Agrobacterium_sp._10MFCol1.1
GCF_000381265.1_ASM38126v1	Scaffold	WP_019574033.1	3	1B	K02259|heme_a_synthase_[EC:1.17.99.9]	397	-	IPR050450|COX15/CtaA_Heme_A_Synthase;IPR003780|COX15/CtaA_family	PF02628|Cytochrome_oxidase_assembly_protein(54:371)	-	-	-	PTHR35457|HEME_A_SYNTHASE(51:377)	-	-	-	-	-	-	-	8	Bacteria	Pseudomonadota	Betaproteobacteria	Burkholderiales	Comamonadaceae	Curvibacter	Curvibacter_lanceolatus	Curvibacter_lanceolatus_ATCC_14669
GCF_000381345.1_ASM38134v1	Scaffold	WP_019588022.1	5	1C	K02259|heme_a_synthase_[EC:1.17.99.9]	327	-	IPR003780|COX15/CtaA_family;IPR050450|COX15/CtaA_Heme_A_Synthase	PF02628|Cytochrome_oxidase_assembly_protein(18:304)	-	-	-	PTHR35457|HEME_A_SYNTHASE(16:316)	-	-	-	-	-	-	-	8	Bacteria	Deinococcota	Deinococci	Deinococcales	Deinococcaceae	Deinococcus	Deinococcus_apachensis	Deinococcus_apachensis_DSM_19763
GCF_000381565.1_ASM38156v1	Scaffold	WP_020705006.1	3	1B	K02259|heme_a_synthase_[EC:1.17.99.9]	380	-	IPR050450|COX15/CtaA_Heme_A_Synthase;IPR003780|COX15/CtaA_family	PF02628|Cytochrome_oxidase_assembly_protein(27:348)	-	-	-	PTHR35457|HEME_A_SYNTHASE(21:353)	-	-	-	-	-	-	-	8	Bacteria	Pseudomonadota	Betaproteobacteria	Burkholderiales	Oxalobacteraceae	Unclassified_Oxalobacteraceae	Oxalobacteraceae_bacterium	Oxalobacteraceae_bacterium_AB_14
GCF_000381585.1_ASM38158v1	Scaffold	WP_020708465.1	5	1C	K02259|heme_a_synthase_[EC:1.17.99.9]	340	-	IPR003780|COX15/CtaA_family;IPR050450|COX15/CtaA_Heme_A_Synthase	PF02628|Cytochrome_oxidase_assembly_protein(25:315)	-	-	-	PTHR35457|HEME_A_SYNTHASE(24:321)	-	-	-	-	-	-	-	8	Bacteria	Acidobacteriota	Terriglobia	Terriglobales	Acidobacteriaceae	Unclassified_Acidobacteriaceae	Acidobacteriaceae_bacterium	Acidobacteriaceae_bacterium_KBS_83
GCF_000381605.1_ASM38160v1	Scaffold	WP_020716128.1	5	1C	K02259|heme_a_synthase_[EC:1.17.99.9]	320	-	IPR003780|COX15/CtaA_family;IPR050450|COX15/CtaA_Heme_A_Synthase	PF02628|Cytochrome_oxidase_assembly_protein(18:299)	-	-	-	PTHR35457|HEME_A_SYNTHASE(13:307)	-	-	-	-	-	-	-	8	Bacteria	Acidobacteriota	Terriglobia	Terriglobales	Acidobacteriaceae	Unclassified_Acidobacteriaceae	Acidobacteriaceae_bacterium	Acidobacteriaceae_bacterium_KBS_89
GCF_000381625.1_ASM38162v1	Scaffold	WP_081627442.1	5	1C	K02259|heme_a_synthase_[EC:1.17.99.9]	320	-	IPR003780|COX15/CtaA_family;IPR050450|COX15/CtaA_Heme_A_Synthase	PF02628|Cytochrome_oxidase_assembly_protein(22:304)	-	-	-	PTHR35457|HEME_A_SYNTHASE(21:312)	-	-	-	-	-	-	-	8	Bacteria	Acidobacteriota	Terriglobia	Bryobacterales	Unclassified_Bryobacterales	Unclassified_Bryobacterales	Bryobacterales_bacterium	Bryobacterales_bacterium_KBS_96
GCF_000381905.1_ASM38190v1	Scaffold	WP_019635895.1	2	1B	K02259|heme_a_synthase_[EC:1.17.99.9]	322	-	IPR003780|COX15/CtaA_family;IPR050450|COX15/CtaA_Heme_A_Synthase	PF02628|Cytochrome_oxidase_assembly_protein(56:293);PF02628|Cytochrome_oxidase_assembly_protein(8:51)	-	-	-	PTHR35457|HEME_A_SYNTHASE(4:300)	-	-	-	-	-	-	-	8	Bacteria	Bacillota	Bacilli	Bacillales	Paenibacillaceae	Paenibacillus	Paenibacillus_fonticola	Paenibacillus_fonticola_DSM_21315
GCF_000381985.1_ASM38198v1	Scaffold	WP_081628549.1	1	2	K02259|heme_a_synthase_[EC:1.17.99.9]	382	-	IPR023754|Heme_A_synthase,_type_2;IPR003780|COX15/CtaA_family	PF02628|Cytochrome_oxidase_assembly_protein(36:361)	-	-	-	PTHR23289|CYTOCHROME_C_OXIDASE_ASSEMBLY_PROTEIN_COX15(33:367)	-	-	-	-	-	-	-	8	Bacteria	Pseudomonadota	Alphaproteobacteria	Rhodospirillales	Rhodospirillaceae	Novispirillum	Novispirillum_itersonii	Novispirillum_itersonii_subsp._itersonii_ATCC_12639
GCF_000382325.1_ASM38232v1	Scaffold	WP_019961727.1	1	2	K02259|heme_a_synthase_[EC:1.17.99.9]	349	-	IPR003780|COX15/CtaA_family;IPR023754|Heme_A_synthase,_type_2	PF02628|Cytochrome_oxidase_assembly_protein(22:337)	-	-	-	PTHR23289|CYTOCHROME_C_OXIDASE_ASSEMBLY_PROTEIN_COX15(14:338)	-	-	MF_01665|Heme_A_synthase_[ctaA].(17:348)	-	-	-	-	8	Bacteria	Pseudomonadota	Alphaproteobacteria	Maricaulales	Maricaulaceae	Woodsholea	Woodsholea_maritima	Woodsholea_maritima_DSM_17123
GCF_000382345.1_ASM38234v1	Scaffold	WP_040788406.1	3	1B	K02259|heme_a_synthase_[EC:1.17.99.9]	383	-	IPR050450|COX15/CtaA_Heme_A_Synthase;IPR003780|COX15/CtaA_family	PF02628|Cytochrome_oxidase_assembly_protein(35:353)	-	-	-	PTHR35457|HEME_A_SYNTHASE(28:360)	-	-	-	-	-	-	-	9	Bacteria	Pseudomonadota	Betaproteobacteria	Burkholderiales	Oxalobacteraceae	Massilia	Massilia_niastensis	Massilia_niastensis_DSM_21313
GCF_000382485.1_Mn802	Contig	WP_037522868.1	1	2	K02259|heme_a_synthase_[EC:1.17.99.9]	338	-	IPR023754|Heme_A_synthase,_type_2;IPR003780|COX15/CtaA_family	PF02628|Cytochrome_oxidase_assembly_protein(2:318)	-	-	-	PTHR23289|CYTOCHROME_C_OXIDASE_ASSEMBLY_PROTEIN_COX15(2:330)	-	-	MF_01665|Heme_A_synthase_[ctaA].(1:328)	-	-	-	-	8	Bacteria	Pseudomonadota	Alphaproteobacteria	Sphingomonadales	Sphingomonadaceae	Sphingomonas	Sphingomonas_sp.	Sphingomonas_sp._Mn802worker
GCF_000382705.1_ASM38270v1	Contig	WP_019996322.1	1	2	K02259|heme_a_synthase_[EC:1.17.99.9]	363	-	IPR023754|Heme_A_synthase,_type_2;IPR003780|COX15/CtaA_family	PF02628|Cytochrome_oxidase_assembly_protein(28:344)	-	-	-	PTHR23289|CYTOCHROME_C_OXIDASE_ASSEMBLY_PROTEIN_COX15(20:354)	-	-	MF_01665|Heme_A_synthase_[ctaA].(23:356)	-	-	-	-	7	Bacteria	Pseudomonadota	Alphaproteobacteria	Hyphomicrobiales	Aurantimonadaceae	Aureimonas	Aureimonas_ureilytica	Aureimonas_ureilytica_DSM_18598_=_NBRC_106430
GCF_000382845.1_ASM38284v1	Scaffold	WP_001188742.1	2	1B	K02259|heme_a_synthase_[EC:1.17.99.9]	311	-	IPR023755|Heme_A_synthase,_type_1;IPR003780|COX15/CtaA_family;IPR050450|COX15/CtaA_Heme_A_Synthase	PF02628|Cytochrome_oxidase_assembly_protein(7:286)	-	-	-	PTHR35457|HEME_A_SYNTHASE(3:301)	-	-	MF_01664|Heme_A_synthase_[ctaA].(1:301)	-	-	-	-	8	Bacteria	Bacillota	Bacilli	Bacillales	Bacillaceae	Bacillus	Bacillus_sp.	Bacillus_sp._GeD10
GCF_000383095.1_4088801	Contig	WP_019834324.1	1	2	K02259|heme_a_synthase_[EC:1.17.99.9]	359	-	IPR023754|Heme_A_synthase,_type_2;IPR003780|COX15/CtaA_family	PF02628|Cytochrome_oxidase_assembly_protein(30:345)	-	-	-	PTHR23289|CYTOCHROME_C_OXIDASE_ASSEMBLY_PROTEIN_COX15(23:353)	-	-	MF_01665|Heme_A_synthase_[ctaA].(24:355)	-	-	-	-	8	Bacteria	Pseudomonadota	Alphaproteobacteria	Sphingomonadales	Sphingomonadaceae	Sphingomonas	Sphingomonas_sp.	Sphingomonas_sp._PR090111-T3T-6A
GCF_000383235.1_ASM38323v1	Scaffold	WP_020059285.1	2	1B	K02259|heme_a_synthase_[EC:1.17.99.9]	315	-	IPR023755|Heme_A_synthase,_type_1;IPR003780|COX15/CtaA_family;IPR050450|COX15/CtaA_Heme_A_Synthase	PF02628|Cytochrome_oxidase_assembly_protein(7:286)	-	-	-	PTHR35457|HEME_A_SYNTHASE(3:299)	-	-	MF_01664|Heme_A_synthase_[ctaA].(1:301)	-	-	-	-	8	Bacteria	Bacillota	Bacilli	Bacillales	Bacillaceae	Bacillus	Bacillus_sp.	Bacillus_sp._123MFChir2
GCF_000383415.1_ASM38341v1	Scaffold	WP_020085344.1	1	2	K02259|heme_a_synthase_[EC:1.17.99.9]	356	-	IPR003780|COX15/CtaA_family;IPR023754|Heme_A_synthase,_type_2	PF02628|Cytochrome_oxidase_assembly_protein(25:345)	-	-	-	PTHR23289|CYTOCHROME_C_OXIDASE_ASSEMBLY_PROTEIN_COX15(10:352)	-	-	MF_01665|Heme_A_synthase_[ctaA].(21:355)	-	-	-	-	8	Bacteria	Pseudomonadota	Alphaproteobacteria	Hyphomicrobiales	Hyphomicrobiaceae	Hyphomicrobium	Hyphomicrobium_zavarzinii	Hyphomicrobium_zavarzinii_ATCC_27496
GCF_000383455.1_ASM38345v1	Scaffold	WP_020092096.1	1	2	K02259|heme_a_synthase_[EC:1.17.99.9]	367	-	IPR023754|Heme_A_synthase,_type_2;IPR003780|COX15/CtaA_family	PF02628|Cytochrome_oxidase_assembly_protein(15:335)	-	-	-	PTHR23289|CYTOCHROME_C_OXIDASE_ASSEMBLY_PROTEIN_COX15(10:338)	-	-	MF_01665|Heme_A_synthase_[ctaA].(11:345)	-	-	-	-	7	Bacteria	Pseudomonadota	Alphaproteobacteria	Hyphomicrobiales	Methylobacteriaceae	Methylobacterium	Methylobacterium_sp.	Methylobacterium_sp._285MFTsu5.1
GCF_000383475.1_ASM38347v1	Scaffold	WP_020097504.1	4	1C	K02259|heme_a_synthase_[EC:1.17.99.9]	309	-	IPR050450|COX15/CtaA_Heme_A_Synthase;IPR003780|COX15/CtaA_family	PF02628|Cytochrome_oxidase_assembly_protein(24:195)	-	-	-	PTHR35457|HEME_A_SYNTHASE(17:300)	-	-	-	-	-	-	-	8	Bacteria	Actinomycetota	Actinomycetes	Micrococcales	Microbacteriaceae	Microbacterium	Microbacterium_sp.	Microbacterium_sp._11MF
GCF_000383875.1_ASM38387v1	Scaffold	WP_020155661.1	2	1B	K02259|heme_a_synthase_[EC:1.17.99.9]	312	-	IPR023755|Heme_A_synthase,_type_1;IPR003780|COX15/CtaA_family;IPR050450|COX15/CtaA_Heme_A_Synthase	PF02628|Cytochrome_oxidase_assembly_protein(7:286)	-	-	-	PTHR35457|HEME_A_SYNTHASE(5:300)	-	-	MF_01664|Heme_A_synthase_[ctaA].(1:301)	-	-	-	-	8	Bacteria	Bacillota	Bacilli	Bacillales	Bacillaceae	Caldibacillus	Caldibacillus_debilis	Caldibacillus_debilis_DSM_16016
GCF_000384295.1_ASM38429v1	Scaffold	WP_020645290.1	4	1C	K02259|heme_a_synthase_[EC:1.17.99.9]	321	-	IPR050450|COX15/CtaA_Heme_A_Synthase;IPR003780|COX15/CtaA_family	PF02628|Cytochrome_oxidase_assembly_protein(26:199)	-	-	-	PTHR35457|HEME_A_SYNTHASE(18:305)	-	-	-	-	-	-	-	8	Bacteria	Actinomycetota	Actinomycetes	Pseudonocardiales	Pseudonocardiaceae	Amycolatopsis	Amycolatopsis_balhimycina	Amycolatopsis_balhimycina_FH_1894
GCF_000384335.2_ASM38433v2	Scaffold	WP_045835849.1	1	2	K02259|heme_a_synthase_[EC:1.17.99.9]	372	-	IPR023754|Heme_A_synthase,_type_2;IPR003780|COX15/CtaA_family	PF02628|Cytochrome_oxidase_assembly_protein(27:348)	-	-	-	PTHR23289|CYTOCHROME_C_OXIDASE_ASSEMBLY_PROTEIN_COX15(15:356)	-	-	MF_01665|Heme_A_synthase_[ctaA].(22:357)	-	-	-	-	8	Bacteria	Pseudomonadota	Alphaproteobacteria	Hyphomicrobiales	Hyphomicrobiaceae	Hyphomicrobium	Hyphomicrobium_sp.	Hyphomicrobium_sp._99
GCF_000384475.1_ASM38447v1	Contig	WP_020178400.1	1	2	K02259|heme_a_synthase_[EC:1.17.99.9]	363	-	IPR023754|Heme_A_synthase,_type_2;IPR003780|COX15/CtaA_family	PF02628|Cytochrome_oxidase_assembly_protein(13:335)	-	-	-	PTHR23289|CYTOCHROME_C_OXIDASE_ASSEMBLY_PROTEIN_COX15(7:347)	-	-	MF_01665|Heme_A_synthase_[ctaA].(9:346)	-	-	-	-	8	Bacteria	Pseudomonadota	Alphaproteobacteria	Hyphomicrobiales	Methylocystaceae	Methylopila	Methylopila_sp.	Methylopila_sp._M107
GCF_000384555.1_ASM38455v1	Contig	WP_020012304.1	1	2	K02259|heme_a_synthase_[EC:1.17.99.9]	372	-	IPR003780|COX15/CtaA_family;IPR023754|Heme_A_synthase,_type_2	PF02628|Cytochrome_oxidase_assembly_protein(32:350)	-	-	-	PTHR23289|CYTOCHROME_C_OXIDASE_ASSEMBLY_PROTEIN_COX15(19:353)	-	-	MF_01665|Heme_A_synthase_[ctaA].(28:361)	-	-	-	-	8	Bacteria	Pseudomonadota	Alphaproteobacteria	Hyphomicrobiales	Rhizobiaceae	Agrobacterium	Agrobacterium_sp.	Agrobacterium_sp._224MFTsu3.1
GCF_000384965.1_BBbMcIrM01	Chromosome	WP_010701141.1	1	2	K02259|heme_a_synthase_[EC:1.17.99.9]	358	-	IPR023754|Heme_A_synthase,_type_2;IPR003780|COX15/CtaA_family	PF02628|Cytochrome_oxidase_assembly_protein(24:342)	-	-	-	PTHR23289|CYTOCHROME_C_OXIDASE_ASSEMBLY_PROTEIN_COX15(13:349)	-	-	MF_01665|Heme_A_synthase_[ctaA].(19:353)	-	-	-	-	8	Bacteria	Pseudomonadota	Alphaproteobacteria	Hyphomicrobiales	Bartonellaceae	Bartonella	Bartonella_bovis	Bartonella_bovis_91-4
GCF_000385175.1_ASM38517v1	Contig	WP_020008755.1	2	1B	K02259|heme_a_synthase_[EC:1.17.99.9]	299	-	IPR023755|Heme_A_synthase,_type_1;IPR003780|COX15/CtaA_family;IPR050450|COX15/CtaA_Heme_A_Synthase	PF02628|Cytochrome_oxidase_assembly_protein(8:286)	-	-	-	PTHR35457|HEME_A_SYNTHASE(3:298)	-	-	MF_01664|Heme_A_synthase_[ctaA].(1:299)	-	-	-	-	8	Bacteria	Bacillota	Bacilli	Bacillales	Staphylococcaceae	Salinicoccus	Salinicoccus_albus	Salinicoccus_albus_DSM_19776
GCF_000385335.1_ASM38533v1	Contig	WP_020175870.1	1	2	K02259|heme_a_synthase_[EC:1.17.99.9]	358	-	IPR023754|Heme_A_synthase,_type_2;IPR003780|COX15/CtaA_family	PF02628|Cytochrome_oxidase_assembly_protein(24:340)	-	-	-	PTHR23289|CYTOCHROME_C_OXIDASE_ASSEMBLY_PROTEIN_COX15(12:350)	-	-	MF_01665|Heme_A_synthase_[ctaA].(20:352)	-	-	-	-	7	Bacteria	Pseudomonadota	Alphaproteobacteria	Hyphomicrobiales	Beijerinckiaceae	Methyloferula	Methyloferula_stellata	Methyloferula_stellata_AR4
GCF_000387985.1_Ac7Bver1	Contig	WP_001830131.1	2	1C	K02259|heme_a_synthase_[EC:1.17.99.9]	302	-	IPR023755|Heme_A_synthase,_type_1;IPR003780|COX15/CtaA_family;IPR050450|COX15/CtaA_Heme_A_Synthase	PF02628|Cytochrome_oxidase_assembly_protein(10:286)	-	-	-	PTHR35457|HEME_A_SYNTHASE(4:301)	-	-	MF_01664|Heme_A_synthase_[ctaA].(3:302)	-	-	-	-	8	Bacteria	Bacillota	Bacilli	Bacillales	Staphylococcaceae	Staphylococcus	Staphylococcus_sp.	Staphylococcus_sp._MDS7B
GCF_000387985.1_Ac7Bver1	Contig	WP_017175734.1	2	1C	K02259|heme_a_synthase_[EC:1.17.99.9]	306	-	IPR023755|Heme_A_synthase,_type_1;IPR003780|COX15/CtaA_family;IPR050450|COX15/CtaA_Heme_A_Synthase	PF02628|Cytochrome_oxidase_assembly_protein(9:286)	-	-	-	PTHR35457|HEME_A_SYNTHASE(4:302)	-	-	MF_01664|Heme_A_synthase_[ctaA].(3:302)	-	-	-	-	8	Bacteria	Bacillota	Bacilli	Bacillales	Staphylococcaceae	Staphylococcus	Staphylococcus_sp.	Staphylococcus_sp._MDS7B
GCF_000389825.1_SD6-2_1.0	Scaffold	WP_010804777.1	3	1B	K02259|heme_a_synthase_[EC:1.17.99.9]	394	-	IPR050450|COX15/CtaA_Heme_A_Synthase;IPR003780|COX15/CtaA_family;-|-	PF02628|Cytochrome_oxidase_assembly_protein(33:345)	-	-	-	PTHR35457|HEME_A_SYNTHASE(31:357)	-	-	-	-	-	-	mobidb-lite|consensus_disorder_prediction(376:394);mobidb-lite|consensus_disorder_prediction(372:394)	9	Bacteria	Pseudomonadota	Betaproteobacteria	Burkholderiales	Burkholderiaceae	Pandoraea	Pandoraea_sp.	Pandoraea_sp._SD6-2
GCF_000390185.1_Lulo1	Contig	WP_010856719.1	1	2	K02259|heme_a_synthase_[EC:1.17.99.9]	352	-	IPR023754|Heme_A_synthase,_type_2;-|-;IPR003780|COX15/CtaA_family	PF02628|Cytochrome_oxidase_assembly_protein(9:323)	-	-	-	PTHR23289|CYTOCHROME_C_OXIDASE_ASSEMBLY_PROTEIN_COX15(6:336)	-	-	MF_01665|Heme_A_synthase_[ctaA].(4:335)	-	PS51257|Prokaryotic_membrane_lipoprotein_lipid_attachment_site_profile.(1:15)	-	-	8	Bacteria	Bacteroidota	Cytophagia	Cytophagales	Cyclobacteriaceae	Lunatimonas	Lunatimonas_lonarensis	Lunatimonas_lonarensis
GCF_000402035.1_ASM40203v1	Complete_Genome	WP_016344136.1	3	1B	K02259|heme_a_synthase_[EC:1.17.99.9]	369	-	IPR050450|COX15/CtaA_Heme_A_Synthase;IPR003780|COX15/CtaA_family	PF02628|Cytochrome_oxidase_assembly_protein(32:345)	-	-	-	PTHR35457|HEME_A_SYNTHASE(26:355)	-	-	-	-	-	-	-	9	Bacteria	Pseudomonadota	Betaproteobacteria	Burkholderiales	Burkholderiaceae	Caballeronia	Caballeronia_insecticola	Caballeronia_insecticola
GCF_000403135.1_ArSv1	Contig	WP_016193502.1	1	2	K02259|heme_a_synthase_[EC:1.17.99.9]	352	-	IPR023754|Heme_A_synthase,_type_2;IPR003780|COX15/CtaA_family	PF02628|Cytochrome_oxidase_assembly_protein(13:337)	-	-	-	PTHR23289|CYTOCHROME_C_OXIDASE_ASSEMBLY_PROTEIN_COX15(7:340)	-	-	MF_01665|Heme_A_synthase_[ctaA].(9:347)	-	-	-	-	8	Bacteria	Bacteroidota	Sphingobacteriia	Sphingobacteriales	Sphingobacteriaceae	Arcticibacter	Arcticibacter_svalbardensis	Arcticibacter_svalbardensis_MN12-7
GCF_000403375.2_Paen_bare_G22_V1	Scaffold	WP_016310945.1	2	1B	K02259|heme_a_synthase_[EC:1.17.99.9]	331	-	-|-;IPR003780|COX15/CtaA_family;IPR050450|COX15/CtaA_Heme_A_Synthase	PF02628|Cytochrome_oxidase_assembly_protein(56:304);PF02628|Cytochrome_oxidase_assembly_protein(8:51)	-	-	-	PTHR35457|HEME_A_SYNTHASE(4:314)	-	-	-	-	-	-	mobidb-lite|consensus_disorder_prediction(148:168);mobidb-lite|consensus_disorder_prediction(148:159)	8	Bacteria	Bacillota	Bacilli	Bacillales	Paenibacillaceae	Paenibacillus	Paenibacillus_barengoltzii	Paenibacillus_barengoltzii_G22
GCF_000409525.1_Aph1	Contig	WP_014460550.1	2	1B	K02259|heme_a_synthase_[EC:1.17.99.9]	300	-	-|-;IPR003780|COX15/CtaA_family;IPR050450|COX15/CtaA_Heme_A_Synthase	PF02628|Cytochrome_oxidase_assembly_protein(9:49);PF02628|Cytochrome_oxidase_assembly_protein(50:287)	-	-	-	PTHR35457|HEME_A_SYNTHASE(5:299)	-	-	-	-	PS51257|Prokaryotic_membrane_lipoprotein_lipid_attachment_site_profile.(1:35)	-	-	8	Bacteria	Bacillota	Bacilli	Bacillales	Bacillaceae	Bacillus	Bacillus_sp.	Bacillus_sp._Aph1
GCF_000409525.1_Aph1	Contig	WP_034266865.1	2	1B	K02259|heme_a_synthase_[EC:1.17.99.9]	271	-	IPR023755|Heme_A_synthase,_type_1;IPR003780|COX15/CtaA_family;IPR050450|COX15/CtaA_Heme_A_Synthase	PF02628|Cytochrome_oxidase_assembly_protein(8:270)	-	-	-	PTHR35457|HEME_A_SYNTHASE(6:270)	-	-	MF_01664|Heme_A_synthase_[ctaA].(1:271)	-	-	-	-	7	Bacteria	Bacillota	Bacilli	Bacillales	Bacillaceae	Bacillus	Bacillus_sp.	Bacillus_sp._Aph1
GCF_000409565.1_AO18b	Contig	WP_022710797.1	1	2	K02259|heme_a_synthase_[EC:1.17.99.9]	361	-	IPR003780|COX15/CtaA_family;IPR023754|Heme_A_synthase,_type_2	PF02628|Cytochrome_oxidase_assembly_protein(27:345)	-	-	-	PTHR23289|CYTOCHROME_C_OXIDASE_ASSEMBLY_PROTEIN_COX15(12:353)	-	-	MF_01665|Heme_A_synthase_[ctaA].(23:355)	-	-	-	-	8	Bacteria	Pseudomonadota	Alphaproteobacteria	Hyphomicrobiales	Brucellaceae	Pseudochrobactrum	Pseudochrobactrum_sp.	Pseudochrobactrum_sp._AO18b
GCF_000409775.1_Han1.0	Scaffold	WP_016415053.1	3	1B	K02259|heme_a_synthase_[EC:1.17.99.9]	352	-	IPR050450|COX15/CtaA_Heme_A_Synthase;IPR003780|COX15/CtaA_family	PF02628|Cytochrome_oxidase_assembly_protein(14:324)	-	-	-	PTHR35457|HEME_A_SYNTHASE(1:326)	-	-	-	-	-	-	-	8	Bacteria	Pseudomonadota	Gammaproteobacteria	Oceanospirillales	Halomonadaceae	Halomonas	Halomonas_anticariensis	Halomonas_anticariensis_FP35_=_DSM_16096
GCF_000410615.1_ASM41061v1	Scaffold	WP_082209009.1	1	2	K02259|heme_a_synthase_[EC:1.17.99.9]	369	-	IPR023754|Heme_A_synthase,_type_2;-|-;IPR003780|COX15/CtaA_family	PF02628|Cytochrome_oxidase_assembly_protein(33:355)	-	-	-	PTHR23289|CYTOCHROME_C_OXIDASE_ASSEMBLY_PROTEIN_COX15(19:366)	-	-	MF_01665|Heme_A_synthase_[ctaA].(28:365)	-	-	-	mobidb-lite|consensus_disorder_prediction(1:22)	9	Bacteria	Pseudomonadota	Alphaproteobacteria	Sphingomonadales	Sphingomonadaceae	Novosphingobium	Novosphingobium_sp.	Novosphingobium_sp._B-7
GCF_000411255.1_Paen_sp_HGH0039_V1	Scaffold	WP_009673118.1	2	1B	K02259|heme_a_synthase_[EC:1.17.99.9]	343	-	-|-;IPR003780|COX15/CtaA_family;IPR050450|COX15/CtaA_Heme_A_Synthase	PF02628|Cytochrome_oxidase_assembly_protein(7:49);PF02628|Cytochrome_oxidase_assembly_protein(173:214);PF02628|Cytochrome_oxidase_assembly_protein(55:143)	-	-	-	PTHR35457|HEME_A_SYNTHASE(5:313)	-	-	-	-	-	-	mobidb-lite|consensus_disorder_prediction(319:343)	8	Bacteria	Bacillota	Bacilli	Bacillales	Paenibacillaceae	Paenibacillus	Paenibacillus_sp.	Paenibacillus_sp._HGH0039
GCF_000411275.1_Stap_sp_HGB0015_V1	Scaffold	WP_037559095.1	2	1C	K02259|heme_a_synthase_[EC:1.17.99.9]	302	-	IPR023755|Heme_A_synthase,_type_1;IPR003780|COX15/CtaA_family;IPR050450|COX15/CtaA_Heme_A_Synthase	PF02628|Cytochrome_oxidase_assembly_protein(57:286)	-	-	-	PTHR35457|HEME_A_SYNTHASE(4:299)	-	-	MF_01664|Heme_A_synthase_[ctaA].(3:302)	-	-	-	-	8	Bacteria	Bacillota	Bacilli	Bacillales	Staphylococcaceae	Staphylococcus	Staphylococcus_sp.	Staphylococcus_sp._HGB0015
GCF_000411295.1_Paen_sp_HGH0030_V1	Scaffold	WP_016427811.1	2	1B	K02259|heme_a_synthase_[EC:1.17.99.9]	306	-	IPR023755|Heme_A_synthase,_type_1;IPR003780|COX15/CtaA_family;IPR050450|COX15/CtaA_Heme_A_Synthase	PF02628|Cytochrome_oxidase_assembly_protein(9:289)	-	-	-	PTHR35457|HEME_A_SYNTHASE(5:303)	-	-	MF_01664|Heme_A_synthase_[ctaA].(3:304)	-	-	-	-	8	Bacteria	Bacillota	Bacilli	Bacillales	Planococcaceae	Paenisporosarcina	Paenisporosarcina_sp.	Paenisporosarcina_sp._HGH0030
GCF_000411595.1_PanLen2.5	Contig	WP_007611205.1	2	1B	K02259|heme_a_synthase_[EC:1.17.99.9]	308	-	IPR023755|Heme_A_synthase,_type_1;IPR003780|COX15/CtaA_family;IPR050450|COX15/CtaA_Heme_A_Synthase	PF02628|Cytochrome_oxidase_assembly_protein(9:289)	-	-	-	PTHR35457|HEME_A_SYNTHASE(3:305)	-	-	MF_01664|Heme_A_synthase_[ctaA].(1:304)	-	-	-	-	8	Bacteria	Bacillota	Bacilli	Bacillales	Paenibacillaceae	Paenibacillus	Paenibacillus_lentimorbus	Paenibacillus_lentimorbus_NRRL_B-30488
GCF_000411915.1_ExiS17_1.0	Contig	WP_016509530.1	2	1B	K02259|heme_a_synthase_[EC:1.17.99.9]	300	-	IPR023755|Heme_A_synthase,_type_1;IPR003780|COX15/CtaA_family;IPR050450|COX15/CtaA_Heme_A_Synthase	PF02628|Cytochrome_oxidase_assembly_protein(10:274)	-	-	-	PTHR35457|HEME_A_SYNTHASE(8:290)	-	-	MF_01664|Heme_A_synthase_[ctaA].(1:292)	-	-	-	-	8	Bacteria	Bacillota	Bacilli	Bacillales	Unclassified_Bacillales	Exiguobacterium	Exiguobacterium_sp.	Exiguobacterium_sp._S17
GCF_000412185.1_jl2009	Contig	WP_051122745.1	1	2	K02259|heme_a_synthase_[EC:1.17.99.9]	365	-	IPR023754|Heme_A_synthase,_type_2;IPR003780|COX15/CtaA_family	PF02628|Cytochrome_oxidase_assembly_protein(23:340)	-	-	-	PTHR23289|CYTOCHROME_C_OXIDASE_ASSEMBLY_PROTEIN_COX15(13:347)	-	-	MF_01665|Heme_A_synthase_[ctaA].(18:350)	-	-	-	-	7	Bacteria	Pseudomonadota	Alphaproteobacteria	Maricaulales	Maricaulaceae	Euryhalocaulis	Euryhalocaulis_caribicus	Euryhalocaulis_caribicus
GCF_000412635.1_Sphingobium_sp._strain_YL23	Contig	WP_022683030.1	1	2	K02259|heme_a_synthase_[EC:1.17.99.9]	348	-	IPR003780|COX15/CtaA_family;IPR023754|Heme_A_synthase,_type_2	PF02628|Cytochrome_oxidase_assembly_protein(21:336)	-	-	-	PTHR23289|CYTOCHROME_C_OXIDASE_ASSEMBLY_PROTEIN_COX15(17:338)	-	-	MF_01665|Heme_A_synthase_[ctaA].(16:346)	-	-	-	-	8	Bacteria	Pseudomonadota	Alphaproteobacteria	Sphingomonadales	Sphingomonadaceae	Sphingobium	Sphingobium_bisphenolivorans	Sphingobium_bisphenolivorans
GCF_000414175.1_ASM41417v1	Contig	WP_016399725.1	3	1B	K02259|heme_a_synthase_[EC:1.17.99.9]	338	-	IPR050450|COX15/CtaA_Heme_A_Synthase;IPR003780|COX15/CtaA_family	PF02628|Cytochrome_oxidase_assembly_protein(5:308)	-	-	-	PTHR35457|HEME_A_SYNTHASE(6:315)	-	-	-	-	-	-	-	8	Bacteria	Pseudomonadota	Gammaproteobacteria	Alteromonadales	Alteromonadaceae	Agarivorans	Agarivorans_albus	Agarivorans_albus_MKT_106
GCF_000414195.2_ASM41419v2	Scaffold	WP_023468831.1	2	1B	K02259|heme_a_synthase_[EC:1.17.99.9]	297	-	IPR023755|Heme_A_synthase,_type_1;IPR003780|COX15/CtaA_family;IPR050450|COX15/CtaA_Heme_A_Synthase	PF02628|Cytochrome_oxidase_assembly_protein(9:278)	-	-	-	PTHR35457|HEME_A_SYNTHASE(3:292)	-	-	MF_01664|Heme_A_synthase_[ctaA].(1:294)	-	-	-	-	8	Bacteria	Bacillota	Bacilli	Bacillales	Unclassified_Bacillales	Exiguobacterium	Exiguobacterium_sp.	Exiguobacterium_sp._OS-77
GCF_000416385.1_M6May	Contig	WP_019513120.1	4	1C	K02259|heme_a_synthase_[EC:1.17.99.9]	323	-	IPR050450|COX15/CtaA_Heme_A_Synthase;IPR003780|COX15/CtaA_family	PF02628|Cytochrome_oxidase_assembly_protein(25:200)	-	-	-	PTHR35457|HEME_A_SYNTHASE(17:312)	-	-	-	-	-	-	-	8	Bacteria	Actinomycetota	Actinomycetes	Mycobacteriales	Mycobacteriaceae	Mycobacterium	Mycobacterium_sp.	Mycobacterium_sp._VKM_Ac-1816D
GCF_000416965.1_23.K55	Contig	WP_021067015.1	2	1B	K02259|heme_a_synthase_[EC:1.17.99.9]	300	-	IPR023755|Heme_A_synthase,_type_1;IPR003780|COX15/CtaA_family;IPR050450|COX15/CtaA_Heme_A_Synthase	PF02628|Cytochrome_oxidase_assembly_protein(9:274)	-	-	-	PTHR35457|HEME_A_SYNTHASE(8:292)	-	-	MF_01664|Heme_A_synthase_[ctaA].(1:292)	-	-	-	-	8	Bacteria	Bacillota	Bacilli	Bacillales	Unclassified_Bacillales	Exiguobacterium	Exiguobacterium_chiriqhucha	Exiguobacterium_chiriqhucha_RW-2
GCF_000419445.1_ASM41944v1	Scaffold	WP_081416121.1	4	1C	K02259|heme_a_synthase_[EC:1.17.99.9]	322	-	IPR050450|COX15/CtaA_Heme_A_Synthase;IPR003780|COX15/CtaA_family	PF02628|Cytochrome_oxidase_assembly_protein(23:286)	-	-	-	PTHR35457|HEME_A_SYNTHASE(15:292)	-	-	-	-	-	-	-	8	Bacteria	Actinomycetota	Actinomycetes	Micrococcales	Microbacteriaceae	Gryllotalpicola	Gryllotalpicola_ginsengisoli	Gryllotalpicola_ginsengisoli_DSM_22003
GCF_000419685.1_ASM41968v1	Contig	WP_022828812.1	1	2	K02259|heme_a_synthase_[EC:1.17.99.9]	339	-	IPR003780|COX15/CtaA_family;IPR023754|Heme_A_synthase,_type_2	PF02628|Cytochrome_oxidase_assembly_protein(9:331)	-	-	-	PTHR23289|CYTOCHROME_C_OXIDASE_ASSEMBLY_PROTEIN_COX15(3:337)	-	-	MF_01665|Heme_A_synthase_[ctaA].(4:339)	-	-	-	-	8	Bacteria	Bacteroidota	Flavobacteriia	Flavobacteriales	Flavobacteriaceae	Flavobacterium	Flavobacterium_antarcticum	Flavobacterium_antarcticum_DSM_19726
GCF_000420145.1_ASM42014v1	Contig	WP_022706341.1	1	2	K02259|heme_a_synthase_[EC:1.17.99.9]	381	-	IPR023754|Heme_A_synthase,_type_2;IPR054616|Heme_A_synthase,_rhodobacterales;-|-;IPR003780|COX15/CtaA_family	PF02628|Cytochrome_oxidase_assembly_protein(38:361)	-	NF045570|heme_A_synthase(2:377)	-	PTHR23289|CYTOCHROME_C_OXIDASE_ASSEMBLY_PROTEIN_COX15(16:371)	-	-	MF_01665|Heme_A_synthase_[ctaA].(33:371)	-	-	-	mobidb-lite|consensus_disorder_prediction(1:23)	8	Bacteria	Pseudomonadota	Alphaproteobacteria	Rhodobacterales	Paracoccaceae	Paracoccus	Paracoccus_zeaxanthinifaciens	Paracoccus_zeaxanthinifaciens_ATCC_21588
GCF_000420265.1_ASM42026v1	Contig	WP_022702224.1	1	2	K02259|heme_a_synthase_[EC:1.17.99.9]	358	-	IPR003780|COX15/CtaA_family;IPR023754|Heme_A_synthase,_type_2	PF02628|Cytochrome_oxidase_assembly_protein(21:337)	-	-	-	PTHR23289|CYTOCHROME_C_OXIDASE_ASSEMBLY_PROTEIN_COX15(16:336)	-	-	MF_01665|Heme_A_synthase_[ctaA].(16:348)	-	-	-	-	8	Bacteria	Pseudomonadota	Alphaproteobacteria	Maricaulales	Maricaulaceae	Oceanicaulis	Oceanicaulis_alexandrii	Oceanicaulis_alexandrii_DSM_11625
GCF_000420305.1_ASM42030v1	Contig	WP_022673191.1	1	2	K02259|heme_a_synthase_[EC:1.17.99.9]	348	-	IPR023754|Heme_A_synthase,_type_2;IPR003780|COX15/CtaA_family	PF02628|Cytochrome_oxidase_assembly_protein(20:336)	-	-	-	PTHR23289|CYTOCHROME_C_OXIDASE_ASSEMBLY_PROTEIN_COX15(7:343)	-	-	MF_01665|Heme_A_synthase_[ctaA].(15:346)	-	-	-	-	8	Bacteria	Pseudomonadota	Alphaproteobacteria	Sphingomonadales	Sphingomonadaceae	Novosphingopyxis	Novosphingopyxis_baekryungensis	Novosphingopyxis_baekryungensis_DSM_16222
GCF_000420625.1_ASM42062v1	Contig	WP_022728451.1	1	2	K02259|heme_a_synthase_[EC:1.17.99.9]	361	-	IPR023754|Heme_A_synthase,_type_2;IPR003780|COX15/CtaA_family	PF02628|Cytochrome_oxidase_assembly_protein(29:350)	-	-	-	PTHR23289|CYTOCHROME_C_OXIDASE_ASSEMBLY_PROTEIN_COX15(18:358)	-	-	MF_01665|Heme_A_synthase_[ctaA].(23:360)	-	-	-	-	8	Bacteria	Pseudomonadota	Alphaproteobacteria	Hyphomicrobiales	Rhodovibrionaceae	Fodinicurvata	Fodinicurvata_sediminis	Fodinicurvata_sediminis_DSM_21159
GCF_000420665.1_ASM42066v1	Scaffold	WP_051134844.1	1	2	K02259|heme_a_synthase_[EC:1.17.99.9]	356	-	IPR023754|Heme_A_synthase,_type_2;IPR003780|COX15/CtaA_family	PF02628|Cytochrome_oxidase_assembly_protein(21:342)	-	-	-	PTHR23289|CYTOCHROME_C_OXIDASE_ASSEMBLY_PROTEIN_COX15(8:348)	-	-	MF_01665|Heme_A_synthase_[ctaA].(17:352)	-	-	-	-	8	Bacteria	Pseudomonadota	Alphaproteobacteria	Hyphomonadales	Hyphomonadaceae	Ponticaulis	Ponticaulis_koreensis	Ponticaulis_koreensis_DSM_19734
GCF_000420725.1_ASM42072v1	Contig	WP_022792661.1	2	1C	K02259|heme_a_synthase_[EC:1.17.99.9]	299	-	IPR003780|COX15/CtaA_family;IPR050450|COX15/CtaA_Heme_A_Synthase	PF02628|Cytochrome_oxidase_assembly_protein(7:182)	-	-	-	PTHR35457|HEME_A_SYNTHASE(6:280)	-	-	-	-	-	-	-	8	Bacteria	Bacillota	Bacilli	Bacillales	Bacillaceae	Marinococcus	Marinococcus_halotolerans	Marinococcus_halotolerans_DSM_16375
GCF_000420745.1_ASM42074v1	Contig	WP_022705599.1	1	2	K02259|heme_a_synthase_[EC:1.17.99.9]	388	-	IPR023754|Heme_A_synthase,_type_2;IPR054616|Heme_A_synthase,_rhodobacterales;IPR003780|COX15/CtaA_family	PF02628|Cytochrome_oxidase_assembly_protein(38:368)	-	NF045570|heme_A_synthase(1:384)	-	PTHR23289|CYTOCHROME_C_OXIDASE_ASSEMBLY_PROTEIN_COX15(32:373)	-	-	MF_01665|Heme_A_synthase_[ctaA].(33:378)	-	-	-	-	8	Bacteria	Pseudomonadota	Alphaproteobacteria	Rhodobacterales	Paracoccaceae	Pseudorhodobacter	Pseudorhodobacter_ferrugineus	Pseudorhodobacter_ferrugineus_DSM_5888
GCF_000420765.1_ASM42076v1	Contig	WP_022679816.1	1	2	K02259|heme_a_synthase_[EC:1.17.99.9]	341	-	IPR023754|Heme_A_synthase,_type_2;IPR003780|COX15/CtaA_family	PF02628|Cytochrome_oxidase_assembly_protein(19:330)	-	-	-	PTHR23289|CYTOCHROME_C_OXIDASE_ASSEMBLY_PROTEIN_COX15(11:335)	-	-	MF_01665|Heme_A_synthase_[ctaA].(15:339)	-	-	-	-	8	Bacteria	Pseudomonadota	Alphaproteobacteria	Sphingomonadales	Sphingosinicellaceae	Sandarakinorhabdus	Sandarakinorhabdus_limnophila	Sandarakinorhabdus_limnophila_DSM_17366
GCF_000421065.1_ASM42106v1	Contig	WP_022845210.1	5	1C	K02259|heme_a_synthase_[EC:1.17.99.9]	315	-	IPR003780|COX15/CtaA_family;IPR050450|COX15/CtaA_Heme_A_Synthase	PF02628|Cytochrome_oxidase_assembly_protein(18:299)	-	-	-	PTHR35457|HEME_A_SYNTHASE(14:311)	-	-	-	-	-	-	-	8	Bacteria	Acidobacteriota	Terriglobia	Terriglobales	Acidobacteriaceae	Unclassified_Acidobacteriaceae	Acidobacteriaceae_bacterium	Acidobacteriaceae_bacterium_TAA_166
GCF_000421085.1_ASM42108v1	Contig	WP_029959716.1	1	2	K02259|heme_a_synthase_[EC:1.17.99.9]	367	-	IPR023754|Heme_A_synthase,_type_2;IPR003780|COX15/CtaA_family	PF02628|Cytochrome_oxidase_assembly_protein(28:346)	-	-	-	PTHR23289|CYTOCHROME_C_OXIDASE_ASSEMBLY_PROTEIN_COX15(19:349)	-	-	MF_01665|Heme_A_synthase_[ctaA].(23:356)	-	-	-	-	8	Bacteria	Pseudomonadota	Alphaproteobacteria	Hyphomicrobiales	Rhizobiaceae	Ensifer	Ensifer_sp.	Ensifer_sp._USDA_6670
GCF_000421225.1_ASM42122v1	Contig	WP_084480540.1	4	1C	K02259|heme_a_synthase_[EC:1.17.99.9]	330	-	IPR050450|COX15/CtaA_Heme_A_Synthase;IPR003780|COX15/CtaA_family	PF02628|Cytochrome_oxidase_assembly_protein(21:199)	-	-	-	PTHR35457|HEME_A_SYNTHASE(17:313)	-	-	-	-	-	-	-	8	Bacteria	Actinomycetota	Actinomycetes	Micrococcales	Ruaniaceae	Ruania	Ruania_albidiflava	Ruania_albidiflava_DSM_18029
GCF_000421265.1_ASM42126v1	Contig	WP_022734057.1	1	2	K02259|heme_a_synthase_[EC:1.17.99.9]	355	-	IPR023754|Heme_A_synthase,_type_2;IPR003780|COX15/CtaA_family	PF02628|Cytochrome_oxidase_assembly_protein(28:344)	-	-	-	PTHR23289|CYTOCHROME_C_OXIDASE_ASSEMBLY_PROTEIN_COX15(18:353)	-	-	MF_01665|Heme_A_synthase_[ctaA].(24:354)	-	-	-	-	8	Bacteria	Pseudomonadota	Alphaproteobacteria	Rhodospirillales	Thalassospiraceae	Thalassospira	Thalassospira_lucentensis	Thalassospira_lucentensis_MCCC_1A00383_=_DSM_14000
GCF_000421465.1_ASM42146v1	Contig	WP_022949598.1	9	1C	K02259|heme_a_synthase_[EC:1.17.99.9]	344	-	IPR050450|COX15/CtaA_Heme_A_Synthase;IPR003780|COX15/CtaA_family	PF02628|Cytochrome_oxidase_assembly_protein(11:308)	-	-	-	PTHR35457|HEME_A_SYNTHASE(5:319)	-	-	-	-	-	-	-	8	Bacteria	Pseudomonadota	Gammaproteobacteria	Methylococcales	Methylothermaceae	Methylohalobius	Methylohalobius_crimeensis	Methylohalobius_crimeensis_10Ki
GCF_000421545.1_ASM42154v1	Contig	WP_051138651.1	4	1C	K02259|heme_a_synthase_[EC:1.17.99.9]	321	-	IPR050450|COX15/CtaA_Heme_A_Synthase;IPR003780|COX15/CtaA_family	PF02628|Cytochrome_oxidase_assembly_protein(27:200)	-	-	-	PTHR35457|HEME_A_SYNTHASE(22:306)	-	-	-	-	-	-	-	8	Bacteria	Actinomycetota	Actinomycetes	Micrococcales	Microbacteriaceae	Agromyces	Agromyces_italicus	Agromyces_italicus_DSM_16388
GCF_000421565.1_ASM42156v1	Contig	WP_084511951.1	4	1C	K02259|heme_a_synthase_[EC:1.17.99.9]	348	-	IPR050450|COX15/CtaA_Heme_A_Synthase;IPR003780|COX15/CtaA_family;-|-	PF02628|Cytochrome_oxidase_assembly_protein(52:225)	-	-	-	PTHR35457|HEME_A_SYNTHASE(47:329)	-	-	-	-	-	-	mobidb-lite|consensus_disorder_prediction(1:43)	8	Bacteria	Actinomycetota	Actinomycetes	Micrococcales	Microbacteriaceae	Agromyces	Agromyces_subbeticus	Agromyces_subbeticus_DSM_16689
GCF_000421625.1_ASM42162v1	Scaffold	WP_022797386.1	8	1C	K02257|heme_o_synthase_[EC:2.5.1.141]	605	-	IPR044878|UbiA_prenyltransferase_superfamily;IPR006369|Protohaem_IX_farnesyltransferase;-|-;IPR003780|COX15/CtaA_family;IPR000537|UbiA_prenyltransferase	PF02628|Cytochrome_oxidase_assembly_protein(8:292);PF01040|UbiA_prenyltransferase_family(339:588)	cd13957|PT_UbiA_Cox10(328:598)	TIGR01473|heme_o_synthase(325:602);NF003349|heme_o_synthase(319:604)	G3DSA:1.10.357.140|UbiA_prenyltransferase(331:483)	PTHR43448|PROTOHEME_IX_FARNESYLTRANSFERASE,_MITOCHONDRIAL(324:602)	-	G3DSA:1.10.357.140:FF:000001|Protoheme_IX_farnesyltransferase(331:485)	MF_00154|Protoheme_IX_farnesyltransferase_[cyoE].(323:604)	-	-	-	-	-	Bacteria	Deinococcota	Deinococci	Thermales	Thermaceae	Thermus	Thermus_islandicus	Thermus_islandicus_DSM_21543
GCF_000421645.1_ASM42164v1	Contig	WP_024351312.1	1	2	K02259|heme_a_synthase_[EC:1.17.99.9]	362	-	IPR003780|COX15/CtaA_family;IPR023754|Heme_A_synthase,_type_2	PF02628|Cytochrome_oxidase_assembly_protein(25:344)	-	-	-	PTHR23289|CYTOCHROME_C_OXIDASE_ASSEMBLY_PROTEIN_COX15(19:352)	-	-	MF_01665|Heme_A_synthase_[ctaA].(21:354)	-	-	-	-	8	Bacteria	Pseudomonadota	Alphaproteobacteria	Hyphomicrobiales	Aurantimonadaceae	Aurantimonas	Aurantimonas_coralicida	Aurantimonas_coralicida_DSM_14790
GCF_000421865.1_ASM42186v1	Scaffold	WP_006048061.1	3	1B	K02259|heme_a_synthase_[EC:1.17.99.9]	369	-	IPR050450|COX15/CtaA_Heme_A_Synthase;IPR003780|COX15/CtaA_family	PF02628|Cytochrome_oxidase_assembly_protein(32:345)	-	-	-	PTHR35457|HEME_A_SYNTHASE(25:355)	-	-	-	-	-	-	-	9	Bacteria	Pseudomonadota	Betaproteobacteria	Burkholderiales	Burkholderiaceae	Burkholderia	Burkholderia_sp.	Burkholderia_sp._URHA0054
GCF_000421925.1_ABySS	Contig	WP_025160931.1	1	2	K02259|heme_a_synthase_[EC:1.17.99.9]	348	-	IPR003780|COX15/CtaA_family;IPR023754|Heme_A_synthase,_type_2	PF02628|Cytochrome_oxidase_assembly_protein(20:335)	-	-	-	PTHR23289|CYTOCHROME_C_OXIDASE_ASSEMBLY_PROTEIN_COX15(15:341)	-	-	MF_01665|Heme_A_synthase_[ctaA].(16:346)	-	-	-	-	8	Bacteria	Pseudomonadota	Alphaproteobacteria	Sphingomonadales	Sphingomonadaceae	Sphingobium	Sphingobium_indicum	Sphingobium_chinhatense_IP26
GCF_000422025.1_DUJ	Contig	WP_020755429.1	2	1B	K02259|heme_a_synthase_[EC:1.17.99.9]	331	-	IPR023755|Heme_A_synthase,_type_1;IPR003780|COX15/CtaA_family;IPR050450|COX15/CtaA_Heme_A_Synthase	PF02628|Cytochrome_oxidase_assembly_protein(21:300)	-	-	-	PTHR35457|HEME_A_SYNTHASE(16:313)	-	-	MF_01664|Heme_A_synthase_[ctaA].(15:315)	-	-	-	-	8	Bacteria	Bacillota	Bacilli	Bacillales	Bacillaceae	Geobacillus	Geobacillus_sp.	Geobacillus_sp._WSUCF1
GCF_000422365.1_ASM42236v1	Scaffold	WP_027880147.1	1	2	K02259|heme_a_synthase_[EC:1.17.99.9]	339	-	IPR023754|Heme_A_synthase,_type_2;IPR003780|COX15/CtaA_family	PF02628|Cytochrome_oxidase_assembly_protein(11:330)	-	-	-	PTHR23289|CYTOCHROME_C_OXIDASE_ASSEMBLY_PROTEIN_COX15(3:337)	-	-	MF_01665|Heme_A_synthase_[ctaA].(6:339)	-	-	-	-	8	Bacteria	Bacteroidota	Flavobacteriia	Flavobacteriales	Flavobacteriaceae	Mesoflavibacter	Mesoflavibacter_zeaxanthinifaciens	Mesoflavibacter_zeaxanthinifaciens_DSM_18436
GCF_000422445.1_ASM42244v1	Scaffold	WP_051217311.1	2	1B	K02259|heme_a_synthase_[EC:1.17.99.9]	302	-	IPR003780|COX15/CtaA_family;IPR050450|COX15/CtaA_Heme_A_Synthase	PF02628|Cytochrome_oxidase_assembly_protein(3:45);PF02628|Cytochrome_oxidase_assembly_protein(49:288)	-	-	-	PTHR35457|HEME_A_SYNTHASE(155:294)	-	-	-	-	-	-	-	8	Bacteria	Bacillota	Bacilli	Bacillales	Paenibacillaceae	Paenibacillus	Paenibacillus_assamensis	Paenibacillus_assamensis_DSM_18201
GCF_000422465.1_ASM42246v1	Scaffold	WP_029192211.1	2	1B	K02259|heme_a_synthase_[EC:1.17.99.9]	309	-	IPR003780|COX15/CtaA_family;IPR050450|COX15/CtaA_Heme_A_Synthase	PF02628|Cytochrome_oxidase_assembly_protein(55:292);PF02628|Cytochrome_oxidase_assembly_protein(9:50)	-	-	-	PTHR35457|HEME_A_SYNTHASE(6:302)	-	-	-	-	-	-	-	8	Bacteria	Bacillota	Bacilli	Bacillales	Paenibacillaceae	Paenibacillus	Paenibacillus_harenae	Paenibacillus_harenae_DSM_16969
GCF_000422485.1_ASM42248v1	Scaffold	WP_028600520.1	2	1B	K02259|heme_a_synthase_[EC:1.17.99.9]	309	-	IPR003780|COX15/CtaA_family;IPR050450|COX15/CtaA_Heme_A_Synthase	PF02628|Cytochrome_oxidase_assembly_protein(52:293);PF02628|Cytochrome_oxidase_assembly_protein(8:49)	-	-	-	PTHR35457|HEME_A_SYNTHASE(158:298)	-	-	-	-	-	-	-	8	Bacteria	Bacillota	Bacilli	Bacillales	Paenibacillaceae	Paenibacillus	Paenibacillus_pasadenensis	Paenibacillus_pasadenensis_DSM_19293
GCF_000422505.1_ASM42250v1	Scaffold	WP_028559844.1	2	1B	K02259|heme_a_synthase_[EC:1.17.99.9]	307	-	IPR003780|COX15/CtaA_family;IPR050450|COX15/CtaA_Heme_A_Synthase	PF02628|Cytochrome_oxidase_assembly_protein(9:287)	-	-	-	PTHR35457|HEME_A_SYNTHASE(6:302)	-	-	-	-	-	-	-	8	Bacteria	Bacillota	Bacilli	Bacillales	Paenibacillaceae	Paenibacillus	Paenibacillus_pinihumi	Paenibacillus_pinihumi_DSM_23905_=_JCM_16419
GCF_000422685.1_ASM42268v1	Scaffold	WP_026718146.1	1	2	K02259|heme_a_synthase_[EC:1.17.99.9]	339	-	IPR023754|Heme_A_synthase,_type_2;IPR003780|COX15/CtaA_family	PF02628|Cytochrome_oxidase_assembly_protein(9:330)	-	-	-	PTHR23289|CYTOCHROME_C_OXIDASE_ASSEMBLY_PROTEIN_COX15(3:337)	-	-	MF_01665|Heme_A_synthase_[ctaA].(4:339)	-	-	-	-	8	Bacteria	Bacteroidota	Flavobacteriia	Flavobacteriales	Flavobacteriaceae	Flavobacterium	Flavobacterium_gelidilacus	Flavobacterium_gelidilacus_DSM_15343
GCF_000422705.1_ASM42270v1	Scaffold	WP_026705298.1	1	2	K02259|heme_a_synthase_[EC:1.17.99.9]	340	-	IPR023754|Heme_A_synthase,_type_2;IPR003780|COX15/CtaA_family	PF02628|Cytochrome_oxidase_assembly_protein(10:332)	-	-	-	PTHR23289|CYTOCHROME_C_OXIDASE_ASSEMBLY_PROTEIN_COX15(3:338)	-	-	MF_01665|Heme_A_synthase_[ctaA].(5:340)	-	-	-	-	8	Bacteria	Bacteroidota	Flavobacteriia	Flavobacteriales	Flavobacteriaceae	Flavobacterium	Flavobacterium_soli	Flavobacterium_soli_DSM_19725
GCF_000422785.1_ASM42278v1	Scaffold	WP_051268971.1	1	2	K02259|heme_a_synthase_[EC:1.17.99.9]	371	-	IPR023754|Heme_A_synthase,_type_2;IPR003780|COX15/CtaA_family	PF02628|Cytochrome_oxidase_assembly_protein(23:346)	-	-	-	PTHR23289|CYTOCHROME_C_OXIDASE_ASSEMBLY_PROTEIN_COX15(15:357)	-	-	MF_01665|Heme_A_synthase_[ctaA].(18:356)	-	-	-	-	8	Bacteria	Pseudomonadota	Alphaproteobacteria	Hyphomicrobiales	Stappiaceae	Pseudovibrio	Pseudovibrio_exalbescens	Pseudovibrio_exalbescens_DSM_16456
GCF_000422905.1_ASM42290v1	Scaffold	WP_029194786.1	2	1B	K02259|heme_a_synthase_[EC:1.17.99.9]	299	-	IPR003780|COX15/CtaA_family;IPR050450|COX15/CtaA_Heme_A_Synthase	PF02628|Cytochrome_oxidase_assembly_protein(7:272)	-	-	-	PTHR35457|HEME_A_SYNTHASE(4:297)	-	-	-	-	-	-	-	8	Bacteria	Bacillota	Bacilli	Bacillales	Paenibacillaceae	Paenibacillus	Paenibacillus_alginolyticus	Paenibacillus_alginolyticus_DSM_5050_=_NBRC_15375
GCF_000422985.1_ASM42298v1	Scaffold	WP_036857644.1	1	2	K02259|heme_a_synthase_[EC:1.17.99.9]	359	-	IPR023754|Heme_A_synthase,_type_2;IPR003780|COX15/CtaA_family	PF02628|Cytochrome_oxidase_assembly_protein(26:343)	-	-	-	PTHR23289|CYTOCHROME_C_OXIDASE_ASSEMBLY_PROTEIN_COX15(18:350)	-	-	MF_01665|Heme_A_synthase_[ctaA].(22:354)	-	-	-	-	8	Bacteria	Pseudomonadota	Alphaproteobacteria	Sphingomonadales	Erythrobacteraceae	Erythrobacter	Erythrobacter_cryptus	Erythrobacter_cryptus_DSM_12079
GCF_000423005.1_ASM42300v1	Scaffold	WP_027124556.1	1	2	K02259|heme_a_synthase_[EC:1.17.99.9]	339	-	IPR023754|Heme_A_synthase,_type_2;IPR003780|COX15/CtaA_family	PF02628|Cytochrome_oxidase_assembly_protein(12:330)	-	-	-	PTHR23289|CYTOCHROME_C_OXIDASE_ASSEMBLY_PROTEIN_COX15(3:337)	-	-	MF_01665|Heme_A_synthase_[ctaA].(7:339)	-	-	-	-	8	Bacteria	Bacteroidota	Flavobacteriia	Flavobacteriales	Flavobacteriaceae	Gelidibacter	Gelidibacter_mesophilus	Gelidibacter_mesophilus_DSM_14095
GCF_000423105.1_ASM42310v1	Scaffold	WP_035512341.1	2	1B	K02259|heme_a_synthase_[EC:1.17.99.9]	304	-	IPR023755|Heme_A_synthase,_type_1;IPR003780|COX15/CtaA_family;IPR050450|COX15/CtaA_Heme_A_Synthase	PF02628|Cytochrome_oxidase_assembly_protein(11:292)	-	-	-	PTHR35457|HEME_A_SYNTHASE(7:303)	-	-	MF_01664|Heme_A_synthase_[ctaA].(3:304)	-	-	-	-	8	Bacteria	Bacillota	Bacilli	Bacillales	Bacillaceae	Halalkalibacillus	Halalkalibacillus_halophilus	Halalkalibacillus_halophilus_DSM_18494
GCF_000423125.1_ASM42312v1	Scaffold	WP_027951376.1	1	2	K02259|heme_a_synthase_[EC:1.17.99.9]	347	-	IPR003780|COX15/CtaA_family;IPR023754|Heme_A_synthase,_type_2	PF02628|Cytochrome_oxidase_assembly_protein(15:334)	-	-	-	PTHR23289|CYTOCHROME_C_OXIDASE_ASSEMBLY_PROTEIN_COX15(6:343)	-	-	MF_01665|Heme_A_synthase_[ctaA].(10:344)	-	-	-	-	8	Bacteria	Pseudomonadota	Gammaproteobacteria	Cellvibrionales	Halieaceae	Haliea	Haliea_salexigens	Haliea_salexigens_DSM_19537
GCF_000423185.1_ASM42318v1	Scaffold	WP_026874037.1	1	2	K02259|heme_a_synthase_[EC:1.17.99.9]	354	-	IPR023754|Heme_A_synthase,_type_2;IPR003780|COX15/CtaA_family	PF02628|Cytochrome_oxidase_assembly_protein(23:338)	-	-	-	PTHR23289|CYTOCHROME_C_OXIDASE_ASSEMBLY_PROTEIN_COX15(15:342)	-	-	MF_01665|Heme_A_synthase_[ctaA].(18:348)	-	-	-	-	8	Bacteria	Pseudomonadota	Alphaproteobacteria	Rhodospirillales	Rhodospirillaceae	Inquilinus	Inquilinus_limosus	Inquilinus_limosus_DSM_16000
GCF_000423225.1_ASM42322v1	Scaffold	WP_084639731.1	1	2	K02259|heme_a_synthase_[EC:1.17.99.9]	363	-	IPR023754|Heme_A_synthase,_type_2;IPR003780|COX15/CtaA_family	PF02628|Cytochrome_oxidase_assembly_protein(29:348)	-	-	-	PTHR23289|CYTOCHROME_C_OXIDASE_ASSEMBLY_PROTEIN_COX15(23:358)	-	-	MF_01665|Heme_A_synthase_[ctaA].(24:358)	-	-	-	-	7	Bacteria	Pseudomonadota	Alphaproteobacteria	Hyphomicrobiales	Kaistiaceae	Kaistia	Kaistia_adipata	Kaistia_adipata_DSM_17808
GCF_000423445.1_ASM42344v1	Scaffold	WP_036925788.1	4	1C	K02259|heme_a_synthase_[EC:1.17.99.9]	301	-	IPR050450|COX15/CtaA_Heme_A_Synthase;IPR003780|COX15/CtaA_family	PF02628|Cytochrome_oxidase_assembly_protein(17:186)	-	-	-	PTHR35457|HEME_A_SYNTHASE(9:284)	-	-	-	-	-	-	-	8	Bacteria	Actinomycetota	Actinomycetes	Propionibacteriales	Propionibacteriaceae	Acidipropionibacterium	Acidipropionibacterium_thoenii	Acidipropionibacterium_thoenii_DSM_20276
GCF_000423585.1_ASM42358v1	Scaffold	WP_029037826.1	1	2	K02259|heme_a_synthase_[EC:1.17.99.9]	337	-	IPR023754|Heme_A_synthase,_type_2;IPR003780|COX15/CtaA_family	PF02628|Cytochrome_oxidase_assembly_protein(9:328)	-	-	-	PTHR23289|CYTOCHROME_C_OXIDASE_ASSEMBLY_PROTEIN_COX15(3:335)	-	-	MF_01665|Heme_A_synthase_[ctaA].(4:337)	-	-	-	-	8	Bacteria	Bacteroidota	Flavobacteriia	Flavobacteriales	Flavobacteriaceae	Salinimicrobium	Salinimicrobium_xinjiangense	Salinimicrobium_xinjiangense_DSM_19287
GCF_000423645.1_ASM42364v1	Scaffold	WP_026757415.1	1	2	K02259|heme_a_synthase_[EC:1.17.99.9]	383	-	IPR003780|COX15/CtaA_family;IPR054616|Heme_A_synthase,_rhodobacterales;IPR023754|Heme_A_synthase,_type_2;-|-	PF02628|Cytochrome_oxidase_assembly_protein(39:362)	-	NF045570|heme_A_synthase(2:377)	-	PTHR23289|CYTOCHROME_C_OXIDASE_ASSEMBLY_PROTEIN_COX15(25:367)	-	-	MF_01665|Heme_A_synthase_[ctaA].(34:372)	-	-	-	mobidb-lite|consensus_disorder_prediction(12:21);mobidb-lite|consensus_disorder_prediction(1:27)	8	Bacteria	Pseudomonadota	Alphaproteobacteria	Rhodobacterales	Roseobacteraceae	Sediminimonas	Sediminimonas_qiaohouensis	Sediminimonas_qiaohouensis_DSM_21189
GCF_000423665.1_ASM42366v1	Scaffold	WP_053225804.1	4	1C	K02259|heme_a_synthase_[EC:1.17.99.9]	316	-	IPR050450|COX15/CtaA_Heme_A_Synthase;IPR003780|COX15/CtaA_family	PF02628|Cytochrome_oxidase_assembly_protein(11:285)	-	-	-	PTHR35457|HEME_A_SYNTHASE(5:291)	-	-	-	-	-	-	-	8	Bacteria	Actinomycetota	Thermoleophilia	Solirubrobacterales	Solirubrobacteraceae	Solirubrobacter	Solirubrobacter_soli	Solirubrobacter_soli_DSM_22325
GCF_000423705.1_ASM42370v1	Scaffold	WP_051241398.1	1	2	K02259|heme_a_synthase_[EC:1.17.99.9]	364	-	IPR023754|Heme_A_synthase,_type_2;IPR003780|COX15/CtaA_family	PF02628|Cytochrome_oxidase_assembly_protein(27:350)	-	-	-	PTHR23289|CYTOCHROME_C_OXIDASE_ASSEMBLY_PROTEIN_COX15(19:356)	-	-	MF_01665|Heme_A_synthase_[ctaA].(23:360)	-	-	-	-	8	Bacteria	Pseudomonadota	Alphaproteobacteria	Hyphomicrobiales	Stappiaceae	Stappia	Stappia_stellulata	Stappia_stellulata_DSM_5886
GCF_000423805.1_ASM42380v1	Scaffold	WP_028795137.1	1	2	K02259|heme_a_synthase_[EC:1.17.99.9]	351	-	IPR023754|Heme_A_synthase,_type_2;-|-;IPR003780|COX15/CtaA_family	PF02628|Cytochrome_oxidase_assembly_protein(26:342)	-	-	-	PTHR23289|CYTOCHROME_C_OXIDASE_ASSEMBLY_PROTEIN_COX15(10:350)	-	-	MF_01665|Heme_A_synthase_[ctaA].(21:351)	-	PS50007|Phosphatidylinositol-specific_phospholipase_X-box_domain_profile.(206:302)	-	-	8	Bacteria	Pseudomonadota	Alphaproteobacteria	Rhodospirillales	Thalassobaculaceae	Thalassobaculum	Thalassobaculum_salexigens	Thalassobaculum_salexigens_DSM_19539
GCF_000423905.1_ASM42390v1	Scaffold	WP_028493574.1	8	-	K02257|heme_o_synthase_[EC:2.5.1.141]	607	-	IPR044878|UbiA_prenyltransferase_superfamily;IPR006369|Protohaem_IX_farnesyltransferase;-|-;IPR003780|COX15/CtaA_family;IPR000537|UbiA_prenyltransferase	PF02628|Cytochrome_oxidase_assembly_protein(8:291);PF01040|UbiA_prenyltransferase_family(341:590)	cd13957|PT_UbiA_Cox10(330:600)	TIGR01473|heme_o_synthase(327:604);NF003349|heme_o_synthase(315:607)	G3DSA:1.10.357.140|UbiA_prenyltransferase(334:488)	PTHR43448|PROTOHEME_IX_FARNESYLTRANSFERASE,_MITOCHONDRIAL(326:604)	-	G3DSA:1.10.357.140:FF:000001|Protoheme_IX_farnesyltransferase(333:487)	MF_00154|Protoheme_IX_farnesyltransferase_[cyoE].(325:606)	-	-	-	-	-	Bacteria	Deinococcota	Deinococci	Thermales	Thermaceae	Thermus	Thermus_antranikianii	Thermus_antranikianii_DSM_12462
GCF_000424665.1_ASM42466v1	Scaffold	WP_029035029.1	1	2	K02259|heme_a_synthase_[EC:1.17.99.9]	337	-	IPR003780|COX15/CtaA_family;IPR023754|Heme_A_synthase,_type_2	PF02628|Cytochrome_oxidase_assembly_protein(9:328)	-	-	-	PTHR23289|CYTOCHROME_C_OXIDASE_ASSEMBLY_PROTEIN_COX15(3:335)	-	-	MF_01665|Heme_A_synthase_[ctaA].(4:337)	-	-	-	-	8	Bacteria	Bacteroidota	Flavobacteriia	Flavobacteriales	Flavobacteriaceae	Salinimicrobium	Salinimicrobium_terrae	Salinimicrobium_terrae_DSM_17865
GCF_000425125.1_ASM42512v1	Scaffold	WP_036698534.1	2	1B	K02259|heme_a_synthase_[EC:1.17.99.9]	310	-	IPR003780|COX15/CtaA_family;IPR050450|COX15/CtaA_Heme_A_Synthase	PF02628|Cytochrome_oxidase_assembly_protein(2:281)	-	-	-	PTHR35457|HEME_A_SYNTHASE(3:294)	-	-	-	-	-	-	-	7	Bacteria	Bacillota	Bacilli	Bacillales	Paenibacillaceae	Paenibacillus	Paenibacillus_taiwanensis	Paenibacillus_taiwanensis_DSM_18679
GCF_000425205.1_ASM42520v1	Scaffold	WP_026799641.1	2	1B	K02259|heme_a_synthase_[EC:1.17.99.9]	316	-	IPR023755|Heme_A_synthase,_type_1;IPR003780|COX15/CtaA_family;IPR050450|COX15/CtaA_Heme_A_Synthase	PF02628|Cytochrome_oxidase_assembly_protein(8:287)	-	-	-	PTHR35457|HEME_A_SYNTHASE(5:301)	-	-	MF_01664|Heme_A_synthase_[ctaA].(1:303)	-	-	-	-	8	Bacteria	Bacillota	Bacilli	Bacillales	Bacillaceae	Pontibacillus	Pontibacillus_halophilus	Pontibacillus_halophilus_JSM_076056_=_DSM_19796
GCF_000425225.1_ASM42522v1	Scaffold	WP_027448153.1	2	1B	K02259|heme_a_synthase_[EC:1.17.99.9]	307	-	IPR023755|Heme_A_synthase,_type_1;IPR003780|COX15/CtaA_family;IPR050450|COX15/CtaA_Heme_A_Synthase	PF02628|Cytochrome_oxidase_assembly_protein(7:289)	-	-	-	PTHR35457|HEME_A_SYNTHASE(4:302)	-	-	MF_01664|Heme_A_synthase_[ctaA].(1:304)	-	-	-	-	8	Bacteria	Bacillota	Bacilli	Bacillales	Bacillaceae	Pontibacillus	Pontibacillus_marinus	Pontibacillus_marinus_BH030004_=_DSM_16465
GCF_000425365.1_ASM42536v1	Scaffold	WP_037301400.1	1	2	K02259|heme_a_synthase_[EC:1.17.99.9]	364	-	IPR023754|Heme_A_synthase,_type_2;IPR003780|COX15/CtaA_family	PF02628|Cytochrome_oxidase_assembly_protein(27:351)	-	-	-	PTHR23289|CYTOCHROME_C_OXIDASE_ASSEMBLY_PROTEIN_COX15(19:363)	-	-	MF_01665|Heme_A_synthase_[ctaA].(22:362)	-	-	-	-	8	Bacteria	Pseudomonadota	Alphaproteobacteria	Rhodospirillales	Acetobacteraceae	Rubritepida	Rubritepida_flocculans	Rubritepida_flocculans_DSM_14296
GCF_000425385.1_ASM42538v1	Scaffold	WP_083940934.1	3	1B	K02259|heme_a_synthase_[EC:1.17.99.9]	371	-	IPR050450|COX15/CtaA_Heme_A_Synthase;IPR003780|COX15/CtaA_family	PF02628|Cytochrome_oxidase_assembly_protein(27:355)	-	-	-	PTHR35457|HEME_A_SYNTHASE(21:361)	-	-	-	-	-	-	-	8	Bacteria	Pseudomonadota	Betaproteobacteria	Burkholderiales	Oxalobacteraceae	Pseudoduganella	Pseudoduganella_violaceinigra	Pseudoduganella_violaceinigra_DSM_15887
GCF_000425425.1_ASM42542v1	Scaffold	WP_026713913.1	1	2	K02259|heme_a_synthase_[EC:1.17.99.9]	342	-	IPR023754|Heme_A_synthase,_type_2;IPR003780|COX15/CtaA_family	PF02628|Cytochrome_oxidase_assembly_protein(10:333)	-	-	-	PTHR23289|CYTOCHROME_C_OXIDASE_ASSEMBLY_PROTEIN_COX15(3:340)	-	-	MF_01665|Heme_A_synthase_[ctaA].(5:342)	-	-	-	-	7	Bacteria	Bacteroidota	Flavobacteriia	Flavobacteriales	Flavobacteriaceae	Flavobacterium	Flavobacterium_daejeonense	Flavobacterium_daejeonense_DSM_17708
GCF_000425445.1_ASM42544v1	Scaffold	WP_026728102.1	1	2	K02259|heme_a_synthase_[EC:1.17.99.9]	341	-	IPR023754|Heme_A_synthase,_type_2;IPR003780|COX15/CtaA_family	PF02628|Cytochrome_oxidase_assembly_protein(10:332)	-	-	-	PTHR23289|CYTOCHROME_C_OXIDASE_ASSEMBLY_PROTEIN_COX15(3:339)	-	-	MF_01665|Heme_A_synthase_[ctaA].(5:341)	-	-	-	-	8	Bacteria	Bacteroidota	Flavobacteriia	Flavobacteriales	Flavobacteriaceae	Flavobacterium	Flavobacterium_denitrificans	Flavobacterium_denitrificans_DSM_15936
GCF_000425465.1_ASM42546v1	Scaffold	WP_026710424.1	1	2	K02259|heme_a_synthase_[EC:1.17.99.9]	339	-	IPR003780|COX15/CtaA_family;IPR023754|Heme_A_synthase,_type_2	PF02628|Cytochrome_oxidase_assembly_protein(9:331)	-	-	-	PTHR23289|CYTOCHROME_C_OXIDASE_ASSEMBLY_PROTEIN_COX15(3:337)	-	-	MF_01665|Heme_A_synthase_[ctaA].(4:339)	-	-	-	-	8	Bacteria	Bacteroidota	Flavobacteriia	Flavobacteriales	Flavobacteriaceae	Flavobacterium	Flavobacterium_filum	Flavobacterium_filum_DSM_17961
GCF_000425485.1_ASM42548v1	Scaffold	WP_026977806.1	1	2	K02259|heme_a_synthase_[EC:1.17.99.9]	339	-	IPR023754|Heme_A_synthase,_type_2;IPR003780|COX15/CtaA_family	PF02628|Cytochrome_oxidase_assembly_protein(9:330)	-	-	-	PTHR23289|CYTOCHROME_C_OXIDASE_ASSEMBLY_PROTEIN_COX15(3:337)	-	-	MF_01665|Heme_A_synthase_[ctaA].(4:339)	-	-	-	-	8	Bacteria	Bacteroidota	Flavobacteriia	Flavobacteriales	Flavobacteriaceae	Flavobacterium	Flavobacterium_tegetincola	Flavobacterium_tegetincola_DSM_22377
GCF_000425505.1_ASM42550v1	Scaffold	WP_026709392.1	1	2	K02259|heme_a_synthase_[EC:1.17.99.9]	340	-	IPR023754|Heme_A_synthase,_type_2;IPR003780|COX15/CtaA_family	PF02628|Cytochrome_oxidase_assembly_protein(10:331)	-	-	-	PTHR23289|CYTOCHROME_C_OXIDASE_ASSEMBLY_PROTEIN_COX15(3:338)	-	-	MF_01665|Heme_A_synthase_[ctaA].(5:340)	-	-	-	-	8	Bacteria	Bacteroidota	Flavobacteriia	Flavobacteriales	Flavobacteriaceae	Flavobacterium	Flavobacterium_frigidarium	Flavobacterium_frigidarium_DSM_17623
GCF_000425645.1_ASM42564v1	Scaffold	WP_027138881.1	1	2	K02259|heme_a_synthase_[EC:1.17.99.9]	337	-	IPR023754|Heme_A_synthase,_type_2;-|-;IPR003780|COX15/CtaA_family	PF02628|Cytochrome_oxidase_assembly_protein(10:328)	-	-	-	PTHR23289|CYTOCHROME_C_OXIDASE_ASSEMBLY_PROTEIN_COX15(3:335)	-	-	MF_01665|Heme_A_synthase_[ctaA].(5:337)	-	PS51257|Prokaryotic_membrane_lipoprotein_lipid_attachment_site_profile.(1:16)	-	-	8	Bacteria	Bacteroidota	Flavobacteriia	Flavobacteriales	Flavobacteriaceae	Gaetbulibacter	Gaetbulibacter_saemankumensis	Gaetbulibacter_saemankumensis_DSM_17032
GCF_000425685.1_ASM42568v1	Scaffold	WP_035732540.1	4	1C	K02259|heme_a_synthase_[EC:1.17.99.9]	316	-	IPR050450|COX15/CtaA_Heme_A_Synthase;IPR003780|COX15/CtaA_family	PF02628|Cytochrome_oxidase_assembly_protein(11:282)	-	-	-	PTHR35457|HEME_A_SYNTHASE(9:292)	-	-	-	-	-	-	-	8	Bacteria	Actinomycetota	Actinomycetes	Micrococcales	Microbacteriaceae	Gulosibacter	Gulosibacter_molinativorax	Gulosibacter_molinativorax_DSM_13485
GCF_000425705.1_ASM42570v1	Scaffold	WP_027956284.1	2	1C	K02259|heme_a_synthase_[EC:1.17.99.9]	296	-	IPR003780|COX15/CtaA_family;IPR050450|COX15/CtaA_Heme_A_Synthase	PF02628|Cytochrome_oxidase_assembly_protein(3:275)	-	-	-	PTHR35457|HEME_A_SYNTHASE(2:228)	-	-	-	-	-	-	-	8	Bacteria	Bacillota	Bacilli	Bacillales	Bacillaceae	Halobacillus	Halobacillus_kuroshimensis	Halobacillus_kuroshimensis_DSM_18393
GCF_000425825.1_ASM42582v1	Scaffold	WP_051220584.1	2	1B	K02259|heme_a_synthase_[EC:1.17.99.9]	284	-	IPR003780|COX15/CtaA_family;IPR050450|COX15/CtaA_Heme_A_Synthase	PF02628|Cytochrome_oxidase_assembly_protein(3:272)	-	-	-	PTHR35457|HEME_A_SYNTHASE(1:283)	-	-	-	-	-	-	-	7	Bacteria	Bacillota	Bacilli	Bacillales	Staphylococcaceae	Jeotgalicoccus	Jeotgalicoccus_marinus	Jeotgalicoccus_marinus_DSM_19772
[truncated: 8,908 more rows]
