# Supplementary material for: Archaeal heme a synthase: evolutionary trajectory distinct from bacterial homologs
Source: Front Microbiol. 2026 Jan 2;16:1706049. doi: 10.3389/fmicb.2025.1706049 (PMC12808453; doi:10.3389/fmicb.2025.1706049)
Supplement: Supplementary file 6 [file Table_5.XLSX]

## Sheet: HAS_presence
Supplementary Table 5. Taxonomic distribution of different types of heme a synthase per genome
Genome	Type_0_presence	Type_1A_presence	Type_1A*_presence	Type_1B_presence	Type_1C_presence	Type_1D_presence	Type_2_presence	Domain	Phylum	Class	Order	Family	Genus	Species	Strain
GCA_000007345.1_ASM734v1	0	0	0	0	0	0	0	Archaea	Euryarchaeota	Methanomicrobia	Methanosarcinales	Methanosarcinaceae	Methanosarcina	Methanosarcina_acetivorans	Methanosarcina_acetivorans_C2A
GCA_000008085.1_ASM808v1	0	0	0	0	0	0	0	Archaea	Nanoarchaeota	Candidatus_Nanoarchaeia	Nanoarchaeales	Nanoarchaeaceae	Nanoarchaeum	Nanoarchaeum_equitans	Nanoarchaeum_equitans_Kin4-M
GCA_000009845.1_ASM984v1	0	0	0	0	0	0	0	Bacteria	Mycoplasmatota	Mollicutes	Acholeplasmatales	Acholeplasmataceae	Candidatus_Phytoplasma	Onion_yellows_phytoplasma	Onion_yellows_phytoplasma_OY-M
GCA_000010565.1_ASM1056v1	0	0	0	0	0	0	0	Bacteria	Bacillota	Clostridia	Eubacteriales	Desulfotomaculaceae	Pelotomaculum	Pelotomaculum_thermopropionicum	Pelotomaculum_thermopropionicum_SI
GCA_000014945.1_ASM1494v1	0	0	0	0	0	0	0	Archaea	Euryarchaeota	Methanomicrobia	Methanotrichales	Methanotrichaceae	Methanothrix	Methanothrix_thermoacetophila	Methanothrix_thermoacetophila_PT
GCA_000015805.1_ASM1580v1	1	0	0	0	0	0	0	Archaea	Thermoproteota	Thermoprotei	Thermoproteales	Thermoproteaceae	Pyrobaculum	Pyrobaculum_calidifontis	Pyrobaculum_calidifontis_JCM_11548
GCA_000018565.1_ASM1856v1	0	0	0	0	0	0	0	Bacteria	Chloroflexota	Chloroflexia	Herpetosiphonales	Herpetosiphonaceae	Herpetosiphon	Herpetosiphon_aurantiacus	Herpetosiphon_aurantiacus_DSM_785
GCA_000023545.1_ASM2354v1	0	0	0	0	0	0	0	Bacteria	Pseudomonadota	Gammaproteobacteria	Enterobacterales	Pectobacteriaceae	Musicola	Musicola_paradisiaca	Musicola_paradisiaca_Ech703
GCA_000023565.1_ASM2356v1	0	0	0	0	0	0	0	Bacteria	Pseudomonadota	Gammaproteobacteria	Enterobacterales	Pectobacteriaceae	Dickeya	Dickeya_chrysanthemi	Dickeya_chrysanthemi_Ech1591
GCA_000024525.1_ASM2452v1	0	0	0	0	0	0	0	Bacteria	Bacteroidota	Cytophagia	Cytophagales	Cytophagaceae	Spirosoma	Spirosoma_linguale	Spirosoma_linguale_DSM_74
GCA_000091165.1_ASM9116v1	0	0	0	0	0	0	0	Bacteria	candidate_division_NC10	Unclassified_candidate_division_NC10	Unclassified_candidate_division_NC10	Unclassified_candidate_division_NC10	Candidatus_Methylomirabilis	Candidatus_Methylomirabilis	Candidatus_Methylomirabilis_oxyfera
GCA_000145985.1_ASM14598v1	0	0	0	0	0	0	0	Archaea	Thermoproteota	Thermoprotei	Desulfurococcales	Desulfurococcaceae	Ignisphaera	Ignisphaera_aggregans	Ignisphaera_aggregans_DSM_17230
GCA_000146855.1_ASM14685v1	0	0	0	0	0	0	0	Bacteria	Bacillota	Clostridia	Eubacteriales	Peptostreptococcaceae	Peptoanaerobacter	[Eubacterium]_yurii	[Eubacterium]_yurii_subsp._margaretiae_ATCC_43715
GCA_000147015.1_ASM14701v1	0	0	0	0	0	0	0	Bacteria	Pseudomonadota	Betaproteobacteria	Burkholderiales	Oxalobacteraceae	Candidatus_Zinderia	Candidatus_Zinderia_insecticola	Candidatus_Zinderia_insecticola_CARI
GCA_000147035.1_ASM14703v1	0	0	0	0	0	0	0	Bacteria	Bacteroidota	Flavobacteriia	Flavobacteriales	Unclassified_Flavobacteriales	Candidatus_Karelsulcia	Candidatus_Sulcia_muelleri	Candidatus_Sulcia_muelleri_CARI
GCA_000153345.1_ASM15334v1	0	0	0	0	0	0	0	Bacteria	Pseudomonadota	Gammaproteobacteria	Oceanospirillales	Oceanospirillaceae	Neptuniibacter	Neptuniibacter_caesariensis	Neptuniibacter_caesariensis
GCA_000169295.1_ASM16929v1	0	0	0	0	0	0	0	Bacteria	Candidatus_Saccharibacteria	Unclassified_Candidatus_Saccharibacteria	Unclassified_Candidatus_Saccharibacteria	Unclassified_Candidatus_Saccharibacteria	Unclassified_Candidatus_Saccharibacteria	candidate_division	candidate_division_TM7_genomosp._GTL1
GCA_000170695.1_ASM17069v1	0	0	0	0	0	0	0	Bacteria	Pseudomonadota	Gammaproteobacteria	Thiotrichales	Thiotrichaceae	Beggiatoa	Beggiatoa_sp.	Beggiatoa_sp._SS
GCA_000170715.1_ASM17071v1	0	0	0	0	0	0	0	Bacteria	Pseudomonadota	Gammaproteobacteria	Thiotrichales	Thiotrichaceae	Beggiatoa	Beggiatoa_sp.	Beggiatoa_sp._PS
GCA_000170815.1_ASM17081v1	0	0	0	0	0	0	1	Bacteria	Bacteroidota	Unclassified_Bacteroidota	Unclassified_Bacteroidota	Unclassified_Bacteroidota	Unclassified_Bacteroidota	unidentified_eubacterium	unidentified_eubacterium_SCB49
GCA_000173575.1_ASM17357v1	0	0	0	1	0	0	0	Bacteria	Pseudomonadota	Betaproteobacteria	Burkholderiales	Burkholderiaceae	Burkholderia	Burkholderia_sp.	Burkholderia_sp._H160
GCA_000174915.1_ASM17491v1	0	0	0	0	0	0	0	Bacteria	Pseudomonadota	Gammaproteobacteria	Pseudomonadales	Pseudomonadaceae	Pseudomonas	Pseudomonas_sp.	Pseudomonas_sp._UK4
GCA_000179815.2_ASM17981v2	1	0	0	0	0	0	0	Bacteria	Pseudomonadota	Acidithiobacillia	Acidithiobacillales	Acidithiobacillaceae	Acidithiobacillus	Acidithiobacillus_sp.	Acidithiobacillus_sp._GGI-221
GCA_000183865.1_ASM18386v1	0	0	0	0	1	0	0	Bacteria	Bacillota	Bacilli	Bacillales	Listeriaceae	Listeria	Listeria_marthii	Listeria_marthii_FSL_S4-120
GCA_000186885.1_ASM18688v1	0	0	0	0	0	0	0	Bacteria	Thermodesulfobacteriota	Desulfobulbia	Desulfobulbales	Desulfobulbaceae	Desulfobulbus	Desulfobulbus_propionicus	Desulfobulbus_propionicus_DSM_2032
GCA_000191945.2_ASM19194v2	0	0	0	1	0	0	0	Bacteria	Pseudomonadota	Betaproteobacteria	Burkholderiales	Burkholderiaceae	Burkholderia	Burkholderia_sp.	Burkholderia_sp._TJI49
GCA_000192415.1_Noca_bact_Broad_1_V1	0	0	0	0	0	0	0	Bacteria	Actinomycetota	Actinomycetes	Propionibacteriales	Nocardioidaceae	Unclassified_Nocardioidaceae	Nocardioidaceae_bacterium	Nocardioidaceae_bacterium_Broad-1
GCA_000192595.1_ASM19259v1	0	0	0	0	0	0	0	Archaea	Candidatus_Parvarchaeota	Unclassified_Candidatus_Parvarchaeota	Unclassified_Candidatus_Parvarchaeota	Unclassified_Candidatus_Parvarchaeota	Candidatus_Parvarchaeum	Candidatus_Parvarchaeum_acidiphilum	Candidatus_Parvarchaeum_acidiphilum_ARMAN-4_'5-way_FS'
GCA_000192615.1_ASM19261v1	0	0	0	0	0	0	0	Archaea	Candidatus_Parvarchaeota	Unclassified_Candidatus_Parvarchaeota	Unclassified_Candidatus_Parvarchaeota	Unclassified_Candidatus_Parvarchaeota	Candidatus_Parvarchaeum	Candidatus_Parvarchaeum_acidophilus	Candidatus_Parvarchaeum_acidophilus_ARMAN-5_'5-way_FS'
GCA_000200715.1_ASM20071v1	0	0	0	0	0	0	0	Archaea	Nitrososphaerota	Unclassified_Nitrososphaerota	Cenarchaeales	Cenarchaeaceae	Cenarchaeum	Cenarchaeum_symbiosum	Cenarchaeum_symbiosum_A
GCA_000204585.1_ASM20458v1	0	0	0	0	0	0	0	Archaea	Nitrososphaerota	Unclassified_Nitrososphaerota	Nitrosopumilales	Nitrosopumilaceae	Nitrosarchaeum	Candidatus_Nitrosarchaeum_limnium	Candidatus_Nitrosarchaeum_limnium_SFB1
GCA_000205145.2_ASM20514v2	0	0	0	0	0	0	0	Bacteria	Nitrospirota	Nitrospiria	Nitrospirales	Nitrospiraceae	Leptospirillum	Leptospirillum_rubarum	Leptospirillum_rubarum
GCA_000209835.1_ASM20983v1	0	0	0	0	0	0	0	Bacteria	Bacillota	Clostridia	Eubacteriales	Oscillospiraceae	Ruminococcus	Ruminococcus_sp.	Ruminococcus_sp._SR1/5
GCA_000209895.1_ASM20989v1	0	0	0	0	0	0	0	Bacteria	Bacillota	Clostridia	Eubacteriales	Unclassified_Eubacteriales	Unclassified_Eubacteriales	butyrate-producing_bacterium	butyrate-producing_bacterium_SS3/4
GCA_000210595.1_ASM21059v1	0	0	0	0	0	0	0	Bacteria	Bacillota	Clostridia	Eubacteriales	Lachnospiraceae	Coprococcus	Coprococcus_sp.	Coprococcus_sp._ART55/1
GCA_000210675.1_ASM21067v1	0	0	0	0	0	0	0	Bacteria	Bacillota	Clostridia	Eubacteriales	Unclassified_Eubacteriales	Unclassified_Eubacteriales	butyrate-producing_bacterium	butyrate-producing_bacterium_SM4/1
GCA_000210715.1_ASM21071v1	0	0	0	0	0	0	0	Bacteria	Synergistota	Synergistia	Synergistales	Aminobacteriaceae	Fretibacterium	Fretibacterium_fastidiosum	Fretibacterium_fastidiosum
GCA_000211335.2_ASM21133v1	0	0	0	0	0	0	0	Bacteria	Pseudomonadota	Gammaproteobacteria	Unclassified_Gammaproteobacteria	Unclassified_Gammaproteobacteria	Unclassified_Gammaproteobacteria	gamma_proteobacterium	gamma_proteobacterium_IMCC2047
GCA_000214705.1_ASM21470v1	0	0	0	0	0	0	0	Bacteria	Bacillota	Clostridia	Eubacteriales	Peptococcaceae	Desulfofundulus	Desulfofundulus_kuznetsovii	Desulfofundulus_kuznetsovii_DSM_6115
GCA_000218895.1_ASM21889v1	0	0	0	0	0	0	0	Bacteria	Bacteroidota	Cytophagia	Cytophagales	Spirosomaceae	Runella	Runella_slithyformis	Runella_slithyformis_DSM_19594
GCA_000220355.1_ASM22035v1	0	0	0	0	0	0	0	Archaea	Euryarchaeota	Nanohaloarchaea	Unclassified_Nanohaloarchaea	Unclassified_Nanohaloarchaea	Candidatus_Nanosalinarum	Candidatus_Nanosalinarum	Candidatus_Nanosalinarum_sp._J07AB56
GCA_000220375.1_ASM22037v1	0	0	0	0	0	0	0	Archaea	Euryarchaeota	Nanohaloarchaea	Unclassified_Nanohaloarchaea	Unclassified_Nanohaloarchaea	Candidatus_Nanosalina	Candidatus_Nanosalina	Candidatus_Nanosalina_sp._J07AB43
GCA_000234195.1_ASM23419v1	0	0	0	1	0	0	0	Bacteria	Pseudomonadota	Betaproteobacteria	Burkholderiales	Burkholderiaceae	Paraburkholderia	Candidatus_Paraburkholderia_kirkii	Candidatus_Paraburkholderia_kirkii_UZHbot1
GCA_000236195.2_ASM23619v1	0	0	0	0	0	0	0	Archaea	Euryarchaeota	Nanohaloarchaea	Unclassified_Nanohaloarchaea	Unclassified_Nanohaloarchaea	Unclassified_Nanohaloarchaea	Candidatus_Haloredivivus	Candidatus_Haloredivivus_sp._G17
GCA_000237975.1_ASM23797v1	0	0	0	1	0	0	0	Bacteria	Bacillota	Clostridia	Eubacteriales	Clostridiales_Family_XVII._Incertae_Sedis	Sulfobacillus	Sulfobacillus_acidophilus	Sulfobacillus_acidophilus_DSM_10332
GCA_000246735.1_ASM24673v1	0	0	0	0	0	0	0	Archaea	Candidatus_Thermoplasmatota	Candidatus_Poseidoniia	Candidatus_Poseidoniales	Unclassified_Candidatus_Poseidoniales	Unclassified_Candidatus_Poseidoniales	uncultured_Candidatus	uncultured_Candidatus_Poseidoniales_archaeon
GCA_000247545.1_ASM24754v1	0	0	0	0	0	0	0	Archaea	Thermoproteota	Thermoprotei	Thermoproteales	Thermoproteaceae	Pyrobaculum	Pyrobaculum_oguniense	Pyrobaculum_oguniense_TE7
GCA_000252525.1_SAR86A_1.0	0	0	0	0	0	0	0	Bacteria	Pseudomonadota	Gammaproteobacteria	Unclassified_Gammaproteobacteria	Unclassified_Gammaproteobacteria	Unclassified_Gammaproteobacteria	SAR86_cluster	SAR86_cluster_bacterium_SAR86A
GCA_000252545.1_SAR86B_1.0	0	0	0	0	0	0	0	Bacteria	Pseudomonadota	Gammaproteobacteria	Unclassified_Gammaproteobacteria	Unclassified_Gammaproteobacteria	Unclassified_Gammaproteobacteria	SAR86_cluster	SAR86_cluster_bacterium_SAR86B
GCA_000252665.2_ASM25266v2	0	0	0	0	0	0	0	Bacteria	Bacillota	Clostridia	Eubacteriales	Clostridiaceae	Candidatus_Arthromitus	Candidatus_Arthromitus	Candidatus_Arthromitus_sp._SFB-1
GCA_000252685.2_ASM25268v2	0	0	0	0	0	0	0	Bacteria	Bacillota	Clostridia	Eubacteriales	Clostridiaceae	Candidatus_Arthromitus	Candidatus_Arthromitus	Candidatus_Arthromitus_sp._SFB-2
GCA_000252705.2_ASM25270v2	0	0	0	0	0	0	0	Bacteria	Bacillota	Clostridia	Eubacteriales	Clostridiaceae	Candidatus_Arthromitus	Candidatus_Arthromitus	Candidatus_Arthromitus_sp._SFB-3
GCA_000252725.2_ASM25272v2	0	0	0	0	0	0	0	Bacteria	Bacillota	Clostridia	Eubacteriales	Clostridiaceae	Candidatus_Arthromitus	Candidatus_Arthromitus	Candidatus_Arthromitus_sp._SFB-4
GCA_000252745.2_ASM25274v2	0	0	0	0	0	0	0	Bacteria	Bacillota	Clostridia	Eubacteriales	Clostridiaceae	Candidatus_Arthromitus	Candidatus_Arthromitus	Candidatus_Arthromitus_sp._SFB-5
GCA_000252765.2_ASM25276v2	0	0	0	0	0	0	0	Bacteria	Bacillota	Clostridia	Eubacteriales	Clostridiaceae	Candidatus_Arthromitus	Candidatus_Arthromitus	Candidatus_Arthromitus_sp._SFB-co
GCA_000252785.2_ASM25278v2	0	0	0	0	0	0	0	Bacteria	Bacillota	Clostridia	Eubacteriales	Clostridiaceae	Candidatus_Arthromitus	Candidatus_Arthromitus	Candidatus_Arthromitus_sp._SFB-mouse-SU
GCA_000260135.1_ASM26013v1	0	0	0	0	0	0	0	Bacteria	Pseudomonadota	Gammaproteobacteria	Thiotrichales	Thiotrichaceae	Thiothrix	Thiothrix_nivea	Thiothrix_nivea_DSM_5205
GCA_000262365.1_Leptospirillum_GroupII_C75	0	0	0	0	0	0	0	Bacteria	Nitrospirota	Nitrospiria	Nitrospirales	Nitrospiraceae	Leptospirillum	Leptospirillum_sp.	Leptospirillum_sp._Group_II_'C75'
GCA_000263195.1_ASM26319v1	0	0	0	0	0	0	0	Bacteria	Bacteroidota	Cytophagia	Cytophagales	Spirosomaceae	Emticicia	Emticicia_oligotrophica	Emticicia_oligotrophica_DSM_17448
GCA_000270325.1_ASM27032v1	0	1	0	0	0	0	0	Archaea	Nitrososphaerota	Unclassified_Nitrososphaerota	Unclassified_Nitrososphaerota	Unclassified_Nitrososphaerota	Candidatus_Caldarchaeum	Candidatus_Caldarchaeum	Candidatus_Caldarchaeum_subterraneum
GCA_000276965.1_Thio_ES_4_cell_v1	0	0	0	0	0	0	0	Bacteria	Campylobacterota	Epsilonproteobacteria	Campylobacterales	Thiovulaceae	Thiovulum	Thiovulum_sp.	Thiovulum_sp._ES
GCA_000294575.1_ASM29457v1	0	0	0	0	0	0	0	Bacteria	Actinomycetota	Actinomycetes	Unclassified_Actinomycetes	Unclassified_Actinomycetes	Unclassified_Actinomycetes	actinobacterium_SCGC	actinobacterium_SCGC_AAA027-L06
GCA_000306725.1_ASM30672v1	0	0	0	0	0	0	0	Archaea	Euryarchaeota	Methanomicrobia	Methanosarcinales	Methanosarcinaceae	Methanolobus	Methanolobus_psychrophilus	Methanolobus_psychrophilus_R15
GCA_000307935.1_ntsars86ev1.0	0	0	0	0	0	0	0	Bacteria	Pseudomonadota	Gammaproteobacteria	Unclassified_Gammaproteobacteria	Unclassified_Gammaproteobacteria	Unclassified_Gammaproteobacteria	SAR86_cluster	SAR86_cluster_bacterium_SAR86E
GCA_000309845.1_Csp_Mad1.0	0	0	0	0	0	0	0	Bacteria	Bacillota	Clostridia	Eubacteriales	Clostridiaceae	Clostridium	Clostridium_sp.	Clostridium_sp._Maddingley_MBC34-26
GCA_000309865.1_MMad_1.0	0	0	0	0	0	0	0	Archaea	Euryarchaeota	Methanobacteria	Methanobacteriales	Methanobacteriaceae	Methanobacterium	Methanobacterium_sp.	Methanobacterium_sp._Maddingley_MBC34
GCA_000310245.1_ASM31024v1	0	0	0	0	0	0	0	Bacteria	Campylobacterota	Epsilonproteobacteria	Campylobacterales	Thiovulaceae	Sulfuricurvum	Candidatus_Sulfuricurvum	Candidatus_Sulfuricurvum_sp._RIFRC-1
GCA_000317655.1_ASM31765v1	0	0	0	0	0	0	0	Bacteria	Cyanobacteriota	Cyanophyceae	Chroococcales	Geminocystaceae	Cyanobacterium	Cyanobacterium_stanieri	Cyanobacterium_stanieri_PCC_7202
GCA_000348785.1_ASM34878v1	0	0	0	0	0	0	0	Bacteria	Actinomycetota	Acidimicrobiia	Acidimicrobiales	Ilumatobacteraceae	Ilumatobacter	Ilumatobacter_coccineus	Ilumatobacter_coccineus_YM16-304
GCA_000349625.1_GATC	0	0	0	0	0	0	0	Archaea	Nitrososphaerota	Unclassified_Nitrososphaerota	Unclassified_Nitrososphaerota	Unclassified_Nitrososphaerota	Unclassified_Nitrososphaerota	Thaumarchaeota_archaeon	Thaumarchaeota_archaeon_SCGC_AB-539-E09
GCA_000349645.1_GATC	0	0	0	0	0	0	0	Archaea	Candidatus_Thermoplasmatota	Thermoplasmata	Thermoplasmatales	Unclassified_Thermoplasmatales	Unclassified_Thermoplasmatales	Thermoplasmatales_archaeon	Thermoplasmatales_archaeon_SCGC_AB-539-N05
GCA_000349685.1_GATC	0	0	0	0	0	0	0	Archaea	Candidatus_Thermoplasmatota	Thermoplasmata	Thermoplasmatales	Unclassified_Thermoplasmatales	Unclassified_Thermoplasmatales	Thermoplasmatales_archaeon	Thermoplasmatales_archaeon_SCGC_AB-540-F20
GCA_000364885.1_GATC	0	0	0	0	0	0	0	Archaea	Candidatus_Thermoplasmatota	Thermoplasmata	Thermoplasmatales	Unclassified_Thermoplasmatales	Unclassified_Thermoplasmatales	Thermoplasmatales_archaeon	Thermoplasmatales_archaeon_SCGC_AB-539-C06
GCA_000367705.1_ASM36770v1	0	0	0	0	0	0	0	Bacteria	Thermotogota	Thermotogae	Kosmotogales	Kosmotogaceae	Mesotoga	Mesotoga_infera	Mesotoga_infera
GCA_000369105.1_Acin_lwof_CIP_64_10_V1	0	0	0	0	0	0	0	Bacteria	Pseudomonadota	Gammaproteobacteria	Moraxellales	Moraxellaceae	Acinetobacter	Acinetobacter_lwoffii	Acinetobacter_lwoffii_NCTC_5866_=_CIP_64.10_=_NIPH_512
GCA_000385635.1_ASM38563v1	0	0	0	0	0	0	0	Bacteria	Unclassified_Bacteria	Unclassified_Bacteria	Unclassified_Bacteria	Unclassified_Bacteria	Vermiphilus	Vermiphilus_pyriformis	candidate_division_TM6_bacterium_JCVI_TM6SC1
GCA_000387965.1_Nst1	0	0	0	0	0	0	0	Archaea	Nanoarchaeota	Candidatus_Nanoarchaeia	Nanoarchaeales	Nanopusillaceae	Candidatus_Nanobsidianus	Candidatus_Nanobsidianus	Candidatus_Nanobsidianus_stetteri
GCA_000409505.2_CPSM8.1	0	0	0	1	0	0	0	Bacteria	Bacillota	Bacilli	Bacillales	Bacillaceae	Bacillus	Bacillus_sp.	Bacillus_sp._CPSM8
GCA_000412755.1_ASM41275v1	0	0	0	0	0	0	0	Bacteria	Pseudomonadota	Betaproteobacteria	Unclassified_Betaproteobacteria	Unclassified_Betaproteobacteria	Candidatus_Tremblaya	Candidatus_Tremblaya_phenacola	Candidatus_Tremblaya_phenacola_PAVE
GCA_000415945.1_HX64_HX5_0315125.1	0	0	0	0	0	0	0	Archaea	Euryarchaeota	Halobacteria	Halobacteriales	Unclassified_Halobacteriales	Unclassified_Halobacteriales	halophilic_archaeon	halophilic_archaeon_J07HX5
GCA_000416005.1_HQX_031812	0	0	0	0	0	0	0	Archaea	Euryarchaeota	Halobacteria	Haloferacales	Haloferacaceae	Haloquadratum	Haloquadratum_sp.	Haloquadratum_sp._J07HQX50
GCA_000416025.1_HN6_031912	0	1	1	0	0	0	0	Archaea	Euryarchaeota	Halobacteria	Haloferacales	Halorubraceae	Halonotius	Halonotius_sp.	Halonotius_sp._J07HN6
GCA_000416045.1_HR_032012	0	0	1	0	0	0	0	Archaea	Euryarchaeota	Halobacteria	Haloferacales	Halorubraceae	Halorubrum	Halorubrum_sp.	Halorubrum_sp._J07HR59
GCA_000416065.1_HN4_v3_031612	0	1	1	0	0	0	0	Archaea	Euryarchaeota	Halobacteria	Haloferacales	Halorubraceae	Halonotius	Halonotius_sp.	Halonotius_sp._J07HN4
GCA_000416085.1_J07ABselected	0	0	0	0	0	0	0	Archaea	Euryarchaeota	Halobacteria	Halobacteriales	Unclassified_Halobacteriales	Unclassified_Halobacteriales	halophilic_archaeon	halophilic_archaeon_J07HX64
GCA_000416105.1_J07AB_HB67select	0	0	1	0	0	0	0	Archaea	Euryarchaeota	Halobacteria	Halobacteriales	Unclassified_Halobacteriales	Unclassified_Halobacteriales	halophilic_archaeon	halophilic_archaeon_J07HB67
GCA_000416275.1_ASM41627v1	0	0	0	1	0	0	0	Bacteria	Pseudomonadota	Gammaproteobacteria	Oceanospirillales	Oceanospirillaceae	Unclassified_Oceanospirillaceae	Osedax_symbiont	Osedax_symbiont_Rs1
GCA_000416315.1_ASM41631v1	0	0	0	0	0	0	0	Bacteria	Pseudomonadota	Gammaproteobacteria	Oceanospirillales	Oceanospirillaceae	Unclassified_Oceanospirillaceae	Osedax_symbiont	Osedax_symbiont_Rs2
GCA_000431015.1_MGS514	0	0	0	0	0	0	0	Bacteria	Bacteroidota	Bacteroidia	Bacteroidales	Rikenellaceae	Alistipes	Alistipes_sp.	Alistipes_sp._CAG:514
GCA_000431035.1_MGS226	0	0	0	0	0	0	0	Bacteria	Bacillota	Clostridia	Eubacteriales	Clostridiaceae	Clostridium	Clostridium_sp.	Clostridium_sp._CAG:226
GCA_000431055.1_MGS598	0	0	0	0	0	0	0	Bacteria	Bacteroidota	Bacteroidia	Bacteroidales	Bacteroidaceae	Bacteroides	Bacteroides_sp.	Bacteroides_sp._CAG:598
GCA_000431075.1_MGS555	0	0	0	0	0	0	0	Bacteria	Bacillota	Unclassified_Bacillota	Unclassified_Bacillota	Unclassified_Bacillota	Unclassified_Bacillota	Firmicutes_bacterium	Firmicutes_bacterium_CAG:555
GCA_000431095.1_MGS147	0	0	0	0	0	0	0	Bacteria	Bacillota	Clostridia	Eubacteriales	Lachnospiraceae	Blautia	Blautia_hydrogenotrophica	Blautia_hydrogenotrophica_CAG:147
GCA_000431115.1_MGS715	0	0	0	0	0	0	0	Bacteria	Bacillota	Clostridia	Eubacteriales	Clostridiaceae	Clostridium	Clostridium_sp.	Clostridium_sp._CAG:715
GCA_000431135.1_MGS590	0	0	0	0	0	0	0	Bacteria	Bacillota	Clostridia	Eubacteriales	Clostridiaceae	Clostridium	Clostridium_sp.	Clostridium_sp._CAG:590
GCA_000431155.1_MGS927	0	0	0	0	0	0	0	Bacteria	Bacteroidota	Bacteroidia	Bacteroidales	Bacteroidaceae	Bacteroides	Bacteroides_sp.	Bacteroides_sp._CAG:927
GCA_000431175.1_MGS59	0	0	0	0	0	0	0	Bacteria	Bacillota	Clostridia	Eubacteriales	Clostridiaceae	Clostridium	Clostridium_bolteae	Clostridium_bolteae_CAG:59
GCA_000431195.1_MGS255	0	0	0	0	0	0	0	Bacteria	Bacteroidota	Bacteroidia	Bacteroidales	Prevotellaceae	Prevotella	Prevotella_sp.	Prevotella_sp._CAG:255
GCA_000431215.1_MGS1031	0	0	0	0	0	0	0	Bacteria	Bacteroidota	Bacteroidia	Bacteroidales	Prevotellaceae	Prevotella	Prevotella_sp.	Prevotella_sp._CAG:1031
GCA_000431235.1_MGS698	0	0	0	0	0	0	0	Bacteria	Bacillota	Erysipelotrichia	Erysipelotrichales	Coprobacillaceae	Coprobacillus	Coprobacillus_sp.	Coprobacillus_sp._CAG:698
GCA_000431255.1_MGS246	0	0	0	0	0	0	0	Bacteria	Bacteroidota	Bacteroidia	Bacteroidales	Tannerellaceae	Parabacteroides	Parabacteroides_johnsonii	Parabacteroides_johnsonii_CAG:246
GCA_000431275.1_MGS755	0	0	0	0	0	0	0	Bacteria	Bacteroidota	Bacteroidia	Bacteroidales	Prevotellaceae	Prevotella	Prevotella_sp.	Prevotella_sp._CAG:755
GCA_000431295.1_MGS325	0	0	0	0	0	0	0	Bacteria	Bacillota	Negativicutes	Acidaminococcales	Acidaminococcaceae	Acidaminococcus	Acidaminococcus_intestini	Acidaminococcus_intestini_CAG:325
GCA_000431315.1_MGS484	0	0	0	0	0	0	0	Bacteria	Spirochaetota	Spirochaetia	Brachyspirales	Brachyspiraceae	Brachyspira	Brachyspira_sp.	Brachyspira_sp._CAG:484
GCA_000431335.1_MGS343	0	0	0	0	0	0	0	Bacteria	Bacillota	Clostridia	Eubacteriales	Clostridiaceae	Clostridium	Clostridium_sp.	Clostridium_sp._CAG:343
GCA_000431355.1_MGS60	0	0	0	0	0	0	0	Bacteria	Bacillota	Clostridia	Eubacteriales	Oscillospiraceae	Ruminococcus	Ruminococcus_sp.	Ruminococcus_sp._CAG:60
GCA_000431375.1_MGS7	0	0	0	0	0	0	0	Bacteria	Bacillota	Clostridia	Eubacteriales	Clostridiaceae	Clostridium	Clostridium_sp.	Clostridium_sp._CAG:7
GCA_000431395.1_MGS377	0	0	0	0	0	0	0	Bacteria	Bacillota	Negativicutes	Selenomonadales	Selenomonadaceae	Megamonas	Megamonas_funiformis	Megamonas_funiformis_CAG:377
GCA_000431415.1_MGS621	0	0	0	0	0	0	0	Bacteria	Bacillota	Clostridia	Eubacteriales	Peptostreptococcaceae	Peptostreptococcus	Peptostreptococcus_anaerobius	Peptostreptococcus_anaerobius_CAG:621
GCA_000431435.1_MGS933	0	0	0	0	0	0	0	Bacteria	Bacillota	Negativicutes	Veillonellales	Veillonellaceae	Veillonella	Veillonella_sp.	Veillonella_sp._CAG:933
GCA_000431455.1_MGS233	0	0	0	0	0	0	0	Bacteria	Pseudomonadota	Betaproteobacteria	Burkholderiales	Sutterellaceae	Parasutterella	Parasutterella_excrementihominis	Parasutterella_excrementihominis_CAG:233
GCA_000431475.1_MGS364	0	0	0	0	0	0	0	Bacteria	Bacillota	Clostridia	Eubacteriales	Lachnospiraceae	Unclassified_Lachnospiraceae	Lachnospiraceae_bacterium	Lachnospiraceae_bacterium_CAG:364
GCA_000431495.1_MGS791	0	0	0	0	0	0	0	Bacteria	Bacillota	Unclassified_Bacillota	Unclassified_Bacillota	Unclassified_Bacillota	Unclassified_Bacillota	Firmicutes_bacterium	Firmicutes_bacterium_CAG:791
GCA_000431515.1_MGS632	0	0	0	0	0	0	0	Bacteria	Bacillota	Clostridia	Eubacteriales	Clostridiaceae	Clostridium	Clostridium_sp.	Clostridium_sp._CAG:632
GCA_000431535.1_MGS678	0	0	0	0	0	0	0	Bacteria	Bacillota	Clostridia	Eubacteriales	Clostridiaceae	Clostridium	Clostridium_sp.	Clostridium_sp._CAG:678
GCA_000431555.1_MGS306	0	0	0	0	0	0	0	Bacteria	Bacillota	Clostridia	Eubacteriales	Clostridiaceae	Clostridium	Clostridium_sp.	Clostridium_sp._CAG:306
GCA_000431575.1_MGS83	0	0	0	0	0	0	0	Bacteria	Bacillota	Unclassified_Bacillota	Unclassified_Bacillota	Unclassified_Bacillota	Unclassified_Bacillota	Firmicutes_bacterium	Firmicutes_bacterium_CAG:83
GCA_000431595.1_MGS700	0	0	0	0	0	0	0	Bacteria	Spirochaetota	Spirochaetia	Brachyspirales	Brachyspiraceae	Brachyspira	Brachyspira_sp.	Brachyspira_sp._CAG:700
GCA_000431615.1_MGS41	0	0	0	0	0	0	0	Bacteria	Bacillota	Unclassified_Bacillota	Unclassified_Bacillota	Unclassified_Bacillota	Unclassified_Bacillota	Firmicutes_bacterium	Firmicutes_bacterium_CAG:41
GCA_000431635.1_MGS20	0	0	0	0	0	0	0	Bacteria	Bacteroidota	Bacteroidia	Bacteroidales	Bacteroidaceae	Bacteroides	Bacteroides_sp.	Bacteroides_sp._CAG:20
GCA_000431655.1_MGS348	0	0	0	0	0	0	0	Bacteria	Bacillota	Clostridia	Eubacteriales	Clostridiaceae	Clostridium	Clostridium_nexile	Clostridium_nexile_CAG:348
GCA_000431675.1_MGS1427	0	0	0	0	0	0	0	Bacteria	Actinomycetota	Coriobacteriia	Eggerthellales	Eggerthellaceae	Eggerthella	Eggerthella_sp.	Eggerthella_sp._CAG:1427
GCA_000431695.1_MGS146	0	0	0	0	0	0	0	Bacteria	Bacillota	Clostridia	Eubacteriales	Eubacteriaceae	Eubacterium	Eubacterium_sp.	Eubacterium_sp._CAG:146
GCA_000431715.1_MGS564	0	0	0	0	0	0	0	Bacteria	Bacteroidota	Bacteroidia	Bacteroidales	Bacteroidaceae	Bacteroides	Bacteroides_intestinalis	Bacteroides_intestinalis_CAG:564
GCA_000431735.1_MGS86	0	0	0	0	0	0	0	Bacteria	Bacillota	Clostridia	Eubacteriales	Eubacteriaceae	Eubacterium	Eubacterium_sp.	Eubacterium_sp._CAG:86
GCA_000431755.1_MGS69	0	0	0	0	0	0	0	Bacteria	Actinomycetota	Actinomycetes	Bifidobacteriales	Bifidobacteriaceae	Bifidobacterium	Bifidobacterium_longum	Bifidobacterium_longum_CAG:69
GCA_000431775.1_MGS413	0	0	0	0	0	0	0	Bacteria	Bacillota	Clostridia	Eubacteriales	Clostridiaceae	Clostridium	Clostridium_sp.	Clostridium_sp._CAG:413
GCA_000431795.1_MGS302	0	0	0	0	0	0	0	Bacteria	Bacillota	Clostridia	Eubacteriales	Clostridiaceae	Clostridium	Clostridium_sp.	Clostridium_sp._CAG:302
GCA_000431815.1_MGS318	0	0	0	0	0	0	0	Bacteria	Bacillota	Clostridia	Eubacteriales	Lachnospiraceae	Butyrivibrio	Butyrivibrio_sp.	Butyrivibrio_sp._CAG:318
GCA_000431835.1_MGS777	0	0	0	0	0	0	0	Bacteria	Pseudomonadota	Gammaproteobacteria	Aeromonadales	Succinivibrionaceae	Succinatimonas	Succinatimonas_sp.	Succinatimonas_sp._CAG:777
GCA_000431855.1_MGS352	0	0	0	0	0	0	0	Bacteria	Bacillota	Clostridia	Eubacteriales	Clostridiaceae	Clostridium	Clostridium_sp.	Clostridium_sp._CAG:352
GCA_000431875.1_MGS24	0	0	0	0	0	0	0	Bacteria	Bacillota	Unclassified_Bacillota	Unclassified_Bacillota	Unclassified_Bacillota	Unclassified_Bacillota	Firmicutes_bacterium	Firmicutes_bacterium_CAG:24
GCA_000431895.1_MGS603	0	0	0	0	0	0	0	Bacteria	Bacillota	Clostridia	Eubacteriales	Eubacteriaceae	Eubacterium	Eubacterium_sp.	Eubacterium_sp._CAG:603
GCA_000431915.1_MGS386	0	0	0	0	0	0	0	Bacteria	Bacteroidota	Bacteroidia	Bacteroidales	Prevotellaceae	Prevotella	Prevotella_sp.	Prevotella_sp._CAG:386
GCA_000431935.1_MGS487	0	0	0	0	0	0	0	Bacteria	Bacteroidota	Bacteroidia	Bacteroidales	Prevotellaceae	Prevotella	Prevotella_sp.	Prevotella_sp._CAG:487
GCA_000431955.1_MGS27	0	0	0	0	0	0	0	Bacteria	Bacillota	Clostridia	Eubacteriales	Clostridiaceae	Clostridium	Clostridium_leptum	Clostridium_leptum_CAG:27
GCA_000431975.1_MGS924	0	0	0	0	0	0	0	Bacteria	Bacteroidota	Bacteroidia	Bacteroidales	Prevotellaceae	Prevotella	Prevotella_sp.	Prevotella_sp._CAG:924
GCA_000431995.1_MGS81	0	0	0	0	0	0	0	Bacteria	Bacillota	Clostridia	Eubacteriales	Clostridiaceae	Clostridium	Clostridium_sp.	Clostridium_sp._CAG:81
GCA_000432015.1_MGS1024	0	0	0	0	0	0	0	Bacteria	Bacillota	Clostridia	Eubacteriales	Clostridiaceae	Clostridium	Clostridium_sp.	Clostridium_sp._CAG:1024
GCA_000432035.1_MGS15	0	0	0	0	0	0	0	Bacteria	Bacillota	Clostridia	Eubacteriales	Lachnospiraceae	Roseburia	Roseburia_inulinivorans	Roseburia_inulinivorans_CAG:15
GCA_000432055.1_MGS367	0	0	0	0	0	0	0	Bacteria	Bacillota	Bacilli	Lactobacillales	Lactobacillaceae	Lactobacillus	Lactobacillus_ruminis	Lactobacillus_ruminis_CAG:367
GCA_000432075.1_MGS724	0	0	0	0	0	0	0	Bacteria	Bacillota	Clostridia	Eubacteriales	Oscillospiraceae	Ruminococcus	Ruminococcus_sp.	Ruminococcus_sp._CAG:724
GCA_000432095.1_MGS333	0	0	0	0	0	0	0	Bacteria	Bacteroidota	Bacteroidia	Bacteroidales	Bacteroidaceae	Bacteroides	Bacteroides_coprophilus	Bacteroides_coprophilus_CAG:333
GCA_000432115.1_MGS61	0	0	0	0	0	0	0	Bacteria	Bacillota	Clostridia	Eubacteriales	Oscillospiraceae	Ruminococcus	[Ruminococcus]_torques	[Ruminococcus]_torques_CAG:61
GCA_000432135.1_MGS124	0	0	0	0	0	0	0	Bacteria	Bacillota	Unclassified_Bacillota	Unclassified_Bacillota	Unclassified_Bacillota	Unclassified_Bacillota	Firmicutes_bacterium	Firmicutes_bacterium_CAG:124
GCA_000432155.1_MGS274	0	0	0	0	0	0	0	Bacteria	Bacillota	Clostridia	Eubacteriales	Eubacteriaceae	Eubacterium	Eubacterium_sp.	Eubacterium_sp._CAG:274
GCA_000432175.1_MGS786	0	0	0	0	0	0	0	Bacteria	Bacillota	Clostridia	Eubacteriales	Eubacteriaceae	Eubacterium	Eubacterium_sp.	Eubacterium_sp._CAG:786
GCA_000432195.1_MGS424	0	0	0	0	0	0	0	Bacteria	Bacillota	Unclassified_Bacillota	Unclassified_Bacillota	Unclassified_Bacillota	Unclassified_Bacillota	Firmicutes_bacterium	Firmicutes_bacterium_CAG:424
GCA_000432215.1_MGS276	0	0	0	0	0	0	0	Bacteria	Bacillota	Clostridia	Eubacteriales	Lachnospiraceae	Anaerostipes	Anaerostipes_sp.	Anaerostipes_sp._CAG:276
GCA_000432235.1_MGS36	0	0	0	0	0	0	0	Bacteria	Bacillota	Clostridia	Eubacteriales	Eubacteriaceae	Eubacterium	Eubacterium_rectale	Eubacterium_rectale_CAG:36
GCA_000432255.1_MGS878	0	0	0	0	0	0	0	Bacteria	Mycoplasmatota	Mollicutes	Acholeplasmatales	Acholeplasmataceae	Acholeplasma	Acholeplasma_sp.	Acholeplasma_sp._CAG:878
GCA_000432275.1_MGS495	0	0	0	0	0	0	0	Bacteria	Pseudomonadota	Unclassified_Pseudomonadota	Unclassified_Pseudomonadota	Unclassified_Pseudomonadota	Unclassified_Pseudomonadota	Proteobacteria_bacterium	Proteobacteria_bacterium_CAG:495
GCA_000432295.1_MGS189	0	0	0	0	0	0	0	Bacteria	Bacteroidota	Bacteroidia	Bacteroidales	Bacteroidaceae	Bacteroides	Bacteroides_sp.	Bacteroides_sp._CAG:189
GCA_000432315.1_MGS264	0	0	0	0	0	0	0	Bacteria	Bacillota	Clostridia	Eubacteriales	Clostridiaceae	Clostridium	Clostridium_sp.	Clostridium_sp._CAG:264
GCA_000432335.1_MGS646	0	0	0	0	0	0	0	Bacteria	Bacillota	Unclassified_Bacillota	Unclassified_Bacillota	Unclassified_Bacillota	Unclassified_Bacillota	Firmicutes_bacterium	Firmicutes_bacterium_CAG:646
GCA_000432355.1_MGS161	0	0	0	0	0	0	0	Bacteria	Bacillota	Clostridia	Eubacteriales	Eubacteriaceae	Eubacterium	Eubacterium_sp.	Eubacterium_sp._CAG:161
GCA_000432375.1_MGS103	0	0	0	0	0	0	0	Bacteria	Bacillota	Unclassified_Bacillota	Unclassified_Bacillota	Unclassified_Bacillota	Unclassified_Bacillota	Firmicutes_bacterium	Firmicutes_bacterium_CAG:103
GCA_000432395.1_MGS259	0	0	0	0	0	0	0	Bacteria	Bacillota	Clostridia	Eubacteriales	Lachnospiraceae	Butyrivibrio	Butyrivibrio_crossotus	Butyrivibrio_crossotus_CAG:259
GCA_000432415.1_MGS149	0	0	0	0	0	0	0	Bacteria	Bacillota	Clostridia	Eubacteriales	Clostridiaceae	Clostridium	Clostridium_sp.	Clostridium_sp._CAG:149
GCA_000432435.1_MGS180	0	0	0	0	0	0	0	Bacteria	Bacillota	Clostridia	Eubacteriales	Eubacteriaceae	Eubacterium	Eubacterium_sp.	Eubacterium_sp._CAG:180
GCA_000432455.1_MGS17	0	0	0	0	0	0	0	Bacteria	Bacillota	Clostridia	Eubacteriales	Oscillospiraceae	Ruminococcus	Ruminococcus_sp.	Ruminococcus_sp._CAG:17
GCA_000432475.1_MGS127	0	0	0	0	0	0	0	Bacteria	Bacillota	Clostridia	Eubacteriales	Clostridiaceae	Clostridium	Clostridium_sp.	Clostridium_sp._CAG:127
GCA_000432495.1_MGS558	0	0	0	0	0	0	0	Bacteria	Bacteroidota	Bacteroidia	Bacteroidales	Bacteroidaceae	Bacteroides	Bacteroides_fragilis	Bacteroides_fragilis_CAG:558
GCA_000432515.1_MGS545	0	0	0	0	0	0	0	Bacteria	Bacteroidota	Bacteroidia	Bacteroidales	Bacteroidaceae	Bacteroides	Bacteroides_sp.	Bacteroides_sp._CAG:545
GCA_000432535.1_MGS661	0	0	0	0	0	0	0	Bacteria	Bacteroidota	Bacteroidia	Bacteroidales	Bacteroidaceae	Bacteroides	Bacteroides_sp.	Bacteroides_sp._CAG:661
GCA_000432555.1_MGS75	0	0	0	0	0	0	0	Bacteria	Bacillota	Clostridia	Eubacteriales	Clostridiaceae	Clostridium	Clostridium_sp.	Clostridium_sp._CAG:75
GCA_000432575.1_MGS762	0	0	0	0	0	0	0	Bacteria	Bacillota	Clostridia	Eubacteriales	Clostridiaceae	Clostridium	Clostridium_sp.	Clostridium_sp._CAG:762
GCA_000432595.1_MGS710	0	0	0	0	0	0	0	Bacteria	Bacillota	Clostridia	Eubacteriales	Clostridiaceae	Clostridium	Clostridium_sp.	Clostridium_sp._CAG:710
GCA_000432615.1_MGS135	0	0	0	0	0	0	0	Bacteria	Pseudomonadota	Betaproteobacteria	Burkholderiales	Sutterellaceae	Sutterella	Sutterella_wadsworthensis	Sutterella_wadsworthensis_CAG:135
GCA_000432635.1_MGS28	0	0	0	0	0	0	0	Bacteria	Bacillota	Clostridia	Eubacteriales	Lachnospiraceae	Dorea	Dorea_formicigenerans	Dorea_formicigenerans_CAG:28
GCA_000432655.1_MGS1060	0	0	0	0	0	0	0	Bacteria	Bacteroidota	Bacteroidia	Bacteroidales	Bacteroidaceae	Bacteroides	Bacteroides_sp.	Bacteroides_sp._CAG:1060
GCA_000432675.1_MGS50	0	0	0	0	0	0	0	Bacteria	Bacillota	Clostridia	Eubacteriales	Lachnospiraceae	Roseburia	Roseburia_sp.	Roseburia_sp._CAG:50
GCA_000432695.1_MGS702	0	0	0	0	0	0	0	Bacteria	Bacteroidota	Bacteroidia	Bacteroidales	Bacteroidaceae	Bacteroides	Bacteroides_sp.	Bacteroides_sp._CAG:702
GCA_000432715.1_MGS68	0	0	0	0	0	0	0	Bacteria	Bacteroidota	Bacteroidia	Bacteroidales	Rikenellaceae	Alistipes	Alistipes_finegoldii	Alistipes_finegoldii_CAG:68
GCA_000432735.1_MGS443	0	0	0	0	0	0	0	Bacteria	Bacteroidota	Bacteroidia	Bacteroidales	Bacteroidaceae	Bacteroides	Bacteroides_sp.	Bacteroides_sp._CAG:443
GCA_000432755.1_MGS380	0	0	0	0	0	0	0	Bacteria	Bacillota	Clostridia	Eubacteriales	Lachnospiraceae	Roseburia	Roseburia_sp.	Roseburia_sp._CAG:380
GCA_000432775.1_MGS831	0	0	0	0	0	0	0	Bacteria	Bacteroidota	Bacteroidia	Bacteroidales	Rikenellaceae	Alistipes	Alistipes_sp.	Alistipes_sp._CAG:831
GCA_000432795.1_MGS235	0	0	0	0	0	0	0	Bacteria	Bacillota	Erysipelotrichia	Erysipelotrichales	Coprobacillaceae	Coprobacillus	Coprobacillus_sp.	Coprobacillus_sp._CAG:235
GCA_000432815.1_MGS45	0	0	0	0	0	0	0	Bacteria	Bacillota	Clostridia	Eubacteriales	Lachnospiraceae	Roseburia	Roseburia_sp.	Roseburia_sp._CAG:45
GCA_000432835.1_MGS417	0	0	0	0	0	0	0	Bacteria	Bacillota	Clostridia	Eubacteriales	Clostridiaceae	Clostridium	Clostridium_sp.	Clostridium_sp._CAG:417
GCA_000432855.1_MGS822	0	0	0	0	0	0	0	Bacteria	Bacillota	Unclassified_Bacillota	Unclassified_Bacillota	Unclassified_Bacillota	Unclassified_Bacillota	Firmicutes_bacterium	Firmicutes_bacterium_CAG:822
GCA_000432875.1_MGS466	0	0	0	0	0	0	0	Bacteria	Bacillota	Unclassified_Bacillota	Unclassified_Bacillota	Unclassified_Bacillota	Unclassified_Bacillota	Firmicutes_bacterium	Firmicutes_bacterium_CAG:466
GCA_000432895.1_MGS449	0	0	0	0	0	0	0	Bacteria	Bacillota	Unclassified_Bacillota	Unclassified_Bacillota	Unclassified_Bacillota	Unclassified_Bacillota	Firmicutes_bacterium	Firmicutes_bacterium_CAG:449
GCA_000432915.1_MGS194	0	0	0	0	0	0	0	Bacteria	Bacillota	Unclassified_Bacillota	Unclassified_Bacillota	Unclassified_Bacillota	Unclassified_Bacillota	Firmicutes_bacterium	Firmicutes_bacterium_CAG:194
GCA_000432935.1_MGS561	0	0	0	0	0	0	0	Bacteria	Bacteroidota	Bacteroidia	Bacteroidales	Odoribacteraceae	Odoribacter	Odoribacter_laneus	Odoribacter_laneus_CAG:561
GCA_000432975.1_MGS349	0	0	0	0	0	0	0	Bacteria	Bacillota	Clostridia	Eubacteriales	Clostridiaceae	Clostridium	Clostridium_sp.	Clostridium_sp._CAG:349
GCA_000432995.1_MGS1013	0	0	0	0	0	0	0	Bacteria	Bacillota	Clostridia	Eubacteriales	Clostridiaceae	Clostridium	Clostridium_sp.	Clostridium_sp._CAG:1013
GCA_000433015.1_MGS631	0	0	0	0	0	0	0	Bacteria	Bacillota	Unclassified_Bacillota	Unclassified_Bacillota	Unclassified_Bacillota	Unclassified_Bacillota	Firmicutes_bacterium	Firmicutes_bacterium_CAG:631
GCA_000433035.1_MGS324	0	0	0	0	0	0	0	Bacteria	Bacillota	Bacilli	Bacillales	Staphylococcaceae	Staphylococcus	Staphylococcus_sp.	Staphylococcus_sp._CAG:324
GCA_000433055.1_MGS183	0	0	0	0	0	0	0	Bacteria	Bacillota	Erysipelotrichia	Erysipelotrichales	Coprobacillaceae	Coprobacillus	Coprobacillus_sp.	Coprobacillus_sp._CAG:183
GCA_000433075.1_MGS782	0	0	0	0	0	0	0	Bacteria	Bacillota	Clostridia	Eubacteriales	Lachnospiraceae	Coprococcus	Coprococcus_sp.	Coprococcus_sp._CAG:782
GCA_000433095.1_MGS967	0	0	0	0	0	0	0	Bacteria	Bacillota	Clostridia	Eubacteriales	Clostridiaceae	Clostridium	Clostridium_sp.	Clostridium_sp._CAG:967
GCA_000433115.1_MGS382	0	0	0	0	0	0	0	Bacteria	Bacillota	Clostridia	Eubacteriales	Oscillospiraceae	Ruminococcus	Ruminococcus_sp.	Ruminococcus_sp._CAG:382
GCA_000433135.1_MGS921	0	0	0	0	0	0	0	Bacteria	Bacillota	Clostridia	Eubacteriales	Clostridiaceae	Clostridium	Clostridium_sp.	Clostridium_sp._CAG:921
GCA_000433155.1_MGS122	0	0	0	0	0	0	0	Bacteria	Bacillota	Clostridia	Eubacteriales	Clostridiaceae	Clostridium	Clostridium_sp.	Clostridium_sp._CAG:122
GCA_000433175.1_MGS1058	0	0	0	0	0	0	0	Bacteria	Bacteroidota	Bacteroidia	Bacteroidales	Prevotellaceae	Prevotella	Prevotella_sp.	Prevotella_sp._CAG:1058
GCA_000433195.1_MGS129	0	0	0	0	0	0	0	Bacteria	Bacillota	Unclassified_Bacillota	Unclassified_Bacillota	Unclassified_Bacillota	Unclassified_Bacillota	Firmicutes_bacterium	Firmicutes_bacterium_CAG:129
GCA_000433215.1_MGS105	0	0	0	0	0	0	0	Bacteria	Bacillota	Clostridia	Eubacteriales	Lachnospiraceae	Dorea	Dorea_sp.	Dorea_sp._CAG:105
GCA_000433235.1_MGS196	0	0	0	0	0	0	0	Bacteria	Pseudomonadota	Gammaproteobacteria	Moraxellales	Moraxellaceae	Acinetobacter	Acinetobacter_sp.	Acinetobacter_sp._CAG:196
GCA_000433255.1_MGS605	0	0	0	0	0	0	0	Bacteria	Bacillota	Erysipelotrichia	Erysipelotrichales	Coprobacillaceae	Coprobacillus	Coprobacillus_sp.	Coprobacillus_sp._CAG:605
GCA_000433275.1_MGS218	0	0	0	0	0	0	0	Bacteria	Bacillota	Negativicutes	Veillonellales	Veillonellaceae	Dialister	Dialister_invisus	Dialister_invisus_CAG:218
GCA_000433295.1_MGS665	0	0	0	0	0	0	0	Bacteria	Bacillota	Clostridia	Eubacteriales	Lachnospiraceae	Coprococcus	Coprococcus_eutactus	Coprococcus_eutactus_CAG:665
GCA_000433315.1_MGS345	0	0	0	0	0	0	0	Bacteria	Bacillota	Unclassified_Bacillota	Unclassified_Bacillota	Unclassified_Bacillota	Unclassified_Bacillota	Firmicutes_bacterium	Firmicutes_bacterium_CAG:345
GCA_000433335.1_MGS1219	0	0	0	0	0	0	0	Bacteria	Bacillota	Clostridia	Eubacteriales	Clostridiaceae	Clostridium	Clostridium_sp.	Clostridium_sp._CAG:1219
GCA_000433355.1_MGS435	0	0	0	0	0	0	0	Bacteria	Bacteroidota	Bacteroidia	Bacteroidales	Rikenellaceae	Alistipes	Alistipes_sp.	Alistipes_sp._CAG:435
GCA_000433375.1_MGS32	0	0	0	0	0	0	0	Bacteria	Bacteroidota	Bacteroidia	Bacteroidales	Bacteroidaceae	Bacteroides	Bacteroides_faecis	Bacteroides_faecis_CAG:32
GCA_000433395.1_MGS224	0	0	0	0	0	0	0	Bacteria	Bacillota	Clostridia	Eubacteriales	Clostridiaceae	Clostridium	Clostridium_hathewayi	Clostridium_hathewayi_CAG:224
GCA_000433415.1_MGS448	0	0	0	0	0	0	0	Bacteria	Bacillota	Clostridia	Eubacteriales	Clostridiaceae	Clostridium	Clostridium_sp.	Clostridium_sp._CAG:448
GCA_000433435.1_MGS53	0	0	0	0	0	0	0	Bacteria	Bacteroidota	Bacteroidia	Bacteroidales	Rikenellaceae	Alistipes	Alistipes_sp.	Alistipes_sp._CAG:53
GCA_000433455.1_MGS877	0	0	0	0	0	0	0	Bacteria	Mycoplasmatota	Mollicutes	Mycoplasmatales	Mycoplasmataceae	Mycoplasma	Mycoplasma_sp.	Mycoplasma_sp._CAG:877
GCA_000433475.1_MGS956	0	0	0	0	0	0	0	Bacteria	Mycoplasmatota	Mollicutes	Mycoplasmatales	Mycoplasmataceae	Mycoplasma	Mycoplasma_sp.	Mycoplasma_sp._CAG:956
GCA_000433495.1_MGS108	0	0	0	0	0	0	0	Bacteria	Bacillota	Clostridia	Eubacteriales	Oscillospiraceae	Ruminococcus	Ruminococcus_sp.	Ruminococcus_sp._CAG:108
GCA_000433515.1_MGS272	0	0	0	0	0	0	0	Bacteria	Bacillota	Unclassified_Bacillota	Unclassified_Bacillota	Unclassified_Bacillota	Unclassified_Bacillota	Firmicutes_bacterium	Firmicutes_bacterium_CAG:272
GCA_000433535.1_MGS317	0	0	0	0	0	0	0	Bacteria	Bacillota	Clostridia	Eubacteriales	Lachnospiraceae	Dorea	Dorea_sp.	Dorea_sp._CAG:317
GCA_000433555.1_MGS126	0	0	0	0	0	0	0	Bacteria	Bacillota	Clostridia	Eubacteriales	Oscillospiraceae	Ruminococcus	[Ruminococcus]_gnavus	[Ruminococcus]_gnavus_CAG:126
GCA_000433575.1_MGS21	0	0	0	0	0	0	0	Bacteria	Bacteroidota	Bacteroidia	Bacteroidales	Bacteroidaceae	Bacteroides	Bacteroides_caccae	Bacteroides_caccae_CAG:21
GCA_000433595.1_MGS356	0	0	0	0	0	0	0	Bacteria	Bacillota	Clostridia	Eubacteriales	Clostridiaceae	Clostridium	Clostridium_sp.	Clostridium_sp._CAG:356
GCA_000433615.1_MGS18	0	0	0	0	0	0	0	Bacteria	Bacillota	Clostridia	Eubacteriales	Lachnospiraceae	Roseburia	Roseburia_sp.	Roseburia_sp._CAG:18
GCA_000433635.1_MGS254	0	0	0	0	0	0	0	Bacteria	Bacillota	Clostridia	Eubacteriales	Oscillospiraceae	Ruminococcus	Ruminococcus_sp.	Ruminococcus_sp._CAG:254
GCA_000433655.1_MGS634	0	0	0	0	0	0	0	Bacteria	Pseudomonadota	Gammaproteobacteria	Enterobacterales	Enterobacteriaceae	Klebsiella	Klebsiella_variicola	Klebsiella_variicola_CAG:634
GCA_000433675.1_MGS433	0	0	0	0	0	0	0	Bacteria	Bacillota	Clostridia	Eubacteriales	Clostridiaceae	Clostridium	Clostridium_sp.	Clostridium_sp._CAG:433
GCA_000433695.1_MGS649	0	0	0	0	0	0	0	Bacteria	Fusobacteriota	Fusobacteriia	Fusobacteriales	Fusobacteriaceae	Fusobacterium	Fusobacterium_sp.	Fusobacterium_sp._CAG:649
GCA_000433715.1_MGS211	0	0	0	0	0	0	0	Bacteria	Bacteroidota	Bacteroidia	Bacteroidales	Bacteroidaceae	Bacteroides	Bacteroides_plebeius	Bacteroides_plebeius_CAG:211
GCA_000433735.1_MGS167	0	0	0	0	0	0	0	Bacteria	Bacillota	Clostridia	Eubacteriales	Clostridiaceae	Clostridium	Clostridium_sp.	Clostridium_sp._CAG:167
GCA_000433755.1_MGS465	0	0	0	0	0	0	0	Bacteria	Bacillota	Clostridia	Eubacteriales	Clostridiaceae	Clostridium	Clostridium_sp.	Clostridium_sp._CAG:465
GCA_000433775.1_MGS1435	0	0	0	0	0	0	0	Bacteria	Myxococcota	Myxococcia	Myxococcales	Myxococcaceae	Corallococcus	Corallococcus_sp.	Corallococcus_sp._CAG:1435
GCA_000433795.1_MGS157	0	0	0	0	0	0	0	Bacteria	Bacteroidota	Bacteroidia	Bacteroidales	Rikenellaceae	Alistipes	Alistipes_sp.	Alistipes_sp._CAG:157
GCA_000433815.1_MGS257	0	0	0	0	0	0	0	Bacteria	Bacillota	Clostridia	Eubacteriales	Lachnospiraceae	Blautia	Blautia_sp.	Blautia_sp._CAG:257
GCA_000433835.1_MGS1329	0	0	0	0	0	0	0	Bacteria	Bacillota	Clostridia	Eubacteriales	Clostridiaceae	Clostridium	Clostridium_bartlettii	Clostridium_bartlettii_CAG:1329
GCA_000433855.1_MGS398	0	0	0	0	0	0	0	Bacteria	Actinomycetota	Coriobacteriia	Coriobacteriales	Coriobacteriaceae	Collinsella	Collinsella_sp.	Collinsella_sp._CAG:398
GCA_000433875.1_MGS884	0	0	0	0	0	0	0	Bacteria	Bacillota	Unclassified_Bacillota	Unclassified_Bacillota	Unclassified_Bacillota	Unclassified_Bacillota	Firmicutes_bacterium	Firmicutes_bacterium_CAG:884
GCA_000433895.1_MGS474	0	0	0	0	0	0	0	Bacteria	Bacteroidota	Bacteroidia	Bacteroidales	Prevotellaceae	Prevotella	Prevotella_sp.	Prevotella_sp._CAG:474
GCA_000433915.1_MGS793	0	0	0	0	0	0	0	Bacteria	Bacillota	Clostridia	Eubacteriales	Clostridiaceae	Clostridium	Clostridium_sp.	Clostridium_sp._CAG:793
GCA_000433935.1_MGS788	0	0	0	0	0	0	0	Bacteria	Bacteroidota	Bacteroidia	Bacteroidales	Odoribacteraceae	Odoribacter	Odoribacter_sp.	Odoribacter_sp._CAG:788
GCA_000433955.1_MGS48	0	0	0	0	0	0	0	Bacteria	Bacteroidota	Bacteroidia	Bacteroidales	Tannerellaceae	Parabacteroides	Parabacteroides_merdae	Parabacteroides_merdae_CAG:48
GCA_000433975.1_MGS528	0	0	0	0	0	0	0	Bacteria	Bacillota	Clostridia	Eubacteriales	Oscillospiraceae	Anaerotruncus	Anaerotruncus_sp.	Anaerotruncus_sp._CAG:528
GCA_000433995.1_MGS313	0	0	0	0	0	0	0	Bacteria	Bacillota	Unclassified_Bacillota	Unclassified_Bacillota	Unclassified_Bacillota	Unclassified_Bacillota	Firmicutes_bacterium	Firmicutes_bacterium_CAG:313
GCA_000434015.1_MGS571	0	0	0	0	0	0	0	Bacteria	Bacillota	Clostridia	Eubacteriales	Clostridiaceae	Clostridium	Clostridium_sp.	Clostridium_sp._CAG:571
GCA_000434035.1_MGS452	0	0	0	0	0	0	0	Bacteria	Bacillota	Clostridia	Eubacteriales	Clostridiaceae	Clostridium	Clostridium_sp.	Clostridium_sp._CAG:452
GCA_000434055.1_MGS488	0	0	0	0	0	0	0	Bacteria	Bacillota	Clostridia	Eubacteriales	Oscillospiraceae	Ruminococcus	Ruminococcus_sp.	Ruminococcus_sp._CAG:488
GCA_000434075.1_MGS212	0	0	0	0	0	0	0	Bacteria	Bacillota	Unclassified_Bacillota	Unclassified_Bacillota	Unclassified_Bacillota	Unclassified_Bacillota	Firmicutes_bacterium	Firmicutes_bacterium_CAG:212
GCA_000434095.1_MGS47	0	0	0	0	0	0	0	Bacteria	Bacteroidota	Bacteroidia	Bacteroidales	Bacteroidaceae	Bacteroides	Bacteroides_fragilis	Bacteroides_fragilis_CAG:47
GCA_000434115.1_MGS309	0	0	0	0	0	0	0	Bacteria	Bacillota	Clostridia	Eubacteriales	Lachnospiraceae	Roseburia	Roseburia_sp.	Roseburia_sp._CAG:309
GCA_000434135.1_MGS267	0	0	0	0	0	0	0	Bacteria	Pseudomonadota	Alphaproteobacteria	Rhodospirillales	Acetobacteraceae	Acetobacter	Acetobacter_sp.	Acetobacter_sp._CAG:267
GCA_000434155.1_MGS437	0	0	0	0	0	0	0	Bacteria	Bacteroidota	Bacteroidia	Bacteroidales	Bacteroidaceae	Bacteroides	Bacteroides_pectinophilus	Bacteroides_pectinophilus_CAG:437
GCA_000434175.1_MGS611	0	0	0	0	0	0	0	Bacteria	Mycoplasmatota	Mollicutes	Mycoplasmatales	Mycoplasmataceae	Mycoplasma	Mycoplasma_sp.	Mycoplasma_sp._CAG:611
GCA_000434195.1_MGS780	0	0	0	0	0	0	0	Bacteria	Bacillota	Clostridia	Eubacteriales	Clostridiaceae	Clostridium	Clostridium_sp.	Clostridium_sp._CAG:780
GCA_000434215.1_MGS144	0	0	0	0	0	0	0	Bacteria	Bacteroidota	Bacteroidia	Bacteroidales	Bacteroidaceae	Bacteroides	Bacteroides_sp.	Bacteroides_sp._CAG:144
GCA_000434235.1_MGS268	0	0	0	0	0	0	0	Bacteria	Bacteroidota	Bacteroidia	Bacteroidales	Rikenellaceae	Alistipes	Alistipes_sp.	Alistipes_sp._CAG:268
GCA_000434255.1_MGS379	0	0	0	0	0	0	0	Bacteria	Bacillota	Clostridia	Eubacteriales	Oscillospiraceae	Ruminococcus	Ruminococcus_sp.	Ruminococcus_sp._CAG:379
GCA_000434275.1_MGS197	0	0	0	0	0	0	0	Bacteria	Bacillota	Clostridia	Eubacteriales	Lachnospiraceae	Roseburia	Roseburia_sp.	Roseburia_sp._CAG:197
GCA_000434295.1_MGS977	0	0	0	0	0	0	0	Bacteria	Pseudomonadota	Alphaproteobacteria	Rhodospirillales	Acetobacteraceae	Acetobacter	Acetobacter_sp.	Acetobacter_sp._CAG:977
GCA_000434315.1_MGS156	0	0	0	0	0	0	0	Bacteria	Bacillota	Clostridia	Eubacteriales	Eubacteriaceae	Eubacterium	Eubacterium_sp.	Eubacterium_sp._CAG:156
GCA_000434335.1_MGS492	0	0	0	0	0	0	0	Bacteria	Bacillota	Clostridia	Eubacteriales	Clostridiaceae	Clostridium	Clostridium_sp.	Clostridium_sp._CAG:492
GCA_000434355.1_MGS536	0	0	0	0	0	0	0	Bacteria	Bacillota	Unclassified_Bacillota	Unclassified_Bacillota	Unclassified_Bacillota	Unclassified_Bacillota	Firmicutes_bacterium	Firmicutes_bacterium_CAG:536
GCA_000434375.1_MGS25	0	0	0	0	0	0	0	Bacteria	Bacillota	Clostridia	Eubacteriales	Lachnospiraceae	Unclassified_Lachnospiraceae	Lachnospiraceae_bacterium	Lachnospiraceae_bacterium_CAG:25
GCA_000434395.1_MGS568	0	0	0	0	0	0	0	Bacteria	Bacillota	Clostridia	Eubacteriales	Clostridiaceae	Clostridium	Clostridium_sp.	Clostridium_sp._CAG:568
GCA_000434415.1_MGS72	0	0	0	0	0	0	0	Bacteria	Bacillota	Clostridia	Eubacteriales	Eubacteriaceae	Eubacterium	Eubacterium_eligens	Eubacterium_eligens_CAG:72
GCA_000434435.1_MGS475	0	0	0	0	0	0	0	Bacteria	Bacillota	Unclassified_Bacillota	Unclassified_Bacillota	Unclassified_Bacillota	Unclassified_Bacillota	Firmicutes_bacterium	Firmicutes_bacterium_CAG:475
GCA_000434455.1_MGS5226	0	0	0	0	0	0	0	Bacteria	Bacteroidota	Bacteroidia	Bacteroidales	Prevotellaceae	Prevotella	Prevotella_sp.	Prevotella_sp._CAG:5226
GCA_000434475.1_MGS486	0	0	0	0	0	0	0	Bacteria	Bacillota	Negativicutes	Veillonellales	Veillonellaceae	Dialister	Dialister_sp.	Dialister_sp._CAG:486
GCA_000434495.1_MGS533	0	0	0	0	0	0	0	Bacteria	Bacillota	Clostridia	Eubacteriales	Clostridiaceae	Clostridium	Clostridium_sp.	Clostridium_sp._CAG:533
GCA_000434515.1_MGS604	0	0	0	0	0	0	0	Bacteria	Bacteroidota	Bacteroidia	Bacteroidales	Prevotellaceae	Prevotella	Prevotella_sp.	Prevotella_sp._CAG:604
GCA_000434535.1_MGS166	0	0	0	0	0	0	0	Bacteria	Actinomycetota	Coriobacteriia	Coriobacteriales	Coriobacteriaceae	Collinsella	Collinsella_sp.	Collinsella_sp._CAG:166
GCA_000434555.1_MGS524	0	0	0	0	0	0	0	Bacteria	Bacillota	Clostridia	Eubacteriales	Clostridiaceae	Clostridium	Clostridium_sp.	Clostridium_sp._CAG:524
GCA_000434575.1_MGS56	0	0	0	0	0	0	0	Bacteria	Bacillota	Unclassified_Bacillota	Unclassified_Bacillota	Unclassified_Bacillota	Unclassified_Bacillota	Firmicutes_bacterium	Firmicutes_bacterium_CAG:56
GCA_000434595.1_MGS82	0	0	0	0	0	0	0	Bacteria	Bacillota	Clostridia	Eubacteriales	Oscillospiraceae	Faecalibacterium	Faecalibacterium_sp.	Faecalibacterium_sp._CAG:82
GCA_000434615.1_MGS510	0	0	0	0	0	0	0	Bacteria	Bacillota	Clostridia	Eubacteriales	Clostridiaceae	Clostridium	Clostridium_sp.	Clostridium_sp._CAG:510
GCA_000434635.1_MGS110	0	0	0	0	0	0	0	Bacteria	Bacillota	Unclassified_Bacillota	Unclassified_Bacillota	Unclassified_Bacillota	Unclassified_Bacillota	Firmicutes_bacterium	Firmicutes_bacterium_CAG:110
GCA_000434655.1_MGS43	0	0	0	0	0	0	0	Bacteria	Bacillota	Clostridia	Eubacteriales	Clostridiaceae	Clostridium	Clostridium_sp.	Clostridium_sp._CAG:43
GCA_000434675.1_MGS1138	0	0	0	0	0	0	0	Bacteria	Bacillota	Clostridia	Eubacteriales	Oscillospiraceae	Faecalibacterium	Faecalibacterium_sp.	Faecalibacterium_sp._CAG:1138
GCA_000434695.1_MGS579	0	0	0	0	0	0	0	Bacteria	Bacillota	Clostridia	Eubacteriales	Oscillospiraceae	Ruminococcus	Ruminococcus_sp.	Ruminococcus_sp._CAG:579
GCA_000434715.1_MGS308	0	0	0	0	0	0	0	Bacteria	Bacillota	Unclassified_Bacillota	Unclassified_Bacillota	Unclassified_Bacillota	Unclassified_Bacillota	Firmicutes_bacterium	Firmicutes_bacterium_CAG:308
GCA_000434735.1_MGS530	0	0	0	0	0	0	0	Bacteria	Bacteroidota	Bacteroidia	Bacteroidales	Bacteroidaceae	Bacteroides	Bacteroides_sp.	Bacteroides_sp._CAG:530
GCA_000434755.1_MGS236	0	0	0	0	0	0	0	Bacteria	Bacillota	Bacilli	Lactobacillales	Streptococcaceae	Streptococcus	Streptococcus_thermophilus	Streptococcus_thermophilus_CAG:236
GCA_000434775.1_MGS368	0	0	0	0	0	0	0	Bacteria	Actinomycetota	Coriobacteriia	Eggerthellales	Eggerthellaceae	Eggerthella	Eggerthella_sp.	Eggerthella_sp._CAG:368
GCA_000434795.1_MGS80	0	0	0	0	0	0	0	Bacteria	Bacillota	Clostridia	Eubacteriales	Eubacteriaceae	Eubacterium	Eubacterium_siraeum	Eubacterium_siraeum_CAG:80
GCA_000434815.1_MGS139	0	0	0	0	0	0	0	Bacteria	Pseudomonadota	Unclassified_Pseudomonadota	Unclassified_Pseudomonadota	Unclassified_Pseudomonadota	Unclassified_Pseudomonadota	Proteobacteria_bacterium	Proteobacteria_bacterium_CAG:139
GCA_000434835.1_MGS594	0	0	0	0	0	0	0	Bacteria	Bacillota	Clostridia	Eubacteriales	Clostridiaceae	Clostridium	Clostridium_sp.	Clostridium_sp._CAG:594
GCA_000434855.1_MGS397	0	0	0	0	0	0	0	Bacteria	Pseudomonadota	Betaproteobacteria	Burkholderiales	Sutterellaceae	Sutterella	Sutterella_sp.	Sutterella_sp._CAG:397
GCA_000434875.1_MGS754	0	0	0	0	0	0	0	Bacteria	Bacteroidota	Bacteroidia	Bacteroidales	Bacteroidaceae	Bacteroides	Bacteroides_sp.	Bacteroides_sp._CAG:754
GCA_000434915.1_MGS563	0	0	0	0	0	0	0	Bacteria	Bacillota	Clostridia	Eubacteriales	Oscillospiraceae	Ruminococcus	Ruminococcus_sp.	Ruminococcus_sp._CAG:563
GCA_000434935.1_MGS709	0	0	0	0	0	0	0	Bacteria	Bacteroidota	Bacteroidia	Bacteroidales	Bacteroidaceae	Bacteroides	Bacteroides_sp.	Bacteroides_sp._CAG:709
GCA_000434955.1_MGS65	0	0	0	0	0	0	0	Bacteria	Bacillota	Unclassified_Bacillota	Unclassified_Bacillota	Unclassified_Bacillota	Unclassified_Bacillota	Firmicutes_bacterium	Firmicutes_bacterium_CAG:65
GCA_000434975.1_MGS520	0	0	0	0	0	0	0	Bacteria	Bacteroidota	Bacteroidia	Bacteroidales	Prevotellaceae	Prevotella	Prevotella_sp.	Prevotella_sp._CAG:520
GCA_000434995.1_MGS341	0	0	0	0	0	0	0	Bacteria	Bacillota	Unclassified_Bacillota	Unclassified_Bacillota	Unclassified_Bacillota	Unclassified_Bacillota	Firmicutes_bacterium	Firmicutes_bacterium_CAG:341
GCA_000435015.1_MGS120	0	0	0	0	0	0	0	Bacteria	Bacteroidota	Bacteroidia	Bacteroidales	Bacteroidaceae	Bacteroides	Bacteroides_stercoris	Bacteroides_stercoris_CAG:120
GCA_000435035.1_MGS1061	0	0	0	0	0	0	0	Bacteria	Bacteroidota	Bacteroidia	Bacteroidales	Porphyromonadaceae	Porphyromonas	Porphyromonas_sp.	Porphyromonas_sp._CAG:1061
GCA_000435055.1_MGS138	0	0	0	0	0	0	0	Bacteria	Bacillota	Clostridia	Eubacteriales	Clostridiaceae	Clostridium	Clostridium_sp.	Clostridium_sp._CAG:138
GCA_000435075.1_MGS770	0	0	0	0	0	0	0	Bacteria	Bacteroidota	Bacteroidia	Bacteroidales	Bacteroidaceae	Bacteroides	Bacteroides_sp.	Bacteroides_sp._CAG:770
GCA_000435095.1_MGS462	0	0	0	0	0	0	0	Bacteria	Bacteroidota	Bacteroidia	Bacteroidales	Bacteroidaceae	Bacteroides	Bacteroides_sp.	Bacteroides_sp._CAG:462
GCA_000435115.1_MGS633	0	0	0	0	0	0	0	Bacteria	Bacteroidota	Bacteroidia	Bacteroidales	Bacteroidaceae	Bacteroides	Bacteroides_sp.	Bacteroides_sp._CAG:633
GCA_000435135.1_MGS13	0	0	0	0	0	0	0	Bacteria	Bacillota	Clostridia	Eubacteriales	Lachnospiraceae	Roseburia	Roseburia_intestinalis	Roseburia_intestinalis_CAG:13
GCA_000435155.1_MGS357	0	0	0	0	0	0	0	Bacteria	Bacillota	Negativicutes	Veillonellales	Veillonellaceae	Dialister	Dialister_sp.	Dialister_sp._CAG:357
GCA_000435175.1_MGS245	0	0	0	0	0	0	0	Bacteria	Bacillota	Clostridia	Eubacteriales	Clostridiaceae	Clostridium	Clostridium_sp.	Clostridium_sp._CAG:245
GCA_000435195.1_MGS169	0	0	0	0	0	0	0	Bacteria	Bacillota	Clostridia	Eubacteriales	Clostridiaceae	Clostridium	Clostridium_sp.	Clostridium_sp._CAG:169
GCA_000435215.1_MGS52	0	0	0	0	0	0	0	Bacteria	Bacillota	Clostridia	Eubacteriales	Lachnospiraceae	Blautia	Blautia_sp.	Blautia_sp._CAG:52
GCA_000435235.1_MGS119	0	0	0	0	0	0	0	Bacteria	Actinomycetota	Actinomycetes	Bifidobacteriales	Bifidobacteriaceae	Bifidobacterium	Bifidobacterium_adolescentis	Bifidobacterium_adolescentis_CAG:119
GCA_000435255.1_MGS164	0	0	0	0	0	0	0	Bacteria	Bacteroidota	Bacteroidia	Bacteroidales	Prevotellaceae	Prevotella	Prevotella_copri	Prevotella_copri_CAG:164
GCA_000435275.1_MGS557	0	0	0	0	0	0	0	Bacteria	Bacillota	Clostridia	Eubacteriales	Clostridiaceae	Clostridium	Clostridium_sp.	Clostridium_sp._CAG:557
GCA_000435295.1_MGS114	0	0	0	0	0	0	0	Bacteria	Bacillota	Unclassified_Bacillota	Unclassified_Bacillota	Unclassified_Bacillota	Unclassified_Bacillota	Firmicutes_bacterium	Firmicutes_bacterium_CAG:114
GCA_000435315.1_MGS162	0	0	0	0	0	0	0	Bacteria	Bacteroidota	Bacteroidia	Bacteroidales	Bacteroidaceae	Bacteroides	Bacteroides_coprocola	Bacteroides_coprocola_CAG:162
GCA_000435335.1_MGS964	0	0	0	0	0	0	0	Bacteria	Bacillota	Clostridia	Eubacteriales	Clostridiaceae	Clostridium	Clostridium_sp.	Clostridium_sp._CAG:964
GCA_000435355.1_MGS91	0	0	0	0	0	0	0	Bacteria	Bacillota	Clostridia	Eubacteriales	Clostridiaceae	Clostridium	Clostridium_sp.	Clostridium_sp._CAG:91
GCA_000435375.1_MGS798	0	0	0	0	0	0	0	Bacteria	Bacillota	Clostridia	Eubacteriales	Clostridiaceae	Clostridium	Clostridium_sp.	Clostridium_sp._CAG:798
GCA_000435395.1_MGS94	0	0	0	0	0	0	0	Bacteria	Bacillota	Unclassified_Bacillota	Unclassified_Bacillota	Unclassified_Bacillota	Unclassified_Bacillota	Firmicutes_bacterium	Firmicutes_bacterium_CAG:94
GCA_000435415.1_MGS875	0	0	0	0	0	0	0	Bacteria	Bacteroidota	Bacteroidia	Bacteroidales	Bacteroidaceae	Bacteroides	Bacteroides_sp.	Bacteroides_sp._CAG:875
GCA_000435435.1_MGS29	0	0	0	0	0	0	0	Bacteria	Bacteroidota	Bacteroidia	Bacteroidales	Rikenellaceae	Alistipes	Alistipes_sp.	Alistipes_sp._CAG:29
GCA_000435455.1_MGS242	0	0	0	0	0	0	0	Bacteria	Bacillota	Clostridia	Eubacteriales	Clostridiaceae	Clostridium	Clostridium_sp.	Clostridium_sp._CAG:242
GCA_000435475.1_MGS338	0	0	0	0	0	0	0	Bacteria	Actinomycetota	Coriobacteriia	Eggerthellales	Eggerthellaceae	Cryptobacterium	Cryptobacterium_sp.	Cryptobacterium_sp._CAG:338
GCA_000435495.1_MGS552	0	0	0	0	0	0	0	Bacteria	Bacillota	Unclassified_Bacillota	Unclassified_Bacillota	Unclassified_Bacillota	Unclassified_Bacillota	Firmicutes_bacterium	Firmicutes_bacterium_CAG:552
GCA_000435515.1_MGS582	0	0	0	0	0	0	0	Bacteria	Bacillota	Unclassified_Bacillota	Unclassified_Bacillota	Unclassified_Bacillota	Unclassified_Bacillota	Firmicutes_bacterium	Firmicutes_bacterium_CAG:582
GCA_000435535.1_MGS575	0	0	0	0	0	0	0	Bacteria	Bacillota	Clostridia	Eubacteriales	Clostridiaceae	Clostridium	Clostridium_sp.	Clostridium_sp._CAG:575
GCA_000435555.1_MGS176	0	0	0	0	0	0	0	Bacteria	Bacillota	Unclassified_Bacillota	Unclassified_Bacillota	Unclassified_Bacillota	Unclassified_Bacillota	Firmicutes_bacterium	Firmicutes_bacterium_CAG:176
GCA_000435575.1_MGS230	0	0	0	0	0	0	0	Bacteria	Bacillota	Clostridia	Eubacteriales	Clostridiaceae	Clostridium	Clostridium_sp.	Clostridium_sp._CAG:230
GCA_000435595.1_MGS882	0	0	0	0	0	0	0	Bacteria	Bacillota	Unclassified_Bacillota	Unclassified_Bacillota	Unclassified_Bacillota	Unclassified_Bacillota	Firmicutes_bacterium	Firmicutes_bacterium_CAG:882
GCA_000435615.1_MGS238	0	0	0	0	0	0	0	Bacteria	Bacillota	Unclassified_Bacillota	Unclassified_Bacillota	Unclassified_Bacillota	Unclassified_Bacillota	Firmicutes_bacterium	Firmicutes_bacterium_CAG:238
GCA_000435635.1_MGS1320	0	0	0	0	0	0	0	Bacteria	Bacteroidota	Bacteroidia	Bacteroidales	Prevotellaceae	Prevotella	Prevotella_sp.	Prevotella_sp._CAG:1320
GCA_000435655.1_MGS299	0	0	0	0	0	0	0	Bacteria	Bacillota	Clostridia	Eubacteriales	Clostridiaceae	Clostridium	Clostridium_sp.	Clostridium_sp._CAG:299
GCA_000435675.1_MGS298	0	0	0	0	0	0	0	Bacteria	Actinomycetota	Coriobacteriia	Eggerthellales	Eggerthellaceae	Eggerthella	Eggerthella_sp.	Eggerthella_sp._CAG:298
GCA_000435695.1_MGS215	0	0	0	0	0	0	0	Bacteria	Bacillota	Clostridia	Eubacteriales	Lachnospiraceae	Unclassified_Lachnospiraceae	Lachnospiraceae_bacterium	Lachnospiraceae_bacterium_CAG:215
GCA_000435715.1_MGS145	0	0	0	0	0	0	0	Bacteria	Bacillota	Unclassified_Bacillota	Unclassified_Bacillota	Unclassified_Bacillota	Unclassified_Bacillota	Firmicutes_bacterium	Firmicutes_bacterium_CAG:145
GCA_000435735.1_MGS14	0	0	0	0	0	0	0	Bacteria	Bacteroidota	Bacteroidia	Bacteroidales	Odoribacteraceae	Odoribacter	Odoribacter_splanchnicus	Odoribacter_splanchnicus_CAG:14
GCA_000435755.1_MGS508	0	0	0	0	0	0	0	Bacteria	Bacillota	Clostridia	Eubacteriales	Clostridiaceae	Clostridium	Clostridium_sp.	Clostridium_sp._CAG:508
GCA_000435775.1_MGS270	0	0	0	0	0	0	0	Bacteria	Bacillota	Unclassified_Bacillota	Unclassified_Bacillota	Unclassified_Bacillota	Unclassified_Bacillota	Firmicutes_bacterium	Firmicutes_bacterium_CAG:270
GCA_000435795.1_MGS58	0	0	0	0	0	0	0	Bacteria	Bacillota	Clostridia	Eubacteriales	Clostridiaceae	Clostridium	Clostridium_sp.	Clostridium_sp._CAG:58
GCA_000435815.1_MGS192	0	0	0	0	0	0	0	Bacteria	Bacillota	Clostridia	Eubacteriales	Eubacteriaceae	Eubacterium	Eubacterium_sp.	Eubacterium_sp._CAG:192
GCA_000435835.1_MGS221	0	0	0	0	0	0	0	Bacteria	Bacillota	Clostridia	Eubacteriales	Clostridiaceae	Clostridium	Clostridium_sp.	Clostridium_sp._CAG:221
GCA_000435855.1_MGS9	0	0	0	0	0	0	0	Bacteria	Bacillota	Clostridia	Eubacteriales	Oscillospiraceae	Ruminococcus	Ruminococcus_sp.	Ruminococcus_sp._CAG:9
GCA_000435875.1_MGS12	0	0	0	0	0	0	0	Bacteria	Bacillota	Clostridia	Eubacteriales	Eubacteriaceae	Eubacterium	Eubacterium_hallii	Eubacterium_hallii_CAG:12
GCA_000435895.1_MGS118	0	0	0	0	0	0	0	Bacteria	Bacteroidota	Bacteroidia	Bacteroidales	Tannerellaceae	Tannerella	Tannerella_sp.	Tannerella_sp._CAG:118
GCA_000435915.1_MGS234	0	0	0	0	0	0	0	Bacteria	Actinomycetota	Actinomycetes	Bifidobacteriales	Bifidobacteriaceae	Bifidobacterium	Bifidobacterium_bifidum	Bifidobacterium_bifidum_CAG:234
GCA_000435935.1_MGS57	0	0	0	0	0	0	0	Bacteria	Bacillota	Clostridia	Eubacteriales	Oscillospiraceae	Ruminococcus	Ruminococcus_sp.	Ruminococcus_sp._CAG:57
GCA_000435955.1_MGS64	0	0	0	0	0	0	0	Bacteria	Bacillota	Erysipelotrichia	Erysipelotrichales	Erysipelotrichaceae	Unclassified_Erysipelotrichaceae	Erysipelotrichaceae_bacterium	Erysipelotrichaceae_bacterium_CAG:64
GCA_000435975.1_MGS241	0	0	0	0	0	0	0	Bacteria	Bacillota	Clostridia	Eubacteriales	Oscillospiraceae	Oscillibacter	Oscillibacter_sp.	Oscillibacter_sp._CAG:241
GCA_000435995.1_MGS137	0	0	0	0	0	0	0	Bacteria	Bacillota	Unclassified_Bacillota	Unclassified_Bacillota	Unclassified_Bacillota	Unclassified_Bacillota	Firmicutes_bacterium	Firmicutes_bacterium_CAG:137
GCA_000436015.1_MGS592	0	0	0	0	0	0	0	Bacteria	Bacteroidota	Bacteroidia	Bacteroidales	Prevotellaceae	Prevotella	Prevotella_sp.	Prevotella_sp._CAG:592
GCA_000436035.1_MGS732	0	0	0	0	0	0	0	Bacteria	Bacteroidota	Bacteroidia	Bacteroidales	Prevotellaceae	Prevotella	Prevotella_sp.	Prevotella_sp._CAG:732
GCA_000436055.1_MGS714	0	0	0	0	0	0	0	Bacteria	Bacteroidota	Bacteroidia	Bacteroidales	Bacteroidaceae	Bacteroides	Bacteroides_sp.	Bacteroides_sp._CAG:714
GCA_000436075.1_MGS209	0	0	0	0	0	0	0	Bacteria	Actinomycetota	Coriobacteriia	Eggerthellales	Eggerthellaceae	Eggerthella	Eggerthella_sp.	Eggerthella_sp._CAG:209
GCA_000436095.1_MGS266	0	0	0	0	0	0	0	Bacteria	Bacillota	Negativicutes	Acidaminococcales	Acidaminococcaceae	Phascolarctobacterium	Phascolarctobacterium_sp.	Phascolarctobacterium_sp._CAG:266
GCA_000436115.1_MGS534	0	0	0	0	0	0	0	Bacteria	Bacillota	Unclassified_Bacillota	Unclassified_Bacillota	Unclassified_Bacillota	Unclassified_Bacillota	Firmicutes_bacterium	Firmicutes_bacterium_CAG:534
GCA_000436135.1_MGS222	0	0	0	0	0	0	0	Bacteria	Bacteroidota	Bacteroidia	Bacteroidales	Bacteroidaceae	Bacteroides	Bacteroides_dorei	Bacteroides_dorei_CAG:222
GCA_000436155.1_MGS505	0	0	0	0	0	0	0	Bacteria	Bacillota	Clostridia	Eubacteriales	Clostridiaceae	Clostridium	Clostridium_sp.	Clostridium_sp._CAG:505
GCA_000436175.1_MGS62	0	0	0	0	0	0	0	Bacteria	Bacillota	Clostridia	Eubacteriales	Clostridiaceae	Clostridium	Clostridium_sp.	Clostridium_sp._CAG:62
GCA_000436195.1_MGS260	0	0	0	0	0	0	0	Bacteria	Pseudomonadota	Alphaproteobacteria	Rhodospirillales	Azospirillaceae	Azospirillum	Azospirillum_sp.	Azospirillum_sp._CAG:260
GCA_000436215.1_MGS177	0	0	0	0	0	0	0	Bacteria	Bacillota	Clostridia	Eubacteriales	Oscillospiraceae	Ruminococcus	Ruminococcus_sp.	Ruminococcus_sp._CAG:177
GCA_000436235.1_MGS873	0	0	0	0	0	0	0	Bacteria	Bacteroidota	Bacteroidia	Bacteroidales	Prevotellaceae	Prevotella	Prevotella_sp.	Prevotella_sp._CAG:873
GCA_000436255.1_MGS1193	0	0	0	0	0	0	0	Bacteria	Bacillota	Clostridia	Eubacteriales	Clostridiaceae	Clostridium	Clostridium_sp.	Clostridium_sp._CAG:1193
GCA_000436275.1_MGS240	0	0	0	0	0	0	0	Bacteria	Bacillota	Unclassified_Bacillota	Unclassified_Bacillota	Unclassified_Bacillota	Unclassified_Bacillota	Firmicutes_bacterium	Firmicutes_bacterium_CAG:240
GCA_000436295.1_MGS207	0	0	0	0	0	0	0	Bacteria	Bacillota	Negativicutes	Acidaminococcales	Acidaminococcaceae	Phascolarctobacterium	Phascolarctobacterium_sp.	Phascolarctobacterium_sp._CAG:207
GCA_000436315.1_MGS2	0	0	0	0	0	0	0	Bacteria	Bacteroidota	Bacteroidia	Bacteroidales	Tannerellaceae	Parabacteroides	Parabacteroides_sp.	Parabacteroides_sp._CAG:2
GCA_000436335.1_MGS217	0	0	0	0	0	0	0	Bacteria	Bacillota	Clostridia	Eubacteriales	Clostridiaceae	Clostridium	Clostridium_sp.	Clostridium_sp._CAG:217
GCA_000436355.1_MGS67	0	0	0	0	0	0	0	Bacteria	Bacteroidota	Bacteroidia	Bacteroidales	Rikenellaceae	Alistipes	Alistipes_putredinis	Alistipes_putredinis_CAG:67
GCA_000436375.1_MGS239	0	0	0	0	0	0	0	Bacteria	Pseudomonadota	Alphaproteobacteria	Rhodospirillales	Azospirillaceae	Azospirillum	Azospirillum_sp.	Azospirillum_sp._CAG:239
GCA_000436395.1_MGS154	0	0	0	0	0	0	0	Bacteria	Verrucomicrobiota	Verrucomicrobiae	Verrucomicrobiales	Akkermansiaceae	Akkermansia	Akkermansia_muciniphila	Akkermansia_muciniphila_CAG:154
GCA_000436415.1_MGS102	0	0	0	0	0	0	0	Bacteria	Bacillota	Unclassified_Bacillota	Unclassified_Bacillota	Unclassified_Bacillota	Unclassified_Bacillota	Firmicutes_bacterium	Firmicutes_bacterium_CAG:102
GCA_000436435.1_MGS22	0	0	0	0	0	0	0	Bacteria	Bacteroidota	Bacteroidia	Bacteroidales	Bacteroidaceae	Bacteroides	Bacteroides_ovatus	Bacteroides_ovatus_CAG:22
GCA_000436455.1_MGS132	0	0	0	0	0	0	0	Bacteria	Bacillota	Clostridia	Eubacteriales	Clostridiaceae	Clostridium	Clostridium_clostridioforme	Clostridium_clostridioforme_CAG:132
GCA_000436475.1_MGS248	0	0	0	0	0	0	0	Bacteria	Bacillota	Clostridia	Eubacteriales	Eubacteriaceae	Eubacterium	Eubacterium_sp.	Eubacterium_sp._CAG:248
GCA_000436495.1_MGS409	0	0	0	0	0	0	0	Bacteria	Bacteroidota	Bacteroidia	Bacteroidales	Tannerellaceae	Parabacteroides	Parabacteroides_sp.	Parabacteroides_sp._CAG:409
GCA_000436515.1_MGS109	0	0	0	0	0	0	0	Bacteria	Bacteroidota	Bacteroidia	Bacteroidales	Bacteroidaceae	Bacteroides	Bacteroides_eggerthii	Bacteroides_eggerthii_CAG:109
GCA_000436535.1_MGS252	0	0	0	0	0	0	0	Bacteria	Bacillota	Clostridia	Eubacteriales	Eubacteriaceae	Eubacterium	Eubacterium_sp.	Eubacterium_sp._CAG:252
GCA_000436555.1_MGS158	0	0	0	0	0	0	0	Bacteria	Bacteroidota	Bacteroidia	Bacteroidales	Bacteroidaceae	Bacteroides	Bacteroides_cellulosilyticus	Bacteroides_cellulosilyticus_CAG:158
GCA_000436575.1_MGS265	0	0	0	0	0	0	0	Bacteria	Bacillota	Clostridia	Eubacteriales	Clostridiaceae	Clostridium	Clostridium_sp.	Clostridium_sp._CAG:265
GCA_000436595.1_MGS1124	0	0	0	0	0	0	0	Bacteria	Bacteroidota	Bacteroidia	Bacteroidales	Prevotellaceae	Prevotella	Prevotella_sp.	Prevotella_sp._CAG:1124
GCA_000436615.1_MGS237	0	0	0	0	0	0	0	Bacteria	Bacillota	Clostridia	Eubacteriales	Lachnospiraceae	Blautia	Blautia_sp.	Blautia_sp._CAG:237
GCA_000436635.1_MGS131	0	0	0	0	0	0	0	Bacteria	Bacillota	Clostridia	Eubacteriales	Lachnospiraceae	Coprococcus	Coprococcus_sp.	Coprococcus_sp._CAG:131
GCA_000436655.1_MGS160	0	0	0	0	0	0	0	Bacteria	Bacteroidota	Bacteroidia	Bacteroidales	Bacteroidaceae	Bacteroides	Bacteroides_clarus	Bacteroides_clarus_CAG:160
GCA_000436675.1_MGS115	0	0	0	0	0	0	0	Bacteria	Bacillota	Clostridia	Eubacteriales	Eubacteriaceae	Eubacterium	Eubacterium_sp.	Eubacterium_sp._CAG:115
GCA_000436695.1_MGS1185	0	0	0	0	0	0	0	Bacteria	Bacteroidota	Bacteroidia	Bacteroidales	Prevotellaceae	Prevotella	Prevotella_sp.	Prevotella_sp._CAG:1185
GCA_000436715.1_MGS19	0	0	0	0	0	0	0	Bacteria	Bacillota	Clostridia	Eubacteriales	Lachnospiraceae	Coprococcus	Coprococcus_comes	Coprococcus_comes_CAG:19
GCA_000436735.1_MGS170	0	0	0	0	0	0	0	Bacteria	Bacillota	Unclassified_Bacillota	Unclassified_Bacillota	Unclassified_Bacillota	Unclassified_Bacillota	Firmicutes_bacterium	Firmicutes_bacterium_CAG:170
GCA_000436755.1_MGS253	0	0	0	0	0	0	0	Bacteria	Bacillota	Clostridia	Eubacteriales	Clostridiaceae	Clostridium	Clostridium_sp.	Clostridium_sp._CAG:253
GCA_000436775.1_MGS202	0	0	0	0	0	0	0	Bacteria	Bacillota	Clostridia	Eubacteriales	Eubacteriaceae	Eubacterium	Eubacterium_sp.	Eubacterium_sp._CAG:202
GCA_000436795.1_MGS1076	0	0	0	0	0	0	0	Bacteria	Bacteroidota	Bacteroidia	Bacteroidales	Bacteroidaceae	Bacteroides	Bacteroides_sp.	Bacteroides_sp._CAG:1076
GCA_000436815.1_MGS263	0	0	0	0	0	0	0	Bacteria	Actinomycetota	Actinomycetes	Bifidobacteriales	Bifidobacteriaceae	Bifidobacterium	Bifidobacterium_pseudocatenulatum	Bifidobacterium_pseudocatenulatum_CAG:263
GCA_000436835.1_MGS251	0	0	0	0	0	0	0	Bacteria	Bacillota	Clostridia	Eubacteriales	Eubacteriaceae	Eubacterium	Eubacterium_sp.	Eubacterium_sp._CAG:251
GCA_000436855.1_MGS203	0	0	0	0	0	0	0	Bacteria	Bacteroidota	Bacteroidia	Bacteroidales	Bacteroidaceae	Bacteroides	Bacteroides_finegoldii	Bacteroides_finegoldii_CAG:203
GCA_000436875.1_MGS155	0	0	0	0	0	0	0	Bacteria	Bacillota	Clostridia	Eubacteriales	Oscillospiraceae	Oscillibacter	Oscillibacter_sp.	Oscillibacter_sp._CAG:155
GCA_000436895.1_MGS116	0	0	0	0	0	0	0	Bacteria	Bacteroidota	Bacteroidia	Bacteroidales	Prevotellaceae	Paraprevotella	Paraprevotella_clara	Paraprevotella_clara_CAG:116
GCA_000436915.1_MGS1092	0	0	0	0	0	0	0	Bacteria	Bacteroidota	Bacteroidia	Bacteroidales	Prevotellaceae	Prevotella	Prevotella_sp.	Prevotella_sp._CAG:1092
GCA_000436935.1_MGS227	0	0	0	0	0	0	0	Bacteria	Bacillota	Unclassified_Bacillota	Unclassified_Bacillota	Unclassified_Bacillota	Unclassified_Bacillota	Firmicutes_bacterium	Firmicutes_bacterium_CAG:227
GCA_000436955.1_MGS100	0	0	0	0	0	0	0	Bacteria	Bacillota	Clostridia	Eubacteriales	Lachnospiraceae	Roseburia	Roseburia_sp.	Roseburia_sp._CAG:100
GCA_000436975.1_MGS1000	0	0	0	0	0	0	0	Bacteria	Bacillota	Clostridia	Eubacteriales	Clostridiaceae	Clostridium	Clostridium_sp.	Clostridium_sp._CAG:1000
GCA_000436995.1_MGS39	0	0	0	0	0	0	0	Bacteria	Bacillota	Clostridia	Eubacteriales	Oscillospiraceae	Ruminococcus	Ruminococcus_obeum	Ruminococcus_obeum_CAG:39
GCA_000437015.1_MGS390	0	0	0	0	0	0	0	Bacteria	Bacillota	Clostridia	Eubacteriales	Oscillospiraceae	Anaerotruncus	Anaerotruncus_sp.	Anaerotruncus_sp._CAG:390
GCA_000437035.1_MGS55	0	0	0	0	0	0	0	Bacteria	Bacillota	Clostridia	Eubacteriales	Oscillospiraceae	Ruminococcus	Ruminococcus_sp.	Ruminococcus_sp._CAG:55
GCA_000437055.1_MGS186	0	0	0	0	0	0	0	Archaea	Euryarchaeota	Methanobacteria	Methanobacteriales	Methanobacteriaceae	Methanobrevibacter	Methanobrevibacter_smithii	Methanobrevibacter_smithii_CAG:186
GCA_000437075.1_MGS344	0	0	0	0	0	0	0	Bacteria	Verrucomicrobiota	Verrucomicrobiae	Verrucomicrobiales	Akkermansiaceae	Akkermansia	Akkermansia_sp.	Akkermansia_sp._CAG:344
GCA_000437095.1_MGS471	0	0	0	0	0	0	0	Bacteria	Bacillota	Clostridia	Eubacteriales	Lachnospiraceae	Roseburia	Roseburia_sp.	Roseburia_sp._CAG:471
GCA_000437115.1_MGS470	0	0	0	0	0	0	0	Bacteria	Bacillota	Clostridia	Eubacteriales	Clostridiaceae	Clostridium	Clostridium_sp.	Clostridium_sp._CAG:470
GCA_000437135.1_MGS315	0	0	0	0	0	0	0	Bacteria	Bacteroidota	Bacteroidia	Bacteroidales	Bacteroidaceae	Bacteroides	Bacteroides_intestinalis	Bacteroides_intestinalis_CAG:315
GCA_000437155.1_MGS289	0	0	0	0	0	0	0	Bacteria	Actinomycetota	Coriobacteriia	Coriobacteriales	Coriobacteriaceae	Collinsella	Collinsella_sp.	Collinsella_sp._CAG:289
GCA_000437175.1_MGS330	0	0	0	0	0	0	0	Bacteria	Bacillota	Clostridia	Eubacteriales	Oscillospiraceae	Ruminococcus	Ruminococcus_sp.	Ruminococcus_sp._CAG:330
GCA_000437195.1_MGS42	0	0	0	0	0	0	0	Bacteria	Bacillota	Clostridia	Eubacteriales	Lachnospiraceae	Dorea	Dorea_longicatena	Dorea_longicatena_CAG:42
GCA_000437215.1_MGS440	0	0	0	0	0	0	0	Bacteria	Bacillota	Clostridia	Eubacteriales	Clostridiaceae	Clostridium	Clostridium_sp.	Clostridium_sp._CAG:440
GCA_000437235.1_MGS826	0	0	0	0	0	0	0	Bacteria	Bacillota	Erysipelotrichia	Erysipelotrichales	Coprobacillaceae	Coprobacillus	Coprobacillus_sp.	Coprobacillus_sp._CAG:826
GCA_000437255.1_MGS403	0	0	0	0	0	0	0	Bacteria	Bacillota	Clostridia	Eubacteriales	Oscillospiraceae	Ruminococcus	Ruminococcus_sp.	Ruminococcus_sp._CAG:403
GCA_000437275.1_MGS411	0	0	0	0	0	0	0	Bacteria	Bacillota	Clostridia	Eubacteriales	Clostridiaceae	Clostridium	Clostridium_sp.	Clostridium_sp._CAG:411
GCA_000437295.1_MGS3	0	0	0	0	0	0	0	Bacteria	Bacteroidota	Bacteroidia	Bacteroidales	Bacteroidaceae	Bacteroides	Bacteroides_uniformis	Bacteroides_uniformis_CAG:3
GCA_000437315.1_MGS472	0	0	0	0	0	0	0	Bacteria	Mycoplasmatota	Mollicutes	Mycoplasmatales	Mycoplasmataceae	Mycoplasma	Mycoplasma_sp.	Mycoplasma_sp._CAG:472
GCA_000437335.1_MGS988	0	0	0	0	0	0	0	Bacteria	Bacillota	Bacilli	Bacillales	Bacillaceae	Bacillus	Bacillus_sp.	Bacillus_sp._CAG:988
GCA_000437355.1_MGS460	0	0	0	0	0	0	0	Bacteria	Bacillota	Unclassified_Bacillota	Unclassified_Bacillota	Unclassified_Bacillota	Unclassified_Bacillota	Firmicutes_bacterium	Firmicutes_bacterium_CAG:460
GCA_000437375.1_MGS841	0	0	0	0	0	0	0	Bacteria	Bacillota	Clostridia	Eubacteriales	Eubacteriaceae	Eubacterium	Eubacterium_sp.	Eubacterium_sp._CAG:841
GCA_000437395.1_MGS288	0	0	0	0	0	0	0	Bacteria	Bacillota	Clostridia	Eubacteriales	Clostridiaceae	Clostridium	Clostridium_sp.	Clostridium_sp._CAG:288
GCA_000437415.1_MGS90	0	0	0	0	0	0	0	Bacteria	Bacillota	Clostridia	Eubacteriales	Oscillospiraceae	Ruminococcus	Ruminococcus_sp.	Ruminococcus_sp._CAG:90
GCA_000437435.1_MGS768	0	0	0	0	0	0	0	Bacteria	Bacillota	Clostridia	Eubacteriales	Clostridiaceae	Clostridium	Clostridium_sp.	Clostridium_sp._CAG:768
GCA_000437455.1_MGS354	0	0	0	0	0	0	0	Bacteria	Bacillota	Clostridia	Eubacteriales	Clostridiaceae	Clostridium	Clostridium_sp.	Clostridium_sp._CAG:354
GCA_000437475.1_MGS51	0	0	0	0	0	0	0	Bacteria	Bacteroidota	Bacteroidia	Bacteroidales	Tannerellaceae	Tannerella	Tannerella_sp.	Tannerella_sp._CAG:51
GCA_000437495.1_MGS485	0	0	0	0	0	0	0	Bacteria	Bacteroidota	Bacteroidia	Bacteroidales	Prevotellaceae	Prevotella	Prevotella_sp.	Prevotella_sp._CAG:485
GCA_000437515.1_MGS727	0	0	0	0	0	0	0	Bacteria	Pseudomonadota	Alphaproteobacteria	Rhodospirillales	Acetobacteraceae	Acidiphilium	Acidiphilium_sp.	Acidiphilium_sp._CAG:727
GCA_000437535.1_MGS629	0	0	0	0	0	0	0	Bacteria	Bacteroidota	Bacteroidia	Bacteroidales	Prevotellaceae	Prevotella	Prevotella_stercorea	Prevotella_stercorea_CAG:629
GCA_000437555.1_MGS917	0	0	0	0	0	0	0	Bacteria	Bacillota	Negativicutes	Acidaminococcales	Acidaminococcaceae	Acidaminococcus	Acidaminococcus_sp.	Acidaminococcus_sp._CAG:917
GCA_000437575.1_MGS307	0	0	0	0	0	0	0	Bacteria	Bacillota	Clostridia	Eubacteriales	Clostridiaceae	Clostridium	Clostridium_sp.	Clostridium_sp._CAG:307
GCA_000437595.1_MGS74	0	0	0	0	0	0	0	Bacteria	Bacillota	Clostridia	Eubacteriales	Oscillospiraceae	Faecalibacterium	Faecalibacterium_sp.	Faecalibacterium_sp._CAG:74
GCA_000437615.1_MGS375	0	0	0	0	0	0	0	Bacteria	Bacillota	Clostridia	Eubacteriales	Eubacteriaceae	Eubacterium	Eubacterium_dolichum	Eubacterium_dolichum_CAG:375
GCA_000437635.1_MGS521	0	0	0	0	0	0	0	Bacteria	Pseudomonadota	Betaproteobacteria	Burkholderiales	Sutterellaceae	Sutterella	Sutterella_sp.	Sutterella_sp._CAG:521
GCA_000437655.1_MGS729	0	0	0	0	0	0	0	Bacteria	Bacillota	Clostridia	Eubacteriales	Clostridiaceae	Clostridium	Clostridium_sp.	Clostridium_sp._CAG:729
GCA_000437675.1_MGS891	0	0	0	0	0	0	0	Bacteria	Bacteroidota	Bacteroidia	Bacteroidales	Prevotellaceae	Prevotella	Prevotella_sp.	Prevotella_sp._CAG:891
GCA_000437695.1_MGS321	0	0	0	0	0	0	0	Bacteria	Bacillota	Unclassified_Bacillota	Unclassified_Bacillota	Unclassified_Bacillota	Unclassified_Bacillota	Firmicutes_bacterium	Firmicutes_bacterium_CAG:321
GCA_000437715.1_MGS290	0	0	0	0	0	0	0	Bacteria	Bacillota	Erysipelotrichia	Erysipelotrichales	Coprobacillaceae	Catenibacterium	Catenibacterium_sp.	Catenibacterium_sp._CAG:290
GCA_000437735.1_MGS38	0	0	0	0	0	0	0	Bacteria	Bacillota	Clostridia	Eubacteriales	Eubacteriaceae	Eubacterium	Eubacterium_sp.	Eubacterium_sp._CAG:38
GCA_000437755.1_MGS303	0	0	0	0	0	0	0	Bacteria	Bacillota	Clostridia	Eubacteriales	Lachnospiraceae	Roseburia	Roseburia_sp.	Roseburia_sp._CAG:303
GCA_000437775.1_MGS815	0	0	0	0	0	0	0	Bacteria	Fusobacteriota	Fusobacteriia	Fusobacteriales	Fusobacteriaceae	Fusobacterium	Fusobacterium_sp.	Fusobacterium_sp._CAG:815
GCA_000437795.1_MGS279	0	0	0	0	0	0	0	Bacteria	Bacteroidota	Bacteroidia	Bacteroidales	Prevotellaceae	Prevotella	Prevotella_sp.	Prevotella_sp._CAG:279
GCA_000437815.1_MGS542	0	0	0	0	0	0	0	Bacteria	Bacillota	Negativicutes	Acidaminococcales	Acidaminococcaceae	Acidaminococcus	Acidaminococcus_sp.	Acidaminococcus_sp._CAG:542
GCA_000437835.1_MGS1088	0	0	0	0	0	0	0	Archaea	Euryarchaeota	Methanomicrobia	Methanomicrobiales	Methanomicrobiaceae	Methanoculleus	Methanoculleus_sp.	Methanoculleus_sp._CAG:1088
GCA_000437855.1_MGS567	0	0	0	0	0	0	0	Bacteria	Bacillota	Clostridia	Eubacteriales	Clostridiaceae	Clostridium	Clostridium_sp.	Clostridium_sp._CAG:567
GCA_000437875.1_MGS269	0	0	0	0	0	0	0	Bacteria	Bacillota	Clostridia	Eubacteriales	Clostridiaceae	Clostridium	Clostridium_sp.	Clostridium_sp._CAG:269
GCA_000437895.1_MGS914	0	0	0	0	0	0	0	Bacteria	Bacillota	Clostridia	Eubacteriales	Clostridiaceae	Clostridium	Clostridium_sp.	Clostridium_sp._CAG:914
GCA_000437915.1_MGS314	0	0	0	0	0	0	0	Bacteria	Bacillota	Clostridia	Eubacteriales	Oscillospiraceae	Subdoligranulum	Subdoligranulum_sp.	Subdoligranulum_sp._CAG:314
GCA_000437935.1_MGS570	0	0	0	0	0	0	0	Bacteria	Bacillota	Negativicutes	Veillonellales	Veillonellaceae	Megasphaera	Megasphaera_elsdenii	Megasphaera_elsdenii_CAG:570
GCA_000437955.1_MGS76	0	0	0	0	0	0	0	Bacteria	Bacillota	Clostridia	Eubacteriales	Eubacteriaceae	Eubacterium	Eubacterium_sp.	Eubacterium_sp._CAG:76
GCA_000437975.1_MGS581	0	0	0	0	0	0	0	Bacteria	Bacillota	Clostridia	Eubacteriales	Eubacteriaceae	Eubacterium	Eubacterium_sp.	Eubacterium_sp._CAG:581
GCA_000437995.1_MGS40	0	0	0	0	0	0	0	Bacteria	Bacteroidota	Bacteroidia	Bacteroidales	Bacteroidaceae	Bacteroides	Bacteroides_thetaiotaomicron	Bacteroides_thetaiotaomicron_CAG:40
GCA_000438015.1_MGS312	0	0	0	0	0	0	0	Bacteria	Verrucomicrobiota	Opitutae	Puniceicoccales	Puniceicoccaceae	Coraliomargarita	Coraliomargarita_sp.	Coraliomargarita_sp._CAG:312
GCA_000438035.1_MGS6	0	0	0	0	0	0	0	Bacteria	Bacteroidota	Bacteroidia	Bacteroidales	Bacteroidaceae	Bacteroides	Bacteroides_vulgatus	Bacteroides_vulgatus_CAG:6
GCA_000438055.1_MGS813	0	0	0	0	0	0	0	Bacteria	Bacillota	Clostridia	Eubacteriales	Clostridiaceae	Clostridium	Clostridium_sp.	Clostridium_sp._CAG:813
GCA_000438075.1_MGS609	0	0	0	0	0	0	0	Bacteria	Bacillota	Clostridia	Eubacteriales	Clostridiaceae	Clostridium	Clostridium_sp.	Clostridium_sp._CAG:609
GCA_000438095.1_MGS277	0	0	0	0	0	0	0	Bacteria	Bacillota	Clostridia	Eubacteriales	Clostridiaceae	Clostridium	Clostridium_sp.	Clostridium_sp._CAG:277
GCA_000438115.1_MGS617	0	0	0	0	0	0	0	Bacteria	Bacteroidota	Bacteroidia	Bacteroidales	Prevotellaceae	Prevotella	Prevotella_sp.	Prevotella_sp._CAG:617
GCA_000438135.1_MGS79	0	0	0	0	0	0	0	Bacteria	Bacillota	Bacilli	Lactobacillales	Streptococcaceae	Streptococcus	Streptococcus_salivarius	Streptococcus_salivarius_CAG:79
GCA_000438155.1_MGS95	0	0	0	0	0	0	0	Bacteria	Bacillota	Unclassified_Bacillota	Unclassified_Bacillota	Unclassified_Bacillota	Unclassified_Bacillota	Firmicutes_bacterium	Firmicutes_bacterium_CAG:95
GCA_000438175.1_MGS439	0	0	0	0	0	0	0	Bacteria	Fusobacteriota	Fusobacteriia	Fusobacteriales	Fusobacteriaceae	Fusobacterium	Fusobacterium_sp.	Fusobacterium_sp._CAG:439
GCA_000438195.1_MGS776	0	0	0	0	0	0	0	Bacteria	Mycoplasmatota	Mollicutes	Mycoplasmatales	Mycoplasmataceae	Mycoplasma	Mycoplasma_sp.	Mycoplasma_sp._CAG:776
GCA_000438215.1_MGS511	0	0	0	0	0	0	0	Bacteria	Bacillota	Clostridia	Eubacteriales	Clostridiaceae	Clostridium	Clostridium_clostridioforme	Clostridium_clostridioforme_CAG:511
GCA_000438235.1_MGS351	0	0	0	0	0	0	0	Bacteria	Pseudomonadota	Betaproteobacteria	Burkholderiales	Sutterellaceae	Sutterella	Sutterella_sp.	Sutterella_sp._CAG:351
GCA_000438255.1_MGS389	0	0	0	0	0	0	0	Bacteria	Bacillota	Clostridia	Eubacteriales	Clostridiaceae	Clostridium	Clostridium_sp.	Clostridium_sp._CAG:389
GCA_000438275.1_MGS37	0	0	0	0	0	0	0	Bacteria	Bacillota	Clostridia	Eubacteriales	Lachnospiraceae	Blautia	Blautia_sp.	Blautia_sp._CAG:37
GCA_000438295.1_MGS451	0	0	0	0	0	0	0	Bacteria	Bacillota	Clostridia	Eubacteriales	Clostridiaceae	Clostridium	Clostridium_sp.	Clostridium_sp._CAG:451
GCA_000438315.1_MGS353	0	0	0	0	0	0	0	Bacteria	Bacillota	Clostridia	Eubacteriales	Oscillospiraceae	Ruminococcus	Ruminococcus_sp.	Ruminococcus_sp._CAG:353
GCA_000438335.1_MGS588	0	0	0	0	0	0	0	Bacteria	Bacillota	Negativicutes	Veillonellales	Veillonellaceae	Dialister	Dialister_sp.	Dialister_sp._CAG:588
GCA_000438355.1_MGS273	0	0	0	0	0	0	0	Bacteria	Bacillota	Clostridia	Eubacteriales	Clostridiaceae	Clostridium	Clostridium_sp.	Clostridium_sp._CAG:273
GCA_000438375.1_MGS182	0	0	0	0	0	0	0	Bacteria	Bacillota	Clostridia	Eubacteriales	Lachnospiraceae	Roseburia	Roseburia_sp.	Roseburia_sp._CAG:182
GCA_000438395.1_MGS98	0	0	0	0	0	0	0	Bacteria	Bacteroidota	Bacteroidia	Bacteroidales	Bacteroidaceae	Bacteroides	Bacteroides_sp.	Bacteroides_sp._CAG:98
GCA_000438415.1_MGS628	0	0	0	0	0	0	0	Bacteria	Bacillota	Clostridia	Eubacteriales	Clostridiaceae	Clostridium	Clostridium_sp.	Clostridium_sp._CAG:628
GCA_000438435.1_MGS624	0	0	0	0	0	0	0	Bacteria	Bacillota	Clostridia	Eubacteriales	Oscillospiraceae	Ruminococcus	Ruminococcus_sp.	Ruminococcus_sp._CAG:624
GCA_000441575.1_ASM44157v1	0	0	0	0	0	0	0	Bacteria	Pseudomonadota	Gammaproteobacteria	Oceanospirillales	Halomonadaceae	Candidatus_Carsonella	Candidatus_Carsonella_ruddii	Candidatus_Carsonella_ruddii_DC
GCA_000442765.1_MGS719	0	0	0	0	0	0	0	Bacteria	Bacillota	Bacilli	Lactobacillales	Lactobacillaceae	Lactobacillus	Lactobacillus_amylovorus	Lactobacillus_amylovorus_CAG:719
GCA_000447225.1_amd_a-plasma	0	0	0	0	0	0	0	Archaea	Candidatus_Thermoplasmatota	Thermoplasmata	Thermoplasmatales	Unclassified_Thermoplasmatales	Unclassified_Thermoplasmatales	Thermoplasmatales_archaeon	Thermoplasmatales_archaeon_A-plasma
GCA_000447245.1_RBG_1	0	0	0	0	0	0	1	Bacteria	candidate_division_Zixibacteria	Unclassified_candidate_division_Zixibacteria	Unclassified_candidate_division_Zixibacteria	Unclassified_candidate_division_Zixibacteria	Unclassified_candidate_division_Zixibacteria	candidate_division	candidate_division_Zixibacteria_bacterium_RBG-1
GCA_000465325.1_Brad_ente_CordColits_V1	0	0	0	0	0	0	1	Bacteria	Pseudomonadota	Alphaproteobacteria	Hyphomicrobiales	Nitrobacteraceae	Bradyrhizobium	Bradyrhizobium_sp.	Bradyrhizobium_sp._DFCI-1
GCA_000495415.1_Smith1.0	0	0	0	0	0	0	0	Bacteria	Thermodesulfobacteriota	Syntrophia	Syntrophales	Smithellaceae	Smithella	Smithella_sp.	Smithella_sp._ME-1
GCA_000495595.1_berrySRB1	0	0	0	0	0	0	0	Bacteria	Thermodesulfobacteriota	Desulfobulbia	Desulfobulbales	Desulfocapsaceae	Desulfofustis	Desulfofustis_sp.	Desulfofustis_sp._PB-SRB1
GCA_000495615.1_berryPSB1	0	0	0	0	0	0	0	Bacteria	Pseudomonadota	Gammaproteobacteria	Chromatiales	Chromatiaceae	Thiohalocapsa	Thiohalocapsa_sp.	Thiohalocapsa_sp._PB-PSB1
GCA_000495675.1_Acidilobus_sp._MG	0	0	0	0	0	0	0	Archaea	Thermoproteota	Thermoprotei	Acidilobales	Acidilobaceae	Acidilobus	uncultured_Acidilobus	uncultured_Acidilobus_sp._MG
GCA_000495695.1_Acidilobus_sp._CIS	0	0	0	0	0	0	0	Archaea	Thermoproteota	Thermoprotei	Acidilobales	Acidilobaceae	Acidilobus	uncultured_Acidilobus	uncultured_Acidilobus_sp._CIS
GCA_000495715.1_Acidilobus_sp._CIS	0	0	0	0	0	0	0	Archaea	Thermoproteota	Thermoprotei	Acidilobales	Acidilobaceae	Acidilobus	uncultured_Acidilobus	uncultured_Acidilobus_sp._OSP8
GCA_000495735.1_Acidilobus_sp._JCHS	0	0	0	0	0	0	0	Archaea	Thermoproteota	Thermoprotei	Acidilobales	Acidilobaceae	Acidilobus	uncultured_Acidilobus	uncultured_Acidilobus_sp._JCHS
GCA_000496115.1_Leptospirillum_group_IV_UBA_BS	0	0	0	0	0	0	0	Bacteria	Nitrospirota	Nitrospiria	Nitrospirales	Nitrospiraceae	Leptospirillum	Leptospirillum_sp.	Leptospirillum_sp._Group_IV_'UBA_BS'
GCA_000496135.1_amd_e-plasma	0	0	0	0	0	0	0	Archaea	Candidatus_Thermoplasmatota	Thermoplasmata	Thermoplasmatales	Unclassified_Thermoplasmatales	Unclassified_Thermoplasmatales	Thermoplasmatales_archaeon	Thermoplasmatales_archaeon_E-plasma
GCA_000496155.1_fer2	1	0	0	0	0	0	0	Archaea	Candidatus_Thermoplasmatota	Thermoplasmata	Thermoplasmatales	Ferroplasmaceae	Ferroplasma	Ferroplasma_sp.	Ferroplasma_sp._Type_II
GCA_000496175.1_A07HR67_11212a_select	0	1	1	0	0	0	0	Archaea	Unclassified_Archaea	Unclassified_Archaea	Unclassified_Archaea	Unclassified_Archaea	Unclassified_Archaea	uncultured_archaeon	uncultured_archaeon_A07HR67
GCA_000496195.1_A07HB70_072612b_select	0	0	1	0	0	0	0	Archaea	Unclassified_Archaea	Unclassified_Archaea	Unclassified_Archaea	Unclassified_Archaea	Unclassified_Archaea	uncultured_archaeon	uncultured_archaeon_A07HB70
GCA_000496215.1_A07HN63_021313_select	0	2	0	0	0	0	0	Archaea	Unclassified_Archaea	Unclassified_Archaea	Unclassified_Archaea	Unclassified_Archaea	Unclassified_Archaea	uncultured_archaeon	uncultured_archaeon_A07HN63
GCA_000496235.1_A07HR60_111512_select	0	0	1	0	0	0	0	Archaea	Unclassified_Archaea	Unclassified_Archaea	Unclassified_Archaea	Unclassified_Archaea	Unclassified_Archaea	uncultured_archaeon	uncultured_archaeon_A07HR60
GCA_000500915.1_Q27bRhosp1.0	0	0	0	0	0	0	1	Bacteria	Pseudomonadota	Alphaproteobacteria	Rhodobacterales	Paracoccaceae	Rhodobacter	Rhodobacter_sp.	Rhodobacter_sp._CACIA14H1
GCA_000503195.1_CACIA14H2Blastomonas	0	0	0	0	0	0	1	Bacteria	Pseudomonadota	Alphaproteobacteria	Sphingomonadales	Sphingomonadaceae	Blastomonas	Blastomonas_sp.	Blastomonas_sp._CACIA14H2
GCA_000503835.1_ASM50383v1	0	0	0	0	0	0	0	Bacteria	candidate_division_WWE3	Unclassified_candidate_division_WWE3	Unclassified_candidate_division_WWE3	Unclassified_candidate_division_WWE3	Unclassified_candidate_division_WWE3	candidate_division	candidate_division_WWE3_bacterium_RAAC2_WWE3_1
GCA_000503875.1_ASM50387v1	0	0	0	0	0	0	0	Bacteria	Candidatus_Absconditabacteria	Unclassified_Candidatus_Absconditabacteria	Unclassified_Candidatus_Absconditabacteria	Unclassified_Candidatus_Absconditabacteria	Unclassified_Candidatus_Absconditabacteria	candidate_division	candidate_division_SR1_bacterium_RAAC1_SR1_1
GCA_000503915.1_ASM50391v1	0	0	0	0	0	0	0	Bacteria	Candidatus_Saccharibacteria	Unclassified_Candidatus_Saccharibacteria	Unclassified_Candidatus_Saccharibacteria	Unclassified_Candidatus_Saccharibacteria	Unclassified_Candidatus_Saccharibacteria	Candidatus_Saccharibacteria	Candidatus_Saccharibacteria_bacterium_RAAC3_TM7_1
GCA_000505065.1_RAAC_OD1_1.0	0	0	0	0	0	0	0	Bacteria	Candidatus_Parcubacteria	Unclassified_Candidatus_Parcubacteria	Unclassified_Candidatus_Parcubacteria	Unclassified_Candidatus_Parcubacteria	Unclassified_Candidatus_Parcubacteria	Parcubacteria_bacterium	Parcubacteria_bacterium_RAAC4_OD1_1
GCA_000508505.1_LS_DORA_2_velvet_1.1	0	0	0	0	0	0	0	Bacteria	Bacillota	Bacilli	Lactobacillales	Lactobacillaceae	Leuconostoc	Leuconostoc_sp.	Leuconostoc_sp._DORA_2
GCA_000508525.1_NS_DORA_17_25_velvet_1.1	0	0	0	0	0	0	0	Bacteria	Bacillota	Negativicutes	Veillonellales	Veillonellaceae	Negativicoccus	Negativicoccus_succinicivorans	Negativicoccus_succinicivorans_DORA_17_25
GCA_000508605.1_Strp_DORA_10_velvet_1.1	0	0	0	0	0	0	0	Bacteria	Bacillota	Bacilli	Lactobacillales	Streptococcaceae	Streptococcus	Streptococcus_sp.	Streptococcus_sp._DORA_10
GCA_000508645.1_VllB_DORA_B_18_19_23_velvet_1.1	0	0	0	0	0	0	0	Bacteria	Bacillota	Negativicutes	Veillonellales	Veillonellaceae	Veillonella	Veillonella_sp.	Veillonella_sp._DORA_B_18_19_23
GCA_000508665.1_PS_DORA_15_velvet_1.1	0	0	0	0	0	0	0	Bacteria	Actinomycetota	Actinomycetes	Propionibacteriales	Propionibacteriaceae	Propionibacterium	Propionibacterium_sp.	Propionibacterium_sp._DORA_15
GCA_000508745.1_Stp_DORA_6_22_velvet_1.1	0	0	0	0	2	0	0	Bacteria	Bacillota	Bacilli	Bacillales	Staphylococcaceae	Staphylococcus	Staphylococcus_sp.	Staphylococcus_sp._DORA_6_22
GCA_000512675.1_X_pac_1.0	0	0	0	0	0	0	1	Bacteria	Pseudomonadota	Alphaproteobacteria	Rickettsiales	Anaplasmataceae	Candidatus_Xenolissoclinum	Candidatus_Xenolissoclinum_pacificiensis	Candidatus_Xenolissoclinum_pacificiensis_L6
GCA_000516475.1_Candidatus_Magnetoglobus_multicellularis	0	0	0	0	0	0	0	Bacteria	Thermodesulfobacteriota	Desulfobacteria	Desulfobacterales	Desulfobacteraceae	Candidatus_Magnetoglobus	Candidatus_Magnetoglobus_multicellularis	Candidatus_Magnetoglobus_multicellularis_str._Araruama
GCA_000522425.1_v3	0	0	0	0	0	1	0	Bacteria	Candidatus_Tectomicrobia	Unclassified_Candidatus_Tectomicrobia	Unclassified_Candidatus_Tectomicrobia	Unclassified_Candidatus_Tectomicrobia	Candidatus_Entotheonella	Candidatus_Entotheonella	Candidatus_Entotheonella_factor
GCA_000522445.1_v3	0	0	0	0	0	1	0	Bacteria	Candidatus_Tectomicrobia	Unclassified_Candidatus_Tectomicrobia	Unclassified_Candidatus_Tectomicrobia	Unclassified_Candidatus_Tectomicrobia	Candidatus_Entotheonella	Candidatus_Entotheonella	Candidatus_Entotheonella_gemina
GCA_000531125.1_COMPJ11_2695_PRJEB4343	0	0	0	0	0	0	0	Bacteria	Pseudomonadota	Gammaproteobacteria	Unclassified_Gammaproteobacteria	Candidatus_Competibacteraceae	Candidatus_Contendobacter	Candidatus_Contendobacter_odensis	Candidatus_Contendobacter_odensis_Run_B_J11
GCA_000565255.1_Az1	1	0	0	0	0	0	0	Archaea	Thermoproteota	Thermoprotei	Sulfolobales	Sulfolobaceae	Candidatus_Aramenus	Candidatus_Aramenus	Candidatus_Aramenus_sulfurataquae
GCA_000576245.1_T4	0	0	0	0	0	0	0	Bacteria	Pseudomonadota	Betaproteobacteria	Burkholderiales	Comamonadaceae	Hydrogenophaga	Hydrogenophaga_sp.	Hydrogenophaga_sp._T4
GCA_000577275.2_LPU83	0	0	0	0	0	0	1	Bacteria	Pseudomonadota	Alphaproteobacteria	Hyphomicrobiales	Rhizobiaceae	Rhizobium	Rhizobium_favelukesii	Rhizobium_favelukesii
GCA_000584955.2_capsk01v2	0	0	0	0	0	0	0	Bacteria	Pseudomonadota	Betaproteobacteria	Unclassified_Betaproteobacteria	Unclassified_Betaproteobacteria	Candidatus_Accumulibacter	Candidatus_Accumulibacter	Candidatus_Accumulibacter_vicinus
GCA_000584975.2_capsk02	0	0	0	0	0	0	1	Bacteria	Pseudomonadota	Betaproteobacteria	Unclassified_Betaproteobacteria	Unclassified_Betaproteobacteria	Candidatus_Accumulibacter	Candidatus_Accumulibacter	Candidatus_Accumulibacter_cognatus
GCA_000584995.1_capsk11	0	0	0	0	0	0	1	Bacteria	Pseudomonadota	Betaproteobacteria	Unclassified_Betaproteobacteria	Unclassified_Betaproteobacteria	Candidatus_Accumulibacter	Candidatus_Accumulibacter	Candidatus_Accumulibacter_sp._SK-11
GCA_000585015.1_capsk12	0	0	0	0	0	0	1	Bacteria	Pseudomonadota	Betaproteobacteria	Unclassified_Betaproteobacteria	Unclassified_Betaproteobacteria	Candidatus_Accumulibacter	Candidatus_Accumulibacter	Candidatus_Accumulibacter_adjunctus
GCA_000585035.2_AW09v2	0	0	0	0	0	0	1	Bacteria	Pseudomonadota	Betaproteobacteria	Unclassified_Betaproteobacteria	Unclassified_Betaproteobacteria	Candidatus_Accumulibacter	Candidatus_Accumulibacter	Candidatus_Accumulibacter_phosphatis
GCA_000585055.1_capba92	0	0	0	0	0	0	1	Bacteria	Pseudomonadota	Betaproteobacteria	Unclassified_Betaproteobacteria	Unclassified_Betaproteobacteria	Candidatus_Accumulibacter	Candidatus_Accumulibacter	Candidatus_Accumulibacter_appositus
GCA_000585075.1_capba93	0	0	0	0	0	0	1	Bacteria	Pseudomonadota	Betaproteobacteria	Unclassified_Betaproteobacteria	Unclassified_Betaproteobacteria	Candidatus_Accumulibacter	Candidatus_Accumulibacter	Candidatus_Accumulibacter_phosphatis
GCA_000585095.1_capba94	0	0	0	0	0	0	2	Bacteria	Pseudomonadota	Betaproteobacteria	Unclassified_Betaproteobacteria	Unclassified_Betaproteobacteria	Candidatus_Accumulibacter	Candidatus_Accumulibacter	Candidatus_Accumulibacter_sp._BA-94
GCA_000586415.1_ASM58641v1	0	0	0	0	0	0	0	Bacteria	Pseudomonadota	Gammaproteobacteria	Moraxellales	Moraxellaceae	Psychrobacter	Psychrobacter_sp.	Psychrobacter_sp._JCM_18900
GCA_000586435.1_ASM58643v1	0	0	0	0	0	0	0	Bacteria	Pseudomonadota	Gammaproteobacteria	Moraxellales	Moraxellaceae	Psychrobacter	Psychrobacter_sp.	Psychrobacter_sp._JCM_18901
GCA_000586455.1_ASM58645v1	0	0	0	0	0	0	0	Bacteria	Pseudomonadota	Gammaproteobacteria	Moraxellales	Moraxellaceae	Psychrobacter	Psychrobacter_sp.	Psychrobacter_sp._JCM_18902
GCA_000586475.1_ASM58647v1	0	0	0	0	0	0	0	Bacteria	Pseudomonadota	Gammaproteobacteria	Moraxellales	Moraxellaceae	Psychrobacter	Psychrobacter_sp.	Psychrobacter_sp._JCM_18903
GCA_000599965.1_ASM59996v1	0	0	0	0	0	0	0	Bacteria	Bacillota	Bacilli	Lactobacillales	Streptococcaceae	Streptococcus	Streptococcus_agalactiae	Streptococcus_agalactiae_138P
GCA_000681355.2_SCADC1_2_3	0	0	0	0	0	0	0	Bacteria	Bacillota	Clostridia	Eubacteriales	Peptococcaceae	Unclassified_Peptococcaceae	Peptococcaceae_bacterium	Peptococcaceae_bacterium_SCADC1_2_3
GCA_000688775.2_ASM68877v2	0	0	0	0	0	0	0	Bacteria	Bacillota	Bacilli	Lactobacillales	Streptococcaceae	Streptococcus	Streptococcus_sp.	Streptococcus_sp._VT_162
GCA_000691445.1_CAMRasm9	0	0	0	1	0	0	0	Bacteria	Bacillota	Bacilli	Bacillales	Bacillaceae	Geobacillus	Geobacillus_sp.	Geobacillus_sp._CAMR12739
GCA_000695035.1_ASM69503v1	0	0	0	0	0	0	0	Bacteria	Pseudomonadota	Gammaproteobacteria	Vibrionales	Vibrionaceae	Vibrio	Vibrio_sp.	Vibrio_sp._JCM_18904
GCA_000695055.1_ASM69505v1	0	0	0	0	0	0	0	Bacteria	Pseudomonadota	Gammaproteobacteria	Vibrionales	Vibrionaceae	Vibrio	Vibrio_sp.	Vibrio_sp._JCM_18905
GCA_000696115.1_SoWt_assembly	0	0	0	0	0	0	0	Bacteria	Actinomycetota	Actinomycetes	Kitasatosporales	Streptomycetaceae	Streptomyces	Streptomyces_olindensis	Streptomyces_olindensis
GCA_000698165.1_ASM69816v1	0	0	0	0	0	0	0	Bacteria	Pseudomonadota	Gammaproteobacteria	Vibrionales	Vibrionaceae	Vibrio	Vibrio_sp.	Vibrio_sp._JCM_19053
GCA_000699205.1_ASM69920v1	0	0	0	0	0	0	0	Bacteria	Pseudomonadota	Gammaproteobacteria	Vibrionales	Vibrionaceae	Vibrio	Vibrio_sp.	Vibrio_sp._JCM_19052
GCA_000699475.1_ASM69947v1	0	0	0	0	0	0	0	Bacteria	Pseudomonadota	Alphaproteobacteria	Hyphomicrobiales	Unclassified_Hyphomicrobiales	Candidatus_Hodgkinia	Candidatus_Hodgkinia	Candidatus_Hodgkinia_cicadicola
GCA_000705255.1_Campylobacter_9_barcode	0	0	0	0	0	0	0	Bacteria	Campylobacterota	Epsilonproteobacteria	Campylobacterales	Campylobacteraceae	Campylobacter	Campylobacter_mucosalis	Campylobacter_mucosalis
GCA_000708525.1_ASM70852v1	0	0	0	0	0	0	0	Bacteria	Cyanobacteriota	Cyanophyceae	Synechococcales	Prochlorococcaceae	Cyanobium	Cyanobium_sp.	Cyanobium_sp._CACIAM_14
GCA_000714765.1_Ery_JL475_v1	0	0	0	0	0	0	1	Bacteria	Pseudomonadota	Alphaproteobacteria	Sphingomonadales	Erythrobacteraceae	Erythrobacter	Erythrobacter_sp.	Erythrobacter_sp._JL475
GCA_000715355.1_MIRA	0	0	0	0	0	0	0	Bacteria	Actinomycetota	Actinomycetes	Micrococcales	Bogoriellaceae	Georgenia	Georgenia_sp.	Georgenia_sp._SUBG003
GCA_000722915.1_ASM72291v1	0	0	0	0	0	0	0	Archaea	Nitrososphaerota	Unclassified_Nitrososphaerota	Unclassified_Nitrososphaerota	Unclassified_Nitrososphaerota	Unclassified_Nitrososphaerota	Marine_Group	Marine_Group_I_thaumarchaeote_SCGC_AAA799-N04
GCA_000723365.1_MAM001	0	0	0	0	0	0	0	Bacteria	Mycoplasmatota	Mollicutes	Mycoplasmatales	Mycoplasmataceae	Mycoplasma	Mycoplasma_amphoriforme	Mycoplasma_amphoriforme_A39
GCA_000724145.1_ASM72414v1	0	1	0	0	0	0	0	Archaea	Nitrososphaerota	Unclassified_Nitrososphaerota	Unclassified_Nitrososphaerota	Unclassified_Nitrososphaerota	Unclassified_Nitrososphaerota	Marine_Group	Marine_Group_I_thaumarchaeote_SCGC_AAA799-E16
GCA_000724175.1_ASM72417v1	0	0	0	0	0	0	0	Bacteria	Chlorobiota	Chlorobiia	Chlorobiales	Chloroherpetonaceae	Unclassified_Chloroherpetonaceae	Candidatus_Thermochlorobacteriaceae	Candidatus_Thermochlorobacteriaceae_bacterium_GBChlB
GCA_000724685.2_ASM72468v2	0	0	0	0	0	0	0	Bacteria	Actinomycetota	Actinomycetes	Micrococcales	Microbacteriaceae	Microbacterium	Microbacterium_sp.	Microbacterium_sp._SUBG005
GCA_000735265.1_ASM73526v1	0	0	0	0	0	0	0	Bacteria	Pseudomonadota	Gammaproteobacteria	Oceanospirillales	Halomonadaceae	Halomonas	Halomonas_sp.	Halomonas_sp._SUBG004
GCA_000738435.1_ASM73843v1	0	0	0	0	0	0	1	Bacteria	Pseudomonadota	Alphaproteobacteria	Rhodobacterales	Paracoccaceae	Planktomarina	Planktomarina_temperata	Planktomarina_temperata_RCA23
GCA_000739515.1_ASM73951v1	0	0	0	0	0	0	0	Bacteria	Unclassified_Bacteria	Unclassified_Bacteria	Unclassified_Bacteria	Unclassified_Bacteria	Candidatus_Moduliflexus	Candidatus_Moduliflexus	Candidatus_Moduliflexus_flocculans
GCA_000739535.1_ASM73953v1	0	0	0	0	0	0	0	Bacteria	Unclassified_Bacteria	Unclassified_Bacteria	Unclassified_Bacteria	Unclassified_Bacteria	Candidatus_Vecturithrix	Candidatus_Vecturithrix	Candidatus_Vecturithrix_granuli
GCA_000740655.1_ASM74065v1	0	0	0	1	0	0	0	Bacteria	Bacillota	Bacilli	Bacillales	Bacillaceae	Bacillus	Bacillus_sp.	Bacillus_sp._BSC154
GCA_000743035.1_ASM74303v1	0	0	0	0	0	0	0	Bacteria	Pseudomonadota	Alphaproteobacteria	Holosporales	Caedimonadaceae	Candidatus_Paracaedimonas	Candidatus_Paracaedimonas	Candidatus_Paracaedimonas_acanthamoebae
GCA_000743525.1_ASM74352v1	0	0	0	0	0	0	0	Bacteria	Campylobacterota	Epsilonproteobacteria	Campylobacterales	Sulfurospirillaceae	Sulfurospirillum	Sulfurospirillum_sp.	Sulfurospirillum_sp._SCADC
GCA_000746685.1_ASM74668v1	0	0	0	0	0	0	0	Archaea	Nitrososphaerota	Unclassified_Nitrososphaerota	Unclassified_Nitrososphaerota	Unclassified_Nitrososphaerota	Unclassified_Nitrososphaerota	Marine_Group	Marine_Group_I_thaumarchaeote_SCGC_AAA799-P11
GCA_000746695.1_ASM74669v1	0	1	0	0	0	0	0	Archaea	Nitrososphaerota	Unclassified_Nitrososphaerota	Unclassified_Nitrososphaerota	Unclassified_Nitrososphaerota	Unclassified_Nitrososphaerota	Marine_Group	Marine_Group_I_thaumarchaeote_SCGC_AAA799-D07
GCA_000746705.1_ASM74670v1	0	1	0	0	0	0	0	Archaea	Nitrososphaerota	Unclassified_Nitrososphaerota	Unclassified_Nitrososphaerota	Unclassified_Nitrososphaerota	Unclassified_Nitrososphaerota	Marine_Group	Marine_Group_I_thaumarchaeote_SCGC_AAA799-O18
GCA_000746745.1_ASM74674v1	0	1	0	0	0	0	0	Archaea	Nitrososphaerota	Unclassified_Nitrososphaerota	Unclassified_Nitrososphaerota	Unclassified_Nitrososphaerota	Unclassified_Nitrososphaerota	Marine_Group	Marine_Group_I_thaumarchaeote_SCGC_RSA3
GCA_000746765.1_ASM74676v1	0	1	0	0	0	0	0	Archaea	Nitrososphaerota	Unclassified_Nitrososphaerota	Unclassified_Nitrososphaerota	Unclassified_Nitrososphaerota	Unclassified_Nitrososphaerota	Marine_Group	Marine_Group_I_thaumarchaeote_SCGC_AAA799-D11
GCA_000746785.1_ASM74678v1	0	1	0	0	0	0	0	Archaea	Nitrososphaerota	Unclassified_Nitrososphaerota	Unclassified_Nitrososphaerota	Unclassified_Nitrososphaerota	Unclassified_Nitrososphaerota	Marine_Group	Marine_Group_I_thaumarchaeote_SCGC_AAA799-B03
GCA_000747085.1_ASM74708v1	0	0	0	0	0	0	0	Bacteria	Thermodesulfobacteriota	Syntrophia	Syntrophales	Smithellaceae	Smithella	Smithella_sp.	Smithella_sp._F21
GCA_000747095.1_ASM74709v1	0	0	0	0	0	0	0	Bacteria	Campylobacterota	Epsilonproteobacteria	Campylobacterales	Thiovulaceae	Sulfuricurvum	Sulfuricurvum_sp.	Sulfuricurvum_sp._MLSB
GCA_000747625.2_ASM74762v2	0	0	0	0	0	0	0	Bacteria	Thermodesulfobacteriota	Syntrophia	Syntrophales	Smithellaceae	Smithella	Smithella_sp.	Smithella_sp._SCADC
GCA_000750175.1_ASM75017v1	0	0	0	0	0	0	0	Bacteria	Pseudomonadota	Alphaproteobacteria	Pelagibacterales	Pelagibacteraceae	Unclassified_Pelagibacteraceae	alpha_proteobacterium	alpha_proteobacterium_QL1
GCA_000753575.1_IPHR2v1	0	0	0	0	0	0	0	Bacteria	Mycoplasmatota	Candidatus_Izimaplasma	Unclassified_Candidatus_Izimaplasma	Unclassified_Candidatus_Izimaplasma	Unclassified_Candidatus_Izimaplasma	Candidatus_Izimaplasma	Candidatus_Izimaplasma_sp._HR2
GCA_000753945.1_ASM75394v1	0	0	0	0	0	0	0	Bacteria	Thermodesulfobacteriota	Syntrophia	Syntrophales	Smithellaceae	Smithella	Smithella_sp.	Smithella_sp._D17
GCA_000754425.1_ASM75442v1	0	0	0	0	1	0	0	Bacteria	Actinomycetota	Actinomycetes	Unclassified_Actinomycetes	Unclassified_Actinomycetes	Unclassified_Actinomycetes	actinobacterium_acAMD-5	actinobacterium_acAMD-5
GCA_000754435.1_ASM75443v1	0	0	0	0	0	0	0	Bacteria	Actinomycetota	Actinomycetes	Unclassified_Actinomycetes	Unclassified_Actinomycetes	Unclassified_Actinomycetes	actinobacterium_acMicro-1	actinobacterium_acMicro-1
GCA_000754445.1_ASM75444v1	0	0	0	0	1	0	0	Bacteria	Actinomycetota	Actinomycetes	Unclassified_Actinomycetes	Unclassified_Actinomycetes	Unclassified_Actinomycetes	actinobacterium_acMicro-4	actinobacterium_acMicro-4
GCA_000754455.1_ASM75445v1	0	0	0	0	0	0	0	Bacteria	Actinomycetota	Actinomycetes	Unclassified_Actinomycetes	Unclassified_Actinomycetes	Unclassified_Actinomycetes	actinobacterium_acAMD-2	actinobacterium_acAMD-2
GCA_000754505.1_ASM75450v1	0	0	0	0	1	0	0	Bacteria	Actinomycetota	Actinomycetes	Unclassified_Actinomycetes	Unclassified_Actinomycetes	Unclassified_Actinomycetes	actinobacterium_acIB-AMD-6	actinobacterium_acIB-AMD-6
GCA_000754585.1_ASM75458v1	0	0	0	0	0	0	0	Bacteria	Actinomycetota	Actinomycetes	Unclassified_Actinomycetes	Unclassified_Actinomycetes	Unclassified_Actinomycetes	actinobacterium_acAcidi	actinobacterium_acAcidi
GCA_000754605.1_ASM75460v1	0	0	0	0	0	0	0	Bacteria	Actinomycetota	Actinomycetes	Unclassified_Actinomycetes	Unclassified_Actinomycetes	Unclassified_Actinomycetes	actinobacterium_acIB-AMD-7	actinobacterium_acIB-AMD-7
GCA_000755365.1_ASM75536v1	0	0	0	0	0	0	0	Bacteria	Pseudomonadota	Gammaproteobacteria	Vibrionales	Vibrionaceae	Vibrio	Vibrio_sp.	Vibrio_sp._C7
GCA_000756735.1_Chlamydia_sp_Rubis	0	0	0	0	0	0	0	Bacteria	Chlamydiota	Chlamydiia	Chlamydiales	Chlamydiaceae	Candidatus_Rubidus	Candidatus_Rubidus	Candidatus_Rubidus_massiliensis
GCA_000762985.1_ASM76298v1	0	0	0	0	0	0	0	Bacteria	Actinomycetota	Actinomycetes	Mycobacteriales	Mycobacteriaceae	Mycolicibacterium	Mycobacterium_rufum	Mycobacterium_rufum
GCA_000765165.1_ASM76516v1	0	0	0	0	0	0	0	Bacteria	Bacillota	Clostridia	Eubacteriales	Clostridiaceae	Clostridium	Clostridium_sp.	Clostridium_sp._HMP27
GCA_000769695.1_ASM76969v1	0	0	0	0	0	0	0	Bacteria	Bacillota	Bacilli	Lactobacillales	Lactobacillaceae	Oenococcus	Oenococcus_alcoholitolerans	Oenococcus_alcoholitolerans
GCA_000769715.1_ASM76971v1	0	0	0	0	0	0	0	Bacteria	Thermodesulfobacteriota	Desulfobulbia	Desulfobulbales	Desulfobulbaceae	Desulfobulbus	Desulfobulbus_sp.	Desulfobulbus_sp._Tol-SR
GCA_000770195.1_ASM77019v1	0	0	0	0	0	0	0	Bacteria	Mycoplasmatota	Unclassified_Mycoplasmatota	Mycoplasmoidales	Mycoplasmoidaceae	Malacoplasma	Candidatus_Malacoplasma	Candidatus_Malacoplasma_girerdii
GCA_000770645.1_ASM77064v1	0	0	0	0	0	0	0	Bacteria	Bacillota	Clostridia	Eubacteriales	Desulfitobacteriaceae	Desulfosporosinus	Desulfosporosinus_sp.	Desulfosporosinus_sp._Tol-M
GCA_000785145.2_ASM78514v2	0	0	0	0	0	0	0	Bacteria	Pseudomonadota	Gammaproteobacteria	Thiotrichales	Thiotrichaceae	Thiomargarita	Candidatus_Thiomargarita	Candidatus_Thiomargarita_nelsonii
GCA_000786105.1_ASM78610v1	0	0	0	0	0	0	1	Bacteria	Bdellovibrionota	Bdellovibrionia	Bdellovibrionales	Pseudobdellovibrionaceae	Bdellovibrio	Bdellovibrio_sp.	Bdellovibrio_sp._ArHS
GCA_000786135.1_ASM78613v1	0	0	0	0	0	0	0	Bacteria	Unclassified_Bacteria	Unclassified_Bacteria	Unclassified_Bacteria	Unclassified_Bacteria	Unclassified_Bacteria	candidate_division	candidate_division_TM6_bacterium_Zodletone_IIa
GCA_000786775.1_ASM78677v1	0	0	0	0	0	0	0	Bacteria	Planctomycetota	Candidatus_Brocadiia	Candidatus_Brocadiales	Candidatus_Scalinduaceae	Candidatus_Scalindua	Candidatus_Scalindua	Candidatus_Scalindua_brodae
GCA_000789415.1_ASM78941v1	0	0	0	0	0	0	0	Bacteria	Campylobacterota	Epsilonproteobacteria	Campylobacterales	Sulfurospirillaceae	Sulfurospirillum	Sulfurospirillum_sp.	Sulfurospirillum_sp._MES
GCA_000802015.1_ASM80201v1	0	0	0	0	0	0	0	Bacteria	Pseudomonadota	Betaproteobacteria	Burkholderiales	Comamonadaceae	Unclassified_Comamonadaceae	Comamonadaceae_bacterium	Comamonadaceae_bacterium_BICA1-1
GCA_000802035.2_cluster_c5	0	0	0	0	0	0	0	Bacteria	Pseudomonadota	Gammaproteobacteria	Pseudomonadales	Pseudomonadaceae	Stutzerimonas	Pseudomonas_sp.	Pseudomonas_sp._BICA1-14
GCA_000802045.1_ASM80204v1	0	0	0	0	0	0	0	Bacteria	Bacillota	Clostridia	Eubacteriales	Peptococcaceae	Unclassified_Peptococcaceae	Peptococcaceae_bacterium	Peptococcaceae_bacterium_BICA1-8
GCA_000802095.1_ASM80209v1	0	0	0	0	0	0	0	Bacteria	Bacillota	Clostridia	Eubacteriales	Peptococcaceae	Unclassified_Peptococcaceae	Peptococcaceae_bacterium	Peptococcaceae_bacterium_BICA1-7
GCA_000802115.1_ASM80211v1	0	0	0	0	0	0	0	Bacteria	Bacillota	Clostridia	Eubacteriales	Desulfotomaculaceae	Desulfotomaculum	Desulfotomaculum_sp.	Desulfotomaculum_sp._BICA1-6
GCA_000802135.1_ASM80213v1	0	0	0	0	0	0	0	Bacteria	Bacillota	Clostridia	Eubacteriales	Desulfitobacteriaceae	Desulfosporosinus	Desulfosporosinus_sp.	Desulfosporosinus_sp._BICA1-9
GCA_000802205.2_ASM80220v2	0	0	0	0	0	0	0	Archaea	Nitrososphaerota	Nitrososphaeria	Nitrososphaerales	Nitrososphaeraceae	Candidatus_Nitrosocosmicus	Candidatus_Nitrosocosmicus	Candidatus_Nitrosocosmicus_oleophilus
GCA_000803215.1_ASM80321v1	0	0	0	0	0	0	0	Bacteria	Pseudomonadota	Gammaproteobacteria	Enterobacterales	Pectobacteriaceae	Pectobacterium	Pectobacterium_fontis	Pectobacterium_fontis
GCA_000805915.1_ASM80591v1	0	0	0	0	0	0	0	Archaea	Unclassified_Archaea	Unclassified_Archaea	Unclassified_Archaea	Unclassified_Archaea	Unclassified_Archaea	archaeon_GW2011	archaeon_GW2011_AR6
GCA_000805925.1_ASM80592v1	0	0	0	0	0	0	0	Archaea	Unclassified_Archaea	Unclassified_Archaea	Unclassified_Archaea	Unclassified_Archaea	Unclassified_Archaea	archaeon_GW2011	archaeon_GW2011_AR16
GCA_000805935.1_ASM80593v1	0	0	0	0	0	0	0	Archaea	Unclassified_Archaea	Unclassified_Archaea	Unclassified_Archaea	Unclassified_Archaea	Unclassified_Archaea	archaeon_GW2011	archaeon_GW2011_AR9
GCA_000805965.1_ASM80596v1	0	0	0	0	0	0	0	Archaea	Unclassified_Archaea	Unclassified_Archaea	Unclassified_Archaea	Unclassified_Archaea	Unclassified_Archaea	archaeon_GW2011	archaeon_GW2011_AR13
GCA_000805995.1_ASM80599v1	0	0	0	0	0	0	0	Archaea	Unclassified_Archaea	Unclassified_Archaea	Unclassified_Archaea	Unclassified_Archaea	Unclassified_Archaea	archaeon_GW2011	archaeon_GW2011_AR17
GCA_000806015.1_ASM80601v1	0	0	0	0	0	0	0	Archaea	Unclassified_Archaea	Unclassified_Archaea	Unclassified_Archaea	Unclassified_Archaea	Unclassified_Archaea	archaeon_GW2011	archaeon_GW2011_AR19
GCA_000806035.1_ASM80603v1	0	0	0	0	0	0	0	Archaea	Unclassified_Archaea	Unclassified_Archaea	Unclassified_Archaea	Unclassified_Archaea	Unclassified_Archaea	archaeon_GW2011	archaeon_GW2011_AR21
GCA_000806055.1_ASM80605v1	0	0	0	0	0	0	0	Archaea	Unclassified_Archaea	Unclassified_Archaea	Unclassified_Archaea	Unclassified_Archaea	Unclassified_Archaea	archaeon_GW2011	archaeon_GW2011_AR1
GCA_000806075.1_ASM80607v1	0	0	0	0	0	0	0	Archaea	Unclassified_Archaea	Unclassified_Archaea	Unclassified_Archaea	Unclassified_Archaea	Unclassified_Archaea	archaeon_GW2011	archaeon_GW2011_AR3
GCA_000806095.1_ASM80609v1	0	0	0	0	0	0	0	Archaea	Unclassified_Archaea	Unclassified_Archaea	Unclassified_Archaea	Unclassified_Archaea	Unclassified_Archaea	archaeon_GW2011	archaeon_GW2011_AR4
GCA_000806115.1_ASM80611v1	0	0	0	0	0	0	0	Archaea	Unclassified_Archaea	Unclassified_Archaea	Unclassified_Archaea	Unclassified_Archaea	Unclassified_Archaea	archaeon_GW2011	archaeon_GW2011_AR5
GCA_000806135.1_ASM80613v1	0	0	0	0	0	0	0	Archaea	Unclassified_Archaea	Unclassified_Archaea	Unclassified_Archaea	Unclassified_Archaea	Unclassified_Archaea	archaeon_GW2011	archaeon_GW2011_AR11
GCA_000806155.1_ASM80615v1	0	0	0	0	0	0	0	Archaea	Unclassified_Archaea	Unclassified_Archaea	Unclassified_Archaea	Unclassified_Archaea	Unclassified_Archaea	archaeon_GW2011	archaeon_GW2011_AR18
GCA_000808095.1_ASM80809v1	0	0	0	0	0	0	0	Bacteria	Spirochaetota	Spirochaetia	Spirochaetales	Borreliaceae	Borreliella	Borreliella_chilensis	Borreliella_chilensis
GCA_000814645.1_ASM81464v1	0	0	0	0	0	0	0	Bacteria	Actinomycetota	Actinomycetes	Pseudonocardiales	Pseudonocardiaceae	Prauserella	Prauserella_sp.	Prauserella_sp._Am3
GCA_000816445.2_ASM81644v2	0	0	0	0	0	0	0	Bacteria	Thermodesulfobacteriota	Syntrophia	Syntrophales	Smithellaceae	Smithella	Smithella_sp.	Smithella_sp._SC_K08D17
GCA_000817085.1_ASM81708v1	0	0	0	0	1	0	0	Bacteria	Actinomycetota	Actinomycetes	Unclassified_Actinomycetes	Unclassified_Actinomycetes	Unclassified_Actinomycetes	marine_actinobacterium	marine_actinobacterium_MedAcidi-G1
GCA_000817095.1_ASM81709v1	0	0	0	0	1	0	0	Bacteria	Actinomycetota	Actinomycetes	Unclassified_Actinomycetes	Unclassified_Actinomycetes	Unclassified_Actinomycetes	marine_actinobacterium	marine_actinobacterium_MedAcidi-G2A
GCA_000817105.1_ASM81710v1	0	0	0	0	0	0	0	Bacteria	Actinomycetota	Actinomycetes	Unclassified_Actinomycetes	Unclassified_Actinomycetes	Unclassified_Actinomycetes	marine_actinobacterium	marine_actinobacterium_MedAcidi-G3
GCA_000817115.1_ASM81711v1	0	0	0	0	0	0	0	Bacteria	Actinomycetota	Actinomycetes	Unclassified_Actinomycetes	Unclassified_Actinomycetes	Unclassified_Actinomycetes	marine_actinobacterium	marine_actinobacterium_MedAcidi-G2B
GCA_000817655.1_ASM81765v1	0	0	0	0	0	0	0	Bacteria	Actinomycetota	Actinomycetes	Kitasatosporales	Streptomycetaceae	Streptomyces	Streptomyces_sp.	Streptomyces_sp._RSD-27
GCA_000817745.1_ASM81774v1	0	0	0	0	0	0	0	Bacteria	Cyanobacteriota	Cyanophyceae	Synechococcales	Merismopediaceae	Aphanocapsa	Aphanocapsa_montana	Aphanocapsa_montana_BDHKU210001
GCA_000817785.1_V1.0	0	0	0	0	0	0	0	Bacteria	Cyanobacteriota	Cyanophyceae	Nostocales	Tolypothrichaceae	Hassalia	Hassallia_byssoidea	Hassallia_byssoidea_VB512170
GCA_000821145.1_Metasoil_fosmids_resub	0	0	0	0	0	0	0	Bacteria	Unclassified_Bacteria	Unclassified_Bacteria	Unclassified_Bacteria	Unclassified_Bacteria	Unclassified_Bacteria	uncultured_bacterium	uncultured_bacterium
GCA_000828755.1_ASM82875v1	0	0	0	1	0	0	0	Bacteria	Pseudomonadota	Gammaproteobacteria	Pseudomonadales	Pseudomonadaceae	Pseudomonas	Pseudomonas_sp.	Pseudomonas_sp._MT-1
GCA_000830175.1_ASM83017v1	0	0	0	0	0	0	0	Bacteria	Campylobacterota	Epsilonproteobacteria	Campylobacterales	Sulfurovaceae	Sulfurovum	Sulfurovum_sp.	Sulfurovum_sp._FS08-3
GCA_000830185.1_ASM83018v1	0	0	0	0	0	0	0	Bacteria	Campylobacterota	Epsilonproteobacteria	Campylobacterales	Sulfurovaceae	Sulfurovum	Sulfurovum_sp.	Sulfurovum_sp._FS06-10
GCA_000830195.1_ASM83019v1	0	0	0	0	0	0	0	Bacteria	Campylobacterota	Epsilonproteobacteria	Campylobacterales	Sulfurovaceae	Sulfurovum	Sulfurovum_sp.	Sulfurovum_sp._AS07-7
GCA_000830205.1_ASM83020v1	0	0	0	0	0	0	0	Bacteria	Campylobacterota	Epsilonproteobacteria	Campylobacterales	Sulfurovaceae	Sulfurovum	Sulfurovum_sp.	Sulfurovum_sp._PC08-66
GCA_000830255.1_ASM83025v1	0	0	0	0	0	0	0	Bacteria	Campylobacterota	Epsilonproteobacteria	Campylobacterales	Thiovulaceae	Sulfuricurvum	Sulfuricurvum_sp.	Sulfuricurvum_sp._PC08-66
GCA_000830275.1_ASM83027v1	0	0	0	0	0	0	0	Archaea	Unclassified_Archaea	Unclassified_Archaea	Unclassified_Archaea	Unclassified_Archaea	Unclassified_Archaea	archaeon_GW2011	archaeon_GW2011_AR10
GCA_000830295.1_ASM83029v1	0	0	0	0	0	0	0	Archaea	Unclassified_Archaea	Unclassified_Archaea	Unclassified_Archaea	Unclassified_Archaea	Unclassified_Archaea	archaeon_GW2011	archaeon_GW2011_AR15
GCA_000830315.1_ASM83031v1	0	0	0	0	0	0	0	Archaea	Unclassified_Archaea	Unclassified_Archaea	Unclassified_Archaea	Unclassified_Archaea	Unclassified_Archaea	archaeon_GW2011	archaeon_GW2011_AR20
GCA_000830435.1_ASM83043v1	0	0	0	0	0	0	0	Bacteria	Pseudomonadota	Gammaproteobacteria	Vibrionales	Vibrionaceae	Vibrio	Vibrio_ishigakensis	Vibrio_ishigakensis
GCA_000830455.1_ASM83045v1	0	0	0	0	0	0	0	Bacteria	Pseudomonadota	Gammaproteobacteria	Vibrionales	Vibrionaceae	Vibrio	Vibrio_sp.	Vibrio_sp._JCM_19236
GCA_000932185.1_ASM93218v1	0	0	0	0	0	0	0	Bacteria	Actinomycetota	Actinomycetes	Kitasatosporales	Streptomycetaceae	Streptomyces	Streptomyces_sp.	Streptomyces_sp._MBRL_10
GCA_000932205.1_ASM93220v1	0	0	0	0	0	0	0	Bacteria	Actinomycetota	Actinomycetes	Kitasatosporales	Streptomycetaceae	Streptomyces	Streptomyces_sp.	Streptomyces_sp._MBRL_601
GCA_000934545.1_ASM93454v1	0	0	0	0	0	0	1	Bacteria	Pseudomonadota	Betaproteobacteria	Rhodocyclales	Rhodocyclaceae	Rugosibacter	Rugosibacter_aromaticivorans	Rugosibacter_aromaticivorans
GCA_000935025.1_ASM93502v1	0	0	0	0	0	0	1	Bacteria	Pseudomonadota	Alphaproteobacteria	Sphingomonadales	Sphingomonadaceae	Sphingomonas	Sphingomonas_hengshuiensis	Sphingomonas_hengshuiensis
GCA_000935965.1_PRJEB5506_assembly_1	0	0	0	1	0	0	0	Bacteria	Bacillota	Bacilli	Bacillales	Planococcaceae	Metalysinibacillus	Metalysinibacillus_saudimassiliensis	Metalysinibacillus_saudimassiliensis
GCA_000947035.1_ThiCB2	0	0	0	1	0	0	0	Bacteria	Pseudomonadota	Betaproteobacteria	Burkholderiales	Unclassified_Burkholderiales	Thiomonas	Thiomonas_sp.	Thiomonas_sp._CB2
GCA_000953415.1_AF-CAI.1	0	0	0	0	0	0	0	Bacteria	Pseudomonadota	Gammaproteobacteria	Oceanospirillales	Halomonadaceae	Candidatus_Portiera	Candidatus_Portiera	Candidatus_Portiera_aleyrodidarum
GCA_000954095.1_ASM95409v1	0	0	0	0	0	0	0	Bacteria	Candidatus_Omnitrophica	Unclassified_Candidatus_Omnitrophica	Unclassified_Candidatus_Omnitrophica	Unclassified_Candidatus_Omnitrophica	Candidatus_Omnitrophus	Candidatus_Omnitrophus	Candidatus_Omnitrophus_magneticus
GCA_000955875.1_ASM95587v1	0	0	0	0	0	0	0	Bacteria	Actinomycetota	Actinomycetes	Micrococcales	Intrasporangiaceae	Terrabacter	Terrabacter_sp.	Terrabacter_sp._28
GCA_000959025.1_ASM95902v1	0	0	0	1	0	0	0	Bacteria	Bacillota	Bacilli	Bacillales	Bacillaceae	Bacillus	Bacillus_intestinalis	Bacillus_intestinalis
GCA_000960725.1_ASM96072v1	0	0	0	0	0	0	0	Bacteria	Nitrospirota	Nitrospiria	Nitrospirales	Nitrospiraceae	Candidatus_Magnetoovum	Candidatus_Magnetoovum	Candidatus_Magnetoovum_chiemensis
GCA_000960865.1_ASM96086v1	0	0	0	0	0	0	0	Archaea	Thermoproteota	Thermoprotei	Thermoproteales	Thermoproteaceae	Vulcanisaeta	Vulcanisaeta_sp.	Vulcanisaeta_sp._AZ3
GCA_000960885.1_ASM96088v1	0	0	0	0	0	0	0	Archaea	Thermoproteota	Thermoprotei	Thermoproteales	Thermoproteaceae	Thermoproteus	Thermoproteus_sp.	Thermoproteus_sp._AZ2
GCA_000961575.1_41k	0	0	0	0	0	0	0	Bacteria	Bacillota	Clostridia	Eubacteriales	Peptococcaceae	Unclassified_Peptococcaceae	Peptococcaceae_bacterium	Peptococcaceae_bacterium_BRH_c8a
GCA_000961585.1_41k	0	0	0	0	0	0	0	Bacteria	Bacillota	Clostridia	Eubacteriales	Peptococcaceae	Unclassified_Peptococcaceae	Peptococcaceae_bacterium	Peptococcaceae_bacterium_BRH_c4a
GCA_000961595.1_41k	0	0	0	0	0	0	0	Bacteria	Bacillota	Clostridia	Eubacteriales	Peptococcaceae	Unclassified_Peptococcaceae	Peptococcaceae_bacterium	Peptococcaceae_bacterium_BRH_c4b
GCA_000961635.1_41k	0	0	0	0	0	0	1	Bacteria	Pseudomonadota	Alphaproteobacteria	Hyphomicrobiales	Phyllobacteriaceae	Hoeflea	Hoeflea_sp.	Hoeflea_sp._BRH_c9
GCA_000961645.1_41k	0	0	0	0	0	0	0	Bacteria	Pseudomonadota	Gammaproteobacteria	Unclassified_Gammaproteobacteria	Unclassified_Gammaproteobacteria	Unclassified_Gammaproteobacteria	Gammaproteobacteria_bacterium	Gammaproteobacteria_bacterium_BRH_c0
GCA_000961655.1_41k	0	0	0	0	0	0	0	Bacteria	Thermodesulfobacteriota	Desulfobacteria	Desulfobacterales	Desulfosarcinaceae	Desulfatitalea	Desulfatitalea_sp.	Desulfatitalea_sp._BRH_c12
GCA_000961695.1_41k	0	0	0	0	0	0	1	Bacteria	Pseudomonadota	Alphaproteobacteria	Hyphomonadales	Hyphomonadaceae	Unclassified_Hyphomonadaceae	Hyphomonadaceae_bacterium	Hyphomonadaceae_bacterium_BRH_c29
GCA_000961715.1_41k	0	0	0	0	0	0	1	Bacteria	Pseudomonadota	Alphaproteobacteria	Rhodobacterales	Roseobacteraceae	Roseovarius	Roseovarius_sp.	Roseovarius_sp._BRH_c41
GCA_000961725.1_41k	0	0	0	0	0	0	0	Bacteria	Thermodesulfobacteriota	Desulfobulbia	Desulfobulbales	Desulfobulbaceae	Unclassified_Desulfobulbaceae	Desulfobulbaceae_bacterium	Desulfobulbaceae_bacterium_BRH_c16a
GCA_000961745.1_41k	0	0	0	0	0	0	1	Bacteria	Pseudomonadota	Alphaproteobacteria	Rhodospirillales	Rhodospirillaceae	Unclassified_Rhodospirillaceae	Rhodospirillaceae_bacterium	Rhodospirillaceae_bacterium_BRH_c57
GCA_000961765.1_41k	0	0	0	0	0	0	0	Bacteria	Bacillota	Clostridia	Eubacteriales	Clostridiaceae	Unclassified_Clostridiaceae	Clostridiaceae_bacterium	Clostridiaceae_bacterium_BRH_c20a
GCA_000961795.1_41k	0	0	0	0	0	0	1	Bacteria	Pseudomonadota	Alphaproteobacteria	Hyphomonadales	Hyphomonadaceae	Hyphomonas	Hyphomonas_sp.	Hyphomonas_sp._BRH_c22
GCA_000961805.1_41k	0	0	0	0	0	0	0	Bacteria	Bacillota	Clostridia	Eubacteriales	Peptococcaceae	Unclassified_Peptococcaceae	Peptococcaceae_bacterium	Peptococcaceae_bacterium_BRH_c23
GCA_000961835.1_41k	0	0	0	0	0	0	0	Bacteria	Pseudomonadota	Gammaproteobacteria	Pseudomonadales	Pseudomonadaceae	Pseudomonas	Pseudomonas_sp.	Pseudomonas_sp._BRH_c35
GCA_000961845.1_41k	0	0	0	0	0	0	1	Bacteria	Bacteroidota	Flavobacteriia	Flavobacteriales	Unclassified_Flavobacteriales	Unclassified_Flavobacteriales	Flavobacteriales_bacterium	Flavobacteriales_bacterium_BRH_c54
GCA_000963235.1_ASM96323v1	0	0	0	0	0	0	0	Bacteria	Nitrospirota	Nitrospiria	Nitrospirales	Nitrospiraceae	Candidatus_Magnetobacterium	Candidatus_Magnetobacterium	Candidatus_Magnetobacterium_bavaricum
GCA_000966985.1_ASM96698v1	0	0	0	0	0	0	0	Bacteria	Actinomycetota	Actinomycetes	Kitasatosporales	Streptomycetaceae	Streptomyces	Streptomyces_sp.	Streptomyces_sp._NRRL_S-444
GCA_000970375.1_ASM97037v1	0	0	0	0	0	0	0	Bacteria	Mycoplasmatota	Mollicutes	Acholeplasmatales	Acholeplasmataceae	Candidatus_Phytoplasma	Candidatus_Phytoplasma	Candidatus_Phytoplasma_solani
GCA_000970895.1_ASM97089v1	0	0	0	0	0	0	1	Bacteria	Pseudomonadota	Alphaproteobacteria	Rickettsiales	Unclassified_Rickettsiales	Candidatus_Arcanobacter	Candidatus_Arcanobacter	Candidatus_Arcanobacter_lacustris
GCA_000974725.1_ASM97472v1	0	0	0	0	0	0	1	Bacteria	Pseudomonadota	Alphaproteobacteria	Hyphomicrobiales	Methylobacteriaceae	Methylobacterium	Methylobacterium_sp.	Methylobacterium_sp._ME121
GCA_000986845.1_ASM98684v1	0	0	0	0	0	0	0	Archaea	Candidatus_Lokiarchaeota	Unclassified_Candidatus_Lokiarchaeota	Unclassified_Candidatus_Lokiarchaeota	Unclassified_Candidatus_Lokiarchaeota	Candidatus_Lokiarchaeum	Candidatus_Lokiarchaeum	Candidatus_Lokiarchaeum_sp._GC14_75
GCA_000987045.1_ASM98704v1	0	0	0	0	0	0	0	Bacteria	Bacillota	Clostridia	Eubacteriales	Unclassified_Eubacteriales	Unclassified_Eubacteriales	Clostridiales_bacterium	Clostridiales_bacterium_PH28_bin88
GCA_000987375.1_ASM98737v1	0	0	0	0	0	0	0	Bacteria	Planctomycetota	Candidatus_Brocadiia	Candidatus_Brocadiales	Candidatus_Brocadiaceae	Candidatus_Brocadia	Candidatus_Brocadia	Candidatus_Brocadia_fulgida
GCA_000987835.1_ASM98783v1	0	0	0	0	0	0	0	Bacteria	Campylobacterota	Epsilonproteobacteria	Campylobacterales	Sulfurovaceae	Sulfurovum	Sulfurovum_lithotrophicum	Sulfurovum_lithotrophicum
GCA_000989165.1_ASM98916v1	0	0	0	0	0	0	0	Bacteria	Candidatus_Woesebacteria	Unclassified_Candidatus_Woesebacteria	Unclassified_Candidatus_Woesebacteria	Unclassified_Candidatus_Woesebacteria	Unclassified_Candidatus_Woesebacteria	Candidatus_Woesebacteria	Candidatus_Woesebacteria_bacterium_GW2011_GWC1_30_29
GCA_000989175.1_ASM98917v1	0	0	0	0	0	0	0	Bacteria	Candidatus_Nomurabacteria	Unclassified_Candidatus_Nomurabacteria	Unclassified_Candidatus_Nomurabacteria	Unclassified_Candidatus_Nomurabacteria	Unclassified_Candidatus_Nomurabacteria	Candidatus_Nomurabacteria	Candidatus_Nomurabacteria_bacterium_GW2011_GWF2_30_133
GCA_000989195.1_ASM98919v1	0	0	0	0	0	0	0	Bacteria	Unclassified_Bacteria	Unclassified_Bacteria	Unclassified_Bacteria	Unclassified_Bacteria	Unclassified_Bacteria	candidate_division	candidate_division_TM6_bacterium_GW2011_GWF2_30_66
GCA_000989245.1_ASM98924v1	0	0	0	0	0	0	0	Bacteria	Candidatus_Woesebacteria	Unclassified_Candidatus_Woesebacteria	Unclassified_Candidatus_Woesebacteria	Unclassified_Candidatus_Woesebacteria	Unclassified_Candidatus_Woesebacteria	Candidatus_Woesebacteria	Candidatus_Woesebacteria_bacterium_GW2011_GWD1_31_12
GCA_000989255.1_ASM98925v1	0	0	0	0	0	0	0	Bacteria	Unclassified_Bacteria	Unclassified_Bacteria	Unclassified_Bacteria	Unclassified_Bacteria	Unclassified_Bacteria	candidate_division	candidate_division_TM6_bacterium_GW2011_GWE2_31_21
GCA_000989265.1_ASM98926v1	0	0	0	0	0	0	0	Bacteria	Candidatus_Moranbacteria	Unclassified_Candidatus_Moranbacteria	Unclassified_Candidatus_Moranbacteria	Unclassified_Candidatus_Moranbacteria	Unclassified_Candidatus_Moranbacteria	Candidatus_Moranbacteria	Candidatus_Moranbacteria_bacterium_GW2011_GWE1_37_24
GCA_000989305.1_ASM98930v1	0	0	0	0	0	0	0	Bacteria	Candidatus_Shapirobacteria	Unclassified_Candidatus_Shapirobacteria	Unclassified_Candidatus_Shapirobacteria	Unclassified_Candidatus_Shapirobacteria	Unclassified_Candidatus_Shapirobacteria	Candidatus_Shapirobacteria	Candidatus_Shapirobacteria_bacterium_GW2011_GWF2_37_20
GCA_000989325.1_ASM98932v1	0	0	0	0	0	0	0	Bacteria	Candidatus_Woesebacteria	Unclassified_Candidatus_Woesebacteria	Unclassified_Candidatus_Woesebacteria	Unclassified_Candidatus_Woesebacteria	Unclassified_Candidatus_Woesebacteria	Candidatus_Woesebacteria	Candidatus_Woesebacteria_bacterium_GW2011_GWB1_31_29
GCA_000989335.1_ASM98933v1	0	0	0	0	0	0	0	Bacteria	Unclassified_Bacteria	Unclassified_Bacteria	Unclassified_Bacteria	Unclassified_Bacteria	Unclassified_Bacteria	Parcubacteria_group	Parcubacteria_group_bacterium_GW2011_GWA2_31_28
GCA_000989355.1_ASM98935v1	0	0	0	0	0	0	0	Bacteria	Candidatus_Nomurabacteria	Unclassified_Candidatus_Nomurabacteria	Unclassified_Candidatus_Nomurabacteria	Unclassified_Candidatus_Nomurabacteria	Unclassified_Candidatus_Nomurabacteria	Candidatus_Nomurabacteria	Candidatus_Nomurabacteria_bacterium_GW2011_GWE2_31_40
GCA_000989365.1_ASM98936v1	0	0	0	0	0	0	0	Bacteria	Candidatus_Nomurabacteria	Unclassified_Candidatus_Nomurabacteria	Unclassified_Candidatus_Nomurabacteria	Unclassified_Candidatus_Nomurabacteria	Unclassified_Candidatus_Nomurabacteria	Candidatus_Nomurabacteria	Candidatus_Nomurabacteria_bacterium_GW2011_GWF1_31_48
GCA_000989405.1_ASM98940v1	0	0	0	0	0	0	0	Bacteria	Candidatus_Woesebacteria	Unclassified_Candidatus_Woesebacteria	Unclassified_Candidatus_Woesebacteria	Unclassified_Candidatus_Woesebacteria	Unclassified_Candidatus_Woesebacteria	Candidatus_Woesebacteria	Candidatus_Woesebacteria_bacterium_GW2011_GWE2_31_6
GCA_000989425.1_ASM98942v1	0	0	0	0	0	0	0	Bacteria	Candidatus_Woesebacteria	Unclassified_Candidatus_Woesebacteria	Unclassified_Candidatus_Woesebacteria	Unclassified_Candidatus_Woesebacteria	Unclassified_Candidatus_Woesebacteria	Candidatus_Woesebacteria	Candidatus_Woesebacteria_bacterium_GW2011_GWC2_31_9
GCA_000989435.1_ASM98943v1	0	0	0	0	0	0	0	Bacteria	Unclassified_Bacteria	Unclassified_Bacteria	Unclassified_Bacteria	Unclassified_Bacteria	Unclassified_Bacteria	Parcubacteria_group	Parcubacteria_group_bacterium_GW2011_GWC2_32_10
GCA_000989445.1_ASM98944v1	0	0	0	0	0	0	0	Bacteria	Candidatus_Roizmanbacteria	Unclassified_Candidatus_Roizmanbacteria	Unclassified_Candidatus_Roizmanbacteria	Unclassified_Candidatus_Roizmanbacteria	Unclassified_Candidatus_Roizmanbacteria	Candidatus_Roizmanbacteria	Candidatus_Roizmanbacteria_bacterium_GW2011_GWA2_32_13
GCA_000989485.1_ASM98948v1	0	0	0	0	0	0	0	Bacteria	Candidatus_Woesebacteria	Unclassified_Candidatus_Woesebacteria	Unclassified_Candidatus_Woesebacteria	Unclassified_Candidatus_Woesebacteria	Unclassified_Candidatus_Woesebacteria	Candidatus_Woesebacteria	Candidatus_Woesebacteria_bacterium_GW2011_GWF2_32_16
GCA_000989505.1_ASM98950v1	0	0	0	0	0	0	0	Bacteria	Unclassified_Bacteria	Unclassified_Bacteria	Unclassified_Bacteria	Unclassified_Bacteria	Unclassified_Bacteria	candidate_division	candidate_division_WS6_bacterium_GW2011_GWA2_37_6
GCA_000989515.1_ASM98951v1	0	0	0	0	0	0	0	Bacteria	Candidatus_Nomurabacteria	Unclassified_Candidatus_Nomurabacteria	Unclassified_Candidatus_Nomurabacteria	Unclassified_Candidatus_Nomurabacteria	Unclassified_Candidatus_Nomurabacteria	Candidatus_Nomurabacteria	Candidatus_Nomurabacteria_bacterium_GW2011_GWE1_32_28
GCA_000989525.1_ASM98952v1	0	0	0	0	0	0	0	Bacteria	Unclassified_Bacteria	Unclassified_Bacteria	Unclassified_Bacteria	Unclassified_Bacteria	Unclassified_Bacteria	candidate_division	candidate_division_TM6_bacterium_GW2011_GWF2_32_72
GCA_000989565.1_ASM98956v1	0	0	0	0	0	0	0	Bacteria	Candidatus_Peregrinibacteria	Unclassified_Candidatus_Peregrinibacteria	Unclassified_Candidatus_Peregrinibacteria	Unclassified_Candidatus_Peregrinibacteria	Unclassified_Candidatus_Peregrinibacteria	Candidatus_Peregrinibacteria	Candidatus_Peregrinibacteria_bacterium_GW2011_GWA2_33_10
GCA_000989585.1_ASM98958v1	0	0	0	0	0	0	0	Bacteria	Candidatus_Peregrinibacteria	Unclassified_Candidatus_Peregrinibacteria	Unclassified_Candidatus_Peregrinibacteria	Unclassified_Candidatus_Peregrinibacteria	Unclassified_Candidatus_Peregrinibacteria	Candidatus_Peregrinibacteria	Candidatus_Peregrinibacteria_bacterium_GW2011_GWF2_33_10
GCA_000989595.1_ASM98959v1	0	0	0	0	0	0	0	Bacteria	Candidatus_Woesebacteria	Unclassified_Candidatus_Woesebacteria	Unclassified_Candidatus_Woesebacteria	Unclassified_Candidatus_Woesebacteria	Unclassified_Candidatus_Woesebacteria	Candidatus_Woesebacteria	Candidatus_Woesebacteria_bacterium_GW2011_GWC2_33_12
GCA_000989615.1_ASM98961v1	0	0	0	0	0	0	0	Bacteria	Candidatus_Nomurabacteria	Unclassified_Candidatus_Nomurabacteria	Unclassified_Candidatus_Nomurabacteria	Unclassified_Candidatus_Nomurabacteria	Unclassified_Candidatus_Nomurabacteria	Candidatus_Nomurabacteria	Candidatus_Nomurabacteria_bacterium_GW2011_GWA1_37_20
GCA_000989635.1_ASM98963v1	0	0	0	0	0	0	0	Bacteria	Candidatus_Peregrinibacteria	Unclassified_Candidatus_Peregrinibacteria	Unclassified_Candidatus_Peregrinibacteria	Unclassified_Candidatus_Peregrinibacteria	Unclassified_Candidatus_Peregrinibacteria	Candidatus_Peregrinibacteria	Candidatus_Peregrinibacteria_bacterium_GW2011_GWC2_33_13
GCA_000989665.1_ASM98966v1	0	0	0	0	0	0	0	Bacteria	Unclassified_Bacteria	Unclassified_Bacteria	Unclassified_Bacteria	Unclassified_Bacteria	Unclassified_Bacteria	Parcubacteria_group	Parcubacteria_group_bacterium_GW2011_GWA2_33_14
GCA_000989675.1_ASM98967v1	0	0	0	0	0	0	0	Bacteria	Unclassified_Bacteria	Unclassified_Bacteria	Unclassified_Bacteria	Unclassified_Bacteria	Unclassified_Bacteria	candidate_division	candidate_division_WS6_bacterium_GW2011_GWE2_33_157
GCA_000989685.1_ASM98968v1	0	0	0	0	0	0	0	Bacteria	Candidatus_Woesebacteria	Unclassified_Candidatus_Woesebacteria	Unclassified_Candidatus_Woesebacteria	Unclassified_Candidatus_Woesebacteria	Unclassified_Candidatus_Woesebacteria	Candidatus_Woesebacteria	Candidatus_Woesebacteria_bacterium_GW2011_GWA2_33_20
GCA_000989705.1_ASM98970v1	0	0	0	0	0	0	0	Bacteria	Unclassified_Bacteria	Unclassified_Bacteria	Unclassified_Bacteria	Unclassified_Bacteria	Unclassified_Bacteria	candidate_division	candidate_division_WS6_bacterium_GW2011_GWC1_33_20
GCA_000989745.1_ASM98974v1	0	0	0	0	0	0	0	Bacteria	Candidatus_Levybacteria	Unclassified_Candidatus_Levybacteria	Unclassified_Candidatus_Levybacteria	Unclassified_Candidatus_Levybacteria	Unclassified_Candidatus_Levybacteria	Candidatus_Levybacteria	Candidatus_Levybacteria_bacterium_GW2011_GWA2_37_36
GCA_000989765.1_ASM98976v1	0	0	0	0	0	0	0	Bacteria	Candidatus_Woesebacteria	Unclassified_Candidatus_Woesebacteria	Unclassified_Candidatus_Woesebacteria	Unclassified_Candidatus_Woesebacteria	Unclassified_Candidatus_Woesebacteria	Candidatus_Woesebacteria	Candidatus_Woesebacteria_bacterium_GW2011_GWB1_33_22
GCA_000989775.1_ASM98977v1	0	0	0	0	0	0	0	Bacteria	Unclassified_Bacteria	Unclassified_Bacteria	Unclassified_Bacteria	Unclassified_Bacteria	Unclassified_Bacteria	candidate_division	candidate_division_WS6_bacterium_GW2011_GWF1_33_233
GCA_000989785.1_ASM98978v1	0	0	0	0	0	0	0	Bacteria	Candidatus_Levybacteria	Unclassified_Candidatus_Levybacteria	Unclassified_Candidatus_Levybacteria	Unclassified_Candidatus_Levybacteria	Unclassified_Candidatus_Levybacteria	Candidatus_Levybacteria	Candidatus_Levybacteria_bacterium_GW2011_GWC2_37_7
GCA_000989825.1_ASM98982v1	0	0	0	0	0	0	0	Bacteria	Unclassified_Bacteria	Unclassified_Bacteria	Unclassified_Bacteria	Unclassified_Bacteria	Unclassified_Bacteria	Microgenomates_group	Microgenomates_group_bacterium_GW2011_GWC1_33_28
GCA_000989845.1_ASM98984v1	0	0	0	0	0	0	0	Bacteria	Candidatus_Woesebacteria	Unclassified_Candidatus_Woesebacteria	Unclassified_Candidatus_Woesebacteria	Unclassified_Candidatus_Woesebacteria	Unclassified_Candidatus_Woesebacteria	Candidatus_Woesebacteria	Candidatus_Woesebacteria_bacterium_GW2011_GWA1_33_30
GCA_000989855.1_ASM98985v1	0	0	0	0	0	0	0	Bacteria	Candidatus_Woesebacteria	Unclassified_Candidatus_Woesebacteria	Unclassified_Candidatus_Woesebacteria	Unclassified_Candidatus_Woesebacteria	Unclassified_Candidatus_Woesebacteria	Candidatus_Woesebacteria	Candidatus_Woesebacteria_bacterium_GW2011_GWA2_33_28
GCA_000989865.1_ASM98986v1	0	0	0	0	0	0	0	Bacteria	Unclassified_Bacteria	Unclassified_Bacteria	Unclassified_Bacteria	Unclassified_Bacteria	Unclassified_Bacteria	Microgenomates_group	Microgenomates_group_bacterium_GW2011_GWC1_33_32
GCA_000989885.1_ASM98988v1	0	0	0	0	0	0	0	Bacteria	Candidatus_Moranbacteria	Unclassified_Candidatus_Moranbacteria	Unclassified_Candidatus_Moranbacteria	Unclassified_Candidatus_Moranbacteria	Unclassified_Candidatus_Moranbacteria	Candidatus_Moranbacteria	Candidatus_Moranbacteria_bacterium_GW2011_GWD1_37_17
GCA_000989925.1_ASM98992v1	0	0	0	0	0	0	0	Bacteria	Candidatus_Woesebacteria	Unclassified_Candidatus_Woesebacteria	Unclassified_Candidatus_Woesebacteria	Unclassified_Candidatus_Woesebacteria	Unclassified_Candidatus_Woesebacteria	Candidatus_Woesebacteria	Candidatus_Woesebacteria_bacterium_GW2011_GWA1_33_33
GCA_000989935.1_ASM98993v1	0	0	0	0	0	0	0	Bacteria	Candidatus_Roizmanbacteria	Unclassified_Candidatus_Roizmanbacteria	Unclassified_Candidatus_Roizmanbacteria	Unclassified_Candidatus_Roizmanbacteria	Unclassified_Candidatus_Roizmanbacteria	Candidatus_Roizmanbacteria	Candidatus_Roizmanbacteria_bacterium_GW2011_GWA2_33_33
GCA_000989955.1_ASM98995v1	0	0	0	0	0	0	0	Bacteria	Unclassified_Bacteria	Unclassified_Bacteria	Unclassified_Bacteria	Unclassified_Bacteria	Unclassified_Bacteria	candidate_division	candidate_division_TM6_bacterium_GW2011_GWF2_37_49
GCA_000989975.1_ASM98997v1	0	0	0	0	0	0	0	Bacteria	Unclassified_Bacteria	Unclassified_Bacteria	Unclassified_Bacteria	Unclassified_Bacteria	Unclassified_Bacteria	candidate_division	candidate_division_TM6_bacterium_GW2011_GWF2_33_332
GCA_000990005.1_ASM99000v1	0	0	0	0	0	0	0	Bacteria	Candidatus_Woesebacteria	Unclassified_Candidatus_Woesebacteria	Unclassified_Candidatus_Woesebacteria	Unclassified_Candidatus_Woesebacteria	Unclassified_Candidatus_Woesebacteria	Candidatus_Woesebacteria	Candidatus_Woesebacteria_bacterium_GW2011_GWB1_33_38
GCA_000990025.1_ASM99002v1	0	0	0	0	0	0	0	Bacteria	Unclassified_Bacteria	Unclassified_Bacteria	Unclassified_Bacteria	Unclassified_Bacteria	Unclassified_Bacteria	candidate_division	candidate_division_WS6_bacterium_GW2011_WS6_33_547
GCA_000990045.1_ASM99004v1	0	0	0	0	0	0	0	Bacteria	Unclassified_Bacteria	Unclassified_Bacteria	Unclassified_Bacteria	Unclassified_Bacteria	Unclassified_Bacteria	Parcubacteria_group	Parcubacteria_group_bacterium_GW2011_GWA1_33_6
GCA_000990055.1_ASM99005v1	0	0	0	0	0	0	0	Bacteria	Candidatus_Levybacteria	Unclassified_Candidatus_Levybacteria	Unclassified_Candidatus_Levybacteria	Unclassified_Candidatus_Levybacteria	Unclassified_Candidatus_Levybacteria	Candidatus_Levybacteria	Candidatus_Levybacteria_bacterium_GW2011_GWA1_37_16
GCA_000990085.1_ASM99008v1	0	0	0	0	0	0	0	Bacteria	Unclassified_Bacteria	Unclassified_Bacteria	Unclassified_Bacteria	Unclassified_Bacteria	Unclassified_Bacteria	candidate_division	candidate_division_WS6_bacterium_GW2011_GWB1_33_6
GCA_000990105.1_ASM99010v1	0	0	0	0	0	0	0	Bacteria	Unclassified_Bacteria	Unclassified_Bacteria	Unclassified_Bacteria	Unclassified_Bacteria	Unclassified_Bacteria	Microgenomates_group	Microgenomates_group_bacterium_GW2011_GWD1_33_9
GCA_000990125.1_ASM99012v1	0	0	0	0	0	0	0	Bacteria	Unclassified_Bacteria	Unclassified_Bacteria	Unclassified_Bacteria	Unclassified_Bacteria	Unclassified_Bacteria	candidate_division	candidate_division_WS6_bacterium_GW2011_GWF2_33_92
GCA_000990145.1_ASM99014v1	0	0	0	0	0	0	0	Bacteria	Unclassified_Bacteria	Unclassified_Bacteria	Unclassified_Bacteria	Unclassified_Bacteria	Unclassified_Bacteria	Parcubacteria_group	Parcubacteria_group_bacterium_GW2011_GWB1_37_13
GCA_000990165.1_ASM99016v1	0	0	0	0	0	0	0	Bacteria	Unclassified_Bacteria	Unclassified_Bacteria	Unclassified_Bacteria	Unclassified_Bacteria	Unclassified_Bacteria	Parcubacteria_group	Parcubacteria_group_bacterium_GW2011_GWC1_34_10
GCA_000990175.1_ASM99017v1	0	0	0	0	0	0	0	Bacteria	Candidatus_Moranbacteria	Unclassified_Candidatus_Moranbacteria	Unclassified_Candidatus_Moranbacteria	Unclassified_Candidatus_Moranbacteria	Unclassified_Candidatus_Moranbacteria	Candidatus_Moranbacteria	Candidatus_Moranbacteria_bacterium_GW2011_GWF1_34_10
GCA_000990205.1_ASM99020v1	0	0	0	0	0	0	0	Bacteria	Candidatus_Gottesmanbacteria	Unclassified_Candidatus_Gottesmanbacteria	Unclassified_Candidatus_Gottesmanbacteria	Unclassified_Candidatus_Gottesmanbacteria	Unclassified_Candidatus_Gottesmanbacteria	Candidatus_Gottesmanbacteria	Candidatus_Gottesmanbacteria_bacterium_GW2011_GWA1_34_13
GCA_000990225.1_ASM99022v1	0	0	0	0	0	0	0	Bacteria	Candidatus_Magasanikbacteria	Unclassified_Candidatus_Magasanikbacteria	Unclassified_Candidatus_Magasanikbacteria	Unclassified_Candidatus_Magasanikbacteria	Unclassified_Candidatus_Magasanikbacteria	Candidatus_Magasanikbacteria	Candidatus_Magasanikbacteria_bacterium_GW2011_GWC2_34_16
GCA_000990245.1_ASM99024v1	0	0	0	0	0	0	0	Bacteria	Candidatus_Roizmanbacteria	Unclassified_Candidatus_Roizmanbacteria	Unclassified_Candidatus_Roizmanbacteria	Unclassified_Candidatus_Roizmanbacteria	Unclassified_Candidatus_Roizmanbacteria	Candidatus_Roizmanbacteria	Candidatus_Roizmanbacteria_bacterium_GW2011_GWA2_34_18
GCA_000990255.1_ASM99025v1	0	0	0	0	0	0	0	Bacteria	Candidatus_Nomurabacteria	Unclassified_Candidatus_Nomurabacteria	Unclassified_Candidatus_Nomurabacteria	Unclassified_Candidatus_Nomurabacteria	Unclassified_Candidatus_Nomurabacteria	Candidatus_Nomurabacteria	Candidatus_Nomurabacteria_bacterium_GW2011_GWB1_37_5
GCA_000990275.1_ASM99027v1	0	0	0	0	0	0	0	Bacteria	Candidatus_Nomurabacteria	Unclassified_Candidatus_Nomurabacteria	Unclassified_Candidatus_Nomurabacteria	Unclassified_Candidatus_Nomurabacteria	Unclassified_Candidatus_Nomurabacteria	Candidatus_Nomurabacteria	Candidatus_Nomurabacteria_bacterium_GW2011_GWF1_34_20
GCA_000990305.1_ASM99030v1	0	0	0	0	0	0	0	Bacteria	Candidatus_Roizmanbacteria	Unclassified_Candidatus_Roizmanbacteria	Unclassified_Candidatus_Roizmanbacteria	Unclassified_Candidatus_Roizmanbacteria	Unclassified_Candidatus_Roizmanbacteria	Candidatus_Roizmanbacteria	Candidatus_Roizmanbacteria_bacterium_GW2011_GWC2_34_23
GCA_000990325.1_ASM99032v1	0	0	0	0	0	0	0	Bacteria	Candidatus_Nomurabacteria	Unclassified_Candidatus_Nomurabacteria	Unclassified_Candidatus_Nomurabacteria	Unclassified_Candidatus_Nomurabacteria	Unclassified_Candidatus_Nomurabacteria	Candidatus_Nomurabacteria	Candidatus_Nomurabacteria_bacterium_GW2011_GWE2_34_25
GCA_000990335.1_ASM99033v1	0	0	0	0	0	0	0	Bacteria	Candidatus_Woesebacteria	Unclassified_Candidatus_Woesebacteria	Unclassified_Candidatus_Woesebacteria	Unclassified_Candidatus_Woesebacteria	Unclassified_Candidatus_Woesebacteria	Candidatus_Woesebacteria	Candidatus_Woesebacteria_bacterium_GW2011_GWA1_34_41
GCA_000990355.1_ASM99035v1	0	0	0	0	0	0	0	Bacteria	Candidatus_Magasanikbacteria	Unclassified_Candidatus_Magasanikbacteria	Unclassified_Candidatus_Magasanikbacteria	Unclassified_Candidatus_Magasanikbacteria	Unclassified_Candidatus_Magasanikbacteria	Candidatus_Magasanikbacteria	Candidatus_Magasanikbacteria_bacterium_GW2011_GWC2_37_14
GCA_000990385.1_ASM99038v1	0	0	0	0	0	0	0	Bacteria	Candidatus_Moranbacteria	Unclassified_Candidatus_Moranbacteria	Unclassified_Candidatus_Moranbacteria	Unclassified_Candidatus_Moranbacteria	Unclassified_Candidatus_Moranbacteria	Candidatus_Moranbacteria	Candidatus_Moranbacteria_bacterium_GW2011_GWF2_34_56
GCA_000990405.1_ASM99040v1	0	0	0	0	0	0	0	Bacteria	Unclassified_Bacteria	Unclassified_Bacteria	Unclassified_Bacteria	Unclassified_Bacteria	Unclassified_Bacteria	candidate_division	candidate_division_WS6_bacterium_GW2011_GWE1_34_7
GCA_000990415.1_ASM99041v1	0	0	0	0	0	0	0	Bacteria	Candidatus_Nomurabacteria	Unclassified_Candidatus_Nomurabacteria	Unclassified_Candidatus_Nomurabacteria	Unclassified_Candidatus_Nomurabacteria	Unclassified_Candidatus_Nomurabacteria	Candidatus_Nomurabacteria	Candidatus_Nomurabacteria_bacterium_GW2011_GWF2_35_12
GCA_000990445.1_ASM99044v1	0	0	0	0	0	0	0	Bacteria	Candidatus_Roizmanbacteria	Unclassified_Candidatus_Roizmanbacteria	Unclassified_Candidatus_Roizmanbacteria	Unclassified_Candidatus_Roizmanbacteria	Unclassified_Candidatus_Roizmanbacteria	Candidatus_Roizmanbacteria	Candidatus_Roizmanbacteria_bacterium_GW2011_GWA2_37_7
GCA_000990465.1_ASM99046v1	0	0	0	0	0	0	0	Bacteria	Candidatus_Roizmanbacteria	Unclassified_Candidatus_Roizmanbacteria	Unclassified_Candidatus_Roizmanbacteria	Unclassified_Candidatus_Roizmanbacteria	Unclassified_Candidatus_Roizmanbacteria	Candidatus_Roizmanbacteria	Candidatus_Roizmanbacteria_bacterium_GW2011_GWC2_35_12
GCA_000990485.1_ASM99048v1	0	0	0	0	0	0	0	Bacteria	Candidatus_Moranbacteria	Unclassified_Candidatus_Moranbacteria	Unclassified_Candidatus_Moranbacteria	Unclassified_Candidatus_Moranbacteria	Unclassified_Candidatus_Moranbacteria	Candidatus_Moranbacteria	Candidatus_Moranbacteria_bacterium_GW2011_GWE2_35_164
GCA_000990495.1_ASM99049v1	0	0	0	0	0	0	0	Bacteria	Candidatus_Nomurabacteria	Unclassified_Candidatus_Nomurabacteria	Unclassified_Candidatus_Nomurabacteria	Unclassified_Candidatus_Nomurabacteria	Unclassified_Candidatus_Nomurabacteria	Candidatus_Nomurabacteria	Candidatus_Nomurabacteria_bacterium_GW2011_GWE1_35_16
GCA_000990505.1_ASM99050v1	0	0	0	0	0	0	0	Bacteria	Unclassified_Bacteria	Unclassified_Bacteria	Unclassified_Bacteria	Unclassified_Bacteria	Unclassified_Bacteria	Microgenomates_group	Microgenomates_group_bacterium_GW2011_GWC1_37_12b
GCA_000990515.1_ASM99051v1	0	0	0	0	0	0	0	Bacteria	Candidatus_Moranbacteria	Unclassified_Candidatus_Moranbacteria	Unclassified_Candidatus_Moranbacteria	Unclassified_Candidatus_Moranbacteria	Unclassified_Candidatus_Moranbacteria	Candidatus_Moranbacteria	Candidatus_Moranbacteria_bacterium_GW2011_GWE1_35_17
GCA_000990565.1_ASM99056v1	0	0	0	0	0	0	0	Bacteria	Candidatus_Roizmanbacteria	Unclassified_Candidatus_Roizmanbacteria	Unclassified_Candidatus_Roizmanbacteria	Unclassified_Candidatus_Roizmanbacteria	Unclassified_Candidatus_Roizmanbacteria	Candidatus_Roizmanbacteria	Candidatus_Roizmanbacteria_bacterium_GW2011_GWA2_35_19
GCA_000990575.1_ASM99057v1	0	0	0	0	0	0	0	Bacteria	candidate_division_CPR3	Unclassified_candidate_division_CPR3	Unclassified_candidate_division_CPR3	Unclassified_candidate_division_CPR3	Unclassified_candidate_division_CPR3	candidate_division	candidate_division_CPR3_bacterium_GW2011_GWF2_35_18
GCA_000990585.1_ASM99058v1	0	0	0	0	0	0	0	Bacteria	Candidatus_Moranbacteria	Unclassified_Candidatus_Moranbacteria	Unclassified_Candidatus_Moranbacteria	Unclassified_Candidatus_Moranbacteria	Unclassified_Candidatus_Moranbacteria	Candidatus_Moranbacteria	Candidatus_Moranbacteria_bacterium_GW2011_GWE2_35_2-
GCA_000990595.1_ASM99059v1	0	0	0	0	0	0	0	Bacteria	Candidatus_Moranbacteria	Unclassified_Candidatus_Moranbacteria	Unclassified_Candidatus_Moranbacteria	Unclassified_Candidatus_Moranbacteria	Unclassified_Candidatus_Moranbacteria	Candidatus_Moranbacteria	Candidatus_Moranbacteria_bacterium_GW2011_GWC2_37_73
GCA_000990645.1_ASM99064v1	0	0	0	0	0	0	0	Bacteria	Candidatus_Nomurabacteria	Unclassified_Candidatus_Nomurabacteria	Unclassified_Candidatus_Nomurabacteria	Unclassified_Candidatus_Nomurabacteria	Unclassified_Candidatus_Nomurabacteria	Candidatus_Nomurabacteria	Candidatus_Nomurabacteria_bacterium_GW2011_GWB1_35_20
GCA_000990655.1_ASM99065v1	0	0	0	0	0	0	0	Bacteria	Candidatus_Woesebacteria	Unclassified_Candidatus_Woesebacteria	Unclassified_Candidatus_Woesebacteria	Unclassified_Candidatus_Woesebacteria	Unclassified_Candidatus_Woesebacteria	Candidatus_Woesebacteria	Candidatus_Woesebacteria_bacterium_GW2011_GWE1_35_20
GCA_000990665.1_ASM99066v1	0	0	0	0	0	0	0	Bacteria	Unclassified_Bacteria	Unclassified_Bacteria	Unclassified_Bacteria	Unclassified_Bacteria	Unclassified_Bacteria	Parcubacteria_group	Parcubacteria_group_bacterium_GW2011_GWC1_35_21
GCA_000990695.1_ASM99069v1	0	0	0	0	0	0	0	Bacteria	Unclassified_Bacteria	Unclassified_Bacteria	Unclassified_Bacteria	Unclassified_Bacteria	Unclassified_Bacteria	candidate_division	candidate_division_WS6_bacterium_GW2011_GWF1_35_23
GCA_000990725.1_ASM99072v1	0	0	0	0	0	0	0	Bacteria	Candidatus_Roizmanbacteria	Unclassified_Candidatus_Roizmanbacteria	Unclassified_Candidatus_Roizmanbacteria	Unclassified_Candidatus_Roizmanbacteria	Unclassified_Candidatus_Roizmanbacteria	Candidatus_Roizmanbacteria	Candidatus_Roizmanbacteria_bacterium_GW2011_GWC2_37_13
GCA_000990745.1_ASM99074v1	0	0	0	0	0	0	0	Bacteria	Candidatus_Campbellbacteria	Unclassified_Candidatus_Campbellbacteria	Unclassified_Candidatus_Campbellbacteria	Unclassified_Candidatus_Campbellbacteria	Unclassified_Candidatus_Campbellbacteria	Candidatus_Campbellbacteria	Candidatus_Campbellbacteria_bacterium_GW2011_GWC1_35_31
GCA_000990755.1_ASM99075v1	0	0	0	0	0	0	0	Bacteria	Candidatus_Campbellbacteria	Unclassified_Candidatus_Campbellbacteria	Unclassified_Candidatus_Campbellbacteria	Unclassified_Candidatus_Campbellbacteria	Unclassified_Candidatus_Campbellbacteria	Candidatus_Campbellbacteria	Candidatus_Campbellbacteria_bacterium_GW2011_GWC2_35_28
GCA_000990765.1_ASM99076v1	0	0	0	0	0	0	0	Bacteria	Candidatus_Campbellbacteria	Unclassified_Candidatus_Campbellbacteria	Unclassified_Candidatus_Campbellbacteria	Unclassified_Candidatus_Campbellbacteria	Unclassified_Candidatus_Campbellbacteria	Candidatus_Campbellbacteria	Candidatus_Campbellbacteria_bacterium_GW2011_GWD2_35_24
GCA_000990805.1_ASM99080v1	0	0	0	0	0	0	0	Bacteria	Candidatus_Moranbacteria	Unclassified_Candidatus_Moranbacteria	Unclassified_Candidatus_Moranbacteria	Unclassified_Candidatus_Moranbacteria	Unclassified_Candidatus_Moranbacteria	Candidatus_Moranbacteria	Candidatus_Moranbacteria_bacterium_GW2011_GWF2_35_39
GCA_000990815.1_ASM99081v1	0	0	0	0	0	0	0	Bacteria	Candidatus_Nomurabacteria	Unclassified_Candidatus_Nomurabacteria	Unclassified_Candidatus_Nomurabacteria	Unclassified_Candidatus_Nomurabacteria	Unclassified_Candidatus_Nomurabacteria	Candidatus_Nomurabacteria	Candidatus_Nomurabacteria_bacterium_GW2011_GWC2_35_35
GCA_000990825.1_ASM99082v1	0	0	0	0	0	0	0	Bacteria	Unclassified_Bacteria	Unclassified_Bacteria	Unclassified_Bacteria	Unclassified_Bacteria	Unclassified_Bacteria	Microgenomates_group	Microgenomates_group_bacterium_GW2011_GWA2_37_6
GCA_000990865.1_ASM99086v1	0	0	0	0	0	0	0	Bacteria	Candidatus_Campbellbacteria	Unclassified_Candidatus_Campbellbacteria	Unclassified_Candidatus_Campbellbacteria	Unclassified_Candidatus_Campbellbacteria	Unclassified_Candidatus_Campbellbacteria	Candidatus_Campbellbacteria	Candidatus_Campbellbacteria_bacterium_GW2011_GWD1_35_49
GCA_000990885.1_ASM99088v1	0	0	0	0	0	0	0	Bacteria	Candidatus_Moranbacteria	Unclassified_Candidatus_Moranbacteria	Unclassified_Candidatus_Moranbacteria	Unclassified_Candidatus_Moranbacteria	Unclassified_Candidatus_Moranbacteria	Candidatus_Moranbacteria	Candidatus_Moranbacteria_bacterium_GW2011_GWF1_35_5
GCA_000990895.1_ASM99089v1	0	0	0	0	0	0	0	Bacteria	Unclassified_Bacteria	Unclassified_Bacteria	Unclassified_Bacteria	Unclassified_Bacteria	Unclassified_Bacteria	Parcubacteria_group	Parcubacteria_group_bacterium_GW2011_GWB1_35_5
GCA_000990905.1_ASM99090v1	0	0	0	0	0	0	0	Bacteria	Candidatus_Levybacteria	Unclassified_Candidatus_Levybacteria	Unclassified_Candidatus_Levybacteria	Unclassified_Candidatus_Levybacteria	Unclassified_Candidatus_Levybacteria	Candidatus_Levybacteria	Candidatus_Levybacteria_bacterium_GW2011_GWB1_35_5
GCA_000990945.1_ASM99094v1	0	0	0	0	0	0	0	Bacteria	Candidatus_Moranbacteria	Unclassified_Candidatus_Moranbacteria	Unclassified_Candidatus_Moranbacteria	Unclassified_Candidatus_Moranbacteria	Unclassified_Candidatus_Moranbacteria	Candidatus_Moranbacteria	Candidatus_Moranbacteria_bacterium_GW2011_GWF2_35_54
GCA_000990965.1_ASM99096v1	0	0	0	0	0	0	0	Bacteria	Candidatus_Nomurabacteria	Unclassified_Candidatus_Nomurabacteria	Unclassified_Candidatus_Nomurabacteria	Unclassified_Candidatus_Nomurabacteria	Unclassified_Candidatus_Nomurabacteria	Candidatus_Nomurabacteria	Candidatus_Nomurabacteria_bacterium_GW2011_GWF2_35_66
GCA_000990975.1_ASM99097v1	0	0	0	0	0	0	0	Bacteria	Unclassified_Bacteria	Unclassified_Bacteria	Unclassified_Bacteria	Unclassified_Bacteria	Unclassified_Bacteria	Parcubacteria_group	Parcubacteria_group_bacterium_GW2011_GWD2_35_7
GCA_000990985.1_ASM99098v1	0	0	0	0	0	0	0	Bacteria	Unclassified_Bacteria	Unclassified_Bacteria	Unclassified_Bacteria	Unclassified_Bacteria	Unclassified_Bacteria	candidate_division	candidate_division_WS6_bacterium_GW2011_GWD1_35_594
GCA_000991025.1_ASM99102v1	0	0	0	0	0	0	0	Bacteria	candidate_division_CPR3	Unclassified_candidate_division_CPR3	Unclassified_candidate_division_CPR3	Unclassified_candidate_division_CPR3	Unclassified_candidate_division_CPR3	candidate_division	candidate_division_CPR3_bacterium_GW2011_GWE2_35_7
GCA_000991045.1_ASM99104v1	0	0	0	0	0	0	0	Bacteria	Candidatus_Nomurabacteria	Unclassified_Candidatus_Nomurabacteria	Unclassified_Candidatus_Nomurabacteria	Unclassified_Candidatus_Nomurabacteria	Unclassified_Candidatus_Nomurabacteria	Candidatus_Nomurabacteria	Candidatus_Nomurabacteria_bacterium_GW2011_GWA1_35_8
GCA_000991055.1_ASM99105v1	0	0	0	0	0	0	0	Bacteria	Candidatus_Roizmanbacteria	Unclassified_Candidatus_Roizmanbacteria	Unclassified_Candidatus_Roizmanbacteria	Unclassified_Candidatus_Roizmanbacteria	Unclassified_Candidatus_Roizmanbacteria	Candidatus_Roizmanbacteria	Candidatus_Roizmanbacteria_bacterium_GW2011_GWA2_35_8
GCA_000991075.1_ASM99107v1	0	0	0	0	0	0	0	Bacteria	Unclassified_Bacteria	Unclassified_Bacteria	Unclassified_Bacteria	Unclassified_Bacteria	Unclassified_Bacteria	Parcubacteria_group	Parcubacteria_group_bacterium_GW2011_GWC1_35_8
GCA_000991105.1_ASM99110v1	0	0	0	0	0	0	0	Bacteria	Candidatus_Nomurabacteria	Unclassified_Candidatus_Nomurabacteria	Unclassified_Candidatus_Nomurabacteria	Unclassified_Candidatus_Nomurabacteria	Unclassified_Candidatus_Nomurabacteria	Candidatus_Nomurabacteria	Candidatus_Nomurabacteria_bacterium_GW2011_GWC2_35_8
GCA_000991125.1_ASM99112v1	0	0	0	0	0	0	0	Bacteria	Candidatus_Nomurabacteria	Unclassified_Candidatus_Nomurabacteria	Unclassified_Candidatus_Nomurabacteria	Unclassified_Candidatus_Nomurabacteria	Unclassified_Candidatus_Nomurabacteria	Candidatus_Nomurabacteria	Candidatus_Nomurabacteria_bacterium_GW2011_GWA2_35_80
GCA_000991135.1_ASM99113v1	0	0	0	0	0	0	0	Bacteria	Candidatus_Roizmanbacteria	Unclassified_Candidatus_Roizmanbacteria	Unclassified_Candidatus_Roizmanbacteria	Unclassified_Candidatus_Roizmanbacteria	Unclassified_Candidatus_Roizmanbacteria	Candidatus_Roizmanbacteria	Candidatus_Roizmanbacteria_bacterium_GW2011_GWC1_37_12
GCA_000991155.1_ASM99115v1	0	0	0	0	0	0	0	Bacteria	Candidatus_Moranbacteria	Unclassified_Candidatus_Moranbacteria	Unclassified_Candidatus_Moranbacteria	Unclassified_Candidatus_Moranbacteria	Unclassified_Candidatus_Moranbacteria	Candidatus_Moranbacteria	Candidatus_Moranbacteria_bacterium_GW2011_GWF2_37_7
GCA_000991185.1_ASM99118v1	0	0	0	0	0	0	0	Bacteria	Candidatus_Berkelbacteria	Unclassified_Candidatus_Berkelbacteria	Unclassified_Candidatus_Berkelbacteria	Unclassified_Candidatus_Berkelbacteria	Unclassified_Candidatus_Berkelbacteria	Berkelbacteria_bacterium	Berkelbacteria_bacterium_GW2011_GWA2_35_9
GCA_000991205.1_ASM99120v1	0	0	0	0	0	0	0	Bacteria	Unclassified_Bacteria	Unclassified_Bacteria	Unclassified_Bacteria	Unclassified_Bacteria	Unclassified_Bacteria	Parcubacteria_group	Parcubacteria_group_bacterium_GW2011_GWA2_36_10
GCA_000991215.1_ASM99121v1	0	0	0	0	0	0	0	Bacteria	Candidatus_Woesebacteria	Unclassified_Candidatus_Woesebacteria	Unclassified_Candidatus_Woesebacteria	Unclassified_Candidatus_Woesebacteria	Unclassified_Candidatus_Woesebacteria	Candidatus_Woesebacteria	Candidatus_Woesebacteria_bacterium_GW2011_GWA1_37_7
GCA_000991245.1_ASM99124v1	0	0	0	0	0	0	0	Bacteria	Unclassified_Bacteria	Unclassified_Bacteria	Unclassified_Bacteria	Unclassified_Bacteria	Unclassified_Bacteria	Parcubacteria_group	Parcubacteria_group_bacterium_GW2011_GWC1_36_108
GCA_000991265.1_ASM99126v1	0	0	0	0	0	0	0	Bacteria	Unclassified_Bacteria	Unclassified_Bacteria	Unclassified_Bacteria	Unclassified_Bacteria	Unclassified_Bacteria	candidate_division	candidate_division_WS6_bacterium_GW2011_GWC1_36_11
GCA_000991285.1_ASM99128v1	0	0	0	0	0	0	0	Bacteria	Candidatus_Nomurabacteria	Unclassified_Candidatus_Nomurabacteria	Unclassified_Candidatus_Nomurabacteria	Unclassified_Candidatus_Nomurabacteria	Unclassified_Candidatus_Nomurabacteria	Candidatus_Nomurabacteria	Candidatus_Nomurabacteria_bacterium_GW2011_GWE2_36_115
GCA_000991295.1_ASM99129v1	0	0	0	0	0	0	0	Bacteria	Unclassified_Bacteria	Unclassified_Bacteria	Unclassified_Bacteria	Unclassified_Bacteria	Unclassified_Bacteria	Parcubacteria_group	Parcubacteria_group_bacterium_GW2011_GWA1_36_12
GCA_000991325.1_ASM99132v1	0	0	0	0	0	0	0	Bacteria	Candidatus_Moranbacteria	Unclassified_Candidatus_Moranbacteria	Unclassified_Candidatus_Moranbacteria	Unclassified_Candidatus_Moranbacteria	Unclassified_Candidatus_Moranbacteria	Candidatus_Moranbacteria	Candidatus_Moranbacteria_bacterium_GW2011_GWD2_36_12
GCA_000991335.1_ASM99133v1	0	0	0	0	0	0	0	Bacteria	Candidatus_Nomurabacteria	Unclassified_Candidatus_Nomurabacteria	Unclassified_Candidatus_Nomurabacteria	Unclassified_Candidatus_Nomurabacteria	Unclassified_Candidatus_Nomurabacteria	Candidatus_Nomurabacteria	Candidatus_Nomurabacteria_bacterium_GW2011_GWF2_36_126
GCA_000991365.1_ASM99136v1	0	0	0	0	0	0	0	Bacteria	Candidatus_Levybacteria	Unclassified_Candidatus_Levybacteria	Unclassified_Candidatus_Levybacteria	Unclassified_Candidatus_Levybacteria	Unclassified_Candidatus_Levybacteria	Candidatus_Levybacteria	Candidatus_Levybacteria_bacterium_GW2011_GWA2_36_13
GCA_000991385.1_ASM99138v1	0	0	0	0	0	0	0	Bacteria	Unclassified_Bacteria	Unclassified_Bacteria	Unclassified_Bacteria	Unclassified_Bacteria	Unclassified_Bacteria	candidate_division	candidate_division_TM6_bacterium_GW2011_GWF2_36_131
GCA_000991405.1_ASM99140v1	0	0	0	0	0	0	0	Bacteria	Candidatus_Nomurabacteria	Unclassified_Candidatus_Nomurabacteria	Unclassified_Candidatus_Nomurabacteria	Unclassified_Candidatus_Nomurabacteria	Unclassified_Candidatus_Nomurabacteria	Candidatus_Nomurabacteria	Candidatus_Nomurabacteria_bacterium_GW2011_GWD2_36_14
GCA_000991415.1_ASM99141v1	0	0	0	0	0	0	0	Bacteria	Candidatus_Nomurabacteria	Unclassified_Candidatus_Nomurabacteria	Unclassified_Candidatus_Nomurabacteria	Unclassified_Candidatus_Nomurabacteria	Unclassified_Candidatus_Nomurabacteria	Candidatus_Nomurabacteria	Candidatus_Nomurabacteria_bacterium_GW2011_GWA1_36_15
GCA_000991445.1_ASM99144v1	0	0	0	0	0	0	0	Bacteria	Unclassified_Bacteria	Unclassified_Bacteria	Unclassified_Bacteria	Unclassified_Bacteria	Unclassified_Bacteria	Parcubacteria_group	Parcubacteria_group_bacterium_GW2011_GWC2_36_17
GCA_000991465.1_ASM99146v1	0	0	0	0	0	0	0	Bacteria	Candidatus_Levybacteria	Unclassified_Candidatus_Levybacteria	Unclassified_Candidatus_Levybacteria	Unclassified_Candidatus_Levybacteria	Unclassified_Candidatus_Levybacteria	Candidatus_Levybacteria	Candidatus_Levybacteria_bacterium_GW2011_GWB1_36_18
GCA_000991485.1_ASM99148v1	0	0	0	0	0	0	0	Bacteria	Candidatus_Nomurabacteria	Unclassified_Candidatus_Nomurabacteria	Unclassified_Candidatus_Nomurabacteria	Unclassified_Candidatus_Nomurabacteria	Unclassified_Candidatus_Nomurabacteria	Candidatus_Nomurabacteria	Candidatus_Nomurabacteria_bacterium_GW2011_GWF2_36_19
GCA_000991495.1_ASM99149v1	0	0	0	0	0	0	0	Bacteria	Candidatus_Moranbacteria	Unclassified_Candidatus_Moranbacteria	Unclassified_Candidatus_Moranbacteria	Unclassified_Candidatus_Moranbacteria	Unclassified_Candidatus_Moranbacteria	Candidatus_Moranbacteria	Candidatus_Moranbacteria_bacterium_GW2011_GWD1_36_198
GCA_000991525.1_ASM99152v1	0	0	0	0	0	0	0	Bacteria	Candidatus_Moranbacteria	Unclassified_Candidatus_Moranbacteria	Unclassified_Candidatus_Moranbacteria	Unclassified_Candidatus_Moranbacteria	Unclassified_Candidatus_Moranbacteria	Candidatus_Moranbacteria	Candidatus_Moranbacteria_bacterium_GW2011_GWD2_36_198
GCA_000991535.1_ASM99153v1	0	0	0	0	0	0	0	Bacteria	Candidatus_Roizmanbacteria	Unclassified_Candidatus_Roizmanbacteria	Unclassified_Candidatus_Roizmanbacteria	Unclassified_Candidatus_Roizmanbacteria	Unclassified_Candidatus_Roizmanbacteria	Candidatus_Roizmanbacteria	Candidatus_Roizmanbacteria_bacterium_GW2011_GWA2_36_23
GCA_000991565.1_ASM99156v1	0	0	0	0	0	0	0	Bacteria	Unclassified_Bacteria	Unclassified_Bacteria	Unclassified_Bacteria	Unclassified_Bacteria	Unclassified_Bacteria	Parcubacteria_group	Parcubacteria_group_bacterium_GW2011_GWA2_36_24
GCA_000991575.1_ASM99157v1	0	0	0	0	0	0	0	Bacteria	Unclassified_Bacteria	Unclassified_Bacteria	Unclassified_Bacteria	Unclassified_Bacteria	Unclassified_Bacteria	candidate_division	candidate_division_TM6_bacterium_GW2011_GWE2_36_25
GCA_000991605.1_ASM99160v1	0	0	0	0	0	0	0	Bacteria	Unclassified_Bacteria	Unclassified_Bacteria	Unclassified_Bacteria	Unclassified_Bacteria	Unclassified_Bacteria	candidate_division	candidate_division_WS6_bacterium_GW2011_WS6_36_26
GCA_000991615.1_ASM99161v1	0	0	0	0	0	0	0	Bacteria	Candidatus_Moranbacteria	Unclassified_Candidatus_Moranbacteria	Unclassified_Candidatus_Moranbacteria	Unclassified_Candidatus_Moranbacteria	Unclassified_Candidatus_Moranbacteria	Candidatus_Moranbacteria	Candidatus_Moranbacteria_bacterium_GW2011_GWF1_36_4
GCA_000991645.1_ASM99164v1	0	0	0	0	0	0	0	Bacteria	Candidatus_Moranbacteria	Unclassified_Candidatus_Moranbacteria	Unclassified_Candidatus_Moranbacteria	Unclassified_Candidatus_Moranbacteria	Unclassified_Candidatus_Moranbacteria	Candidatus_Moranbacteria	Candidatus_Moranbacteria_bacterium_GW2011_GWE2_36_40
GCA_000991655.1_ASM99165v1	0	0	0	0	0	0	0	Bacteria	Candidatus_Nomurabacteria	Unclassified_Candidatus_Nomurabacteria	Unclassified_Candidatus_Nomurabacteria	Unclassified_Candidatus_Nomurabacteria	Unclassified_Candidatus_Nomurabacteria	Candidatus_Nomurabacteria	Candidatus_Nomurabacteria_bacterium_GW2011_GWF1_36_47
GCA_000991685.1_ASM99168v1	0	0	0	0	0	0	0	Bacteria	Unclassified_Bacteria	Unclassified_Bacteria	Unclassified_Bacteria	Unclassified_Bacteria	Unclassified_Bacteria	Parcubacteria_group	Parcubacteria_group_bacterium_GW2011_GWB1_36_5
GCA_000991695.1_ASM99169v1	0	0	0	0	0	0	0	Bacteria	Candidatus_Daviesbacteria	Unclassified_Candidatus_Daviesbacteria	Unclassified_Candidatus_Daviesbacteria	Unclassified_Candidatus_Daviesbacteria	Unclassified_Candidatus_Daviesbacteria	Candidatus_Daviesbacteria	Candidatus_Daviesbacteria_bacterium_GW2011_GWB1_36_5
GCA_000991725.1_ASM99172v1	0	0	0	0	0	0	0	Bacteria	Candidatus_Pacebacteria	Unclassified_Candidatus_Pacebacteria	Unclassified_Candidatus_Pacebacteria	Unclassified_Candidatus_Pacebacteria	Unclassified_Candidatus_Pacebacteria	Candidatus_Pacebacteria	Candidatus_Pacebacteria_bacterium_GW2011_GWF1_36_5
GCA_000991735.1_ASM99173v1	0	0	0	0	0	0	0	Bacteria	Candidatus_Nomurabacteria	Unclassified_Candidatus_Nomurabacteria	Unclassified_Candidatus_Nomurabacteria	Unclassified_Candidatus_Nomurabacteria	Unclassified_Candidatus_Nomurabacteria	Candidatus_Nomurabacteria	Candidatus_Nomurabacteria_bacterium_GW2011_GWB1_36_6
GCA_000991765.1_ASM99176v1	0	0	0	0	0	0	0	Bacteria	Unclassified_Bacteria	Unclassified_Bacteria	Unclassified_Bacteria	Unclassified_Bacteria	Unclassified_Bacteria	candidate_division	candidate_division_TM6_bacterium_GW2011_GWF2_36_6
GCA_000991775.1_ASM99177v1	0	0	0	0	0	0	0	Bacteria	Unclassified_Bacteria	Unclassified_Bacteria	Unclassified_Bacteria	Unclassified_Bacteria	Unclassified_Bacteria	candidate_division	candidate_division_WS6_bacterium_GW2011_GWE1_36_69
GCA_000991805.1_ASM99180v1	0	0	0	0	0	0	0	Bacteria	Unclassified_Bacteria	Unclassified_Bacteria	Unclassified_Bacteria	Unclassified_Bacteria	Unclassified_Bacteria	candidate_division	candidate_division_WS6_bacterium_GW2011_GWC2_36_7
GCA_000991815.1_ASM99181v1	0	0	0	0	0	0	0	Bacteria	Candidatus_Moranbacteria	Unclassified_Candidatus_Moranbacteria	Unclassified_Candidatus_Moranbacteria	Unclassified_Candidatus_Moranbacteria	Unclassified_Candidatus_Moranbacteria	Candidatus_Moranbacteria	Candidatus_Moranbacteria_bacterium_GW2011_GWE1_36_7
GCA_000991845.1_ASM99184v1	0	0	0	0	0	0	0	Bacteria	Candidatus_Nomurabacteria	Unclassified_Candidatus_Nomurabacteria	Unclassified_Candidatus_Nomurabacteria	Unclassified_Candidatus_Nomurabacteria	Unclassified_Candidatus_Nomurabacteria	Candidatus_Nomurabacteria	Candidatus_Nomurabacteria_bacterium_GW2011_GWE1_36_71
GCA_000991855.1_ASM99185v1	0	0	0	0	0	0	0	Bacteria	Candidatus_Moranbacteria	Unclassified_Candidatus_Moranbacteria	Unclassified_Candidatus_Moranbacteria	Unclassified_Candidatus_Moranbacteria	Unclassified_Candidatus_Moranbacteria	Candidatus_Moranbacteria	Candidatus_Moranbacteria_bacterium_GW2011_GWF1_36_78
GCA_000991885.1_ASM99188v1	0	0	0	0	0	0	0	Bacteria	Unclassified_Bacteria	Unclassified_Bacteria	Unclassified_Bacteria	Unclassified_Bacteria	Unclassified_Bacteria	candidate_division	candidate_division_WS6_bacterium_GW2011_GWF1_36_8
GCA_000991895.1_ASM99189v1	0	0	0	0	0	0	0	Bacteria	Candidatus_Daviesbacteria	Unclassified_Candidatus_Daviesbacteria	Unclassified_Candidatus_Daviesbacteria	Unclassified_Candidatus_Daviesbacteria	Unclassified_Candidatus_Daviesbacteria	Candidatus_Daviesbacteria	Candidatus_Daviesbacteria_bacterium_GW2011_GWA1_36_8
GCA_000991925.1_ASM99192v1	0	0	0	0	0	0	0	Bacteria	Candidatus_Berkelbacteria	Unclassified_Candidatus_Berkelbacteria	Unclassified_Candidatus_Berkelbacteria	Unclassified_Candidatus_Berkelbacteria	Unclassified_Candidatus_Berkelbacteria	Berkelbacteria_bacterium	Berkelbacteria_bacterium_GW2011_GWA1_36_9
GCA_000991935.1_ASM99193v1	0	0	0	0	0	0	0	Bacteria	Candidatus_Moranbacteria	Unclassified_Candidatus_Moranbacteria	Unclassified_Candidatus_Moranbacteria	Unclassified_Candidatus_Moranbacteria	Unclassified_Candidatus_Moranbacteria	Candidatus_Moranbacteria	Candidatus_Moranbacteria_bacterium_GW2011_GWF2_36_839
GCA_000991965.1_ASM99196v1	0	0	0	0	0	0	0	Bacteria	Unclassified_Bacteria	Unclassified_Bacteria	Unclassified_Bacteria	Unclassified_Bacteria	Unclassified_Bacteria	candidate_division	candidate_division_TM6_bacterium_GW2011_GWA2_36_9
GCA_000991975.1_ASM99197v1	0	0	0	0	0	0	0	Bacteria	Unclassified_Bacteria	Unclassified_Bacteria	Unclassified_Bacteria	Unclassified_Bacteria	Unclassified_Bacteria	Parcubacteria_group	Parcubacteria_group_bacterium_GW2011_GWC1_36_9
GCA_000992005.1_ASM99200v1	0	0	0	0	0	0	0	Bacteria	Candidatus_Nomurabacteria	Unclassified_Candidatus_Nomurabacteria	Unclassified_Candidatus_Nomurabacteria	Unclassified_Candidatus_Nomurabacteria	Unclassified_Candidatus_Nomurabacteria	Candidatus_Nomurabacteria	Candidatus_Nomurabacteria_bacterium_GW2011_GWC2_36_9
GCA_000992015.1_ASM99201v1	0	0	0	0	0	0	0	Bacteria	Unclassified_Bacteria	Unclassified_Bacteria	Unclassified_Bacteria	Unclassified_Bacteria	Unclassified_Bacteria	Parcubacteria_group	Parcubacteria_group_bacterium_GW2011_GWA2_37_10
GCA_000992045.1_ASM99204v1	0	0	0	0	0	0	0	Bacteria	Candidatus_Wolfebacteria	Unclassified_Candidatus_Wolfebacteria	Unclassified_Candidatus_Wolfebacteria	Unclassified_Candidatus_Wolfebacteria	Unclassified_Candidatus_Wolfebacteria	Candidatus_Wolfebacteria	Candidatus_Wolfebacteria_bacterium_GW2011_GWC1_37_10
GCA_000992055.1_ASM99205v1	0	0	0	0	0	0	0	Bacteria	Candidatus_Moranbacteria	Unclassified_Candidatus_Moranbacteria	Unclassified_Candidatus_Moranbacteria	Unclassified_Candidatus_Moranbacteria	Unclassified_Candidatus_Moranbacteria	Candidatus_Moranbacteria	Candidatus_Moranbacteria_bacterium_GW2011_GWF2_37_11
GCA_000992085.1_ASM99208v1	0	0	0	0	0	0	0	Bacteria	Candidatus_Magasanikbacteria	Unclassified_Candidatus_Magasanikbacteria	Unclassified_Candidatus_Magasanikbacteria	Unclassified_Candidatus_Magasanikbacteria	Unclassified_Candidatus_Magasanikbacteria	Candidatus_Magasanikbacteria	Candidatus_Magasanikbacteria_bacterium_GW2011_GWA2_37_8
GCA_000992095.1_ASM99209v1	0	0	0	0	0	0	0	Bacteria	Candidatus_Levybacteria	Unclassified_Candidatus_Levybacteria	Unclassified_Candidatus_Levybacteria	Unclassified_Candidatus_Levybacteria	Unclassified_Candidatus_Levybacteria	Candidatus_Levybacteria	Candidatus_Levybacteria_bacterium_GW2011_GWB1_37_8
GCA_000992125.1_ASM99212v1	0	0	0	0	0	0	0	Bacteria	Unclassified_Bacteria	Unclassified_Bacteria	Unclassified_Bacteria	Unclassified_Bacteria	Unclassified_Bacteria	Microgenomates_group	Microgenomates_group_bacterium_GW2011_GWC1_37_8
GCA_000992135.1_ASM99213v1	0	0	0	0	0	0	0	Bacteria	Unclassified_Bacteria	Unclassified_Bacteria	Unclassified_Bacteria	Unclassified_Bacteria	Unclassified_Bacteria	Parcubacteria_group	Parcubacteria_group_bacterium_GW2011_GWE2_37_8
GCA_000992155.1_ASM99215v1	0	0	0	0	0	0	0	Bacteria	Candidatus_Woesebacteria	Unclassified_Candidatus_Woesebacteria	Unclassified_Candidatus_Woesebacteria	Unclassified_Candidatus_Woesebacteria	Unclassified_Candidatus_Woesebacteria	Candidatus_Woesebacteria	Candidatus_Woesebacteria_bacterium_GW2011_GWA1_37_8
GCA_000992165.1_ASM99216v1	0	0	0	0	0	0	0	Bacteria	Candidatus_Moranbacteria	Unclassified_Candidatus_Moranbacteria	Unclassified_Candidatus_Moranbacteria	Unclassified_Candidatus_Moranbacteria	Unclassified_Candidatus_Moranbacteria	Candidatus_Moranbacteria	Candidatus_Moranbacteria_bacterium_GW2011_GWC2_37_8
GCA_000992205.1_ASM99220v1	0	0	0	0	0	0	0	Bacteria	Candidatus_Nomurabacteria	Unclassified_Candidatus_Nomurabacteria	Unclassified_Candidatus_Nomurabacteria	Unclassified_Candidatus_Nomurabacteria	Unclassified_Candidatus_Nomurabacteria	Candidatus_Nomurabacteria	Candidatus_Nomurabacteria_bacterium_GW2011_GWC1_37_9
GCA_000992225.1_ASM99222v1	0	0	0	0	0	0	0	Bacteria	Candidatus_Yanofskybacteria	Unclassified_Candidatus_Yanofskybacteria	Unclassified_Candidatus_Yanofskybacteria	Unclassified_Candidatus_Yanofskybacteria	Unclassified_Candidatus_Yanofskybacteria	Candidatus_Yanofskybacteria	Candidatus_Yanofskybacteria_bacterium_GW2011_GWC2_37_9
GCA_000992235.1_ASM99223v1	0	0	0	0	0	0	0	Bacteria	Candidatus_Moranbacteria	Unclassified_Candidatus_Moranbacteria	Unclassified_Candidatus_Moranbacteria	Unclassified_Candidatus_Moranbacteria	Unclassified_Candidatus_Moranbacteria	Candidatus_Moranbacteria	Candidatus_Moranbacteria_bacterium_GW2011_GWD2_37_9
GCA_000992255.1_ASM99225v1	0	0	0	0	0	0	0	Bacteria	Candidatus_Woesebacteria	Unclassified_Candidatus_Woesebacteria	Unclassified_Candidatus_Woesebacteria	Unclassified_Candidatus_Woesebacteria	Unclassified_Candidatus_Woesebacteria	Candidatus_Woesebacteria	Candidatus_Woesebacteria_bacterium_GW2011_GWD1_38_10
GCA_000992285.1_ASM99228v1	0	0	0	0	0	0	0	Bacteria	Candidatus_Shapirobacteria	Unclassified_Candidatus_Shapirobacteria	Unclassified_Candidatus_Shapirobacteria	Unclassified_Candidatus_Shapirobacteria	Unclassified_Candidatus_Shapirobacteria	Candidatus_Shapirobacteria	Candidatus_Shapirobacteria_bacterium_GW2011_GWE1_38_10
GCA_000992305.1_ASM99230v1	0	0	0	0	0	0	0	Bacteria	Unclassified_Bacteria	Unclassified_Bacteria	Unclassified_Bacteria	Unclassified_Bacteria	Unclassified_Bacteria	candidate_division	candidate_division_TM6_bacterium_GW2011_GWF2_38_10
GCA_000992325.1_ASM99232v1	0	0	0	0	0	0	0	Bacteria	Unclassified_Bacteria	Unclassified_Bacteria	Unclassified_Bacteria	Unclassified_Bacteria	Unclassified_Bacteria	Parcubacteria_group	Parcubacteria_group_bacterium_GW2011_GWD2_38_11
GCA_000992345.1_ASM99234v1	0	0	0	0	0	0	0	Bacteria	Unclassified_Bacteria	Unclassified_Bacteria	Unclassified_Bacteria	Unclassified_Bacteria	Unclassified_Bacteria	Parcubacteria_group	Parcubacteria_group_bacterium_GW2011_GWD2_38_12
GCA_000992365.1_ASM99236v1	0	0	0	0	0	0	0	Bacteria	Unclassified_Bacteria	Unclassified_Bacteria	Unclassified_Bacteria	Unclassified_Bacteria	Unclassified_Bacteria	Microgenomates_group	Microgenomates_group_bacterium_GW2011_GWC1_38_12
GCA_000992375.1_ASM99237v1	0	0	0	0	0	0	0	Bacteria	Candidatus_Falkowbacteria	Unclassified_Candidatus_Falkowbacteria	Unclassified_Candidatus_Falkowbacteria	Unclassified_Candidatus_Falkowbacteria	Unclassified_Candidatus_Falkowbacteria	Candidatus_Falkowbacteria	Candidatus_Falkowbacteria_bacterium_GW2011_GWF2_38_1205
GCA_000992395.1_ASM99239v1	0	0	0	0	0	0	0	Bacteria	Unclassified_Bacteria	Unclassified_Bacteria	Unclassified_Bacteria	Unclassified_Bacteria	Unclassified_Bacteria	Parcubacteria_group	Parcubacteria_group_bacterium_GW2011_GWA2_38_13
GCA_000992425.1_ASM99242v1	0	0	0	0	0	0	0	Bacteria	Candidatus_Woesebacteria	Unclassified_Candidatus_Woesebacteria	Unclassified_Candidatus_Woesebacteria	Unclassified_Candidatus_Woesebacteria	Unclassified_Candidatus_Woesebacteria	Candidatus_Woesebacteria	Candidatus_Woesebacteria_bacterium_GW2011_GWC1_38_13
GCA_000992445.2_ASM99244v2	0	0	0	0	0	0	0	Bacteria	Unclassified_Bacteria	Unclassified_Bacteria	Unclassified_Bacteria	Unclassified_Bacteria	Unclassified_Bacteria	Parcubacteria_group	Parcubacteria_group_bacterium_GW2011_GWA2_38_13b
GCA_000992455.1_ASM99245v1	0	0	0	0	0	0	0	Bacteria	Unclassified_Bacteria	Unclassified_Bacteria	Unclassified_Bacteria	Unclassified_Bacteria	Unclassified_Bacteria	Microgenomates_group	Microgenomates_group_bacterium_GW2011_GWC1_38_14
GCA_000992485.1_ASM99248v1	0	0	0	0	0	0	0	Bacteria	Unclassified_Bacteria	Unclassified_Bacteria	Unclassified_Bacteria	Unclassified_Bacteria	Unclassified_Bacteria	Parcubacteria_group	Parcubacteria_group_bacterium_GW2011_GWD1_38_16
GCA_000992505.1_ASM99250v1	0	0	0	0	0	0	0	Bacteria	Unclassified_Bacteria	Unclassified_Bacteria	Unclassified_Bacteria	Unclassified_Bacteria	Unclassified_Bacteria	Parcubacteria_group	Parcubacteria_group_bacterium_GW2011_GWC1_38_17
GCA_000992525.1_ASM99252v1	0	0	0	0	0	0	0	Bacteria	Unclassified_Bacteria	Unclassified_Bacteria	Unclassified_Bacteria	Unclassified_Bacteria	Unclassified_Bacteria	Parcubacteria_group	Parcubacteria_group_bacterium_GW2011_GWE2_38_18
GCA_000992535.1_ASM99253v1	0	0	0	0	0	0	0	Bacteria	Candidatus_Daviesbacteria	Unclassified_Candidatus_Daviesbacteria	Unclassified_Candidatus_Daviesbacteria	Unclassified_Candidatus_Daviesbacteria	Unclassified_Candidatus_Daviesbacteria	Candidatus_Daviesbacteria	Candidatus_Daviesbacteria_bacterium_GW2011_GWA2_38_17
GCA_000992565.1_ASM99256v1	0	0	0	0	0	0	0	Bacteria	Unclassified_Bacteria	Unclassified_Bacteria	Unclassified_Bacteria	Unclassified_Bacteria	Unclassified_Bacteria	Parcubacteria_group	Parcubacteria_group_bacterium_GW2011_GWC1_38_22
GCA_000992575.2_ASM99257v2	0	0	0	0	0	0	0	Bacteria	Candidatus_Falkowbacteria	Unclassified_Candidatus_Falkowbacteria	Unclassified_Candidatus_Falkowbacteria	Unclassified_Candidatus_Falkowbacteria	Unclassified_Candidatus_Falkowbacteria	Candidatus_Falkowbacteria	Candidatus_Falkowbacteria_bacterium_GW2011_GWC2_38_22
GCA_000992605.1_ASM99260v1	0	0	0	0	0	0	0	Bacteria	Candidatus_Shapirobacteria	Unclassified_Candidatus_Shapirobacteria	Unclassified_Candidatus_Shapirobacteria	Unclassified_Candidatus_Shapirobacteria	Unclassified_Candidatus_Shapirobacteria	Candidatus_Shapirobacteria	Candidatus_Shapirobacteria_bacterium_GW2011_GWF1_38_23
GCA_000992615.1_ASM99261v1	0	0	0	0	0	0	0	Bacteria	Candidatus_Falkowbacteria	Unclassified_Candidatus_Falkowbacteria	Unclassified_Candidatus_Falkowbacteria	Unclassified_Candidatus_Falkowbacteria	Unclassified_Candidatus_Falkowbacteria	Candidatus_Falkowbacteria	Candidatus_Falkowbacteria_bacterium_GW2011_GWF1_38_22
GCA_000992645.1_ASM99264v1	0	0	0	0	0	0	0	Bacteria	Candidatus_Daviesbacteria	Unclassified_Candidatus_Daviesbacteria	Unclassified_Candidatus_Daviesbacteria	Unclassified_Candidatus_Daviesbacteria	Unclassified_Candidatus_Daviesbacteria	Candidatus_Daviesbacteria	Candidatus_Daviesbacteria_bacterium_GW2011_GWA2_38_24
GCA_000992665.1_ASM99266v1	0	0	0	0	0	0	0	Bacteria	Candidatus_Falkowbacteria	Unclassified_Candidatus_Falkowbacteria	Unclassified_Candidatus_Falkowbacteria	Unclassified_Candidatus_Falkowbacteria	Unclassified_Candidatus_Falkowbacteria	Candidatus_Falkowbacteria	Candidatus_Falkowbacteria_bacterium_GW2011_GWE2_38_254
GCA_000992685.1_ASM99268v1	0	0	0	0	0	0	0	Bacteria	Unclassified_Bacteria	Unclassified_Bacteria	Unclassified_Bacteria	Unclassified_Bacteria	Unclassified_Bacteria	Parcubacteria_group	Parcubacteria_group_bacterium_GW2011_GWA2_38_27
GCA_000992695.1_ASM99269v1	0	0	0	0	0	0	0	Bacteria	Candidatus_Peregrinibacteria	Unclassified_Candidatus_Peregrinibacteria	Unclassified_Candidatus_Peregrinibacteria	Unclassified_Candidatus_Peregrinibacteria	Unclassified_Candidatus_Peregrinibacteria	Candidatus_Peregrinibacteria	Candidatus_Peregrinibacteria_bacterium_GW2011_GWF2_38_29
GCA_000992725.1_ASM99272v1	0	0	0	0	0	0	0	Bacteria	Candidatus_Shapirobacteria	Unclassified_Candidatus_Shapirobacteria	Unclassified_Candidatus_Shapirobacteria	Unclassified_Candidatus_Shapirobacteria	Unclassified_Candidatus_Shapirobacteria	Candidatus_Shapirobacteria	Candidatus_Shapirobacteria_bacterium_GW2011_GWE2_38_30
GCA_000992745.1_ASM99274v1	0	0	0	0	0	0	0	Bacteria	Candidatus_Falkowbacteria	Unclassified_Candidatus_Falkowbacteria	Unclassified_Candidatus_Falkowbacteria	Unclassified_Candidatus_Falkowbacteria	Unclassified_Candidatus_Falkowbacteria	Candidatus_Falkowbacteria	Candidatus_Falkowbacteria_bacterium_GW2011_GWE1_38_31
GCA_000992765.1_ASM99276v1	0	0	0	0	0	0	0	Bacteria	Candidatus_Falkowbacteria	Unclassified_Candidatus_Falkowbacteria	Unclassified_Candidatus_Falkowbacteria	Unclassified_Candidatus_Falkowbacteria	Unclassified_Candidatus_Falkowbacteria	Candidatus_Falkowbacteria	Candidatus_Falkowbacteria_bacterium_GW2011_GWD2_38_42
GCA_000992775.1_ASM99277v1	0	0	0	0	0	0	0	Bacteria	Candidatus_Peregrinibacteria	Unclassified_Candidatus_Peregrinibacteria	Unclassified_Candidatus_Peregrinibacteria	Unclassified_Candidatus_Peregrinibacteria	Unclassified_Candidatus_Peregrinibacteria	Candidatus_Peregrinibacteria	Candidatus_Peregrinibacteria_bacterium_GW2011_GWA2_38_36
GCA_000992805.1_ASM99280v1	0	0	0	0	0	0	0	Bacteria	Candidatus_Berkelbacteria	Unclassified_Candidatus_Berkelbacteria	Unclassified_Candidatus_Berkelbacteria	Unclassified_Candidatus_Berkelbacteria	Unclassified_Candidatus_Berkelbacteria	Berkelbacteria_bacterium	Berkelbacteria_bacterium_GW2011_GWB1_38_5
GCA_000992825.1_ASM99282v1	0	0	0	0	0	0	0	Bacteria	Candidatus_Woesebacteria	Unclassified_Candidatus_Woesebacteria	Unclassified_Candidatus_Woesebacteria	Unclassified_Candidatus_Woesebacteria	Unclassified_Candidatus_Woesebacteria	Candidatus_Woesebacteria	Candidatus_Woesebacteria_bacterium_GW2011_GWB1_38_5
GCA_000992845.1_ASM99284v1	0	0	0	0	0	0	0	Bacteria	Unclassified_Bacteria	Unclassified_Bacteria	Unclassified_Bacteria	Unclassified_Bacteria	Unclassified_Bacteria	Microgenomates_group	Microgenomates_group_bacterium_GW2011_GWF1_38_5
GCA_000992855.1_ASM99285v1	0	0	0	0	0	0	0	Bacteria	Candidatus_Woesebacteria	Unclassified_Candidatus_Woesebacteria	Unclassified_Candidatus_Woesebacteria	Unclassified_Candidatus_Woesebacteria	Unclassified_Candidatus_Woesebacteria	Candidatus_Woesebacteria	Candidatus_Woesebacteria_bacterium_GW2011_GWB1_38_5b
GCA_000992885.1_ASM99288v1	0	0	0	0	0	0	0	Bacteria	Candidatus_Daviesbacteria	Unclassified_Candidatus_Daviesbacteria	Unclassified_Candidatus_Daviesbacteria	Unclassified_Candidatus_Daviesbacteria	Unclassified_Candidatus_Daviesbacteria	Candidatus_Daviesbacteria	Candidatus_Daviesbacteria_bacterium_GW2011_GWF2_38_6
GCA_000992905.1_ASM99290v1	0	0	0	0	0	0	0	Bacteria	Unclassified_Bacteria	Unclassified_Bacteria	Unclassified_Bacteria	Unclassified_Bacteria	Unclassified_Bacteria	Parcubacteria_group	Parcubacteria_group_bacterium_GW2011_GWA1_38_7
GCA_000992925.1_ASM99292v1	0	0	0	0	0	0	0	Bacteria	Candidatus_Daviesbacteria	Unclassified_Candidatus_Daviesbacteria	Unclassified_Candidatus_Daviesbacteria	Unclassified_Candidatus_Daviesbacteria	Unclassified_Candidatus_Daviesbacteria	Candidatus_Daviesbacteria	Candidatus_Daviesbacteria_bacterium_GW2011_GWA1_38_7
GCA_000992935.1_ASM99293v1	0	0	0	0	0	0	0	Bacteria	Unclassified_Bacteria	Unclassified_Bacteria	Unclassified_Bacteria	Unclassified_Bacteria	Unclassified_Bacteria	Parcubacteria_group	Parcubacteria_group_bacterium_GW2011_GWC1_38_6
GCA_000992955.1_ASM99295v1	0	0	0	0	0	0	0	Bacteria	Unclassified_Bacteria	Unclassified_Bacteria	Unclassified_Bacteria	Unclassified_Bacteria	Unclassified_Bacteria	Parcubacteria_group	Parcubacteria_group_bacterium_GW2011_GWC2_38_7
GCA_000992985.1_ASM99298v1	0	0	0	0	0	0	0	Bacteria	Candidatus_Moranbacteria	Unclassified_Candidatus_Moranbacteria	Unclassified_Candidatus_Moranbacteria	Unclassified_Candidatus_Moranbacteria	Unclassified_Candidatus_Moranbacteria	Candidatus_Moranbacteria	Candidatus_Moranbacteria_bacterium_GW2011_GWD2_38_7
GCA_000993005.1_ASM99300v1	0	0	0	0	0	0	0	Bacteria	Candidatus_Daviesbacteria	Unclassified_Candidatus_Daviesbacteria	Unclassified_Candidatus_Daviesbacteria	Unclassified_Candidatus_Daviesbacteria	Unclassified_Candidatus_Daviesbacteria	Candidatus_Daviesbacteria	Candidatus_Daviesbacteria_bacterium_GW2011_GWF2_38_7
GCA_000993015.1_ASM99301v1	0	0	0	0	0	0	0	Bacteria	Unclassified_Bacteria	Unclassified_Bacteria	Unclassified_Bacteria	Unclassified_Bacteria	Unclassified_Bacteria	Parcubacteria_group	Parcubacteria_group_bacterium_GW2011_GWF2_38_76
GCA_000993025.1_ASM99302v1	0	0	0	0	0	0	0	Bacteria	Candidatus_Woesebacteria	Unclassified_Candidatus_Woesebacteria	Unclassified_Candidatus_Woesebacteria	Unclassified_Candidatus_Woesebacteria	Unclassified_Candidatus_Woesebacteria	Candidatus_Woesebacteria	Candidatus_Woesebacteria_bacterium_GW2011_GWA1_38_8
GCA_000993055.1_ASM99305v1	0	0	0	0	0	0	0	Bacteria	Unclassified_Bacteria	Unclassified_Bacteria	Unclassified_Bacteria	Unclassified_Bacteria	Unclassified_Bacteria	Parcubacteria_group	Parcubacteria_group_bacterium_GW2011_GWB1_38_8
GCA_000993085.1_ASM99308v1	0	0	0	0	0	0	0	Bacteria	Candidatus_Woesebacteria	Unclassified_Candidatus_Woesebacteria	Unclassified_Candidatus_Woesebacteria	Unclassified_Candidatus_Woesebacteria	Unclassified_Candidatus_Woesebacteria	Candidatus_Woesebacteria	Candidatus_Woesebacteria_bacterium_GW2011_GWB1_38_8
GCA_000993105.1_ASM99310v1	0	0	0	0	0	0	0	Bacteria	Unclassified_Bacteria	Unclassified_Bacteria	Unclassified_Bacteria	Unclassified_Bacteria	Unclassified_Bacteria	Parcubacteria_group	Parcubacteria_group_bacterium_GW2011_GWF2_38_8
GCA_000993115.1_ASM99311v1	0	0	0	0	0	0	0	Bacteria	Candidatus_Woesebacteria	Unclassified_Candidatus_Woesebacteria	Unclassified_Candidatus_Woesebacteria	Unclassified_Candidatus_Woesebacteria	Unclassified_Candidatus_Woesebacteria	Candidatus_Woesebacteria	Candidatus_Woesebacteria_bacterium_GW2011_GWB1_38_8b
GCA_000993135.1_ASM99313v1	0	0	0	0	0	0	0	Bacteria	Candidatus_Berkelbacteria	Unclassified_Candidatus_Berkelbacteria	Unclassified_Candidatus_Berkelbacteria	Unclassified_Candidatus_Berkelbacteria	Unclassified_Candidatus_Berkelbacteria	Berkelbacteria_bacterium	Berkelbacteria_bacterium_GW2011_GWA2_38_9
GCA_000993165.1_ASM99316v1	0	0	0	0	0	0	0	Bacteria	Candidatus_Curtissbacteria	Unclassified_Candidatus_Curtissbacteria	Unclassified_Candidatus_Curtissbacteria	Unclassified_Candidatus_Curtissbacteria	Unclassified_Candidatus_Curtissbacteria	Candidatus_Curtissbacteria	Candidatus_Curtissbacteria_bacterium_GW2011_GWC2_38_9
GCA_000993185.1_ASM99318v1	0	0	0	0	0	0	0	Bacteria	Candidatus_Pacebacteria	Unclassified_Candidatus_Pacebacteria	Unclassified_Candidatus_Pacebacteria	Unclassified_Candidatus_Pacebacteria	Unclassified_Candidatus_Pacebacteria	Candidatus_Pacebacteria	Candidatus_Pacebacteria_bacterium_GW2011_GWF2_38_9
GCA_000993205.1_ASM99320v1	0	0	0	0	0	0	0	Bacteria	Candidatus_Woesebacteria	Unclassified_Candidatus_Woesebacteria	Unclassified_Candidatus_Woesebacteria	Unclassified_Candidatus_Woesebacteria	Unclassified_Candidatus_Woesebacteria	Candidatus_Woesebacteria	Candidatus_Woesebacteria_bacterium_GW2011_GWB1_39_10
GCA_000993215.1_ASM99321v1	0	0	0	0	0	0	0	Bacteria	Candidatus_Shapirobacteria	Unclassified_Candidatus_Shapirobacteria	Unclassified_Candidatus_Shapirobacteria	Unclassified_Candidatus_Shapirobacteria	Unclassified_Candidatus_Shapirobacteria	Candidatus_Shapirobacteria	Candidatus_Shapirobacteria_bacterium_GW2011_GWE1_38_92
GCA_000993245.1_ASM99324v1	0	0	0	0	0	0	0	Bacteria	Candidatus_Berkelbacteria	Unclassified_Candidatus_Berkelbacteria	Unclassified_Candidatus_Berkelbacteria	Unclassified_Candidatus_Berkelbacteria	Unclassified_Candidatus_Berkelbacteria	Berkelbacteria_bacterium	Berkelbacteria_bacterium_GW2011_GWA1_39_10
GCA_000993265.1_ASM99326v1	0	0	0	0	0	0	0	Bacteria	Candidatus_Azambacteria	Unclassified_Candidatus_Azambacteria	Unclassified_Candidatus_Azambacteria	Unclassified_Candidatus_Azambacteria	Unclassified_Candidatus_Azambacteria	Candidatus_Azambacteria	Candidatus_Azambacteria_bacterium_GW2011_GWA2_39_10
GCA_000993275.1_ASM99327v1	0	0	0	0	0	0	0	Bacteria	candidate_division_CPR2	Unclassified_candidate_division_CPR2	Unclassified_candidate_division_CPR2	Unclassified_candidate_division_CPR2	Unclassified_candidate_division_CPR2	candidate_division	candidate_division_CPR2_bacterium_GW2011_GWC2_39_10
GCA_000993305.1_ASM99330v1	0	0	0	0	0	0	0	Bacteria	Candidatus_Woesebacteria	Unclassified_Candidatus_Woesebacteria	Unclassified_Candidatus_Woesebacteria	Unclassified_Candidatus_Woesebacteria	Unclassified_Candidatus_Woesebacteria	Candidatus_Woesebacteria	Candidatus_Woesebacteria_bacterium_GW2011_GWB1_39_10b
GCA_000993325.1_ASM99332v1	0	0	0	0	0	0	0	Bacteria	Candidatus_Woesebacteria	Unclassified_Candidatus_Woesebacteria	Unclassified_Candidatus_Woesebacteria	Unclassified_Candidatus_Woesebacteria	Unclassified_Candidatus_Woesebacteria	Candidatus_Woesebacteria	Candidatus_Woesebacteria_bacterium_GW2011_GWA1_39_11b
GCA_000993335.1_ASM99333v1	0	0	0	0	0	0	0	Bacteria	Candidatus_Levybacteria	Unclassified_Candidatus_Levybacteria	Unclassified_Candidatus_Levybacteria	Unclassified_Candidatus_Levybacteria	Unclassified_Candidatus_Levybacteria	Candidatus_Levybacteria	Candidatus_Levybacteria_bacterium_GW2011_GWA1_39_11
GCA_000993365.1_ASM99336v1	0	0	0	0	0	0	0	Bacteria	Candidatus_Woesebacteria	Unclassified_Candidatus_Woesebacteria	Unclassified_Candidatus_Woesebacteria	Unclassified_Candidatus_Woesebacteria	Unclassified_Candidatus_Woesebacteria	Candidatus_Woesebacteria	Candidatus_Woesebacteria_bacterium_GW2011_GWA1_39_12
GCA_000993375.1_ASM99337v1	0	0	0	0	0	0	0	Bacteria	Unclassified_Bacteria	Unclassified_Bacteria	Unclassified_Bacteria	Unclassified_Bacteria	Unclassified_Bacteria	Parcubacteria_group	Parcubacteria_group_bacterium_GW2011_GWC2_39_11
GCA_000993405.1_ASM99340v1	0	0	0	0	0	0	0	Bacteria	Candidatus_Woesebacteria	Unclassified_Candidatus_Woesebacteria	Unclassified_Candidatus_Woesebacteria	Unclassified_Candidatus_Woesebacteria	Unclassified_Candidatus_Woesebacteria	Candidatus_Woesebacteria	Candidatus_Woesebacteria_bacterium_GW2011_GWB1_39_12
GCA_000993415.1_ASM99341v1	0	0	0	0	0	0	0	Bacteria	Unclassified_Bacteria	Unclassified_Bacteria	Unclassified_Bacteria	Unclassified_Bacteria	Unclassified_Bacteria	Parcubacteria_group	Parcubacteria_group_bacterium_GW2011_GWC1_39_12
GCA_000993445.1_ASM99344v1	0	0	0	0	0	0	0	Bacteria	Unclassified_Bacteria	Unclassified_Bacteria	Unclassified_Bacteria	Unclassified_Bacteria	Unclassified_Bacteria	Microgenomates_group	Microgenomates_group_bacterium_GW2011_GWC1_39_12
GCA_000993455.1_ASM99345v1	0	0	0	0	0	0	0	Bacteria	Candidatus_Nomurabacteria	Unclassified_Candidatus_Nomurabacteria	Unclassified_Candidatus_Nomurabacteria	Unclassified_Candidatus_Nomurabacteria	Unclassified_Candidatus_Nomurabacteria	Candidatus_Nomurabacteria	Candidatus_Nomurabacteria_bacterium_GW2011_GWD2_39_12
GCA_000993485.1_ASM99348v1	0	0	0	0	0	0	0	Bacteria	Unclassified_Bacteria	Unclassified_Bacteria	Unclassified_Bacteria	Unclassified_Bacteria	Unclassified_Bacteria	Parcubacteria_group	Parcubacteria_group_bacterium_GW2011_GWC2_39_14
GCA_000993495.1_ASM99349v1	0	0	0	0	0	0	0	Bacteria	Candidatus_Yanofskybacteria	Unclassified_Candidatus_Yanofskybacteria	Unclassified_Candidatus_Yanofskybacteria	Unclassified_Candidatus_Yanofskybacteria	Unclassified_Candidatus_Yanofskybacteria	Candidatus_Yanofskybacteria	Candidatus_Yanofskybacteria_bacterium_GW2011_GWA1_39_13
GCA_000993525.1_ASM99352v1	0	0	0	0	0	0	0	Bacteria	Unclassified_Bacteria	Unclassified_Bacteria	Unclassified_Bacteria	Unclassified_Bacteria	Unclassified_Bacteria	Parcubacteria_group	Parcubacteria_group_bacterium_GW2011_GWF2_39_13b
GCA_000993535.1_ASM99353v1	0	0	0	0	0	0	0	Bacteria	Candidatus_Uhrbacteria	Unclassified_Candidatus_Uhrbacteria	Unclassified_Candidatus_Uhrbacteria	Unclassified_Candidatus_Uhrbacteria	Unclassified_Candidatus_Uhrbacteria	Candidatus_Uhrbacteria	Candidatus_Uhrbacteria_bacterium_GW2011_GWF2_39_13
GCA_000993565.1_ASM99356v1	0	0	0	0	0	0	0	Bacteria	Unclassified_Bacteria	Unclassified_Bacteria	Unclassified_Bacteria	Unclassified_Bacteria	Unclassified_Bacteria	candidate_division	candidate_division_WS6_bacterium_GW2011_GWF2_39_15
GCA_000993585.1_ASM99358v1	0	0	0	0	0	0	0	Bacteria	Candidatus_Yanofskybacteria	Unclassified_Candidatus_Yanofskybacteria	Unclassified_Candidatus_Yanofskybacteria	Unclassified_Candidatus_Yanofskybacteria	Unclassified_Candidatus_Yanofskybacteria	Candidatus_Yanofskybacteria	Candidatus_Yanofskybacteria_bacterium_GW2011_GWD1_39_16
GCA_000993595.1_ASM99359v1	0	0	0	0	0	0	0	Bacteria	Candidatus_Peregrinibacteria	Unclassified_Candidatus_Peregrinibacteria	Unclassified_Candidatus_Peregrinibacteria	Unclassified_Candidatus_Peregrinibacteria	Unclassified_Candidatus_Peregrinibacteria	Candidatus_Peregrinibacteria	Candidatus_Peregrinibacteria_bacterium_GW2011_GWC2_39_14
GCA_000993615.1_ASM99361v1	0	0	0	0	0	0	0	Bacteria	Candidatus_Peregrinibacteria	Unclassified_Candidatus_Peregrinibacteria	Unclassified_Candidatus_Peregrinibacteria	Unclassified_Candidatus_Peregrinibacteria	Unclassified_Candidatus_Peregrinibacteria	Candidatus_Peregrinibacteria	Candidatus_Peregrinibacteria_bacterium_GW2011_GWF2_39_17
GCA_000993645.1_ASM99364v1	0	0	0	0	0	0	0	Bacteria	Unclassified_Bacteria	Unclassified_Bacteria	Unclassified_Bacteria	Unclassified_Bacteria	Unclassified_Bacteria	Parcubacteria_group	Parcubacteria_group_bacterium_GW2011_GWA2_39_18
GCA_000993655.1_ASM99365v1	0	0	0	0	0	0	0	Bacteria	Unclassified_Bacteria	Unclassified_Bacteria	Unclassified_Bacteria	Unclassified_Bacteria	Unclassified_Bacteria	Microgenomates_group	Microgenomates_group_bacterium_GW2011_GWA2_39_19
GCA_000993685.1_ASM99368v1	0	0	0	0	0	0	0	Bacteria	Candidatus_Woesebacteria	Unclassified_Candidatus_Woesebacteria	Unclassified_Candidatus_Woesebacteria	Unclassified_Candidatus_Woesebacteria	Unclassified_Candidatus_Woesebacteria	Candidatus_Woesebacteria	Candidatus_Woesebacteria_bacterium_GW2011_GWA1_39_21
GCA_000993695.1_ASM99369v1	0	0	0	0	0	0	0	Bacteria	Candidatus_Wolfebacteria	Unclassified_Candidatus_Wolfebacteria	Unclassified_Candidatus_Wolfebacteria	Unclassified_Candidatus_Wolfebacteria	Unclassified_Candidatus_Wolfebacteria	Candidatus_Wolfebacteria	Candidatus_Wolfebacteria_bacterium_GW2011_GWC2_39_22
GCA_000993845.1_ASM99384v1	0	0	0	0	0	0	0	Bacteria	Unclassified_Bacteria	Unclassified_Bacteria	Unclassified_Bacteria	Unclassified_Bacteria	Unclassified_Bacteria	Parcubacteria_group	Parcubacteria_group_bacterium_GW2011_GWD2_40_9
GCA_000993855.1_ASM99385v1	0	0	0	0	0	0	0	Bacteria	Candidatus_Curtissbacteria	Unclassified_Candidatus_Curtissbacteria	Unclassified_Candidatus_Curtissbacteria	Unclassified_Candidatus_Curtissbacteria	Unclassified_Candidatus_Curtissbacteria	Candidatus_Curtissbacteria	Candidatus_Curtissbacteria_bacterium_GW2011_GWA1_40_9
GCA_000993865.2_ASM99386v2	0	0	0	0	0	0	0	Bacteria	Unclassified_Bacteria	Unclassified_Bacteria	Unclassified_Bacteria	Unclassified_Bacteria	Unclassified_Bacteria	Parcubacteria_group	Parcubacteria_group_bacterium_GW2011_GWA2_40_8
GCA_000993875.1_ASM99387v1	0	0	0	0	0	0	0	Bacteria	Unclassified_Bacteria	Unclassified_Bacteria	Unclassified_Bacteria	Unclassified_Bacteria	Unclassified_Bacteria	Parcubacteria_group	Parcubacteria_group_bacterium_GW2011_GWC2_40_31
GCA_000993925.1_ASM99392v1	0	0	0	0	0	0	0	Bacteria	Candidatus_Gottesmanbacteria	Unclassified_Candidatus_Gottesmanbacteria	Unclassified_Candidatus_Gottesmanbacteria	Unclassified_Candidatus_Gottesmanbacteria	Unclassified_Candidatus_Gottesmanbacteria	Candidatus_Gottesmanbacteria	Candidatus_Gottesmanbacteria_bacterium_GW2011_GWC2_42_8
GCA_000993945.1_ASM99394v1	0	0	0	0	0	0	0	Bacteria	Candidatus_Woesebacteria	Unclassified_Candidatus_Woesebacteria	Unclassified_Candidatus_Woesebacteria	Unclassified_Candidatus_Woesebacteria	Unclassified_Candidatus_Woesebacteria	Candidatus_Woesebacteria	Candidatus_Woesebacteria_bacterium_GW2011_GWA2_40_7b
GCA_000993955.1_ASM99395v1	0	0	0	0	0	0	0	Bacteria	Candidatus_Nomurabacteria	Unclassified_Candidatus_Nomurabacteria	Unclassified_Candidatus_Nomurabacteria	Unclassified_Candidatus_Nomurabacteria	Unclassified_Candidatus_Nomurabacteria	Candidatus_Nomurabacteria	Candidatus_Nomurabacteria_bacterium_GW2011_GWA2_40_9
GCA_000993985.2_ASM99398v2	0	0	0	0	0	0	0	Bacteria	candidate_division_WWE3	Unclassified_candidate_division_WWE3	Unclassified_candidate_division_WWE3	Unclassified_candidate_division_WWE3	Unclassified_candidate_division_WWE3	candidate_division	candidate_division_WWE3_bacterium_GW2011_GWB1_42_6
GCA_000994005.1_ASM99400v1	0	0	0	0	0	0	0	Bacteria	Unclassified_Bacteria	Unclassified_Bacteria	Unclassified_Bacteria	Unclassified_Bacteria	Unclassified_Bacteria	candidate_division	candidate_division_Kazan_bacterium_GW2011_GWB1_45_10
GCA_000994025.1_ASM99402v1	0	0	0	0	0	0	0	Bacteria	Unclassified_Bacteria	Unclassified_Bacteria	Unclassified_Bacteria	Unclassified_Bacteria	Unclassified_Bacteria	Parcubacteria_group	Parcubacteria_group_bacterium_GW2011_GWD1_40_9
GCA_000994035.1_ASM99403v1	0	0	0	0	0	0	0	Bacteria	Candidatus_Woesebacteria	Unclassified_Candidatus_Woesebacteria	Unclassified_Candidatus_Woesebacteria	Unclassified_Candidatus_Woesebacteria	Unclassified_Candidatus_Woesebacteria	Candidatus_Woesebacteria	Candidatus_Woesebacteria_bacterium_GW2011_GWA1_40_43
GCA_000994045.1_ASM99404v1	0	0	0	0	0	0	0	Bacteria	Candidatus_Curtissbacteria	Unclassified_Candidatus_Curtissbacteria	Unclassified_Candidatus_Curtissbacteria	Unclassified_Candidatus_Curtissbacteria	Unclassified_Candidatus_Curtissbacteria	Candidatus_Curtissbacteria	Candidatus_Curtissbacteria_bacterium_GW2011_GWB1_40_28
GCA_000994085.1_ASM99408v1	0	0	0	0	0	0	0	Bacteria	Candidatus_Yanofskybacteria	Unclassified_Candidatus_Yanofskybacteria	Unclassified_Candidatus_Yanofskybacteria	Unclassified_Candidatus_Yanofskybacteria	Unclassified_Candidatus_Yanofskybacteria	Candidatus_Yanofskybacteria	Candidatus_Yanofskybacteria_bacterium_GW2011_GWA2_44_9
GCA_000994095.1_ASM99409v1	0	0	0	0	0	0	0	Bacteria	Candidatus_Daviesbacteria	Unclassified_Candidatus_Daviesbacteria	Unclassified_Candidatus_Daviesbacteria	Unclassified_Candidatus_Daviesbacteria	Unclassified_Candidatus_Daviesbacteria	Candidatus_Daviesbacteria	Candidatus_Daviesbacteria_bacterium_GW2011_GWC1_40_9
GCA_000994105.1_ASM99410v1	0	0	0	0	0	0	0	Bacteria	Unclassified_Bacteria	Unclassified_Bacteria	Unclassified_Bacteria	Unclassified_Bacteria	Unclassified_Bacteria	Microgenomates_group	Microgenomates_group_bacterium_GW2011_GWA2_40_6
GCA_000994125.1_ASM99412v1	0	0	0	0	0	0	0	Bacteria	Candidatus_Levybacteria	Unclassified_Candidatus_Levybacteria	Unclassified_Candidatus_Levybacteria	Unclassified_Candidatus_Levybacteria	Unclassified_Candidatus_Levybacteria	Candidatus_Levybacteria	Candidatus_Levybacteria_bacterium_GW2011_GWA2_40_8
GCA_000994165.1_ASM99416v1	0	0	0	0	0	0	0	Bacteria	Candidatus_Uhrbacteria	Unclassified_Candidatus_Uhrbacteria	Unclassified_Candidatus_Uhrbacteria	Unclassified_Candidatus_Uhrbacteria	Unclassified_Candidatus_Uhrbacteria	Candidatus_Uhrbacteria	Candidatus_Uhrbacteria_bacterium_GW2011_GWC2_40_450
GCA_000994175.1_ASM99417v1	0	0	0	0	0	0	0	Bacteria	Unclassified_Bacteria	Unclassified_Bacteria	Unclassified_Bacteria	Unclassified_Bacteria	Unclassified_Bacteria	Microgenomates_group	Microgenomates_group_bacterium_GW2011_GWB1_40_9
GCA_000994205.1_ASM99420v1	0	0	0	0	0	0	0	Bacteria	candidate_division_WWE3	Unclassified_candidate_division_WWE3	Unclassified_candidate_division_WWE3	Unclassified_candidate_division_WWE3	Unclassified_candidate_division_WWE3	candidate_division	candidate_division_WWE3_bacterium_GW2011_GWF1_42_51
GCA_000994225.1_ASM99422v1	0	0	0	0	0	0	0	Bacteria	Candidatus_Curtissbacteria	Unclassified_Candidatus_Curtissbacteria	Unclassified_Candidatus_Curtissbacteria	Unclassified_Candidatus_Curtissbacteria	Unclassified_Candidatus_Curtissbacteria	Candidatus_Curtissbacteria	Candidatus_Curtissbacteria_bacterium_GW2011_GWA2_40_31
GCA_000994245.1_ASM99424v1	0	0	0	0	0	0	0	Bacteria	Unclassified_Bacteria	Unclassified_Bacteria	Unclassified_Bacteria	Unclassified_Bacteria	Unclassified_Bacteria	Parcubacteria_group	Parcubacteria_group_bacterium_GW2011_GWB1_40_5
GCA_000994255.1_ASM99425v1	0	0	0	0	0	0	0	Bacteria	Candidatus_Woesebacteria	Unclassified_Candidatus_Woesebacteria	Unclassified_Candidatus_Woesebacteria	Unclassified_Candidatus_Woesebacteria	Unclassified_Candidatus_Woesebacteria	Candidatus_Woesebacteria	Candidatus_Woesebacteria_bacterium_GW2011_GWF1_40_24
GCA_000994285.1_ASM99428v1	0	0	0	0	0	0	0	Bacteria	Candidatus_Uhrbacteria	Unclassified_Candidatus_Uhrbacteria	Unclassified_Candidatus_Uhrbacteria	Unclassified_Candidatus_Uhrbacteria	Unclassified_Candidatus_Uhrbacteria	Candidatus_Uhrbacteria	Candidatus_Uhrbacteria_bacterium_GW2011_GWA2_41_10
GCA_000994305.1_ASM99430v1	0	0	0	0	0	0	0	Bacteria	Candidatus_Nomurabacteria	Unclassified_Candidatus_Nomurabacteria	Unclassified_Candidatus_Nomurabacteria	Unclassified_Candidatus_Nomurabacteria	Unclassified_Candidatus_Nomurabacteria	Candidatus_Nomurabacteria	Candidatus_Nomurabacteria_bacterium_GW2011_GWA2_40_97
GCA_000994325.1_ASM99432v1	0	0	0	0	0	0	0	Bacteria	Candidatus_Collierbacteria	Unclassified_Candidatus_Collierbacteria	Unclassified_Candidatus_Collierbacteria	Unclassified_Candidatus_Collierbacteria	Unclassified_Candidatus_Collierbacteria	Candidatus_Collierbacteria	Candidatus_Collierbacteria_bacterium_GW2011_GWD2_42_50
GCA_000994345.1_ASM99434v1	0	0	0	0	0	0	0	Bacteria	Unclassified_Bacteria	Unclassified_Bacteria	Unclassified_Bacteria	Unclassified_Bacteria	Unclassified_Bacteria	Parcubacteria_group	Parcubacteria_group_bacterium_GW2011_GWF1_40_6
GCA_000994355.2_ASM99435v2	0	0	0	0	0	0	0	Bacteria	Unclassified_Bacteria	Unclassified_Bacteria	Unclassified_Bacteria	Unclassified_Bacteria	Unclassified_Bacteria	Parcubacteria_group	Parcubacteria_group_bacterium_GW2011_GWE2_40_8
GCA_000994385.1_ASM99438v1	0	0	0	0	0	0	0	Bacteria	Candidatus_Curtissbacteria	Unclassified_Candidatus_Curtissbacteria	Unclassified_Candidatus_Curtissbacteria	Unclassified_Candidatus_Curtissbacteria	Unclassified_Candidatus_Curtissbacteria	Candidatus_Curtissbacteria	Candidatus_Curtissbacteria_bacterium_GW2011_GWD1_40_8
GCA_000994395.1_ASM99439v1	0	0	0	0	0	0	0	Bacteria	Unclassified_Bacteria	Unclassified_Bacteria	Unclassified_Bacteria	Unclassified_Bacteria	Unclassified_Bacteria	Microgenomates_group	Microgenomates_group_bacterium_GW2011_GWC1_40_35
GCA_000994415.1_ASM99441v1	0	0	0	0	0	0	0	Bacteria	Candidatus_Woesebacteria	Unclassified_Candidatus_Woesebacteria	Unclassified_Candidatus_Woesebacteria	Unclassified_Candidatus_Woesebacteria	Unclassified_Candidatus_Woesebacteria	Candidatus_Woesebacteria	Candidatus_Woesebacteria_bacterium_GW2011_GWB1_41_10
GCA_000994445.1_ASM99444v1	0	0	0	0	0	0	0	Bacteria	Unclassified_Bacteria	Unclassified_Bacteria	Unclassified_Bacteria	Unclassified_Bacteria	Unclassified_Bacteria	Parcubacteria_group	Parcubacteria_group_bacterium_GW2011_GWB2_40_8
GCA_000994465.1_ASM99446v1	0	0	0	0	0	0	0	Bacteria	Candidatus_Woesebacteria	Unclassified_Candidatus_Woesebacteria	Unclassified_Candidatus_Woesebacteria	Unclassified_Candidatus_Woesebacteria	Unclassified_Candidatus_Woesebacteria	Candidatus_Woesebacteria	Candidatus_Woesebacteria_bacterium_GW2011_GWC2_40_30
GCA_000994475.1_ASM99447v1	0	0	0	0	0	0	0	Bacteria	Candidatus_Wolfebacteria	Unclassified_Candidatus_Wolfebacteria	Unclassified_Candidatus_Wolfebacteria	Unclassified_Candidatus_Wolfebacteria	Unclassified_Candidatus_Wolfebacteria	Candidatus_Wolfebacteria	Candidatus_Wolfebacteria_bacterium_GW2011_GWC1_43_10
GCA_000994485.1_ASM99448v1	0	0	0	0	0	0	0	Bacteria	Unclassified_Bacteria	Unclassified_Bacteria	Unclassified_Bacteria	Unclassified_Bacteria	Unclassified_Bacteria	Parcubacteria_group	Parcubacteria_group_bacterium_GW2011_GWF1_40_5
GCA_000994515.1_ASM99451v1	0	0	0	0	0	0	0	Bacteria	Candidatus_Nomurabacteria	Unclassified_Candidatus_Nomurabacteria	Unclassified_Candidatus_Nomurabacteria	Unclassified_Candidatus_Nomurabacteria	Unclassified_Candidatus_Nomurabacteria	Candidatus_Nomurabacteria	Candidatus_Nomurabacteria_bacterium_GW2011_GWA1_40_8
GCA_000994545.1_ASM99454v1	0	0	0	0	0	0	0	Bacteria	Candidatus_Daviesbacteria	Unclassified_Candidatus_Daviesbacteria	Unclassified_Candidatus_Daviesbacteria	Unclassified_Candidatus_Daviesbacteria	Unclassified_Candidatus_Daviesbacteria	Candidatus_Daviesbacteria	Candidatus_Daviesbacteria_bacterium_GW2011_GWA2_40_9
GCA_000994555.1_ASM99455v1	0	0	0	0	0	0	0	Bacteria	Candidatus_Giovannonibacteria	Unclassified_Candidatus_Giovannonibacteria	Unclassified_Candidatus_Giovannonibacteria	Unclassified_Candidatus_Giovannonibacteria	Unclassified_Candidatus_Giovannonibacteria	Candidatus_Giovannonibacteria	Candidatus_Giovannonibacteria_bacterium_GW2011_GWC2_44_8
GCA_000994565.1_ASM99456v1	0	0	0	0	0	0	0	Bacteria	Candidatus_Woesebacteria	Unclassified_Candidatus_Woesebacteria	Unclassified_Candidatus_Woesebacteria	Unclassified_Candidatus_Woesebacteria	Unclassified_Candidatus_Woesebacteria	Candidatus_Woesebacteria	Candidatus_Woesebacteria_bacterium_GW2011_GWA2_40_7
GCA_000994575.1_ASM99457v1	0	0	0	0	0	0	0	Bacteria	Unclassified_Bacteria	Unclassified_Bacteria	Unclassified_Bacteria	Unclassified_Bacteria	Unclassified_Bacteria	Parcubacteria_group	Parcubacteria_group_bacterium_GW2011_GWD1_42_9
GCA_000994625.1_ASM99462v1	0	0	0	0	0	0	0	Bacteria	Candidatus_Nomurabacteria	Unclassified_Candidatus_Nomurabacteria	Unclassified_Candidatus_Nomurabacteria	Unclassified_Candidatus_Nomurabacteria	Unclassified_Candidatus_Nomurabacteria	Candidatus_Nomurabacteria	Candidatus_Nomurabacteria_bacterium_GW2011_GWF2_40_31
GCA_000994635.1_ASM99463v1	0	0	0	0	0	0	0	Bacteria	Candidatus_Levybacteria	Unclassified_Candidatus_Levybacteria	Unclassified_Candidatus_Levybacteria	Unclassified_Candidatus_Levybacteria	Unclassified_Candidatus_Levybacteria	Candidatus_Levybacteria	Candidatus_Levybacteria_bacterium_GW2011_GWC2_40_7
GCA_000994655.1_ASM99465v1	0	0	0	0	0	0	0	Bacteria	Candidatus_Roizmanbacteria	Unclassified_Candidatus_Roizmanbacteria	Unclassified_Candidatus_Roizmanbacteria	Unclassified_Candidatus_Roizmanbacteria	Unclassified_Candidatus_Roizmanbacteria	Candidatus_Roizmanbacteria	Candidatus_Roizmanbacteria_bacterium_GW2011_GWB1_40_7
GCA_000994675.1_ASM99467v1	0	0	0	0	0	0	0	Bacteria	Unclassified_Bacteria	Unclassified_Bacteria	Unclassified_Bacteria	Unclassified_Bacteria	Unclassified_Bacteria	Parcubacteria_group	Parcubacteria_group_bacterium_GW2011_GWA2_40_37
GCA_000994705.1_ASM99470v1	0	0	0	0	0	0	0	Bacteria	Candidatus_Nomurabacteria	Unclassified_Candidatus_Nomurabacteria	Unclassified_Candidatus_Nomurabacteria	Unclassified_Candidatus_Nomurabacteria	Unclassified_Candidatus_Nomurabacteria	Candidatus_Nomurabacteria	Candidatus_Nomurabacteria_bacterium_GW2011_GWB1_40_7
GCA_000994725.1_ASM99472v1	0	0	0	0	0	0	0	Bacteria	Candidatus_Uhrbacteria	Unclassified_Candidatus_Uhrbacteria	Unclassified_Candidatus_Uhrbacteria	Unclassified_Candidatus_Uhrbacteria	Unclassified_Candidatus_Uhrbacteria	Candidatus_Uhrbacteria	Candidatus_Uhrbacteria_bacterium_GW2011_GWF2_40_263
GCA_000994735.1_ASM99473v1	0	0	0	0	0	0	0	Bacteria	Candidatus_Uhrbacteria	Unclassified_Candidatus_Uhrbacteria	Unclassified_Candidatus_Uhrbacteria	Unclassified_Candidatus_Uhrbacteria	Unclassified_Candidatus_Uhrbacteria	Candidatus_Uhrbacteria	Candidatus_Uhrbacteria_bacterium_GW2011_GWE2_40_58
GCA_000994745.1_ASM99474v1	0	0	0	0	0	0	0	Bacteria	Candidatus_Curtissbacteria	Unclassified_Candidatus_Curtissbacteria	Unclassified_Candidatus_Curtissbacteria	Unclassified_Candidatus_Curtissbacteria	Unclassified_Candidatus_Curtissbacteria	Candidatus_Curtissbacteria	Candidatus_Curtissbacteria_bacterium_GW2011_GWA1_40_47
GCA_000994785.1_ASM99478v1	0	0	0	0	0	0	0	Bacteria	Unclassified_Bacteria	Unclassified_Bacteria	Unclassified_Bacteria	Unclassified_Bacteria	Unclassified_Bacteria	Parcubacteria_group	Parcubacteria_group_bacterium_GW2011_GWF2_40_69
GCA_000994805.1_ASM99480v1	0	0	0	0	0	0	0	Bacteria	Candidatus_Azambacteria	Unclassified_Candidatus_Azambacteria	Unclassified_Candidatus_Azambacteria	Unclassified_Candidatus_Azambacteria	Unclassified_Candidatus_Azambacteria	Candidatus_Azambacteria	Candidatus_Azambacteria_bacterium_GW2011_GWA2_42_9
GCA_000994815.1_ASM99481v1	0	0	0	0	0	0	0	Bacteria	candidate_division_WWE3	Unclassified_candidate_division_WWE3	Unclassified_candidate_division_WWE3	Unclassified_candidate_division_WWE3	Unclassified_candidate_division_WWE3	candidate_division	candidate_division_WWE3_bacterium_GW2011_GWC2_44_9
GCA_000994825.1_ASM99482v1	0	0	0	0	0	0	0	Bacteria	candidate_division_WWE3	Unclassified_candidate_division_WWE3	Unclassified_candidate_division_WWE3	Unclassified_candidate_division_WWE3	Unclassified_candidate_division_WWE3	candidate_division	candidate_division_WWE3_bacterium_GW2011_GWA2_42_9
GCA_000994865.1_ASM99486v1	0	0	0	0	0	0	0	Bacteria	Candidatus_Giovannonibacteria	Unclassified_Candidatus_Giovannonibacteria	Unclassified_Candidatus_Giovannonibacteria	Unclassified_Candidatus_Giovannonibacteria	Unclassified_Candidatus_Giovannonibacteria	Candidatus_Giovannonibacteria	Candidatus_Giovannonibacteria_bacterium_GW2011_GWA1_44_29
GCA_000994885.1_ASM99488v1	0	0	0	0	0	0	0	Bacteria	Candidatus_Woesebacteria	Unclassified_Candidatus_Woesebacteria	Unclassified_Candidatus_Woesebacteria	Unclassified_Candidatus_Woesebacteria	Unclassified_Candidatus_Woesebacteria	Candidatus_Woesebacteria	Candidatus_Woesebacteria_bacterium_GW2011_GWC1_43_10b
GCA_000994895.1_ASM99489v1	0	0	0	0	0	0	0	Bacteria	Candidatus_Woesebacteria	Unclassified_Candidatus_Woesebacteria	Unclassified_Candidatus_Woesebacteria	Unclassified_Candidatus_Woesebacteria	Unclassified_Candidatus_Woesebacteria	Candidatus_Woesebacteria	Candidatus_Woesebacteria_bacterium_GW2011_GWA1_39_21b
GCA_000994905.1_ASM99490v1	0	0	0	0	0	0	0	Bacteria	Candidatus_Falkowbacteria	Unclassified_Candidatus_Falkowbacteria	Unclassified_Candidatus_Falkowbacteria	Unclassified_Candidatus_Falkowbacteria	Unclassified_Candidatus_Falkowbacteria	Candidatus_Falkowbacteria	Candidatus_Falkowbacteria_bacterium_GW2011_GWA2_39_24
GCA_000994935.1_ASM99493v1	0	0	0	0	0	0	0	Bacteria	Candidatus_Woesebacteria	Unclassified_Candidatus_Woesebacteria	Unclassified_Candidatus_Woesebacteria	Unclassified_Candidatus_Woesebacteria	Unclassified_Candidatus_Woesebacteria	Candidatus_Woesebacteria	Candidatus_Woesebacteria_bacterium_GW2011_GWA1_40_45
GCA_000994965.1_ASM99496v1	0	0	0	0	0	0	0	Bacteria	Unclassified_Bacteria	Unclassified_Bacteria	Unclassified_Bacteria	Unclassified_Bacteria	Unclassified_Bacteria	Parcubacteria_group	Parcubacteria_group_bacterium_GW2011_GWA2_42_80
GCA_000994975.1_ASM99497v1	0	0	0	0	0	0	0	Bacteria	Unclassified_Bacteria	Unclassified_Bacteria	Unclassified_Bacteria	Unclassified_Bacteria	Unclassified_Bacteria	Parcubacteria_group	Parcubacteria_group_bacterium_GW2011_GWC1_39_29
GCA_000994995.1_ASM99499v1	0	0	0	0	0	0	0	Bacteria	Unclassified_Bacteria	Unclassified_Bacteria	Unclassified_Bacteria	Unclassified_Bacteria	Unclassified_Bacteria	Parcubacteria_group	Parcubacteria_group_bacterium_GW2011_GWB1_42_9
GCA_000995025.1_ASM99502v1	0	0	0	0	0	0	0	Bacteria	Candidatus_Levybacteria	Unclassified_Candidatus_Levybacteria	Unclassified_Candidatus_Levybacteria	Unclassified_Candidatus_Levybacteria	Unclassified_Candidatus_Levybacteria	Candidatus_Levybacteria	Candidatus_Levybacteria_bacterium_GW2011_GWA1_39_32
GCA_000995045.1_ASM99504v1	0	0	0	0	0	0	0	Bacteria	Candidatus_Daviesbacteria	Unclassified_Candidatus_Daviesbacteria	Unclassified_Candidatus_Daviesbacteria	Unclassified_Candidatus_Daviesbacteria	Unclassified_Candidatus_Daviesbacteria	Candidatus_Daviesbacteria	Candidatus_Daviesbacteria_bacterium_GW2011_GWA2_39_33
GCA_000995065.1_ASM99506v1	0	0	0	0	0	0	0	Bacteria	candidate_division_CPR2	Unclassified_candidate_division_CPR2	Unclassified_candidate_division_CPR2	Unclassified_candidate_division_CPR2	Unclassified_candidate_division_CPR2	candidate_division	candidate_division_CPR2_bacterium_GW2011_GWC2_39_35
GCA_000995075.1_ASM99507v1	0	0	0	0	0	0	0	Bacteria	Candidatus_Levybacteria	Unclassified_Candidatus_Levybacteria	Unclassified_Candidatus_Levybacteria	Unclassified_Candidatus_Levybacteria	Unclassified_Candidatus_Levybacteria	Candidatus_Levybacteria	Candidatus_Levybacteria_bacterium_GW2011_GWA1_39_34
GCA_000995105.1_ASM99510v1	0	0	0	0	0	0	0	Bacteria	Candidatus_Gottesmanbacteria	Unclassified_Candidatus_Gottesmanbacteria	Unclassified_Candidatus_Gottesmanbacteria	Unclassified_Candidatus_Gottesmanbacteria	Unclassified_Candidatus_Gottesmanbacteria	Candidatus_Gottesmanbacteria	Candidatus_Gottesmanbacteria_bacterium_GW2011_GWA1_43_11
GCA_000995125.1_ASM99512v1	0	0	0	0	0	0	0	Bacteria	Candidatus_Moranbacteria	Unclassified_Candidatus_Moranbacteria	Unclassified_Candidatus_Moranbacteria	Unclassified_Candidatus_Moranbacteria	Unclassified_Candidatus_Moranbacteria	Candidatus_Moranbacteria	Candidatus_Moranbacteria_bacterium_GW2011_GWA2_39_41
GCA_000995135.1_ASM99513v1	0	0	0	0	0	0	0	Bacteria	Unclassified_Bacteria	Unclassified_Bacteria	Unclassified_Bacteria	Unclassified_Bacteria	Unclassified_Bacteria	Parcubacteria_group	Parcubacteria_group_bacterium_GW2011_GWE2_39_37
GCA_000995155.1_ASM99515v1	0	0	0	0	0	0	0	Bacteria	Unclassified_Bacteria	Unclassified_Bacteria	Unclassified_Bacteria	Unclassified_Bacteria	Unclassified_Bacteria	Parcubacteria_group	Parcubacteria_group_bacterium_GW2011_GWF1_39_37
GCA_000995185.1_ASM99518v1	0	0	0	0	0	0	0	Bacteria	Candidatus_Woesebacteria	Unclassified_Candidatus_Woesebacteria	Unclassified_Candidatus_Woesebacteria	Unclassified_Candidatus_Woesebacteria	Unclassified_Candidatus_Woesebacteria	Candidatus_Woesebacteria	Candidatus_Woesebacteria_bacterium_GW2011_GWC1_42_9
GCA_000995205.1_ASM99520v1	0	0	0	0	0	0	0	Bacteria	Candidatus_Nomurabacteria	Unclassified_Candidatus_Nomurabacteria	Unclassified_Candidatus_Nomurabacteria	Unclassified_Candidatus_Nomurabacteria	Unclassified_Candidatus_Nomurabacteria	Candidatus_Nomurabacteria	Candidatus_Nomurabacteria_bacterium_GW2011_GWC2_39_41
GCA_000995215.1_ASM99521v1	0	0	0	0	0	0	0	Bacteria	Candidatus_Uhrbacteria	Unclassified_Candidatus_Uhrbacteria	Unclassified_Candidatus_Uhrbacteria	Unclassified_Candidatus_Uhrbacteria	Unclassified_Candidatus_Uhrbacteria	Candidatus_Uhrbacteria	Candidatus_Uhrbacteria_bacterium_GW2011_GWE1_39_46
GCA_000995235.1_ASM99523v1	0	0	0	0	0	0	0	Bacteria	candidate_division_WWE3	Unclassified_candidate_division_WWE3	Unclassified_candidate_division_WWE3	Unclassified_candidate_division_WWE3	Unclassified_candidate_division_WWE3	candidate_division	candidate_division_WWE3_bacterium_GW2011_GWC2_44_85
GCA_000995265.1_ASM99526v1	0	0	0	0	0	0	0	Bacteria	Candidatus_Yanofskybacteria	Unclassified_Candidatus_Yanofskybacteria	Unclassified_Candidatus_Yanofskybacteria	Unclassified_Candidatus_Yanofskybacteria	Unclassified_Candidatus_Yanofskybacteria	Candidatus_Yanofskybacteria	Candidatus_Yanofskybacteria_bacterium_GW2011_GWD2_39_48
GCA_000995285.1_ASM99528v1	0	0	0	0	0	0	0	Bacteria	Candidatus_Daviesbacteria	Unclassified_Candidatus_Daviesbacteria	Unclassified_Candidatus_Daviesbacteria	Unclassified_Candidatus_Daviesbacteria	Unclassified_Candidatus_Daviesbacteria	Candidatus_Daviesbacteria	Candidatus_Daviesbacteria_bacterium_GW2011_GWB1_39_5
GCA_000995295.1_ASM99529v1	0	0	0	0	0	0	0	Bacteria	Candidatus_Peregrinibacteria	Unclassified_Candidatus_Peregrinibacteria	Unclassified_Candidatus_Peregrinibacteria	Unclassified_Candidatus_Peregrinibacteria	Unclassified_Candidatus_Peregrinibacteria	Candidatus_Peregrinibacteria	Candidatus_Peregrinibacteria_bacterium_GW2011_GWE2_39_6
GCA_000995305.1_ASM99530v1	0	0	0	0	0	0	0	Bacteria	Candidatus_Levybacteria	Unclassified_Candidatus_Levybacteria	Unclassified_Candidatus_Levybacteria	Unclassified_Candidatus_Levybacteria	Unclassified_Candidatus_Levybacteria	Candidatus_Levybacteria	Candidatus_Levybacteria_bacterium_GW2011_GWB1_39_7
GCA_000995345.1_ASM99534v1	0	0	0	0	0	0	0	Bacteria	Unclassified_Bacteria	Unclassified_Bacteria	Unclassified_Bacteria	Unclassified_Bacteria	Unclassified_Bacteria	Microgenomates_group	Microgenomates_group_bacterium_GW2011_GWC1_39_7
GCA_000995365.1_ASM99536v1	0	0	0	0	0	0	0	Bacteria	Unclassified_Bacteria	Unclassified_Bacteria	Unclassified_Bacteria	Unclassified_Bacteria	Unclassified_Bacteria	Microgenomates_group	Microgenomates_group_bacterium_GW2011_GWC1_39_7b
GCA_000995385.1_ASM99538v1	0	0	0	0	0	0	0	Bacteria	candidate_division_CPR2	Unclassified_candidate_division_CPR2	Unclassified_candidate_division_CPR2	Unclassified_candidate_division_CPR2	Unclassified_candidate_division_CPR2	candidate_division	candidate_division_CPR2_bacterium_GW2011_GWD1_39_7
GCA_000995395.1_ASM99539v1	0	0	0	0	0	0	0	Bacteria	candidate_division_CPR2	Unclassified_candidate_division_CPR2	Unclassified_candidate_division_CPR2	Unclassified_candidate_division_CPR2	Unclassified_candidate_division_CPR2	candidate_division	candidate_division_CPR2_bacterium_GW2011_GWD2_39_7
GCA_000995415.1_ASM99541v1	0	0	0	0	0	0	0	Bacteria	Candidatus_Gottesmanbacteria	Unclassified_Candidatus_Gottesmanbacteria	Unclassified_Candidatus_Gottesmanbacteria	Unclassified_Candidatus_Gottesmanbacteria	Unclassified_Candidatus_Gottesmanbacteria	Candidatus_Gottesmanbacteria	Candidatus_Gottesmanbacteria_bacterium_GW2011_GWC1_43_10
GCA_000995445.1_ASM99544v1	0	0	0	0	0	0	0	Bacteria	Candidatus_Woesebacteria	Unclassified_Candidatus_Woesebacteria	Unclassified_Candidatus_Woesebacteria	Unclassified_Candidatus_Woesebacteria	Unclassified_Candidatus_Woesebacteria	Candidatus_Woesebacteria	Candidatus_Woesebacteria_bacterium_GW2011_GWA1_39_8
GCA_000995465.1_ASM99546v1	0	0	0	0	0	0	0	Bacteria	Candidatus_Gottesmanbacteria	Unclassified_Candidatus_Gottesmanbacteria	Unclassified_Candidatus_Gottesmanbacteria	Unclassified_Candidatus_Gottesmanbacteria	Unclassified_Candidatus_Gottesmanbacteria	Candidatus_Gottesmanbacteria	Candidatus_Gottesmanbacteria_bacterium_GW2011_GWC2_39_8
GCA_000995475.1_ASM99547v1	0	0	0	0	0	0	0	Bacteria	Candidatus_Collierbacteria	Unclassified_Candidatus_Collierbacteria	Unclassified_Candidatus_Collierbacteria	Unclassified_Candidatus_Collierbacteria	Unclassified_Candidatus_Collierbacteria	Candidatus_Collierbacteria	Candidatus_Collierbacteria_bacterium_GW2011_GWF2_42_51
GCA_000995485.1_ASM99548v1	0	0	0	0	0	0	0	Bacteria	Unclassified_Bacteria	Unclassified_Bacteria	Unclassified_Bacteria	Unclassified_Bacteria	Unclassified_Bacteria	Parcubacteria_group	Parcubacteria_group_bacterium_GW2011_GWC1_39_8
GCA_000995525.1_ASM99552v1	0	0	0	0	0	0	0	Bacteria	Candidatus_Falkowbacteria	Unclassified_Candidatus_Falkowbacteria	Unclassified_Candidatus_Falkowbacteria	Unclassified_Candidatus_Falkowbacteria	Unclassified_Candidatus_Falkowbacteria	Candidatus_Falkowbacteria	Candidatus_Falkowbacteria_bacterium_GW2011_GWF2_39_8
GCA_000995545.1_ASM99554v1	0	0	0	0	0	0	0	Bacteria	Unclassified_Bacteria	Unclassified_Bacteria	Unclassified_Bacteria	Unclassified_Bacteria	Unclassified_Bacteria	Parcubacteria_group	Parcubacteria_group_bacterium_GW2011_GWF2_39_8b
GCA_000995565.1_ASM99556v1	0	0	0	0	0	0	0	Bacteria	candidate_division_CPR2	Unclassified_candidate_division_CPR2	Unclassified_candidate_division_CPR2	Unclassified_candidate_division_CPR2	Unclassified_candidate_division_CPR2	candidate_division	candidate_division_CPR2_bacterium_GW2011_GWC1_39_9
GCA_000995575.1_ASM99557v1	0	0	0	0	0	0	0	Bacteria	Candidatus_Magasanikbacteria	Unclassified_Candidatus_Magasanikbacteria	Unclassified_Candidatus_Magasanikbacteria	Unclassified_Candidatus_Magasanikbacteria	Unclassified_Candidatus_Magasanikbacteria	Candidatus_Magasanikbacteria	Candidatus_Magasanikbacteria_bacterium_GW2011_GWA2_40_10
GCA_000995585.1_ASM99558v1	0	0	0	0	0	0	0	Bacteria	Candidatus_Beckwithbacteria	Unclassified_Candidatus_Beckwithbacteria	Unclassified_Candidatus_Beckwithbacteria	Unclassified_Candidatus_Beckwithbacteria	Unclassified_Candidatus_Beckwithbacteria	Candidatus_Beckwithbacteria	Candidatus_Beckwithbacteria_bacterium_GW2011_GWA2_43_10
GCA_000995625.1_ASM99562v1	0	0	0	0	0	0	0	Bacteria	Unclassified_Bacteria	Unclassified_Bacteria	Unclassified_Bacteria	Unclassified_Bacteria	Unclassified_Bacteria	Parcubacteria_group	Parcubacteria_group_bacterium_GW2011_GWC2_40_10
GCA_000995635.1_ASM99563v1	0	0	0	0	0	0	0	Bacteria	Candidatus_Yanofskybacteria	Unclassified_Candidatus_Yanofskybacteria	Unclassified_Candidatus_Yanofskybacteria	Unclassified_Candidatus_Yanofskybacteria	Unclassified_Candidatus_Yanofskybacteria	Candidatus_Yanofskybacteria	Candidatus_Yanofskybacteria_bacterium_GW2011_GWE1_40_10
GCA_000995645.1_ASM99564v1	0	0	0	0	0	0	0	Bacteria	Candidatus_Daviesbacteria	Unclassified_Candidatus_Daviesbacteria	Unclassified_Candidatus_Daviesbacteria	Unclassified_Candidatus_Daviesbacteria	Unclassified_Candidatus_Daviesbacteria	Candidatus_Daviesbacteria	Candidatus_Daviesbacteria_bacterium_GW2011_GWA1_42_6
GCA_000995665.1_ASM99566v1	0	0	0	0	0	0	0	Bacteria	Unclassified_Bacteria	Unclassified_Bacteria	Unclassified_Bacteria	Unclassified_Bacteria	Unclassified_Bacteria	Microgenomates_group	Microgenomates_group_bacterium_GW2011_GWB1_44_8
GCA_000995705.1_ASM99570v1	0	0	0	0	0	0	0	Bacteria	Candidatus_Nomurabacteria	Unclassified_Candidatus_Nomurabacteria	Unclassified_Candidatus_Nomurabacteria	Unclassified_Candidatus_Nomurabacteria	Unclassified_Candidatus_Nomurabacteria	Candidatus_Nomurabacteria	Candidatus_Nomurabacteria_bacterium_GW2011_GWE2_40_10
GCA_000995715.1_ASM99571v1	0	0	0	0	0	0	0	Bacteria	candidate_division_WWE3	Unclassified_candidate_division_WWE3	Unclassified_candidate_division_WWE3	Unclassified_candidate_division_WWE3	Unclassified_candidate_division_WWE3	candidate_division	candidate_division_WWE3_bacterium_GW2011_GWB1_42_41
GCA_000995725.1_ASM99572v1	0	0	0	0	0	0	0	Bacteria	Candidatus_Woesebacteria	Unclassified_Candidatus_Woesebacteria	Unclassified_Candidatus_Woesebacteria	Unclassified_Candidatus_Woesebacteria	Unclassified_Candidatus_Woesebacteria	Candidatus_Woesebacteria	Candidatus_Woesebacteria_bacterium_GW2011_GWB1_40_101
GCA_000995735.1_ASM99573v1	0	0	0	0	0	0	0	Bacteria	Unclassified_Bacteria	Unclassified_Bacteria	Unclassified_Bacteria	Unclassified_Bacteria	Unclassified_Bacteria	Parcubacteria_group	Parcubacteria_group_bacterium_GW2011_GWF2_40_10
GCA_000995785.1_ASM99578v1	0	0	0	0	0	0	0	Bacteria	Candidatus_Nomurabacteria	Unclassified_Candidatus_Nomurabacteria	Unclassified_Candidatus_Nomurabacteria	Unclassified_Candidatus_Nomurabacteria	Unclassified_Candidatus_Nomurabacteria	Candidatus_Nomurabacteria	Candidatus_Nomurabacteria_bacterium_GW2011_GWB1_40_11
GCA_000995795.1_ASM99579v1	0	0	0	0	0	0	0	Bacteria	Candidatus_Azambacteria	Unclassified_Candidatus_Azambacteria	Unclassified_Candidatus_Azambacteria	Unclassified_Candidatus_Azambacteria	Unclassified_Candidatus_Azambacteria	Candidatus_Azambacteria	Candidatus_Azambacteria_bacterium_GW2011_GWE1_42_9
GCA_000995805.1_ASM99580v1	0	0	0	0	0	0	0	Bacteria	Unclassified_Bacteria	Unclassified_Bacteria	Unclassified_Bacteria	Unclassified_Bacteria	Unclassified_Bacteria	Parcubacteria_group	Parcubacteria_group_bacterium_GW2011_GWC1_40_11
GCA_000995845.1_ASM99584v1	0	0	0	0	0	0	0	Bacteria	Unclassified_Bacteria	Unclassified_Bacteria	Unclassified_Bacteria	Unclassified_Bacteria	Unclassified_Bacteria	Parcubacteria_group	Parcubacteria_group_bacterium_GW2011_GWD2_43_10
GCA_000995865.1_ASM99586v1	0	0	0	0	0	0	0	Bacteria	Candidatus_Woesebacteria	Unclassified_Candidatus_Woesebacteria	Unclassified_Candidatus_Woesebacteria	Unclassified_Candidatus_Woesebacteria	Unclassified_Candidatus_Woesebacteria	Candidatus_Woesebacteria	Candidatus_Woesebacteria_bacterium_GW2011_GWB1_40_12
GCA_000995875.1_ASM99587v1	0	0	0	0	0	0	0	Bacteria	Candidatus_Yanofskybacteria	Unclassified_Candidatus_Yanofskybacteria	Unclassified_Candidatus_Yanofskybacteria	Unclassified_Candidatus_Yanofskybacteria	Unclassified_Candidatus_Yanofskybacteria	Candidatus_Yanofskybacteria	Candidatus_Yanofskybacteria_bacterium_GW2011_GWE2_40_11
GCA_000995905.1_ASM99590v1	0	0	0	0	0	0	0	Bacteria	Candidatus_Daviesbacteria	Unclassified_Candidatus_Daviesbacteria	Unclassified_Candidatus_Daviesbacteria	Unclassified_Candidatus_Daviesbacteria	Unclassified_Candidatus_Daviesbacteria	Candidatus_Daviesbacteria	Candidatus_Daviesbacteria_bacterium_GW2011_GWC2_40_12
GCA_000995915.1_ASM99591v1	0	0	0	0	0	0	0	Bacteria	Candidatus_Uhrbacteria	Unclassified_Candidatus_Uhrbacteria	Unclassified_Candidatus_Uhrbacteria	Unclassified_Candidatus_Uhrbacteria	Unclassified_Candidatus_Uhrbacteria	Candidatus_Uhrbacteria	Candidatus_Uhrbacteria_bacterium_GW2011_GWF2_44_350
GCA_000995945.1_ASM99594v1	0	0	0	0	0	0	0	Bacteria	Candidatus_Nomurabacteria	Unclassified_Candidatus_Nomurabacteria	Unclassified_Candidatus_Nomurabacteria	Unclassified_Candidatus_Nomurabacteria	Unclassified_Candidatus_Nomurabacteria	Candidatus_Nomurabacteria	Candidatus_Nomurabacteria_bacterium_GW2011_GWF2_40_12
GCA_000995965.1_ASM99596v1	0	0	0	0	0	0	0	Bacteria	Candidatus_Moranbacteria	Unclassified_Candidatus_Moranbacteria	Unclassified_Candidatus_Moranbacteria	Unclassified_Candidatus_Moranbacteria	Unclassified_Candidatus_Moranbacteria	Candidatus_Moranbacteria	Candidatus_Moranbacteria_bacterium_GW2011_GWC2_40_12
GCA_000995985.1_ASM99598v1	0	0	0	0	0	0	0	Bacteria	Unclassified_Bacteria	Unclassified_Bacteria	Unclassified_Bacteria	Unclassified_Bacteria	Unclassified_Bacteria	Parcubacteria_group	Parcubacteria_group_bacterium_GW2011_GWC1_40_13
GCA_000995995.1_ASM99599v1	0	0	0	0	0	0	0	Bacteria	Candidatus_Curtissbacteria	Unclassified_Candidatus_Curtissbacteria	Unclassified_Candidatus_Curtissbacteria	Unclassified_Candidatus_Curtissbacteria	Unclassified_Candidatus_Curtissbacteria	Candidatus_Curtissbacteria	Candidatus_Curtissbacteria_bacterium_GW2011_GWA1_40_16
GCA_000996025.1_ASM99602v1	0	0	0	0	0	0	0	Bacteria	Unclassified_Bacteria	Unclassified_Bacteria	Unclassified_Bacteria	Unclassified_Bacteria	Unclassified_Bacteria	Parcubacteria_group	Parcubacteria_group_bacterium_GW2011_GWA2_40_14
GCA_000996035.1_ASM99603v1	0	0	0	0	0	0	0	Bacteria	Unclassified_Bacteria	Unclassified_Bacteria	Unclassified_Bacteria	Unclassified_Bacteria	Unclassified_Bacteria	Parcubacteria_group	Parcubacteria_group_bacterium_GW2011_GWA2_40_143
GCA_000996065.1_ASM99606v1	0	0	0	0	0	0	0	Bacteria	Candidatus_Levybacteria	Unclassified_Candidatus_Levybacteria	Unclassified_Candidatus_Levybacteria	Unclassified_Candidatus_Levybacteria	Unclassified_Candidatus_Levybacteria	Candidatus_Levybacteria	Candidatus_Levybacteria_bacterium_GW2011_GWA2_40_16
GCA_000996085.1_ASM99608v1	0	0	0	0	0	0	0	Bacteria	Unclassified_Bacteria	Unclassified_Bacteria	Unclassified_Bacteria	Unclassified_Bacteria	Unclassified_Bacteria	Parcubacteria_group	Parcubacteria_group_bacterium_GW2011_GWB1_40_14
GCA_000996105.1_ASM99610v1	0	0	0	0	0	0	0	Bacteria	Candidatus_Magasanikbacteria	Unclassified_Candidatus_Magasanikbacteria	Unclassified_Candidatus_Magasanikbacteria	Unclassified_Candidatus_Magasanikbacteria	Unclassified_Candidatus_Magasanikbacteria	Candidatus_Magasanikbacteria	Candidatus_Magasanikbacteria_bacterium_GW2011_GWC2_40_17
GCA_000996115.1_ASM99611v1	0	0	0	0	0	0	0	Bacteria	Candidatus_Nomurabacteria	Unclassified_Candidatus_Nomurabacteria	Unclassified_Candidatus_Nomurabacteria	Unclassified_Candidatus_Nomurabacteria	Unclassified_Candidatus_Nomurabacteria	Candidatus_Nomurabacteria	Candidatus_Nomurabacteria_bacterium_GW2011_GWF1_42_40
GCA_000996145.1_ASM99614v1	0	0	0	0	0	0	0	Bacteria	Candidatus_Curtissbacteria	Unclassified_Candidatus_Curtissbacteria	Unclassified_Candidatus_Curtissbacteria	Unclassified_Candidatus_Curtissbacteria	Unclassified_Candidatus_Curtissbacteria	Candidatus_Curtissbacteria	Candidatus_Curtissbacteria_bacterium_GW2011_GWA1_40_24
GCA_000996165.1_ASM99616v1	0	0	0	0	0	0	0	Bacteria	Candidatus_Woesebacteria	Unclassified_Candidatus_Woesebacteria	Unclassified_Candidatus_Woesebacteria	Unclassified_Candidatus_Woesebacteria	Unclassified_Candidatus_Woesebacteria	Candidatus_Woesebacteria	Candidatus_Woesebacteria_bacterium_GW2011_GWD2_40_19
GCA_000996185.1_ASM99618v1	0	0	0	0	0	0	0	Bacteria	Unclassified_Bacteria	Unclassified_Bacteria	Unclassified_Bacteria	Unclassified_Bacteria	Unclassified_Bacteria	Parcubacteria_group	Parcubacteria_group_bacterium_GW2011_GWE1_40_20
GCA_000996205.1_ASM99620v1	0	0	0	0	0	0	0	Bacteria	Unclassified_Bacteria	Unclassified_Bacteria	Unclassified_Bacteria	Unclassified_Bacteria	Unclassified_Bacteria	Parcubacteria_group	Parcubacteria_group_bacterium_GW2011_GWA1_40_21
GCA_000996225.1_ASM99622v1	0	0	0	0	0	0	0	Bacteria	Candidatus_Levybacteria	Unclassified_Candidatus_Levybacteria	Unclassified_Candidatus_Levybacteria	Unclassified_Candidatus_Levybacteria	Unclassified_Candidatus_Levybacteria	Candidatus_Levybacteria	Candidatus_Levybacteria_bacterium_GW2011_GWC1_40_19
GCA_000996245.1_ASM99624v1	0	0	0	0	0	0	0	Bacteria	Unclassified_Bacteria	Unclassified_Bacteria	Unclassified_Bacteria	Unclassified_Bacteria	Unclassified_Bacteria	Parcubacteria_group	Parcubacteria_group_bacterium_GW2011_GWA2_40_23
GCA_000996265.1_ASM99626v1	0	0	0	0	0	0	0	Bacteria	Unclassified_Bacteria	Unclassified_Bacteria	Unclassified_Bacteria	Unclassified_Bacteria	Unclassified_Bacteria	Parcubacteria_group	Parcubacteria_group_bacterium_GW2011_GWA1_42_7
GCA_000996275.1_ASM99627v1	0	0	0	0	0	0	0	Bacteria	Unclassified_Bacteria	Unclassified_Bacteria	Unclassified_Bacteria	Unclassified_Bacteria	Unclassified_Bacteria	candidate_division	candidate_division_TM6_bacterium_GW2011_GWE2_42_60
GCA_000996285.1_ASM99628v1	0	0	0	0	0	0	0	Bacteria	Candidatus_Azambacteria	Unclassified_Candidatus_Azambacteria	Unclassified_Candidatus_Azambacteria	Unclassified_Candidatus_Azambacteria	Unclassified_Candidatus_Azambacteria	Candidatus_Azambacteria	Candidatus_Azambacteria_bacterium_GW2011_GWA2_42_62
GCA_000996315.1_ASM99631v1	0	0	0	0	0	0	0	Bacteria	Candidatus_Azambacteria	Unclassified_Candidatus_Azambacteria	Unclassified_Candidatus_Azambacteria	Unclassified_Candidatus_Azambacteria	Unclassified_Candidatus_Azambacteria	Candidatus_Azambacteria	Candidatus_Azambacteria_bacterium_GW2011_GWF1_41_10
GCA_000996345.2_ASM99634v2	0	0	0	0	0	0	0	Bacteria	Candidatus_Curtissbacteria	Unclassified_Candidatus_Curtissbacteria	Unclassified_Candidatus_Curtissbacteria	Unclassified_Candidatus_Curtissbacteria	Unclassified_Candidatus_Curtissbacteria	Candidatus_Curtissbacteria	Candidatus_Curtissbacteria_bacterium_GW2011_GWA1_41_11
GCA_000996355.1_ASM99635v1	0	0	0	0	0	0	0	Bacteria	Candidatus_Uhrbacteria	Unclassified_Candidatus_Uhrbacteria	Unclassified_Candidatus_Uhrbacteria	Unclassified_Candidatus_Uhrbacteria	Unclassified_Candidatus_Uhrbacteria	Candidatus_Uhrbacteria	Candidatus_Uhrbacteria_bacterium_GW2011_GWC2_41_11
GCA_000996375.1_ASM99637v1	0	0	0	0	0	0	0	Bacteria	Candidatus_Azambacteria	Unclassified_Candidatus_Azambacteria	Unclassified_Candidatus_Azambacteria	Unclassified_Candidatus_Azambacteria	Unclassified_Candidatus_Azambacteria	Candidatus_Azambacteria	Candidatus_Azambacteria_bacterium_GW2011_GWB1_42_72
GCA_000996385.1_ASM99638v1	0	0	0	0	0	0	0	Bacteria	Candidatus_Uhrbacteria	Unclassified_Candidatus_Uhrbacteria	Unclassified_Candidatus_Uhrbacteria	Unclassified_Candidatus_Uhrbacteria	Unclassified_Candidatus_Uhrbacteria	Candidatus_Uhrbacteria	Candidatus_Uhrbacteria_bacterium_GW2011_GWE2_41_1153
GCA_000996425.1_ASM99642v1	0	0	0	0	0	0	0	Bacteria	Candidatus_Gottesmanbacteria	Unclassified_Candidatus_Gottesmanbacteria	Unclassified_Candidatus_Gottesmanbacteria	Unclassified_Candidatus_Gottesmanbacteria	Unclassified_Candidatus_Gottesmanbacteria	Candidatus_Gottesmanbacteria	Candidatus_Gottesmanbacteria_bacterium_GW2011_GWA2_41_12
GCA_000996445.1_ASM99644v1	0	0	0	0	0	0	0	Bacteria	Candidatus_Wolfebacteria	Unclassified_Candidatus_Wolfebacteria	Unclassified_Candidatus_Wolfebacteria	Unclassified_Candidatus_Wolfebacteria	Unclassified_Candidatus_Wolfebacteria	Candidatus_Wolfebacteria	Candidatus_Wolfebacteria_bacterium_GW2011_GWB1_41_12
GCA_000996455.1_ASM99645v1	0	0	0	0	0	0	0	Bacteria	Candidatus_Nomurabacteria	Unclassified_Candidatus_Nomurabacteria	Unclassified_Candidatus_Nomurabacteria	Unclassified_Candidatus_Nomurabacteria	Unclassified_Candidatus_Nomurabacteria	Candidatus_Nomurabacteria	Candidatus_Nomurabacteria_bacterium_GW2011_GWA2_42_41
GCA_000996475.1_ASM99647v1	0	0	0	0	0	0	0	Bacteria	Candidatus_Woesebacteria	Unclassified_Candidatus_Woesebacteria	Unclassified_Candidatus_Woesebacteria	Unclassified_Candidatus_Woesebacteria	Unclassified_Candidatus_Woesebacteria	Candidatus_Woesebacteria	Candidatus_Woesebacteria_bacterium_GW2011_GWD1_41_12
GCA_000996505.1_ASM99650v1	0	0	0	0	0	0	0	Bacteria	Candidatus_Roizmanbacteria	Unclassified_Candidatus_Roizmanbacteria	Unclassified_Candidatus_Roizmanbacteria	Unclassified_Candidatus_Roizmanbacteria	Unclassified_Candidatus_Roizmanbacteria	Candidatus_Roizmanbacteria	Candidatus_Roizmanbacteria_bacterium_GW2011_GWA1_41_13
GCA_000996525.1_ASM99652v1	0	0	0	0	0	0	0	Bacteria	Candidatus_Uhrbacteria	Unclassified_Candidatus_Uhrbacteria	Unclassified_Candidatus_Uhrbacteria	Unclassified_Candidatus_Uhrbacteria	Unclassified_Candidatus_Uhrbacteria	Candidatus_Uhrbacteria	Candidatus_Uhrbacteria_bacterium_GW2011_GWD2_41_121
GCA_000996545.1_ASM99654v1	0	0	0	0	0	0	0	Bacteria	Candidatus_Woesebacteria	Unclassified_Candidatus_Woesebacteria	Unclassified_Candidatus_Woesebacteria	Unclassified_Candidatus_Woesebacteria	Unclassified_Candidatus_Woesebacteria	Candidatus_Woesebacteria	Candidatus_Woesebacteria_bacterium_GW2011_GWA1_41_13b
GCA_000996555.1_ASM99655v1	0	0	0	0	0	0	0	Bacteria	Candidatus_Daviesbacteria	Unclassified_Candidatus_Daviesbacteria	Unclassified_Candidatus_Daviesbacteria	Unclassified_Candidatus_Daviesbacteria	Unclassified_Candidatus_Daviesbacteria	Candidatus_Daviesbacteria	Candidatus_Daviesbacteria_bacterium_GW2011_GWB1_41_15
GCA_000996575.1_ASM99657v1	0	0	0	0	0	0	0	Bacteria	Candidatus_Falkowbacteria	Unclassified_Candidatus_Falkowbacteria	Unclassified_Candidatus_Falkowbacteria	Unclassified_Candidatus_Falkowbacteria	Unclassified_Candidatus_Falkowbacteria	Candidatus_Falkowbacteria	Candidatus_Falkowbacteria_bacterium_GW2011_GWA2_41_14
GCA_000996605.1_ASM99660v1	0	0	0	0	0	0	0	Bacteria	Unclassified_Bacteria	Unclassified_Bacteria	Unclassified_Bacteria	Unclassified_Bacteria	Unclassified_Bacteria	Parcubacteria_group	Parcubacteria_group_bacterium_GW2011_GWA1_47_8
GCA_000996615.1_ASM99661v1	0	0	0	0	0	0	0	Bacteria	candidate_division_WWE3	Unclassified_candidate_division_WWE3	Unclassified_candidate_division_WWE3	Unclassified_candidate_division_WWE3	Unclassified_candidate_division_WWE3	candidate_division	candidate_division_WWE3_bacterium_GW2011_GWD1_42_70
GCA_000996635.1_ASM99663v1	0	0	0	0	0	0	0	Bacteria	Candidatus_Levybacteria	Unclassified_Candidatus_Levybacteria	Unclassified_Candidatus_Levybacteria	Unclassified_Candidatus_Levybacteria	Unclassified_Candidatus_Levybacteria	Candidatus_Levybacteria	Candidatus_Levybacteria_bacterium_GW2011_GWA2_41_15
GCA_000996665.1_ASM99666v1	0	0	0	0	0	0	0	Bacteria	Candidatus_Collierbacteria	Unclassified_Candidatus_Collierbacteria	Unclassified_Candidatus_Collierbacteria	Unclassified_Candidatus_Collierbacteria	Unclassified_Candidatus_Collierbacteria	Candidatus_Collierbacteria	Candidatus_Collierbacteria_bacterium_GW2011_GWE2_42_48
GCA_000996685.1_ASM99668v1	0	0	0	0	0	0	0	Bacteria	Candidatus_Uhrbacteria	Unclassified_Candidatus_Uhrbacteria	Unclassified_Candidatus_Uhrbacteria	Unclassified_Candidatus_Uhrbacteria	Unclassified_Candidatus_Uhrbacteria	Candidatus_Uhrbacteria	Candidatus_Uhrbacteria_bacterium_GW2011_GWD1_41_16
GCA_000996695.1_ASM99669v1	0	0	0	0	0	0	0	Bacteria	Unclassified_Bacteria	Unclassified_Bacteria	Unclassified_Bacteria	Unclassified_Bacteria	Unclassified_Bacteria	candidate_division	candidate_division_TM6_bacterium_GW2011_GWE2_41_16
GCA_000996715.1_ASM99671v1	0	0	0	0	0	0	0	Bacteria	Candidatus_Uhrbacteria	Unclassified_Candidatus_Uhrbacteria	Unclassified_Candidatus_Uhrbacteria	Unclassified_Candidatus_Uhrbacteria	Unclassified_Candidatus_Uhrbacteria	Candidatus_Uhrbacteria	Candidatus_Uhrbacteria_bacterium_GW2011_GWF2_41_16
GCA_000996735.1_ASM99673v1	0	0	0	0	0	0	0	Bacteria	Candidatus_Magasanikbacteria	Unclassified_Candidatus_Magasanikbacteria	Unclassified_Candidatus_Magasanikbacteria	Unclassified_Candidatus_Magasanikbacteria	Unclassified_Candidatus_Magasanikbacteria	Candidatus_Magasanikbacteria	Candidatus_Magasanikbacteria_bacterium_GW2011_GWC2_41_17
GCA_000996765.1_ASM99676v1	0	0	0	0	0	0	0	Bacteria	Candidatus_Uhrbacteria	Unclassified_Candidatus_Uhrbacteria	Unclassified_Candidatus_Uhrbacteria	Unclassified_Candidatus_Uhrbacteria	Unclassified_Candidatus_Uhrbacteria	Candidatus_Uhrbacteria	Candidatus_Uhrbacteria_bacterium_GW2011_GWC1_41_20
GCA_000996785.1_ASM99678v1	0	0	0	0	0	0	0	Bacteria	Unclassified_Bacteria	Unclassified_Bacteria	Unclassified_Bacteria	Unclassified_Bacteria	Unclassified_Bacteria	Microgenomates_group	Microgenomates_group_bacterium_GW2011_GWC1_41_20
GCA_000996805.1_ASM99680v1	0	0	0	0	0	0	0	Bacteria	Candidatus_Levybacteria	Unclassified_Candidatus_Levybacteria	Unclassified_Candidatus_Levybacteria	Unclassified_Candidatus_Levybacteria	Unclassified_Candidatus_Levybacteria	Candidatus_Levybacteria	Candidatus_Levybacteria_bacterium_GW2011_GWB1_41_21
GCA_000996815.1_ASM99681v1	0	0	0	0	0	0	0	Bacteria	Unclassified_Bacteria	Unclassified_Bacteria	Unclassified_Bacteria	Unclassified_Bacteria	Unclassified_Bacteria	Parcubacteria_group	Parcubacteria_group_bacterium_GW2011_GWF2_42_7
GCA_000996845.1_ASM99684v1	0	0	0	0	0	0	0	Bacteria	Unclassified_Bacteria	Unclassified_Bacteria	Unclassified_Bacteria	Unclassified_Bacteria	Unclassified_Bacteria	Parcubacteria_group	Parcubacteria_group_bacterium_GW2011_GWF2_44_8
GCA_000996865.1_ASM99686v1	0	0	0	0	0	0	0	Bacteria	Candidatus_Curtissbacteria	Unclassified_Candidatus_Curtissbacteria	Unclassified_Candidatus_Curtissbacteria	Unclassified_Candidatus_Curtissbacteria	Unclassified_Candidatus_Curtissbacteria	Candidatus_Curtissbacteria	Candidatus_Curtissbacteria_bacterium_GW2011_GWC2_41_21
GCA_000996885.1_ASM99688v1	0	0	0	0	0	0	0	Bacteria	Candidatus_Yanofskybacteria	Unclassified_Candidatus_Yanofskybacteria	Unclassified_Candidatus_Yanofskybacteria	Unclassified_Candidatus_Yanofskybacteria	Unclassified_Candidatus_Yanofskybacteria	Candidatus_Yanofskybacteria	Candidatus_Yanofskybacteria_bacterium_GW2011_GWA2_41_22
GCA_000996895.1_ASM99689v1	0	0	0	0	0	0	0	Bacteria	candidate_division_WWE3	Unclassified_candidate_division_WWE3	Unclassified_candidate_division_WWE3	Unclassified_candidate_division_WWE3	Unclassified_candidate_division_WWE3	candidate_division	candidate_division_WWE3_bacterium_GW2011_GWC2_41_23
GCA_000996905.1_ASM99690v1	0	0	0	0	0	0	0	Bacteria	Candidatus_Curtissbacteria	Unclassified_Candidatus_Curtissbacteria	Unclassified_Candidatus_Curtissbacteria	Unclassified_Candidatus_Curtissbacteria	Unclassified_Candidatus_Curtissbacteria	Candidatus_Curtissbacteria	Candidatus_Curtissbacteria_bacterium_GW2011_GWA2_41_24
GCA_000996945.1_ASM99694v1	0	0	0	0	0	0	0	Bacteria	Unclassified_Bacteria	Unclassified_Bacteria	Unclassified_Bacteria	Unclassified_Bacteria	Unclassified_Bacteria	Parcubacteria_group	Parcubacteria_group_bacterium_GW2011_GWA1_Parcubacteria_45_10
GCA_000996965.1_ASM99696v1	0	0	0	0	0	0	0	Bacteria	Candidatus_Magasanikbacteria	Unclassified_Candidatus_Magasanikbacteria	Unclassified_Candidatus_Magasanikbacteria	Unclassified_Candidatus_Magasanikbacteria	Unclassified_Candidatus_Magasanikbacteria	Candidatus_Magasanikbacteria	Candidatus_Magasanikbacteria_bacterium_GW2011_GWE2_42_7
GCA_000996975.1_ASM99697v1	0	0	0	0	0	0	0	Bacteria	Candidatus_Woesebacteria	Unclassified_Candidatus_Woesebacteria	Unclassified_Candidatus_Woesebacteria	Unclassified_Candidatus_Woesebacteria	Unclassified_Candidatus_Woesebacteria	Candidatus_Woesebacteria	Candidatus_Woesebacteria_bacterium_GW2011_GWE1_41_24
GCA_000996985.1_ASM99698v1	0	0	0	0	0	0	0	Bacteria	Candidatus_Nomurabacteria	Unclassified_Candidatus_Nomurabacteria	Unclassified_Candidatus_Nomurabacteria	Unclassified_Candidatus_Nomurabacteria	Unclassified_Candidatus_Nomurabacteria	Candidatus_Nomurabacteria	Candidatus_Nomurabacteria_bacterium_GW2011_GWA2_41_25
GCA_000997025.1_ASM99702v1	0	0	0	0	0	0	0	Bacteria	candidate_division_WWE3	Unclassified_candidate_division_WWE3	Unclassified_candidate_division_WWE3	Unclassified_candidate_division_WWE3	Unclassified_candidate_division_WWE3	candidate_division	candidate_division_WWE3_bacterium_GW2011_GWE1_41_27
GCA_000997045.1_ASM99704v1	0	0	0	0	0	0	0	Bacteria	Unclassified_Bacteria	Unclassified_Bacteria	Unclassified_Bacteria	Unclassified_Bacteria	Unclassified_Bacteria	Parcubacteria_group	Parcubacteria_group_bacterium_GW2011_GWB1_41_4
GCA_000997055.1_ASM99705v1	0	0	0	0	0	0	0	Bacteria	Candidatus_Uhrbacteria	Unclassified_Candidatus_Uhrbacteria	Unclassified_Candidatus_Uhrbacteria	Unclassified_Candidatus_Uhrbacteria	Unclassified_Candidatus_Uhrbacteria	Candidatus_Uhrbacteria	Candidatus_Uhrbacteria_bacterium_GW2011_GWB2_41_36
GCA_000997065.1_ASM99706v1	0	0	0	0	0	0	0	Bacteria	Candidatus_Uhrbacteria	Unclassified_Candidatus_Uhrbacteria	Unclassified_Candidatus_Uhrbacteria	Unclassified_Candidatus_Uhrbacteria	Unclassified_Candidatus_Uhrbacteria	Candidatus_Uhrbacteria	Candidatus_Uhrbacteria_bacterium_GW2011_GWF2_41_40
GCA_000997105.1_ASM99710v1	0	0	0	0	0	0	0	Bacteria	Candidatus_Daviesbacteria	Unclassified_Candidatus_Daviesbacteria	Unclassified_Candidatus_Daviesbacteria	Unclassified_Candidatus_Daviesbacteria	Unclassified_Candidatus_Daviesbacteria	Candidatus_Daviesbacteria	Candidatus_Daviesbacteria_bacterium_GW2011_GWA2_42_7
GCA_000997125.1_ASM99712v1	0	0	0	0	0	0	0	Bacteria	Candidatus_Collierbacteria	Unclassified_Candidatus_Collierbacteria	Unclassified_Candidatus_Collierbacteria	Unclassified_Candidatus_Collierbacteria	Unclassified_Candidatus_Collierbacteria	Candidatus_Collierbacteria	Candidatus_Collierbacteria_bacterium_GW2011_GWA2_44_99
GCA_000997135.1_ASM99713v1	0	0	0	0	0	0	0	Bacteria	Candidatus_Uhrbacteria	Unclassified_Candidatus_Uhrbacteria	Unclassified_Candidatus_Uhrbacteria	Unclassified_Candidatus_Uhrbacteria	Unclassified_Candidatus_Uhrbacteria	Candidatus_Uhrbacteria	Candidatus_Uhrbacteria_bacterium_GW2011_GWF2_41_430
GCA_000997145.1_ASM99714v1	0	0	0	0	0	0	0	Bacteria	candidate_division_WWE3	Unclassified_candidate_division_WWE3	Unclassified_candidate_division_WWE3	Unclassified_candidate_division_WWE3	Unclassified_candidate_division_WWE3	candidate_division	candidate_division_WWE3_bacterium_GW2011_GWF2_41_45
GCA_000997185.1_ASM99718v1	0	0	0	0	0	0	0	Bacteria	candidate_division_CPR2	Unclassified_candidate_division_CPR2	Unclassified_candidate_division_CPR2	Unclassified_candidate_division_CPR2	Unclassified_candidate_division_CPR2	candidate_division	candidate_division_CPR2_bacterium_GW2011_GWC1_41_48
GCA_000997205.1_ASM99720v1	0	0	0	0	0	0	0	Bacteria	Unclassified_Bacteria	Unclassified_Bacteria	Unclassified_Bacteria	Unclassified_Bacteria	Unclassified_Bacteria	Parcubacteria_group	Parcubacteria_group_bacterium_GW2011_GWB1_41_5
GCA_000997225.1_ASM99722v1	0	0	0	0	0	0	0	Bacteria	Candidatus_Daviesbacteria	Unclassified_Candidatus_Daviesbacteria	Unclassified_Candidatus_Daviesbacteria	Unclassified_Candidatus_Daviesbacteria	Unclassified_Candidatus_Daviesbacteria	Candidatus_Daviesbacteria	Candidatus_Daviesbacteria_bacterium_GW2011_GWB1_41_5
GCA_000997235.1_ASM99723v1	0	0	0	0	0	0	0	Bacteria	candidate_division_WWE3	Unclassified_candidate_division_WWE3	Unclassified_candidate_division_WWE3	Unclassified_candidate_division_WWE3	Unclassified_candidate_division_WWE3	candidate_division	candidate_division_WWE3_bacterium_GW2011_GWF1_41_53
GCA_000997265.1_ASM99726v1	0	0	0	0	0	0	0	Bacteria	Unclassified_Bacteria	Unclassified_Bacteria	Unclassified_Bacteria	Unclassified_Bacteria	Unclassified_Bacteria	Parcubacteria_group	Parcubacteria_group_bacterium_GW2011_GWF2_44_8b
GCA_000997275.1_ASM99727v1	0	0	0	0	0	0	0	Bacteria	Candidatus_Magasanikbacteria	Unclassified_Candidatus_Magasanikbacteria	Unclassified_Candidatus_Magasanikbacteria	Unclassified_Candidatus_Magasanikbacteria	Unclassified_Candidatus_Magasanikbacteria	Candidatus_Magasanikbacteria	Candidatus_Magasanikbacteria_bacterium_GW2011_GWA2_41_55
GCA_000997305.1_ASM99730v1	0	0	0	0	0	0	0	Bacteria	Candidatus_Yanofskybacteria	Unclassified_Candidatus_Yanofskybacteria	Unclassified_Candidatus_Yanofskybacteria	Unclassified_Candidatus_Yanofskybacteria	Unclassified_Candidatus_Yanofskybacteria	Candidatus_Yanofskybacteria	Candidatus_Yanofskybacteria_bacterium_GW2011_GWA1_41_6
GCA_000997315.1_ASM99731v1	0	0	0	0	0	0	0	Bacteria	Candidatus_Collierbacteria	Unclassified_Candidatus_Collierbacteria	Unclassified_Candidatus_Collierbacteria	Unclassified_Candidatus_Collierbacteria	Unclassified_Candidatus_Collierbacteria	Candidatus_Collierbacteria	Candidatus_Collierbacteria_bacterium_GW2011_GWF1_42_50
GCA_000997345.1_ASM99734v1	0	0	0	0	0	0	0	Bacteria	Unclassified_Bacteria	Unclassified_Bacteria	Unclassified_Bacteria	Unclassified_Bacteria	Unclassified_Bacteria	Parcubacteria_group	Parcubacteria_group_bacterium_GW2011_GWB1_41_6
GCA_000997355.1_ASM99735v1	0	0	0	0	0	0	0	Bacteria	candidate_division_WWE3	Unclassified_candidate_division_WWE3	Unclassified_candidate_division_WWE3	Unclassified_candidate_division_WWE3	Unclassified_candidate_division_WWE3	candidate_division	candidate_division_WWE3_bacterium_GW2011_GWB1_41_6
GCA_000997385.1_ASM99738v1	0	0	0	0	0	0	0	Bacteria	Candidatus_Daviesbacteria	Unclassified_Candidatus_Daviesbacteria	Unclassified_Candidatus_Daviesbacteria	Unclassified_Candidatus_Daviesbacteria	Unclassified_Candidatus_Daviesbacteria	Candidatus_Daviesbacteria	Candidatus_Daviesbacteria_bacterium_GW2011_GWA1_41_61
GCA_000997395.1_ASM99739v1	0	0	0	0	0	0	0	Bacteria	Unclassified_Bacteria	Unclassified_Bacteria	Unclassified_Bacteria	Unclassified_Bacteria	Unclassified_Bacteria	Parcubacteria_group	Parcubacteria_group_bacterium_GW2011_GWF2_44_7
GCA_000997405.1_ASM99740v1	0	0	0	0	0	0	0	Bacteria	Candidatus_Woesebacteria	Unclassified_Candidatus_Woesebacteria	Unclassified_Candidatus_Woesebacteria	Unclassified_Candidatus_Woesebacteria	Unclassified_Candidatus_Woesebacteria	Candidatus_Woesebacteria	Candidatus_Woesebacteria_bacterium_GW2011_GWA1_41_7
GCA_000997445.1_ASM99744v1	0	0	0	0	0	0	0	Bacteria	Candidatus_Uhrbacteria	Unclassified_Candidatus_Uhrbacteria	Unclassified_Candidatus_Uhrbacteria	Unclassified_Candidatus_Uhrbacteria	Unclassified_Candidatus_Uhrbacteria	Candidatus_Uhrbacteria	Candidatus_Uhrbacteria_bacterium_GW2011_GWB1_41_7
GCA_000997465.1_ASM99746v1	0	0	0	0	0	0	0	Bacteria	Unclassified_Bacteria	Unclassified_Bacteria	Unclassified_Bacteria	Unclassified_Bacteria	Unclassified_Bacteria	Parcubacteria_group	Parcubacteria_group_bacterium_GW2011_GWC1_41_7
GCA_000997475.1_ASM99747v1	0	0	0	0	0	0	0	Bacteria	Unclassified_Bacteria	Unclassified_Bacteria	Unclassified_Bacteria	Unclassified_Bacteria	Unclassified_Bacteria	Parcubacteria_group	Parcubacteria_group_bacterium_GW2011_GWB1_42_6
GCA_000997495.1_ASM99749v1	0	0	0	0	0	0	0	Bacteria	candidate_division_WWE3	Unclassified_candidate_division_WWE3	Unclassified_candidate_division_WWE3	Unclassified_candidate_division_WWE3	Unclassified_candidate_division_WWE3	candidate_division	candidate_division_WWE3_bacterium_GW2011_GWC1_41_7
GCA_000997505.1_ASM99750v1	0	0	0	0	0	0	0	Bacteria	Candidatus_Roizmanbacteria	Unclassified_Candidatus_Roizmanbacteria	Unclassified_Candidatus_Roizmanbacteria	Unclassified_Candidatus_Roizmanbacteria	Unclassified_Candidatus_Roizmanbacteria	Candidatus_Roizmanbacteria	Candidatus_Roizmanbacteria_bacterium_GW2011_GWC2_41_7
GCA_000997545.1_ASM99754v1	0	0	0	0	0	0	0	Bacteria	candidate_division_WWE3	Unclassified_candidate_division_WWE3	Unclassified_candidate_division_WWE3	Unclassified_candidate_division_WWE3	Unclassified_candidate_division_WWE3	candidate_division	candidate_division_WWE3_bacterium_GW2011_GWE1_41_72
GCA_000997565.1_ASM99756v1	0	0	0	0	0	0	0	Bacteria	Candidatus_Collierbacteria	Unclassified_Candidatus_Collierbacteria	Unclassified_Candidatus_Collierbacteria	Unclassified_Candidatus_Collierbacteria	Unclassified_Candidatus_Collierbacteria	Candidatus_Collierbacteria	Candidatus_Collierbacteria_bacterium_GW2011_GWA1_42_60
GCA_000997575.1_ASM99757v1	0	0	0	0	0	0	0	Bacteria	candidate_division_WWE3	Unclassified_candidate_division_WWE3	Unclassified_candidate_division_WWE3	Unclassified_candidate_division_WWE3	Unclassified_candidate_division_WWE3	candidate_division	candidate_division_WWE3_bacterium_GW2011_GWA1_41_8
GCA_000997595.1_ASM99759v1	0	0	0	0	0	0	0	Bacteria	Unclassified_Bacteria	Unclassified_Bacteria	Unclassified_Bacteria	Unclassified_Bacteria	Unclassified_Bacteria	Microgenomates_group	Microgenomates_group_bacterium_GW2011_GWC1_41_8
GCA_000997615.1_ASM99761v1	0	0	0	0	0	0	0	Bacteria	candidate_division_WWE3	Unclassified_candidate_division_WWE3	Unclassified_candidate_division_WWE3	Unclassified_candidate_division_WWE3	Unclassified_candidate_division_WWE3	candidate_division	candidate_division_WWE3_bacterium_GW2011_GWA1_42_46
GCA_000997645.1_ASM99764v1	0	0	0	0	0	0	0	Bacteria	Candidatus_Nomurabacteria	Unclassified_Candidatus_Nomurabacteria	Unclassified_Candidatus_Nomurabacteria	Unclassified_Candidatus_Nomurabacteria	Unclassified_Candidatus_Nomurabacteria	Candidatus_Nomurabacteria	Candidatus_Nomurabacteria_bacterium_GW2011_GWC2_41_8
GCA_000997665.1_ASM99766v1	0	0	0	0	0	0	0	Bacteria	Candidatus_Jorgensenbacteria	Unclassified_Candidatus_Jorgensenbacteria	Unclassified_Candidatus_Jorgensenbacteria	Unclassified_Candidatus_Jorgensenbacteria	Unclassified_Candidatus_Jorgensenbacteria	Candidatus_Jorgensenbacteria	Candidatus_Jorgensenbacteria_bacterium_GW2011_GWF2_41_8
GCA_000997685.1_ASM99768v1	0	0	0	0	0	0	0	Bacteria	Unclassified_Bacteria	Unclassified_Bacteria	Unclassified_Bacteria	Unclassified_Bacteria	Unclassified_Bacteria	Parcubacteria_group	Parcubacteria_group_bacterium_GW2011_GWC2_42_6
GCA_000997705.1_ASM99770v1	0	0	0	0	0	0	0	Bacteria	Candidatus_Yanofskybacteria	Unclassified_Candidatus_Yanofskybacteria	Unclassified_Candidatus_Yanofskybacteria	Unclassified_Candidatus_Yanofskybacteria	Unclassified_Candidatus_Yanofskybacteria	Candidatus_Yanofskybacteria	Candidatus_Yanofskybacteria_bacterium_GW2011_GWC2_41_9
GCA_000997715.1_ASM99771v1	0	0	0	0	0	0	0	Bacteria	Candidatus_Azambacteria	Unclassified_Candidatus_Azambacteria	Unclassified_Candidatus_Azambacteria	Unclassified_Candidatus_Azambacteria	Unclassified_Candidatus_Azambacteria	Candidatus_Azambacteria	Candidatus_Azambacteria_bacterium_GW2011_GWA1_44_9
GCA_000997745.1_ASM99774v1	0	0	0	0	0	0	0	Bacteria	candidate_division_WWE3	Unclassified_candidate_division_WWE3	Unclassified_candidate_division_WWE3	Unclassified_candidate_division_WWE3	Unclassified_candidate_division_WWE3	candidate_division	candidate_division_WWE3_bacterium_GW2011_GWF2_42_42
GCA_000997755.1_ASM99775v1	0	0	0	0	0	0	0	Bacteria	Candidatus_Wolfebacteria	Unclassified_Candidatus_Wolfebacteria	Unclassified_Candidatus_Wolfebacteria	Unclassified_Candidatus_Wolfebacteria	Unclassified_Candidatus_Wolfebacteria	Candidatus_Wolfebacteria	Candidatus_Wolfebacteria_bacterium_GW2011_GWA2_42_10
GCA_000997765.1_ASM99776v1	0	0	0	0	0	0	0	Bacteria	Unclassified_Bacteria	Unclassified_Bacteria	Unclassified_Bacteria	Unclassified_Bacteria	Unclassified_Bacteria	Parcubacteria_group	Parcubacteria_group_bacterium_GW2011_GWA2_42_11
GCA_000997795.1_ASM99779v1	0	0	0	0	0	0	0	Bacteria	candidate_division_WWE3	Unclassified_candidate_division_WWE3	Unclassified_candidate_division_WWE3	Unclassified_candidate_division_WWE3	Unclassified_candidate_division_WWE3	candidate_division	candidate_division_WWE3_bacterium_GW2011_GWC1_42_102
GCA_000997825.1_ASM99782v1	0	0	0	0	0	0	0	Bacteria	Unclassified_Bacteria	Unclassified_Bacteria	Unclassified_Bacteria	Unclassified_Bacteria	Unclassified_Bacteria	Parcubacteria_group	Parcubacteria_group_bacterium_GW2011_GWC1_42_11
GCA_000997835.1_ASM99783v1	0	0	0	0	0	0	0	Bacteria	Unclassified_Bacteria	Unclassified_Bacteria	Unclassified_Bacteria	Unclassified_Bacteria	Unclassified_Bacteria	Parcubacteria_group	Parcubacteria_group_bacterium_GW2011_GWC2_42_11
GCA_000997865.1_ASM99786v1	0	0	0	0	0	0	0	Bacteria	candidate_division_WWE3	Unclassified_candidate_division_WWE3	Unclassified_candidate_division_WWE3	Unclassified_candidate_division_WWE3	Unclassified_candidate_division_WWE3	candidate_division	candidate_division_WWE3_bacterium_GW2011_GWD2_42_11
GCA_000997875.1_ASM99787v1	0	0	0	0	0	0	0	Bacteria	candidate_division_WWE3	Unclassified_candidate_division_WWE3	Unclassified_candidate_division_WWE3	Unclassified_candidate_division_WWE3	Unclassified_candidate_division_WWE3	candidate_division	candidate_division_WWE3_bacterium_GW2011_GWB1_42_117
GCA_000997905.1_ASM99790v1	0	0	0	0	0	0	0	Bacteria	candidate_division_WWE3	Unclassified_candidate_division_WWE3	Unclassified_candidate_division_WWE3	Unclassified_candidate_division_WWE3	Unclassified_candidate_division_WWE3	candidate_division	candidate_division_WWE3_bacterium_GW2011_GWA1_42_12
GCA_000997915.1_ASM99791v1	0	0	0	0	0	0	0	Bacteria	Candidatus_Amesbacteria	Unclassified_Candidatus_Amesbacteria	Unclassified_Candidatus_Amesbacteria	Unclassified_Candidatus_Amesbacteria	Unclassified_Candidatus_Amesbacteria	Candidatus_Amesbacteria	Candidatus_Amesbacteria_bacterium_GW2011_GWA2_42_12
GCA_000997945.1_ASM99794v1	0	0	0	0	0	0	0	Bacteria	Unclassified_Bacteria	Unclassified_Bacteria	Unclassified_Bacteria	Unclassified_Bacteria	Unclassified_Bacteria	Parcubacteria_group	Parcubacteria_group_bacterium_GW2011_GWC2_42_12
GCA_000997955.1_ASM99795v1	0	0	0	0	0	0	0	Bacteria	Candidatus_Collierbacteria	Unclassified_Candidatus_Collierbacteria	Unclassified_Candidatus_Collierbacteria	Unclassified_Candidatus_Collierbacteria	Unclassified_Candidatus_Collierbacteria	Candidatus_Collierbacteria	Candidatus_Collierbacteria_bacterium_GW2011_GWB2_42_12
GCA_000997985.1_ASM99798v1	0	0	0	0	0	0	0	Bacteria	Unclassified_Bacteria	Unclassified_Bacteria	Unclassified_Bacteria	Unclassified_Bacteria	Unclassified_Bacteria	Parcubacteria_group	Parcubacteria_group_bacterium_GW2011_GWC2_42_13
GCA_000997995.1_ASM99799v1	0	0	0	0	0	0	0	Bacteria	candidate_division_WWE3	Unclassified_candidate_division_WWE3	Unclassified_candidate_division_WWE3	Unclassified_candidate_division_WWE3	Unclassified_candidate_division_WWE3	candidate_division	candidate_division_WWE3_bacterium_GW2011_GWD1_42_14
GCA_000998025.1_ASM99802v1	0	0	0	0	0	0	0	Bacteria	Candidatus_Collierbacteria	Unclassified_Candidatus_Collierbacteria	Unclassified_Candidatus_Collierbacteria	Unclassified_Candidatus_Collierbacteria	Unclassified_Candidatus_Collierbacteria	Candidatus_Collierbacteria	Candidatus_Collierbacteria_bacterium_GW2011_GWB1_44_6
GCA_000998045.1_ASM99804v1	0	0	0	0	0	0	0	Bacteria	Unclassified_Bacteria	Unclassified_Bacteria	Unclassified_Bacteria	Unclassified_Bacteria	Unclassified_Bacteria	Parcubacteria_group	Parcubacteria_group_bacterium_GW2011_GWD2_42_14
GCA_000998055.1_ASM99805v1	0	0	0	0	0	0	0	Bacteria	candidate_division_WWE3	Unclassified_candidate_division_WWE3	Unclassified_candidate_division_WWE3	Unclassified_candidate_division_WWE3	Unclassified_candidate_division_WWE3	candidate_division	candidate_division_WWE3_bacterium_GW2011_GWF1_42_14
GCA_000998065.1_ASM99806v1	0	0	0	0	0	0	0	Bacteria	Unclassified_Bacteria	Unclassified_Bacteria	Unclassified_Bacteria	Unclassified_Bacteria	Unclassified_Bacteria	Parcubacteria_group	Parcubacteria_group_bacterium_GW2011_GWE2_42_14
GCA_000998105.1_ASM99810v1	0	0	0	0	0	0	0	Bacteria	Unclassified_Bacteria	Unclassified_Bacteria	Unclassified_Bacteria	Unclassified_Bacteria	Unclassified_Bacteria	Microgenomates_group	Microgenomates_group_bacterium_GW2011_GWC1_44_37
GCA_000998125.1_ASM99812v1	0	0	0	0	0	0	0	Bacteria	Candidatus_Giovannonibacteria	Unclassified_Candidatus_Giovannonibacteria	Unclassified_Candidatus_Giovannonibacteria	Unclassified_Candidatus_Giovannonibacteria	Unclassified_Candidatus_Giovannonibacteria	Candidatus_Giovannonibacteria	Candidatus_Giovannonibacteria_bacterium_GW2011_GWA1_44_25
GCA_000998135.1_ASM99813v1	0	0	0	0	0	0	0	Bacteria	Unclassified_Bacteria	Unclassified_Bacteria	Unclassified_Bacteria	Unclassified_Bacteria	Unclassified_Bacteria	Parcubacteria_group	Parcubacteria_group_bacterium_GW2011_GWA2_42_14
GCA_000998145.1_ASM99814v1	0	0	0	0	0	0	0	Bacteria	candidate_division_WWE3	Unclassified_candidate_division_WWE3	Unclassified_candidate_division_WWE3	Unclassified_candidate_division_WWE3	Unclassified_candidate_division_WWE3	candidate_division	candidate_division_WWE3_bacterium_GW2011_GWE1_44_51
GCA_000998185.1_ASM99818v1	0	0	0	0	0	0	0	Bacteria	Candidatus_Kuenenbacteria	Unclassified_Candidatus_Kuenenbacteria	Unclassified_Candidatus_Kuenenbacteria	Unclassified_Candidatus_Kuenenbacteria	Unclassified_Candidatus_Kuenenbacteria	Candidatus_Kuenenbacteria	Candidatus_Kuenenbacteria_bacterium_GW2011_GWA2_42_15
GCA_000998195.1_ASM99819v1	0	0	0	0	0	0	0	Bacteria	Candidatus_Giovannonibacteria	Unclassified_Candidatus_Giovannonibacteria	Unclassified_Candidatus_Giovannonibacteria	Unclassified_Candidatus_Giovannonibacteria	Unclassified_Candidatus_Giovannonibacteria	Candidatus_Giovannonibacteria	Candidatus_Giovannonibacteria_bacterium_GW2011_GWC2_44_9
GCA_000998215.1_ASM99821v1	0	0	0	0	0	0	0	Bacteria	candidate_division_WWE3	Unclassified_candidate_division_WWE3	Unclassified_candidate_division_WWE3	Unclassified_candidate_division_WWE3	Unclassified_candidate_division_WWE3	candidate_division	candidate_division_WWE3_bacterium_GW2011_GWE1_42_16
GCA_000998235.1_ASM99823v1	0	0	0	0	0	0	0	Bacteria	Candidatus_Gottesmanbacteria	Unclassified_Candidatus_Gottesmanbacteria	Unclassified_Candidatus_Gottesmanbacteria	Unclassified_Candidatus_Gottesmanbacteria	Unclassified_Candidatus_Gottesmanbacteria	Candidatus_Gottesmanbacteria	Candidatus_Gottesmanbacteria_bacterium_GW2011_GWA2_42_16
GCA_000998265.1_ASM99826v1	0	0	0	0	0	0	0	Bacteria	candidate_division_CPR1	Unclassified_candidate_division_CPR1	Unclassified_candidate_division_CPR1	Unclassified_candidate_division_CPR1	Unclassified_candidate_division_CPR1	candidate_division	candidate_division_CPR1_bacterium_GW2011_GWA2_42_17
GCA_000998275.1_ASM99827v1	0	0	0	0	0	0	0	Bacteria	Candidatus_Collierbacteria	Unclassified_Candidatus_Collierbacteria	Unclassified_Candidatus_Collierbacteria	Unclassified_Candidatus_Collierbacteria	Unclassified_Candidatus_Collierbacteria	Candidatus_Collierbacteria	Candidatus_Collierbacteria_bacterium_GW2011_GWA2_42_17
GCA_000998305.1_ASM99830v1	0	0	0	0	0	0	0	Bacteria	Unclassified_Bacteria	Unclassified_Bacteria	Unclassified_Bacteria	Unclassified_Bacteria	Unclassified_Bacteria	Microgenomates_group	Microgenomates_group_bacterium_GW2011_GWA1_Microgenomates_45_10
GCA_000998315.1_ASM99831v1	0	0	0	0	0	0	0	Bacteria	Candidatus_Azambacteria	Unclassified_Candidatus_Azambacteria	Unclassified_Candidatus_Azambacteria	Unclassified_Candidatus_Azambacteria	Unclassified_Candidatus_Azambacteria	Candidatus_Azambacteria	Candidatus_Azambacteria_bacterium_GW2011_GWB1_42_17
GCA_000998345.1_ASM99834v1	0	0	0	0	0	0	0	Bacteria	Unclassified_Bacteria	Unclassified_Bacteria	Unclassified_Bacteria	Unclassified_Bacteria	Unclassified_Bacteria	Parcubacteria_group	Parcubacteria_group_bacterium_GW2011_GWA2_42_18
GCA_000998355.1_ASM99835v1	0	0	0	0	0	0	0	Bacteria	Candidatus_Gottesmanbacteria	Unclassified_Candidatus_Gottesmanbacteria	Unclassified_Candidatus_Gottesmanbacteria	Unclassified_Candidatus_Gottesmanbacteria	Unclassified_Candidatus_Gottesmanbacteria	Candidatus_Gottesmanbacteria	Candidatus_Gottesmanbacteria_bacterium_GW2011_GWA2_42_18
GCA_000998385.1_ASM99838v1	0	0	0	0	0	0	0	Bacteria	Unclassified_Bacteria	Unclassified_Bacteria	Unclassified_Bacteria	Unclassified_Bacteria	Unclassified_Bacteria	Microgenomates_group	Microgenomates_group_bacterium_GW2011_GWC1_44_9
GCA_000998395.1_ASM99839v1	0	0	0	0	0	0	0	Bacteria	Candidatus_Azambacteria	Unclassified_Candidatus_Azambacteria	Unclassified_Candidatus_Azambacteria	Unclassified_Candidatus_Azambacteria	Unclassified_Candidatus_Azambacteria	Candidatus_Azambacteria	Candidatus_Azambacteria_bacterium_GW2011_GWA1_42_19
GCA_000998425.1_ASM99842v1	0	0	0	0	0	0	0	Bacteria	Candidatus_Nomurabacteria	Unclassified_Candidatus_Nomurabacteria	Unclassified_Candidatus_Nomurabacteria	Unclassified_Candidatus_Nomurabacteria	Unclassified_Candidatus_Nomurabacteria	Candidatus_Nomurabacteria	Candidatus_Nomurabacteria_bacterium_GW2011_GWC2_42_20
GCA_000998435.1_ASM99843v1	0	0	0	0	0	0	0	Bacteria	Candidatus_Giovannonibacteria	Unclassified_Candidatus_Giovannonibacteria	Unclassified_Candidatus_Giovannonibacteria	Unclassified_Candidatus_Giovannonibacteria	Unclassified_Candidatus_Giovannonibacteria	Candidatus_Giovannonibacteria	Candidatus_Giovannonibacteria_bacterium_GW2011_GWF2_42_19
GCA_000998465.1_ASM99846v1	0	0	0	0	0	0	0	Bacteria	Unclassified_Bacteria	Unclassified_Bacteria	Unclassified_Bacteria	Unclassified_Bacteria	Unclassified_Bacteria	Parcubacteria_group	Parcubacteria_group_bacterium_GW2011_GWC1_42_21
GCA_000998475.1_ASM99847v1	0	0	0	0	0	0	0	Bacteria	Candidatus_Wolfebacteria	Unclassified_Candidatus_Wolfebacteria	Unclassified_Candidatus_Wolfebacteria	Unclassified_Candidatus_Wolfebacteria	Unclassified_Candidatus_Wolfebacteria	Candidatus_Wolfebacteria	Candidatus_Wolfebacteria_bacterium_GW2011_GWD2_47_17
GCA_000998505.1_ASM99850v1	0	0	0	0	0	0	0	Bacteria	Candidatus_Azambacteria	Unclassified_Candidatus_Azambacteria	Unclassified_Candidatus_Azambacteria	Unclassified_Candidatus_Azambacteria	Unclassified_Candidatus_Azambacteria	Candidatus_Azambacteria	Candidatus_Azambacteria_bacterium_GW2011_GWF2_42_22
GCA_000998515.1_ASM99851v1	0	0	0	0	0	0	0	Bacteria	Candidatus_Uhrbacteria	Unclassified_Candidatus_Uhrbacteria	Unclassified_Candidatus_Uhrbacteria	Unclassified_Candidatus_Uhrbacteria	Unclassified_Candidatus_Uhrbacteria	Candidatus_Uhrbacteria	Candidatus_Uhrbacteria_bacterium_GW2011_GWA2_42_220
GCA_000998545.1_ASM99854v1	0	0	0	0	0	0	0	Bacteria	Candidatus_Amesbacteria	Unclassified_Candidatus_Amesbacteria	Unclassified_Candidatus_Amesbacteria	Unclassified_Candidatus_Amesbacteria	Unclassified_Candidatus_Amesbacteria	Candidatus_Amesbacteria	Candidatus_Amesbacteria_bacterium_GW2011_GWA1_44_24
GCA_000998555.1_ASM99855v1	0	0	0	0	0	0	0	Bacteria	candidate_division_WWE3	Unclassified_candidate_division_WWE3	Unclassified_candidate_division_WWE3	Unclassified_candidate_division_WWE3	Unclassified_candidate_division_WWE3	candidate_division	candidate_division_WWE3_bacterium_GW2011_GWE2_42_25
GCA_000998585.1_ASM99858v1	0	0	0	0	0	0	0	Bacteria	Unclassified_Bacteria	Unclassified_Bacteria	Unclassified_Bacteria	Unclassified_Bacteria	Unclassified_Bacteria	Parcubacteria_group	Parcubacteria_group_bacterium_GW2011_GWC1_44_26
GCA_000998605.1_ASM99860v1	0	0	0	0	0	0	0	Bacteria	Candidatus_Gottesmanbacteria	Unclassified_Candidatus_Gottesmanbacteria	Unclassified_Candidatus_Gottesmanbacteria	Unclassified_Candidatus_Gottesmanbacteria	Unclassified_Candidatus_Gottesmanbacteria	Candidatus_Gottesmanbacteria	Candidatus_Gottesmanbacteria_bacterium_GW2011_GWA1_42_26
GCA_000998625.1_ASM99862v1	0	0	0	0	0	0	0	Bacteria	Candidatus_Giovannonibacteria	Unclassified_Candidatus_Giovannonibacteria	Unclassified_Candidatus_Giovannonibacteria	Unclassified_Candidatus_Giovannonibacteria	Unclassified_Candidatus_Giovannonibacteria	Candidatus_Giovannonibacteria	Candidatus_Giovannonibacteria_bacterium_GW2011_GWA2_44_26
GCA_000998635.1_ASM99863v1	0	0	0	0	0	0	0	Bacteria	Candidatus_Magasanikbacteria	Unclassified_Candidatus_Magasanikbacteria	Unclassified_Candidatus_Magasanikbacteria	Unclassified_Candidatus_Magasanikbacteria	Unclassified_Candidatus_Magasanikbacteria	Candidatus_Magasanikbacteria	Candidatus_Magasanikbacteria_bacterium_GW2011_GWC2_42_27
GCA_000998665.1_ASM99866v1	0	0	0	0	0	0	0	Bacteria	Unclassified_Bacteria	Unclassified_Bacteria	Unclassified_Bacteria	Unclassified_Bacteria	Unclassified_Bacteria	Parcubacteria_group	Parcubacteria_group_bacterium_GW2011_GWA2_42_28
GCA_000998685.1_ASM99868v1	0	0	0	0	0	0	0	Bacteria	Candidatus_Magasanikbacteria	Unclassified_Candidatus_Magasanikbacteria	Unclassified_Candidatus_Magasanikbacteria	Unclassified_Candidatus_Magasanikbacteria	Unclassified_Candidatus_Magasanikbacteria	Candidatus_Magasanikbacteria	Candidatus_Magasanikbacteria_bacterium_GW2011_GWA2_42_32
GCA_000998705.1_ASM99870v1	0	0	0	0	0	0	0	Bacteria	candidate_division_WWE3	Unclassified_candidate_division_WWE3	Unclassified_candidate_division_WWE3	Unclassified_candidate_division_WWE3	Unclassified_candidate_division_WWE3	candidate_division	candidate_division_WWE3_bacterium_GW2011_GWD2_42_34
GCA_000998715.1_ASM99871v1	0	0	0	0	0	0	0	Bacteria	Candidatus_Collierbacteria	Unclassified_Candidatus_Collierbacteria	Unclassified_Candidatus_Collierbacteria	Unclassified_Candidatus_Collierbacteria	Unclassified_Candidatus_Collierbacteria	Candidatus_Collierbacteria	Candidatus_Collierbacteria_bacterium_GW2011_GWD1_44_27
GCA_000998745.1_ASM99874v1	0	0	0	0	0	0	0	Bacteria	Unclassified_Bacteria	Unclassified_Bacteria	Unclassified_Bacteria	Unclassified_Bacteria	Unclassified_Bacteria	Parcubacteria_group	Parcubacteria_group_bacterium_GW2011_GWA2_42_35
GCA_000998765.1_ASM99876v1	0	0	0	0	0	0	0	Bacteria	candidate_division_WWE3	Unclassified_candidate_division_WWE3	Unclassified_candidate_division_WWE3	Unclassified_candidate_division_WWE3	Unclassified_candidate_division_WWE3	candidate_division	candidate_division_WWE3_bacterium_GW2011_GWB1_44_4
GCA_000998775.1_ASM99877v1	0	0	0	0	0	0	0	Bacteria	Candidatus_Woesebacteria	Unclassified_Candidatus_Woesebacteria	Unclassified_Candidatus_Woesebacteria	Unclassified_Candidatus_Woesebacteria	Unclassified_Candidatus_Woesebacteria	Candidatus_Woesebacteria	Candidatus_Woesebacteria_bacterium_GW2011_GWA2_44_33
GCA_000998805.1_ASM99880v1	0	0	0	0	0	0	0	Bacteria	Unclassified_Bacteria	Unclassified_Bacteria	Unclassified_Bacteria	Unclassified_Bacteria	Unclassified_Bacteria	Parcubacteria_group	Parcubacteria_group_bacterium_GW2011_GWA2_43_11
GCA_000998825.1_ASM99882v1	0	0	0	0	0	0	0	Bacteria	Candidatus_Gottesmanbacteria	Unclassified_Candidatus_Gottesmanbacteria	Unclassified_Candidatus_Gottesmanbacteria	Unclassified_Candidatus_Gottesmanbacteria	Unclassified_Candidatus_Gottesmanbacteria	Candidatus_Gottesmanbacteria	Candidatus_Gottesmanbacteria_bacterium_GW2011_GWB1_43_11
GCA_000998845.1_ASM99884v1	0	0	0	0	0	0	0	Bacteria	Unclassified_Bacteria	Unclassified_Bacteria	Unclassified_Bacteria	Unclassified_Bacteria	Unclassified_Bacteria	Parcubacteria_group	Parcubacteria_group_bacterium_GW2011_GWC1_43_11
GCA_000998855.1_ASM99885v1	0	0	0	0	0	0	0	Bacteria	Unclassified_Bacteria	Unclassified_Bacteria	Unclassified_Bacteria	Unclassified_Bacteria	Unclassified_Bacteria	Parcubacteria_group	Parcubacteria_group_bacterium_GW2011_GWF2_43_11
GCA_000998865.1_ASM99886v1	0	0	0	0	0	0	0	Bacteria	Unclassified_Bacteria	Unclassified_Bacteria	Unclassified_Bacteria	Unclassified_Bacteria	Unclassified_Bacteria	Microgenomates_group	Microgenomates_group_bacterium_GW2011_GWC1_43_11
GCA_000998905.1_ASM99890v1	0	0	0	0	0	0	0	Bacteria	Unclassified_Bacteria	Unclassified_Bacteria	Unclassified_Bacteria	Unclassified_Bacteria	Unclassified_Bacteria	Parcubacteria_group	Parcubacteria_group_bacterium_GW2011_GWC1_43_11b
GCA_000998925.1_ASM99892v1	0	0	0	0	0	0	0	Bacteria	Candidatus_Woesebacteria	Unclassified_Candidatus_Woesebacteria	Unclassified_Candidatus_Woesebacteria	Unclassified_Candidatus_Woesebacteria	Unclassified_Candidatus_Woesebacteria	Candidatus_Woesebacteria	Candidatus_Woesebacteria_bacterium_GW2011_GWA1_43_12
GCA_000998935.1_ASM99893v1	0	0	0	0	0	0	0	Bacteria	Unclassified_Bacteria	Unclassified_Bacteria	Unclassified_Bacteria	Unclassified_Bacteria	Unclassified_Bacteria	Parcubacteria_group	Parcubacteria_group_bacterium_GW2011_GWC1_43_12
GCA_000998965.1_ASM99896v1	0	0	0	0	0	0	0	Bacteria	Candidatus_Collierbacteria	Unclassified_Candidatus_Collierbacteria	Unclassified_Candidatus_Collierbacteria	Unclassified_Candidatus_Collierbacteria	Unclassified_Candidatus_Collierbacteria	Candidatus_Collierbacteria	Candidatus_Collierbacteria_bacterium_GW2011_GWC2_43_12
GCA_000998975.1_ASM99897v1	0	0	0	0	0	0	0	Bacteria	Unclassified_Bacteria	Unclassified_Bacteria	Unclassified_Bacteria	Unclassified_Bacteria	Unclassified_Bacteria	Parcubacteria_group	Parcubacteria_group_bacterium_GW2011_GWE2_43_12
GCA_000999005.1_ASM99900v1	0	0	0	0	0	0	0	Bacteria	Unclassified_Bacteria	Unclassified_Bacteria	Unclassified_Bacteria	Unclassified_Bacteria	Unclassified_Bacteria	Parcubacteria_group	Parcubacteria_group_bacterium_GW2011_GWD1_44_9
GCA_000999025.1_ASM99902v1	0	0	0	0	0	0	0	Bacteria	Unclassified_Bacteria	Unclassified_Bacteria	Unclassified_Bacteria	Unclassified_Bacteria	Unclassified_Bacteria	Parcubacteria_group	Parcubacteria_group_bacterium_GW2011_GWA2_43_13
GCA_000999035.1_ASM99903v1	0	0	0	0	0	0	0	Bacteria	Unclassified_Bacteria	Unclassified_Bacteria	Unclassified_Bacteria	Unclassified_Bacteria	Unclassified_Bacteria	Parcubacteria_group	Parcubacteria_group_bacterium_GW2011_GWA2_47_64
GCA_000999065.1_ASM99906v1	0	0	0	0	0	0	0	Bacteria	Unclassified_Bacteria	Unclassified_Bacteria	Unclassified_Bacteria	Unclassified_Bacteria	Unclassified_Bacteria	Microgenomates_group	Microgenomates_group_bacterium_GW2011_GWC1_43_13
GCA_000999085.1_ASM99908v1	0	0	0	0	0	0	0	Bacteria	Candidatus_Giovannonibacteria	Unclassified_Candidatus_Giovannonibacteria	Unclassified_Candidatus_Giovannonibacteria	Unclassified_Candidatus_Giovannonibacteria	Unclassified_Candidatus_Giovannonibacteria	Candidatus_Giovannonibacteria	Candidatus_Giovannonibacteria_bacterium_GW2011_GWB1_43_13
GCA_000999095.1_ASM99909v1	0	0	0	0	0	0	0	Bacteria	Candidatus_Gottesmanbacteria	Unclassified_Candidatus_Gottesmanbacteria	Unclassified_Candidatus_Gottesmanbacteria	Unclassified_Candidatus_Gottesmanbacteria	Unclassified_Candidatus_Gottesmanbacteria	Candidatus_Gottesmanbacteria	Candidatus_Gottesmanbacteria_bacterium_GW2011_GWA2_43_14
GCA_000999115.1_ASM99911v1	0	0	0	0	0	0	0	Bacteria	Candidatus_Woesebacteria	Unclassified_Candidatus_Woesebacteria	Unclassified_Candidatus_Woesebacteria	Unclassified_Candidatus_Woesebacteria	Unclassified_Candidatus_Woesebacteria	Candidatus_Woesebacteria	Candidatus_Woesebacteria_bacterium_GW2011_GWB1_43_14
GCA_000999145.1_ASM99914v1	0	0	0	0	0	0	0	Bacteria	Candidatus_Giovannonibacteria	Unclassified_Candidatus_Giovannonibacteria	Unclassified_Candidatus_Giovannonibacteria	Unclassified_Candidatus_Giovannonibacteria	Unclassified_Candidatus_Giovannonibacteria	Candidatus_Giovannonibacteria	Candidatus_Giovannonibacteria_bacterium_GW2011_GWA1_43_15
GCA_000999165.1_ASM99916v1	0	0	0	0	0	0	0	Bacteria	Candidatus_Gottesmanbacteria	Unclassified_Candidatus_Gottesmanbacteria	Unclassified_Candidatus_Gottesmanbacteria	Unclassified_Candidatus_Gottesmanbacteria	Unclassified_Candidatus_Gottesmanbacteria	Candidatus_Gottesmanbacteria	Candidatus_Gottesmanbacteria_bacterium_GW2011_GWA1_44_24b
GCA_000999175.1_ASM99917v1	0	0	0	0	0	0	0	Bacteria	Unclassified_Bacteria	Unclassified_Bacteria	Unclassified_Bacteria	Unclassified_Bacteria	Unclassified_Bacteria	Parcubacteria_group	Parcubacteria_group_bacterium_GW2011_GWB1_44_7
GCA_000999185.1_ASM99918v1	0	0	0	0	0	0	0	Bacteria	Candidatus_Nomurabacteria	Unclassified_Candidatus_Nomurabacteria	Unclassified_Candidatus_Nomurabacteria	Unclassified_Candidatus_Nomurabacteria	Unclassified_Candidatus_Nomurabacteria	Candidatus_Nomurabacteria	Candidatus_Nomurabacteria_bacterium_GW2011_GWA2_43_15
GCA_000999225.1_ASM99922v1	0	0	0	0	0	0	0	Bacteria	Candidatus_Giovannonibacteria	Unclassified_Candidatus_Giovannonibacteria	Unclassified_Candidatus_Giovannonibacteria	Unclassified_Candidatus_Giovannonibacteria	Unclassified_Candidatus_Giovannonibacteria	Candidatus_Giovannonibacteria	Candidatus_Giovannonibacteria_bacterium_GW2011_GWB1_47_6b
GCA_000999245.1_ASM99924v1	0	0	0	0	0	0	0	Bacteria	Candidatus_Nomurabacteria	Unclassified_Candidatus_Nomurabacteria	Unclassified_Candidatus_Nomurabacteria	Unclassified_Candidatus_Nomurabacteria	Unclassified_Candidatus_Nomurabacteria	Candidatus_Nomurabacteria	Candidatus_Nomurabacteria_bacterium_GW2011_GWA1_43_17
GCA_000999255.1_ASM99925v1	0	0	0	0	0	0	0	Bacteria	Unclassified_Bacteria	Unclassified_Bacteria	Unclassified_Bacteria	Unclassified_Bacteria	Unclassified_Bacteria	Parcubacteria_group	Parcubacteria_group_bacterium_GW2011_GWA2_43_17
GCA_000999285.1_ASM99928v1	0	0	0	0	0	0	0	Bacteria	Unclassified_Bacteria	Unclassified_Bacteria	Unclassified_Bacteria	Unclassified_Bacteria	Unclassified_Bacteria	candidate_division	candidate_division_TM6_bacterium_GW2011_GWF2_43_17
GCA_000999305.1_ASM99930v1	0	0	0	0	0	0	0	Bacteria	candidate_division_WWE3	Unclassified_candidate_division_WWE3	Unclassified_candidate_division_WWE3	Unclassified_candidate_division_WWE3	Unclassified_candidate_division_WWE3	candidate_division	candidate_division_WWE3_bacterium_GW2011_GWC1_44_308
GCA_000999315.1_ASM99931v1	0	0	0	0	0	0	0	Bacteria	Candidatus_Peregrinibacteria	Unclassified_Candidatus_Peregrinibacteria	Unclassified_Candidatus_Peregrinibacteria	Unclassified_Candidatus_Peregrinibacteria	Unclassified_Candidatus_Peregrinibacteria	Candidatus_Peregrinibacteria	Candidatus_Peregrinibacteria_bacterium_GW2011_GWF2_43_17
GCA_000999325.1_ASM99932v1	0	0	0	0	0	0	0	Bacteria	Candidatus_Azambacteria	Unclassified_Candidatus_Azambacteria	Unclassified_Candidatus_Azambacteria	Unclassified_Candidatus_Azambacteria	Unclassified_Candidatus_Azambacteria	Candidatus_Azambacteria	Candidatus_Azambacteria_bacterium_GW2011_GWD1_43_18
GCA_000999365.1_ASM99936v1	0	0	0	0	0	0	0	Bacteria	Candidatus_Magasanikbacteria	Unclassified_Candidatus_Magasanikbacteria	Unclassified_Candidatus_Magasanikbacteria	Unclassified_Candidatus_Magasanikbacteria	Unclassified_Candidatus_Magasanikbacteria	Candidatus_Magasanikbacteria	Candidatus_Magasanikbacteria_bacterium_GW2011_GWD2_43_18
GCA_000999385.1_ASM99938v1	0	0	0	0	0	0	0	Bacteria	candidate_division_WWE3	Unclassified_candidate_division_WWE3	Unclassified_candidate_division_WWE3	Unclassified_candidate_division_WWE3	Unclassified_candidate_division_WWE3	candidate_division	candidate_division_WWE3_bacterium_GW2011_GWE2_43_18
GCA_000999395.1_ASM99939v1	0	0	0	0	0	0	0	Bacteria	Unclassified_Bacteria	Unclassified_Bacteria	Unclassified_Bacteria	Unclassified_Bacteria	Unclassified_Bacteria	Parcubacteria_group	Parcubacteria_group_bacterium_GW2011_GWA2_47_7
GCA_000999405.1_ASM99940v1	0	0	0	0	0	0	0	Bacteria	candidate_division_WWE3	Unclassified_candidate_division_WWE3	Unclassified_candidate_division_WWE3	Unclassified_candidate_division_WWE3	Unclassified_candidate_division_WWE3	candidate_division	candidate_division_WWE3_bacterium_GW2011_GWF2_43_18
GCA_000999445.1_ASM99944v1	0	0	0	0	0	0	0	Bacteria	Candidatus_Peregrinibacteria	Unclassified_Candidatus_Peregrinibacteria	Unclassified_Candidatus_Peregrinibacteria	Unclassified_Candidatus_Peregrinibacteria	Unclassified_Candidatus_Peregrinibacteria	Candidatus_Peregrinibacteria	Candidatus_Peregrinibacteria_bacterium_GW2011_GWA2_44_7
GCA_000999465.1_ASM99946v1	0	0	0	0	0	0	0	Bacteria	Candidatus_Nomurabacteria	Unclassified_Candidatus_Nomurabacteria	Unclassified_Candidatus_Nomurabacteria	Unclassified_Candidatus_Nomurabacteria	Unclassified_Candidatus_Nomurabacteria	Candidatus_Nomurabacteria	Candidatus_Nomurabacteria_bacterium_GW2011_GWB1_43_19
GCA_000999475.1_ASM99947v1	0	0	0	0	0	0	0	Bacteria	Candidatus_Nomurabacteria	Unclassified_Candidatus_Nomurabacteria	Unclassified_Candidatus_Nomurabacteria	Unclassified_Candidatus_Nomurabacteria	Unclassified_Candidatus_Nomurabacteria	Candidatus_Nomurabacteria	Candidatus_Nomurabacteria_bacterium_GW2011_GWB1_43_20
GCA_000999505.1_ASM99950v1	0	0	0	0	0	0	0	Bacteria	candidate_division_WWE3	Unclassified_candidate_division_WWE3	Unclassified_candidate_division_WWE3	Unclassified_candidate_division_WWE3	Unclassified_candidate_division_WWE3	candidate_division	candidate_division_WWE3_bacterium_GW2011_GWD1_43_201
GCA_000999515.1_ASM99951v1	0	0	0	0	0	0	0	Bacteria	Candidatus_Nomurabacteria	Unclassified_Candidatus_Nomurabacteria	Unclassified_Candidatus_Nomurabacteria	Unclassified_Candidatus_Nomurabacteria	Unclassified_Candidatus_Nomurabacteria	Candidatus_Nomurabacteria	Candidatus_Nomurabacteria_bacterium_GW2011_GWB1_47_6
GCA_000999545.1_ASM99954v1	0	0	0	0	0	0	0	Bacteria	Unclassified_Bacteria	Unclassified_Bacteria	Unclassified_Bacteria	Unclassified_Bacteria	Unclassified_Bacteria	Parcubacteria_group	Parcubacteria_group_bacterium_GW2011_GWA1_43_21
GCA_000999555.1_ASM99955v1	0	0	0	0	0	0	0	Bacteria	candidate_division_WWE3	Unclassified_candidate_division_WWE3	Unclassified_candidate_division_WWE3	Unclassified_candidate_division_WWE3	Unclassified_candidate_division_WWE3	candidate_division	candidate_division_WWE3_bacterium_GW2011_GWB2_43_22
GCA_000999585.1_ASM99958v1	0	0	0	0	0	0	0	Bacteria	candidate_division_WWE3	Unclassified_candidate_division_WWE3	Unclassified_candidate_division_WWE3	Unclassified_candidate_division_WWE3	Unclassified_candidate_division_WWE3	candidate_division	candidate_division_WWE3_bacterium_GW2011_GWA2_43_24
GCA_000999595.1_ASM99959v1	0	0	0	0	0	0	0	Bacteria	Unclassified_Bacteria	Unclassified_Bacteria	Unclassified_Bacteria	Unclassified_Bacteria	Unclassified_Bacteria	Microgenomates_group	Microgenomates_group_bacterium_GW2011_GWA2_44_7
GCA_000999615.1_ASM99961v1	0	0	0	0	0	0	0	Bacteria	Candidatus_Nomurabacteria	Unclassified_Candidatus_Nomurabacteria	Unclassified_Candidatus_Nomurabacteria	Unclassified_Candidatus_Nomurabacteria	Unclassified_Candidatus_Nomurabacteria	Candidatus_Nomurabacteria	Candidatus_Nomurabacteria_bacterium_GW2011_GWF2_43_24
GCA_000999635.1_ASM99963v1	0	0	0	0	0	0	0	Bacteria	Candidatus_Wolfebacteria	Unclassified_Candidatus_Wolfebacteria	Unclassified_Candidatus_Wolfebacteria	Unclassified_Candidatus_Wolfebacteria	Unclassified_Candidatus_Wolfebacteria	Candidatus_Wolfebacteria	Candidatus_Wolfebacteria_bacterium_GW2011_GWA1_47_6
GCA_000999665.1_ASM99966v1	0	0	0	0	0	0	0	Bacteria	Candidatus_Azambacteria	Unclassified_Candidatus_Azambacteria	Unclassified_Candidatus_Azambacteria	Unclassified_Candidatus_Azambacteria	Unclassified_Candidatus_Azambacteria	Candidatus_Azambacteria	Candidatus_Azambacteria_bacterium_GW2011_GWC2_43_27
GCA_000999675.1_ASM99967v1	0	0	0	0	0	0	0	Bacteria	Unclassified_Bacteria	Unclassified_Bacteria	Unclassified_Bacteria	Unclassified_Bacteria	Unclassified_Bacteria	Parcubacteria_group	Parcubacteria_group_bacterium_GW2011_GWA1_43_27
GCA_000999705.1_ASM99970v1	0	0	0	0	0	0	0	Bacteria	Unclassified_Bacteria	Unclassified_Bacteria	Unclassified_Bacteria	Unclassified_Bacteria	Unclassified_Bacteria	Parcubacteria_group	Parcubacteria_group_bacterium_GW2011_GWC1_43_30
GCA_000999715.1_ASM99971v1	0	0	0	0	0	0	0	Bacteria	Candidatus_Falkowbacteria	Unclassified_Candidatus_Falkowbacteria	Unclassified_Candidatus_Falkowbacteria	Unclassified_Candidatus_Falkowbacteria	Unclassified_Candidatus_Falkowbacteria	Candidatus_Falkowbacteria	Candidatus_Falkowbacteria_bacterium_GW2011_GWF2_43_32
GCA_000999745.1_ASM99974v1	0	0	0	0	0	0	0	Bacteria	Unclassified_Bacteria	Unclassified_Bacteria	Unclassified_Bacteria	Unclassified_Bacteria	Unclassified_Bacteria	Parcubacteria_group	Parcubacteria_group_bacterium_GW2011_GWF2_43_38
GCA_000999765.1_ASM99976v1	0	0	0	0	0	0	0	Bacteria	Candidatus_Moranbacteria	Unclassified_Candidatus_Moranbacteria	Unclassified_Candidatus_Moranbacteria	Unclassified_Candidatus_Moranbacteria	Unclassified_Candidatus_Moranbacteria	Candidatus_Moranbacteria	Candidatus_Moranbacteria_bacterium_GW2011_GWF1_44_4
GCA_000999785.1_ASM99978v1	0	0	0	0	0	0	0	Bacteria	Candidatus_Yanofskybacteria	Unclassified_Candidatus_Yanofskybacteria	Unclassified_Candidatus_Yanofskybacteria	Unclassified_Candidatus_Yanofskybacteria	Unclassified_Candidatus_Yanofskybacteria	Candidatus_Yanofskybacteria	Candidatus_Yanofskybacteria_bacterium_GW2011_GWF2_43_596
GCA_000999805.1_ASM99980v1	0	0	0	0	0	0	0	Bacteria	Candidatus_Amesbacteria	Unclassified_Candidatus_Amesbacteria	Unclassified_Candidatus_Amesbacteria	Unclassified_Candidatus_Amesbacteria	Unclassified_Candidatus_Amesbacteria	Candidatus_Amesbacteria	Candidatus_Amesbacteria_bacterium_GW2011_GWB1_47_26
GCA_000999815.1_ASM99981v1	0	0	0	0	0	0	0	Bacteria	Candidatus_Curtissbacteria	Unclassified_Candidatus_Curtissbacteria	Unclassified_Candidatus_Curtissbacteria	Unclassified_Candidatus_Curtissbacteria	Unclassified_Candidatus_Curtissbacteria	Candidatus_Curtissbacteria	Candidatus_Curtissbacteria_bacterium_GW2011_GWC1_44_33
GCA_000999835.1_ASM99983v1	0	0	0	0	0	0	0	Bacteria	Unclassified_Bacteria	Unclassified_Bacteria	Unclassified_Bacteria	Unclassified_Bacteria	Unclassified_Bacteria	Parcubacteria_group	Parcubacteria_group_bacterium_GW2011_GWB1_43_6
GCA_000999865.1_ASM99986v1	0	0	0	0	0	0	0	Bacteria	Unclassified_Bacteria	Unclassified_Bacteria	Unclassified_Bacteria	Unclassified_Bacteria	Unclassified_Bacteria	Parcubacteria_group	Parcubacteria_group_bacterium_GW2011_GWC1_43_61
GCA_000999875.1_ASM99987v1	0	0	0	0	0	0	0	Bacteria	Unclassified_Bacteria	Unclassified_Bacteria	Unclassified_Bacteria	Unclassified_Bacteria	Unclassified_Bacteria	Parcubacteria_group	Parcubacteria_group_bacterium_GW2011_GWB1_43_66
GCA_000999885.1_ASM99988v1	0	0	0	0	0	0	0	Bacteria	Candidatus_Nomurabacteria	Unclassified_Candidatus_Nomurabacteria	Unclassified_Candidatus_Nomurabacteria	Unclassified_Candidatus_Nomurabacteria	Unclassified_Candidatus_Nomurabacteria	Candidatus_Nomurabacteria	Candidatus_Nomurabacteria_bacterium_GW2011_GWA2_43_66
GCA_000999925.1_ASM99992v1	0	0	0	0	0	0	0	Bacteria	Candidatus_Nomurabacteria	Unclassified_Candidatus_Nomurabacteria	Unclassified_Candidatus_Nomurabacteria	Unclassified_Candidatus_Nomurabacteria	Unclassified_Candidatus_Nomurabacteria	Candidatus_Nomurabacteria	Candidatus_Nomurabacteria_bacterium_GW2011_GWB1_43_7
GCA_000999945.1_ASM99994v1	0	0	0	0	0	0	0	Bacteria	Candidatus_Peregrinibacteria	Unclassified_Candidatus_Peregrinibacteria	Unclassified_Candidatus_Peregrinibacteria	Unclassified_Candidatus_Peregrinibacteria	Unclassified_Candidatus_Peregrinibacteria	Candidatus_Peregrinibacteria	Candidatus_Peregrinibacteria_bacterium_GW2011_GWA2_47_7
GCA_000999965.1_ASM99996v1	0	0	0	0	0	0	0	Bacteria	Candidatus_Peregrinibacteria	Unclassified_Candidatus_Peregrinibacteria	Unclassified_Candidatus_Peregrinibacteria	Unclassified_Candidatus_Peregrinibacteria	Unclassified_Candidatus_Peregrinibacteria	Candidatus_Peregrinibacteria	Candidatus_Peregrinibacteria_bacterium_GW2011_GWA2_43_8
GCA_000999975.1_ASM99997v1	0	0	0	0	0	0	0	Bacteria	Unclassified_Bacteria	Unclassified_Bacteria	Unclassified_Bacteria	Unclassified_Bacteria	Unclassified_Bacteria	Parcubacteria_group	Parcubacteria_group_bacterium_GW2011_GWB1_43_8
GCA_001000005.1_ASM100000v1	0	0	0	0	0	0	0	Bacteria	Candidatus_Giovannonibacteria	Unclassified_Candidatus_Giovannonibacteria	Unclassified_Candidatus_Giovannonibacteria	Unclassified_Candidatus_Giovannonibacteria	Unclassified_Candidatus_Giovannonibacteria	Candidatus_Giovannonibacteria	Candidatus_Giovannonibacteria_bacterium_GW2011_GWC2_43_8
GCA_001000025.1_ASM100002v1	0	0	0	0	0	0	0	Bacteria	Unclassified_Bacteria	Unclassified_Bacteria	Unclassified_Bacteria	Unclassified_Bacteria	Unclassified_Bacteria	Parcubacteria_group	Parcubacteria_group_bacterium_GW2011_GWE1_43_8
GCA_001000035.1_ASM100003v1	0	0	0	0	0	0	0	Bacteria	Candidatus_Nomurabacteria	Unclassified_Candidatus_Nomurabacteria	Unclassified_Candidatus_Nomurabacteria	Unclassified_Candidatus_Nomurabacteria	Unclassified_Candidatus_Nomurabacteria	Candidatus_Nomurabacteria	Candidatus_Nomurabacteria_bacterium_GW2011_GWF2_43_8
GCA_001000065.1_ASM100006v1	0	0	0	0	0	0	0	Bacteria	Unclassified_Bacteria	Unclassified_Bacteria	Unclassified_Bacteria	Unclassified_Bacteria	Unclassified_Bacteria	candidate_division	candidate_division_TM6_bacterium_GW2011_GWF2_43_87
GCA_001000075.1_ASM100007v1	0	0	0	0	0	0	0	Bacteria	Candidatus_Amesbacteria	Unclassified_Candidatus_Amesbacteria	Unclassified_Candidatus_Amesbacteria	Unclassified_Candidatus_Amesbacteria	Unclassified_Candidatus_Amesbacteria	Candidatus_Amesbacteria	Candidatus_Amesbacteria_bacterium_GW2011_GWA2_47_70
GCA_001000105.1_ASM100010v1	0	0	0	0	0	0	0	Bacteria	Unclassified_Bacteria	Unclassified_Bacteria	Unclassified_Bacteria	Unclassified_Bacteria	Unclassified_Bacteria	Parcubacteria_group	Parcubacteria_group_bacterium_GW2011_GWB1_43_8b
GCA_001000125.1_ASM100012v1	0	0	0	0	0	0	0	Bacteria	Candidatus_Magasanikbacteria	Unclassified_Candidatus_Magasanikbacteria	Unclassified_Candidatus_Magasanikbacteria	Unclassified_Candidatus_Magasanikbacteria	Unclassified_Candidatus_Magasanikbacteria	Candidatus_Magasanikbacteria	Candidatus_Magasanikbacteria_bacterium_GW2011_GWA2_43_9
GCA_001000135.1_ASM100013v1	0	0	0	0	0	0	0	Bacteria	Candidatus_Collierbacteria	Unclassified_Candidatus_Collierbacteria	Unclassified_Candidatus_Collierbacteria	Unclassified_Candidatus_Collierbacteria	Unclassified_Candidatus_Collierbacteria	Candidatus_Collierbacteria	Candidatus_Collierbacteria_bacterium_GW2011_GWB1_44_35
GCA_001000145.1_ASM100014v1	0	0	0	0	0	0	0	Bacteria	Unclassified_Bacteria	Unclassified_Bacteria	Unclassified_Bacteria	Unclassified_Bacteria	Unclassified_Bacteria	Parcubacteria_group	Parcubacteria_group_bacterium_GW2011_GWA2_43_9b
GCA_001000185.1_ASM100018v1	0	0	0	0	0	0	0	Bacteria	Unclassified_Bacteria	Unclassified_Bacteria	Unclassified_Bacteria	Unclassified_Bacteria	Unclassified_Bacteria	Parcubacteria_group	Parcubacteria_group_bacterium_GW2011_GWF1_43_9
GCA_001000205.1_ASM100020v1	0	0	0	0	0	0	0	Bacteria	Unclassified_Bacteria	Unclassified_Bacteria	Unclassified_Bacteria	Unclassified_Bacteria	Unclassified_Bacteria	Microgenomates_group	Microgenomates_group_bacterium_GW2011_GWE1_47_12
GCA_001000215.1_ASM100021v1	0	0	0	0	0	0	0	Bacteria	candidate_division_WWE3	Unclassified_candidate_division_WWE3	Unclassified_candidate_division_WWE3	Unclassified_candidate_division_WWE3	Unclassified_candidate_division_WWE3	candidate_division	candidate_division_WWE3_bacterium_GW2011_GWA1_43_94
GCA_001000245.1_ASM100024v1	0	0	0	0	0	0	0	Bacteria	Candidatus_Collierbacteria	Unclassified_Candidatus_Collierbacteria	Unclassified_Candidatus_Collierbacteria	Unclassified_Candidatus_Collierbacteria	Unclassified_Candidatus_Collierbacteria	Candidatus_Collierbacteria	Candidatus_Collierbacteria_bacterium_GW2011_GWC2_44_30
GCA_001000265.1_ASM100026v1	0	0	0	0	0	0	0	Bacteria	Candidatus_Yanofskybacteria	Unclassified_Candidatus_Yanofskybacteria	Unclassified_Candidatus_Yanofskybacteria	Unclassified_Candidatus_Yanofskybacteria	Unclassified_Candidatus_Yanofskybacteria	Candidatus_Yanofskybacteria	Candidatus_Yanofskybacteria_bacterium_GW2011_GWA2_44_10
GCA_001000285.1_ASM100028v1	0	0	0	0	0	0	0	Bacteria	Unclassified_Bacteria	Unclassified_Bacteria	Unclassified_Bacteria	Unclassified_Bacteria	Unclassified_Bacteria	Parcubacteria_group	Parcubacteria_group_bacterium_GW2011_GWC1_44_10
GCA_001000305.1_ASM100030v1	0	0	0	0	0	0	0	Bacteria	Candidatus_Wolfebacteria	Unclassified_Candidatus_Wolfebacteria	Unclassified_Candidatus_Wolfebacteria	Unclassified_Candidatus_Wolfebacteria	Unclassified_Candidatus_Wolfebacteria	Candidatus_Wolfebacteria	Candidatus_Wolfebacteria_bacterium_GW2011_GWB1_47_243
GCA_001000315.1_ASM100031v1	0	0	0	0	0	0	0	Bacteria	Unclassified_Bacteria	Unclassified_Bacteria	Unclassified_Bacteria	Unclassified_Bacteria	Unclassified_Bacteria	Microgenomates_group	Microgenomates_group_bacterium_GW2011_GWC1_44_10
GCA_001000345.1_ASM100034v1	0	0	0	0	0	0	0	Bacteria	Unclassified_Bacteria	Unclassified_Bacteria	Unclassified_Bacteria	Unclassified_Bacteria	Unclassified_Bacteria	Microgenomates_group	Microgenomates_group_bacterium_GW2011_GWF1_44_10
GCA_001000355.1_ASM100035v1	0	0	0	0	0	0	0	Bacteria	Candidatus_Nomurabacteria	Unclassified_Candidatus_Nomurabacteria	Unclassified_Candidatus_Nomurabacteria	Unclassified_Candidatus_Nomurabacteria	Unclassified_Candidatus_Nomurabacteria	Candidatus_Nomurabacteria	Candidatus_Nomurabacteria_bacterium_GW2011_GWD1_44_10
GCA_001000385.1_ASM100038v1	0	0	0	0	0	0	0	Bacteria	Candidatus_Woesebacteria	Unclassified_Candidatus_Woesebacteria	Unclassified_Candidatus_Woesebacteria	Unclassified_Candidatus_Woesebacteria	Unclassified_Candidatus_Woesebacteria	Candidatus_Woesebacteria	Candidatus_Woesebacteria_bacterium_GW2011_GWB1_44_11
GCA_001000395.1_ASM100039v1	0	0	0	0	0	0	0	Bacteria	Candidatus_Moranbacteria	Unclassified_Candidatus_Moranbacteria	Unclassified_Candidatus_Moranbacteria	Unclassified_Candidatus_Moranbacteria	Unclassified_Candidatus_Moranbacteria	Candidatus_Moranbacteria	Candidatus_Moranbacteria_bacterium_GW2011_GWF2_44_10
GCA_001000425.1_ASM100042v1	0	0	0	0	0	0	0	Bacteria	Candidatus_Woesebacteria	Unclassified_Candidatus_Woesebacteria	Unclassified_Candidatus_Woesebacteria	Unclassified_Candidatus_Woesebacteria	Unclassified_Candidatus_Woesebacteria	Candidatus_Woesebacteria	Candidatus_Woesebacteria_bacterium_GW2011_GWB1_44_11b
GCA_001000435.1_ASM100043v1	0	0	0	0	0	0	0	Bacteria	Candidatus_Gottesmanbacteria	Unclassified_Candidatus_Gottesmanbacteria	Unclassified_Candidatus_Gottesmanbacteria	Unclassified_Candidatus_Gottesmanbacteria	Unclassified_Candidatus_Gottesmanbacteria	Candidatus_Gottesmanbacteria	Candidatus_Gottesmanbacteria_bacterium_GW2011_GWB1_44_11c
GCA_001000465.1_ASM100046v1	0	0	0	0	0	0	0	Bacteria	Unclassified_Bacteria	Unclassified_Bacteria	Unclassified_Bacteria	Unclassified_Bacteria	Unclassified_Bacteria	Microgenomates_group	Microgenomates_group_bacterium_GW2011_GWD1_47_13
GCA_001000475.1_ASM100047v1	0	0	0	0	0	0	0	Bacteria	Candidatus_Collierbacteria	Unclassified_Candidatus_Collierbacteria	Unclassified_Candidatus_Collierbacteria	Unclassified_Candidatus_Collierbacteria	Unclassified_Candidatus_Collierbacteria	Candidatus_Collierbacteria	Candidatus_Collierbacteria_bacterium_GW2011_GWA1_44_12
GCA_001000505.1_ASM100050v1	0	0	0	0	0	0	0	Bacteria	Unclassified_Bacteria	Unclassified_Bacteria	Unclassified_Bacteria	Unclassified_Bacteria	Unclassified_Bacteria	Parcubacteria_group	Parcubacteria_group_bacterium_GW2011_GWA2_44_12
GCA_001000515.1_ASM100051v1	0	0	0	0	0	0	0	Bacteria	Candidatus_Nomurabacteria	Unclassified_Candidatus_Nomurabacteria	Unclassified_Candidatus_Nomurabacteria	Unclassified_Candidatus_Nomurabacteria	Unclassified_Candidatus_Nomurabacteria	Candidatus_Nomurabacteria	Candidatus_Nomurabacteria_bacterium_GW2011_GWB1_44_12
GCA_001000545.1_ASM100054v1	0	0	0	0	0	0	0	Bacteria	Unclassified_Bacteria	Unclassified_Bacteria	Unclassified_Bacteria	Unclassified_Bacteria	Unclassified_Bacteria	Parcubacteria_group	Parcubacteria_group_bacterium_GW2011_GWA2_47_21
GCA_001000565.1_ASM100056v1	0	0	0	0	0	0	0	Bacteria	Candidatus_Collierbacteria	Unclassified_Candidatus_Collierbacteria	Unclassified_Candidatus_Collierbacteria	Unclassified_Candidatus_Collierbacteria	Unclassified_Candidatus_Collierbacteria	Candidatus_Collierbacteria	Candidatus_Collierbacteria_bacterium_GW2011_GWF1_44_12
GCA_001000585.1_ASM100058v1	0	0	0	0	0	0	0	Bacteria	Unclassified_Bacteria	Unclassified_Bacteria	Unclassified_Bacteria	Unclassified_Bacteria	Unclassified_Bacteria	Parcubacteria_group	Parcubacteria_group_bacterium_GW2011_GWA2_44_13
GCA_001000595.1_ASM100059v1	0	0	0	0	0	0	0	Bacteria	Unclassified_Bacteria	Unclassified_Bacteria	Unclassified_Bacteria	Unclassified_Bacteria	Unclassified_Bacteria	Parcubacteria_group	Parcubacteria_group_bacterium_GW2011_GWA1_44_13
GCA_001000625.1_ASM100062v1	0	0	0	0	0	0	0	Bacteria	Candidatus_Collierbacteria	Unclassified_Candidatus_Collierbacteria	Unclassified_Candidatus_Collierbacteria	Unclassified_Candidatus_Collierbacteria	Unclassified_Candidatus_Collierbacteria	Candidatus_Collierbacteria	Candidatus_Collierbacteria_bacterium_GW2011_GWC2_44_13
GCA_001000645.1_ASM100064v1	0	0	0	0	0	0	0	Bacteria	Candidatus_Giovannonibacteria	Unclassified_Candidatus_Giovannonibacteria	Unclassified_Candidatus_Giovannonibacteria	Unclassified_Candidatus_Giovannonibacteria	Unclassified_Candidatus_Giovannonibacteria	Candidatus_Giovannonibacteria	Candidatus_Giovannonibacteria_bacterium_GW2011_GWA2_44_13b
GCA_001000665.1_ASM100066v1	0	0	0	0	0	0	0	Bacteria	Candidatus_Collierbacteria	Unclassified_Candidatus_Collierbacteria	Unclassified_Candidatus_Collierbacteria	Unclassified_Candidatus_Collierbacteria	Unclassified_Candidatus_Collierbacteria	Candidatus_Collierbacteria	Candidatus_Collierbacteria_bacterium_GW2011_GWA2_44_13
GCA_001000675.1_ASM100067v1	0	0	0	0	0	0	0	Bacteria	Candidatus_Wolfebacteria	Unclassified_Candidatus_Wolfebacteria	Unclassified_Candidatus_Wolfebacteria	Unclassified_Candidatus_Wolfebacteria	Unclassified_Candidatus_Wolfebacteria	Candidatus_Wolfebacteria	Candidatus_Wolfebacteria_bacterium_GW2011_GWE2_44_13
GCA_001000705.1_ASM100070v1	0	0	0	0	0	0	0	Bacteria	candidate_division_WWE3	Unclassified_candidate_division_WWE3	Unclassified_candidate_division_WWE3	Unclassified_candidate_division_WWE3	Unclassified_candidate_division_WWE3	candidate_division	candidate_division_WWE3_bacterium_GW2011_GWF1_44_14
GCA_001000715.1_ASM100071v1	0	0	0	0	0	0	0	Bacteria	Unclassified_Bacteria	Unclassified_Bacteria	Unclassified_Bacteria	Unclassified_Bacteria	Unclassified_Bacteria	Parcubacteria_group	Parcubacteria_group_bacterium_GW2011_GWA2_44_15
GCA_001000745.1_ASM100074v1	0	0	0	0	0	0	0	Bacteria	Candidatus_Collierbacteria	Unclassified_Candidatus_Collierbacteria	Unclassified_Candidatus_Collierbacteria	Unclassified_Candidatus_Collierbacteria	Unclassified_Candidatus_Collierbacteria	Candidatus_Collierbacteria	Candidatus_Collierbacteria_bacterium_GW2011_GWF2_44_15
GCA_001000765.1_ASM100076v1	0	0	0	0	0	0	0	Bacteria	candidate_division_WWE3	Unclassified_candidate_division_WWE3	Unclassified_candidate_division_WWE3	Unclassified_candidate_division_WWE3	Unclassified_candidate_division_WWE3	candidate_division	candidate_division_WWE3_bacterium_GW2011_GWA2_44_16
GCA_001000775.1_ASM100077v1	0	0	0	0	0	0	0	Bacteria	Candidatus_Gottesmanbacteria	Unclassified_Candidatus_Gottesmanbacteria	Unclassified_Candidatus_Gottesmanbacteria	Unclassified_Candidatus_Gottesmanbacteria	Unclassified_Candidatus_Gottesmanbacteria	Candidatus_Gottesmanbacteria	Candidatus_Gottesmanbacteria_bacterium_GW2011_GWA2_44_17
GCA_001000795.1_ASM100079v1	0	0	0	0	0	0	0	Bacteria	Unclassified_Bacteria	Unclassified_Bacteria	Unclassified_Bacteria	Unclassified_Bacteria	Unclassified_Bacteria	Parcubacteria_group	Parcubacteria_group_bacterium_GW2011_GWC2_44_17
GCA_001000815.1_ASM100081v1	0	0	0	0	0	0	0	Bacteria	Unclassified_Bacteria	Unclassified_Bacteria	Unclassified_Bacteria	Unclassified_Bacteria	Unclassified_Bacteria	Parcubacteria_group	Parcubacteria_group_bacterium_GW2011_GWF2_44_17
GCA_001000825.1_ASM100082v1	0	0	0	0	0	0	0	Bacteria	candidate_division_WWE3	Unclassified_candidate_division_WWE3	Unclassified_candidate_division_WWE3	Unclassified_candidate_division_WWE3	Unclassified_candidate_division_WWE3	candidate_division	candidate_division_WWE3_bacterium_GW2011_GWB1_47_11
GCA_001000865.1_ASM100086v1	0	0	0	0	0	0	0	Bacteria	Candidatus_Collierbacteria	Unclassified_Candidatus_Collierbacteria	Unclassified_Candidatus_Collierbacteria	Unclassified_Candidatus_Collierbacteria	Unclassified_Candidatus_Collierbacteria	Candidatus_Collierbacteria	Candidatus_Collierbacteria_bacterium_GW2011_GWC2_44_18
GCA_001000885.1_ASM100088v1	0	0	0	0	0	0	0	Bacteria	Candidatus_Collierbacteria	Unclassified_Candidatus_Collierbacteria	Unclassified_Candidatus_Collierbacteria	Unclassified_Candidatus_Collierbacteria	Unclassified_Candidatus_Collierbacteria	Candidatus_Collierbacteria	Candidatus_Collierbacteria_bacterium_GW2011_GWB1_44_197
GCA_001000895.1_ASM100089v1	0	0	0	0	0	0	0	Bacteria	Candidatus_Gottesmanbacteria	Unclassified_Candidatus_Gottesmanbacteria	Unclassified_Candidatus_Gottesmanbacteria	Unclassified_Candidatus_Gottesmanbacteria	Unclassified_Candidatus_Gottesmanbacteria	Candidatus_Gottesmanbacteria	Candidatus_Gottesmanbacteria_bacterium_GW2011_GWA1_47_8
GCA_001000905.1_ASM100090v1	0	0	0	0	0	0	0	Bacteria	Candidatus_Yanofskybacteria	Unclassified_Candidatus_Yanofskybacteria	Unclassified_Candidatus_Yanofskybacteria	Unclassified_Candidatus_Yanofskybacteria	Unclassified_Candidatus_Yanofskybacteria	Candidatus_Yanofskybacteria	Candidatus_Yanofskybacteria_bacterium_GW2011_GWA1_44_21
GCA_001000945.1_ASM100094v1	0	0	0	0	0	0	0	Bacteria	Candidatus_Wolfebacteria	Unclassified_Candidatus_Wolfebacteria	Unclassified_Candidatus_Wolfebacteria	Unclassified_Candidatus_Wolfebacteria	Unclassified_Candidatus_Wolfebacteria	Candidatus_Wolfebacteria	Candidatus_Wolfebacteria_bacterium_GW2011_GWE2_47_12
GCA_001000955.1_ASM100095v1	0	0	0	0	0	0	0	Bacteria	Unclassified_Bacteria	Unclassified_Bacteria	Unclassified_Bacteria	Unclassified_Bacteria	Unclassified_Bacteria	Parcubacteria_group	Parcubacteria_group_bacterium_GW2011_GWC2_44_22
GCA_001000965.1_ASM100096v1	0	0	0	0	0	0	0	Bacteria	Candidatus_Collierbacteria	Unclassified_Candidatus_Collierbacteria	Unclassified_Candidatus_Collierbacteria	Unclassified_Candidatus_Collierbacteria	Unclassified_Candidatus_Collierbacteria	Candidatus_Collierbacteria	Candidatus_Collierbacteria_bacterium_GW2011_GWB2_44_22
GCA_001001005.1_ASM100100v1	0	0	0	0	0	0	0	Bacteria	Candidatus_Amesbacteria	Unclassified_Candidatus_Amesbacteria	Unclassified_Candidatus_Amesbacteria	Unclassified_Candidatus_Amesbacteria	Unclassified_Candidatus_Amesbacteria	Candidatus_Amesbacteria	Candidatus_Amesbacteria_bacterium_GW2011_GWA1_47_16
GCA_001001025.1_ASM100102v1	0	0	0	0	0	0	0	Bacteria	Unclassified_Bacteria	Unclassified_Bacteria	Unclassified_Bacteria	Unclassified_Bacteria	Unclassified_Bacteria	candidate_division	candidate_division_Kazan_bacterium_GW2011_GWA1_44_22
GCA_001001045.1_ASM100104v1	0	0	0	0	0	0	0	Bacteria	Candidatus_Woesebacteria	Unclassified_Candidatus_Woesebacteria	Unclassified_Candidatus_Woesebacteria	Unclassified_Candidatus_Woesebacteria	Unclassified_Candidatus_Woesebacteria	Candidatus_Woesebacteria	Candidatus_Woesebacteria_bacterium_GW2011_GWA1_44_23
GCA_001001055.1_ASM100105v1	0	0	0	0	0	0	0	Bacteria	Unclassified_Bacteria	Unclassified_Bacteria	Unclassified_Bacteria	Unclassified_Bacteria	Unclassified_Bacteria	Microgenomates_group	Microgenomates_group_bacterium_GW2011_GWC1_44_23
GCA_001001065.1_ASM100106v1	0	0	0	0	0	0	0	Bacteria	Candidatus_Yanofskybacteria	Unclassified_Candidatus_Yanofskybacteria	Unclassified_Candidatus_Yanofskybacteria	Unclassified_Candidatus_Yanofskybacteria	Unclassified_Candidatus_Yanofskybacteria	Candidatus_Yanofskybacteria	Candidatus_Yanofskybacteria_bacterium_GW2011_GWF1_44_227
GCA_001001105.1_ASM100110v1	0	0	0	0	0	0	0	Bacteria	Candidatus_Giovannonibacteria	Unclassified_Candidatus_Giovannonibacteria	Unclassified_Candidatus_Giovannonibacteria	Unclassified_Candidatus_Giovannonibacteria	Unclassified_Candidatus_Giovannonibacteria	Candidatus_Giovannonibacteria	Candidatus_Giovannonibacteria_bacterium_GW2011_GWB1_44_23
GCA_001001115.1_ASM100111v1	0	0	0	0	0	0	0	Bacteria	Candidatus_Wolfebacteria	Unclassified_Candidatus_Wolfebacteria	Unclassified_Candidatus_Wolfebacteria	Unclassified_Candidatus_Wolfebacteria	Unclassified_Candidatus_Wolfebacteria	Candidatus_Wolfebacteria	Candidatus_Wolfebacteria_bacterium_GW2011_GWA1_44_24
GCA_001001125.1_ASM100112v1	0	0	0	0	0	0	0	Bacteria	Candidatus_Collierbacteria	Unclassified_Candidatus_Collierbacteria	Unclassified_Candidatus_Collierbacteria	Unclassified_Candidatus_Collierbacteria	Unclassified_Candidatus_Collierbacteria	Candidatus_Collierbacteria	Candidatus_Collierbacteria_bacterium_GW2011_GWD2_45_10
GCA_001001155.1_ASM100115v1	0	0	0	0	0	0	0	Bacteria	Candidatus_Moranbacteria	Unclassified_Candidatus_Moranbacteria	Unclassified_Candidatus_Moranbacteria	Unclassified_Candidatus_Moranbacteria	Unclassified_Candidatus_Moranbacteria	Candidatus_Moranbacteria	Candidatus_Moranbacteria_bacterium_GW2011_GWC2_45_10
GCA_001001185.1_ASM100118v1	0	0	0	0	0	0	0	Bacteria	Unclassified_Bacteria	Unclassified_Bacteria	Unclassified_Bacteria	Unclassified_Bacteria	Unclassified_Bacteria	Parcubacteria_group	Parcubacteria_group_bacterium_GW2011_GWB1_45_10
GCA_001001195.1_ASM100119v1	0	0	0	0	0	0	0	Bacteria	Candidatus_Yanofskybacteria	Unclassified_Candidatus_Yanofskybacteria	Unclassified_Candidatus_Yanofskybacteria	Unclassified_Candidatus_Yanofskybacteria	Unclassified_Candidatus_Yanofskybacteria	Candidatus_Yanofskybacteria	Candidatus_Yanofskybacteria_bacterium_GW2011_GWB1_45_11
GCA_001001205.1_ASM100120v1	0	0	0	0	0	0	0	Bacteria	Unclassified_Bacteria	Unclassified_Bacteria	Unclassified_Bacteria	Unclassified_Bacteria	Unclassified_Bacteria	Parcubacteria_group	Parcubacteria_group_bacterium_GW2011_GWF2_45_11
GCA_001001215.1_ASM100121v1	0	0	0	0	0	0	0	Bacteria	Candidatus_Woesebacteria	Unclassified_Candidatus_Woesebacteria	Unclassified_Candidatus_Woesebacteria	Unclassified_Candidatus_Woesebacteria	Unclassified_Candidatus_Woesebacteria	Candidatus_Woesebacteria	Candidatus_Woesebacteria_bacterium_GW2011_GWD1_47_21
GCA_001001265.1_ASM100126v1	0	0	0	0	0	0	0	Bacteria	Candidatus_Jorgensenbacteria	Unclassified_Candidatus_Jorgensenbacteria	Unclassified_Candidatus_Jorgensenbacteria	Unclassified_Candidatus_Jorgensenbacteria	Unclassified_Candidatus_Jorgensenbacteria	Candidatus_Jorgensenbacteria	Candidatus_Jorgensenbacteria_bacterium_GW2011_GWA2_45_13
GCA_001001285.1_ASM100128v1	0	0	0	0	0	0	0	Bacteria	Unclassified_Bacteria	Unclassified_Bacteria	Unclassified_Bacteria	Unclassified_Bacteria	Unclassified_Bacteria	Parcubacteria_group	Parcubacteria_group_bacterium_GW2011_GWC1_45_13
GCA_001001295.1_ASM100129v1	0	0	0	0	0	0	0	Bacteria	Candidatus_Woesebacteria	Unclassified_Candidatus_Woesebacteria	Unclassified_Candidatus_Woesebacteria	Unclassified_Candidatus_Woesebacteria	Unclassified_Candidatus_Woesebacteria	Candidatus_Woesebacteria	Candidatus_Woesebacteria_bacterium_GW2011_GWC2_47_16
GCA_001001305.1_ASM100130v1	0	0	0	0	0	0	0	Bacteria	Unclassified_Bacteria	Unclassified_Bacteria	Unclassified_Bacteria	Unclassified_Bacteria	Unclassified_Bacteria	Parcubacteria_group	Parcubacteria_group_bacterium_GW2011_GWA2_45_14
GCA_001001345.1_ASM100134v1	0	0	0	0	0	0	0	Bacteria	Unclassified_Bacteria	Unclassified_Bacteria	Unclassified_Bacteria	Unclassified_Bacteria	Unclassified_Bacteria	Parcubacteria_group	Parcubacteria_group_bacterium_GW2011_GWC1_45_14
GCA_001001365.1_ASM100136v1	0	0	0	0	0	0	0	Bacteria	Candidatus_Collierbacteria	Unclassified_Candidatus_Collierbacteria	Unclassified_Candidatus_Collierbacteria	Unclassified_Candidatus_Collierbacteria	Unclassified_Candidatus_Collierbacteria	Candidatus_Collierbacteria	Candidatus_Collierbacteria_bacterium_GW2011_GWA1_45_15
GCA_001001375.1_ASM100137v1	0	0	0	0	0	0	0	Bacteria	Candidatus_Amesbacteria	Unclassified_Candidatus_Amesbacteria	Unclassified_Candidatus_Amesbacteria	Unclassified_Candidatus_Amesbacteria	Unclassified_Candidatus_Amesbacteria	Candidatus_Amesbacteria	Candidatus_Amesbacteria_bacterium_GW2011_GWC1_47_15
GCA_001001385.1_ASM100138v1	0	0	0	0	0	0	0	Bacteria	Unclassified_Bacteria	Unclassified_Bacteria	Unclassified_Bacteria	Unclassified_Bacteria	Unclassified_Bacteria	Parcubacteria_group	Parcubacteria_group_bacterium_GW2011_GWA2_45_15
GCA_001001425.1_ASM100142v1	0	0	0	0	0	0	0	Bacteria	Unclassified_Bacteria	Unclassified_Bacteria	Unclassified_Bacteria	Unclassified_Bacteria	Unclassified_Bacteria	Parcubacteria_group	Parcubacteria_group_bacterium_GW2011_GWC2_45_15
GCA_001001445.1_ASM100144v1	0	0	0	0	0	0	0	Bacteria	Unclassified_Bacteria	Unclassified_Bacteria	Unclassified_Bacteria	Unclassified_Bacteria	Unclassified_Bacteria	Microgenomates_group	Microgenomates_group_bacterium_GW2011_GWB1_45_17
GCA_001001455.1_ASM100145v1	0	0	0	0	0	0	0	Bacteria	Candidatus_Amesbacteria	Unclassified_Candidatus_Amesbacteria	Unclassified_Candidatus_Amesbacteria	Unclassified_Candidatus_Amesbacteria	Unclassified_Candidatus_Amesbacteria	Candidatus_Amesbacteria	Candidatus_Amesbacteria_bacterium_GW2011_GWA2_47_11b
GCA_001001475.1_ASM100147v1	0	0	0	0	0	0	0	Bacteria	Candidatus_Collierbacteria	Unclassified_Candidatus_Collierbacteria	Unclassified_Candidatus_Collierbacteria	Unclassified_Candidatus_Collierbacteria	Unclassified_Candidatus_Collierbacteria	Candidatus_Collierbacteria	Candidatus_Collierbacteria_bacterium_GW2011_GWC2_45_15
GCA_001001485.1_ASM100148v1	0	0	0	0	0	0	0	Bacteria	Candidatus_Collierbacteria	Unclassified_Candidatus_Collierbacteria	Unclassified_Candidatus_Collierbacteria	Unclassified_Candidatus_Collierbacteria	Unclassified_Candidatus_Collierbacteria	Candidatus_Collierbacteria	Candidatus_Collierbacteria_bacterium_GW2011_GWB2_45_17
GCA_001001525.1_ASM100152v1	0	0	0	0	0	0	0	Bacteria	Candidatus_Moranbacteria	Unclassified_Candidatus_Moranbacteria	Unclassified_Candidatus_Moranbacteria	Unclassified_Candidatus_Moranbacteria	Unclassified_Candidatus_Moranbacteria	Candidatus_Moranbacteria	Candidatus_Moranbacteria_bacterium_GW2011_GWC1_45_18
GCA_001001545.1_ASM100154v1	0	0	0	0	0	0	0	Bacteria	Candidatus_Woesebacteria	Unclassified_Candidatus_Woesebacteria	Unclassified_Candidatus_Woesebacteria	Unclassified_Candidatus_Woesebacteria	Unclassified_Candidatus_Woesebacteria	Candidatus_Woesebacteria	Candidatus_Woesebacteria_bacterium_GW2011_GWE1_45_18
GCA_001001555.1_ASM100155v1	0	0	0	0	0	0	0	Bacteria	Candidatus_Amesbacteria	Unclassified_Candidatus_Amesbacteria	Unclassified_Candidatus_Amesbacteria	Unclassified_Candidatus_Amesbacteria	Unclassified_Candidatus_Amesbacteria	Candidatus_Amesbacteria	Candidatus_Amesbacteria_bacterium_GW2011_GWC2_45_19
GCA_001001575.1_ASM100157v1	0	0	0	0	0	0	0	Bacteria	Unclassified_Bacteria	Unclassified_Bacteria	Unclassified_Bacteria	Unclassified_Bacteria	Unclassified_Bacteria	Microgenomates_group	Microgenomates_group_bacterium_GW2011_GWF2_45_18
GCA_001001585.1_ASM100158v1	0	0	0	0	0	0	0	Bacteria	Candidatus_Giovannonibacteria	Unclassified_Candidatus_Giovannonibacteria	Unclassified_Candidatus_Giovannonibacteria	Unclassified_Candidatus_Giovannonibacteria	Unclassified_Candidatus_Giovannonibacteria	Candidatus_Giovannonibacteria	Candidatus_Giovannonibacteria_bacterium_GW2011_GWA2_45_21
GCA_001001625.1_ASM100162v1	0	0	0	0	0	0	0	Bacteria	Unclassified_Bacteria	Unclassified_Bacteria	Unclassified_Bacteria	Unclassified_Bacteria	Unclassified_Bacteria	Parcubacteria_group	Parcubacteria_group_bacterium_GW2011_GWA2_45_30
GCA_001001635.1_ASM100163v1	0	0	0	0	0	0	0	Bacteria	Candidatus_Collierbacteria	Unclassified_Candidatus_Collierbacteria	Unclassified_Candidatus_Collierbacteria	Unclassified_Candidatus_Collierbacteria	Unclassified_Candidatus_Collierbacteria	Candidatus_Collierbacteria	Candidatus_Collierbacteria_bacterium_GW2011_GWB1_45_35
GCA_001001645.1_ASM100164v1	0	0	0	0	0	0	0	Bacteria	Candidatus_Uhrbacteria	Unclassified_Candidatus_Uhrbacteria	Unclassified_Candidatus_Uhrbacteria	Unclassified_Candidatus_Uhrbacteria	Unclassified_Candidatus_Uhrbacteria	Candidatus_Uhrbacteria	Candidatus_Uhrbacteria_bacterium_GW2011_GWE2_45_35
GCA_001001655.1_ASM100165v1	0	0	0	0	0	0	0	Bacteria	Candidatus_Magasanikbacteria	Unclassified_Candidatus_Magasanikbacteria	Unclassified_Candidatus_Magasanikbacteria	Unclassified_Candidatus_Magasanikbacteria	Unclassified_Candidatus_Magasanikbacteria	Candidatus_Magasanikbacteria	Candidatus_Magasanikbacteria_bacterium_GW2011_GWA2_45_39
GCA_001001705.1_ASM100170v1	0	0	0	0	0	0	0	Bacteria	Unclassified_Bacteria	Unclassified_Bacteria	Unclassified_Bacteria	Unclassified_Bacteria	Unclassified_Bacteria	Parcubacteria_group	Parcubacteria_group_bacterium_GW2011_GWA2_47_26
GCA_001001715.1_ASM100171v1	0	0	0	0	0	0	0	Bacteria	Candidatus_Collierbacteria	Unclassified_Candidatus_Collierbacteria	Unclassified_Candidatus_Collierbacteria	Unclassified_Candidatus_Collierbacteria	Unclassified_Candidatus_Collierbacteria	Candidatus_Collierbacteria	Candidatus_Collierbacteria_bacterium_GW2011_GWC2_45_40
GCA_001001725.1_ASM100172v1	0	0	0	0	0	0	0	Bacteria	Candidatus_Collierbacteria	Unclassified_Candidatus_Collierbacteria	Unclassified_Candidatus_Collierbacteria	Unclassified_Candidatus_Collierbacteria	Unclassified_Candidatus_Collierbacteria	Candidatus_Collierbacteria	Candidatus_Collierbacteria_bacterium_GW2011_GWC1_45_47
GCA_001001755.1_ASM100175v1	0	0	0	0	0	0	0	Bacteria	Candidatus_Woesebacteria	Unclassified_Candidatus_Woesebacteria	Unclassified_Candidatus_Woesebacteria	Unclassified_Candidatus_Woesebacteria	Unclassified_Candidatus_Woesebacteria	Candidatus_Woesebacteria	Candidatus_Woesebacteria_bacterium_GW2011_GWB1_45_5
GCA_001001785.1_ASM100178v1	0	0	0	0	0	0	0	Bacteria	Unclassified_Bacteria	Unclassified_Bacteria	Unclassified_Bacteria	Unclassified_Bacteria	Unclassified_Bacteria	Parcubacteria_group	Parcubacteria_group_bacterium_GW2011_GWA1_45_7
GCA_001001795.1_ASM100179v1	0	0	0	0	0	0	0	Bacteria	Unclassified_Bacteria	Unclassified_Bacteria	Unclassified_Bacteria	Unclassified_Bacteria	Unclassified_Bacteria	Parcubacteria_group	Parcubacteria_group_bacterium_GW2011_GWF1_45_5
GCA_001001805.1_ASM100180v1	0	0	0	0	0	0	0	Bacteria	Unclassified_Bacteria	Unclassified_Bacteria	Unclassified_Bacteria	Unclassified_Bacteria	Unclassified_Bacteria	Parcubacteria_group	Parcubacteria_group_bacterium_GW2011_GWB1_45_7
GCA_001001845.1_ASM100184v1	0	0	0	0	0	0	0	Bacteria	Unclassified_Bacteria	Unclassified_Bacteria	Unclassified_Bacteria	Unclassified_Bacteria	Unclassified_Bacteria	Parcubacteria_group	Parcubacteria_group_bacterium_GW2011_GWC2_45_7
GCA_001001865.1_ASM100186v1	0	0	0	0	0	0	0	Bacteria	Candidatus_Woesebacteria	Unclassified_Candidatus_Woesebacteria	Unclassified_Candidatus_Woesebacteria	Unclassified_Candidatus_Woesebacteria	Unclassified_Candidatus_Woesebacteria	Candidatus_Woesebacteria	Candidatus_Woesebacteria_bacterium_GW2011_GWA1_45_8
GCA_001001885.1_ASM100188v1	0	0	0	0	0	0	0	Bacteria	Candidatus_Beckwithbacteria	Unclassified_Candidatus_Beckwithbacteria	Unclassified_Candidatus_Beckwithbacteria	Unclassified_Candidatus_Beckwithbacteria	Unclassified_Candidatus_Beckwithbacteria	Candidatus_Beckwithbacteria	Candidatus_Beckwithbacteria_bacterium_GW2011_GWA2_47_25
GCA_001001895.1_ASM100189v1	0	0	0	0	0	0	0	Bacteria	Candidatus_Azambacteria	Unclassified_Candidatus_Azambacteria	Unclassified_Candidatus_Azambacteria	Unclassified_Candidatus_Azambacteria	Unclassified_Candidatus_Azambacteria	Candidatus_Azambacteria	Candidatus_Azambacteria_bacterium_GW2011_GWC2_45_7b
GCA_001001925.1_ASM100192v1	0	0	0	0	0	0	0	Bacteria	Candidatus_Magasanikbacteria	Unclassified_Candidatus_Magasanikbacteria	Unclassified_Candidatus_Magasanikbacteria	Unclassified_Candidatus_Magasanikbacteria	Unclassified_Candidatus_Magasanikbacteria	Candidatus_Magasanikbacteria	Candidatus_Magasanikbacteria_bacterium_GW2011_GWC2_45_8
GCA_001001935.1_ASM100193v1	0	0	0	0	0	0	0	Bacteria	Unclassified_Bacteria	Unclassified_Bacteria	Unclassified_Bacteria	Unclassified_Bacteria	Unclassified_Bacteria	Parcubacteria_group	Parcubacteria_group_bacterium_GW2011_GWA2_47_12
GCA_001001955.1_ASM100195v1	0	0	0	0	0	0	0	Bacteria	Candidatus_Beckwithbacteria	Unclassified_Candidatus_Beckwithbacteria	Unclassified_Candidatus_Beckwithbacteria	Unclassified_Candidatus_Beckwithbacteria	Unclassified_Candidatus_Beckwithbacteria	Candidatus_Beckwithbacteria	Candidatus_Beckwithbacteria_bacterium_GW2011_GWB1_47_15
GCA_001001985.1_ASM100198v1	0	0	0	0	0	0	0	Bacteria	Unclassified_Bacteria	Unclassified_Bacteria	Unclassified_Bacteria	Unclassified_Bacteria	Unclassified_Bacteria	Microgenomates_group	Microgenomates_group_bacterium_GW2011_GWC2_45_8
GCA_001002005.1_ASM100200v1	0	0	0	0	0	0	0	Bacteria	Unclassified_Bacteria	Unclassified_Bacteria	Unclassified_Bacteria	Unclassified_Bacteria	Unclassified_Bacteria	Parcubacteria_group	Parcubacteria_group_bacterium_GW2011_GWB1_45_9
GCA_001002015.1_ASM100201v1	0	0	0	0	0	0	0	Bacteria	Candidatus_Jorgensenbacteria	Unclassified_Candidatus_Jorgensenbacteria	Unclassified_Candidatus_Jorgensenbacteria	Unclassified_Candidatus_Jorgensenbacteria	Unclassified_Candidatus_Jorgensenbacteria	Candidatus_Jorgensenbacteria	Candidatus_Jorgensenbacteria_bacterium_GW2011_GWA2_45_9
GCA_001002025.1_ASM100202v1	0	0	0	0	0	0	0	Bacteria	Candidatus_Giovannonibacteria	Unclassified_Candidatus_Giovannonibacteria	Unclassified_Candidatus_Giovannonibacteria	Unclassified_Candidatus_Giovannonibacteria	Unclassified_Candidatus_Giovannonibacteria	Candidatus_Giovannonibacteria	Candidatus_Giovannonibacteria_bacterium_GW2011_GWB1_45_9b
GCA_001002035.1_ASM100203v1	0	0	0	0	0	0	0	Bacteria	Unclassified_Bacteria	Unclassified_Bacteria	Unclassified_Bacteria	Unclassified_Bacteria	Unclassified_Bacteria	Microgenomates_group	Microgenomates_group_bacterium_GW2011_GWC1_47_20
GCA_001002085.1_ASM100208v1	0	0	0	0	0	0	0	Bacteria	Candidatus_Woesebacteria	Unclassified_Candidatus_Woesebacteria	Unclassified_Candidatus_Woesebacteria	Unclassified_Candidatus_Woesebacteria	Unclassified_Candidatus_Woesebacteria	Candidatus_Woesebacteria	Candidatus_Woesebacteria_bacterium_GW2011_GWC2_45_9
GCA_001002095.1_ASM100209v1	0	0	0	0	0	0	0	Bacteria	Unclassified_Bacteria	Unclassified_Bacteria	Unclassified_Bacteria	Unclassified_Bacteria	Unclassified_Bacteria	Parcubacteria_group	Parcubacteria_group_bacterium_GW2011_GWC1_45_9
GCA_001002125.1_ASM100212v1	0	0	0	0	0	0	0	Bacteria	Candidatus_Azambacteria	Unclassified_Candidatus_Azambacteria	Unclassified_Candidatus_Azambacteria	Unclassified_Candidatus_Azambacteria	Unclassified_Candidatus_Azambacteria	Candidatus_Azambacteria	Candidatus_Azambacteria_bacterium_GW2011_GWA2_45_90
GCA_001002135.1_ASM100213v1	0	0	0	0	0	0	0	Bacteria	Candidatus_Pacebacteria	Unclassified_Candidatus_Pacebacteria	Unclassified_Candidatus_Pacebacteria	Unclassified_Candidatus_Pacebacteria	Unclassified_Candidatus_Pacebacteria	Candidatus_Pacebacteria	Candidatus_Pacebacteria_bacterium_GW2011_GWA1_46_10
GCA_001002165.1_ASM100216v1	0	0	0	0	0	0	0	Bacteria	Unclassified_Bacteria	Unclassified_Bacteria	Unclassified_Bacteria	Unclassified_Bacteria	Unclassified_Bacteria	Parcubacteria_group	Parcubacteria_group_bacterium_GW2011_GWA2_46_10
GCA_001002185.1_ASM100218v1	0	0	0	0	0	0	0	Bacteria	Candidatus_Saccharibacteria	Unclassified_Candidatus_Saccharibacteria	Unclassified_Candidatus_Saccharibacteria	Unclassified_Candidatus_Saccharibacteria	Unclassified_Candidatus_Saccharibacteria	Candidatus_Saccharibacteria	Candidatus_Saccharibacteria_bacterium_GW2011_GWA2_46_10
GCA_001002205.1_ASM100220v1	0	0	0	0	0	0	0	Bacteria	Unclassified_Bacteria	Unclassified_Bacteria	Unclassified_Bacteria	Unclassified_Bacteria	Unclassified_Bacteria	Microgenomates_group	Microgenomates_group_bacterium_GW2011_GWF1_46_12
GCA_001002215.1_ASM100221v1	0	0	0	0	0	0	0	Bacteria	Candidatus_Nomurabacteria	Unclassified_Candidatus_Nomurabacteria	Unclassified_Candidatus_Nomurabacteria	Unclassified_Candidatus_Nomurabacteria	Unclassified_Candidatus_Nomurabacteria	Candidatus_Nomurabacteria	Candidatus_Nomurabacteria_bacterium_GW2011_GWA1_46_11
GCA_001002245.1_ASM100224v1	0	0	0	0	0	0	0	Bacteria	Candidatus_Azambacteria	Unclassified_Candidatus_Azambacteria	Unclassified_Candidatus_Azambacteria	Unclassified_Candidatus_Azambacteria	Unclassified_Candidatus_Azambacteria	Candidatus_Azambacteria	Candidatus_Azambacteria_bacterium_GW2011_GWC1_46_13
GCA_001002255.1_ASM100225v1	0	0	0	0	0	0	0	Bacteria	Candidatus_Woesebacteria	Unclassified_Candidatus_Woesebacteria	Unclassified_Candidatus_Woesebacteria	Unclassified_Candidatus_Woesebacteria	Unclassified_Candidatus_Woesebacteria	Candidatus_Woesebacteria	Candidatus_Woesebacteria_bacterium_GW2011_GWF1_46_13
GCA_001002285.1_ASM100228v1	0	0	0	0	0	0	0	Bacteria	Unclassified_Bacteria	Unclassified_Bacteria	Unclassified_Bacteria	Unclassified_Bacteria	Unclassified_Bacteria	Microgenomates_group	Microgenomates_group_bacterium_GW2011_GWC1_46_15
GCA_001002295.1_ASM100229v1	0	0	0	0	0	0	0	Bacteria	Unclassified_Bacteria	Unclassified_Bacteria	Unclassified_Bacteria	Unclassified_Bacteria	Unclassified_Bacteria	Microgenomates_group	Microgenomates_group_bacterium_GW2011_GWA1_46_15
GCA_001002325.1_ASM100232v1	0	0	0	0	0	0	0	Bacteria	Candidatus_Amesbacteria	Unclassified_Candidatus_Amesbacteria	Unclassified_Candidatus_Amesbacteria	Unclassified_Candidatus_Amesbacteria	Unclassified_Candidatus_Amesbacteria	Candidatus_Amesbacteria	Candidatus_Amesbacteria_bacterium_GW2011_GWB1_47_19
GCA_001002345.1_ASM100234v1	0	0	0	0	0	0	0	Bacteria	Unclassified_Bacteria	Unclassified_Bacteria	Unclassified_Bacteria	Unclassified_Bacteria	Unclassified_Bacteria	Microgenomates_group	Microgenomates_group_bacterium_GW2011_GWC1_46_16
GCA_001002355.1_ASM100235v1	0	0	0	0	0	0	0	Bacteria	Unclassified_Bacteria	Unclassified_Bacteria	Unclassified_Bacteria	Unclassified_Bacteria	Unclassified_Bacteria	Microgenomates_group	Microgenomates_group_bacterium_GW2011_GWA2_46_16
GCA_001002365.1_ASM100236v1	0	0	0	0	0	0	0	Bacteria	Candidatus_Magasanikbacteria	Unclassified_Candidatus_Magasanikbacteria	Unclassified_Candidatus_Magasanikbacteria	Unclassified_Candidatus_Magasanikbacteria	Unclassified_Candidatus_Magasanikbacteria	Candidatus_Magasanikbacteria	Candidatus_Magasanikbacteria_bacterium_GW2011_GWA2_46_17
GCA_001002405.1_ASM100240v1	0	0	0	0	0	0	0	Bacteria	Candidatus_Amesbacteria	Unclassified_Candidatus_Amesbacteria	Unclassified_Candidatus_Amesbacteria	Unclassified_Candidatus_Amesbacteria	Unclassified_Candidatus_Amesbacteria	Candidatus_Amesbacteria	Candidatus_Amesbacteria_bacterium_GW2011_GWA1_47_20
GCA_001002415.1_ASM100241v1	0	0	0	0	0	0	0	Bacteria	Unclassified_Bacteria	Unclassified_Bacteria	Unclassified_Bacteria	Unclassified_Bacteria	Unclassified_Bacteria	Microgenomates_group	Microgenomates_group_bacterium_GW2011_GWF2_46_18
GCA_001002445.1_ASM100244v1	0	0	0	0	0	0	0	Bacteria	Candidatus_Collierbacteria	Unclassified_Candidatus_Collierbacteria	Unclassified_Candidatus_Collierbacteria	Unclassified_Candidatus_Collierbacteria	Unclassified_Candidatus_Collierbacteria	Candidatus_Collierbacteria	Candidatus_Collierbacteria_bacterium_GW2011_GWE1_46_18
GCA_001002455.1_ASM100245v1	0	0	0	0	0	0	0	Bacteria	Unclassified_Bacteria	Unclassified_Bacteria	Unclassified_Bacteria	Unclassified_Bacteria	Unclassified_Bacteria	Microgenomates_group	Microgenomates_group_bacterium_GW2011_GWC1_46_20
GCA_001002485.1_ASM100248v1	0	0	0	0	0	0	0	Bacteria	Candidatus_Giovannonibacteria	Unclassified_Candidatus_Giovannonibacteria	Unclassified_Candidatus_Giovannonibacteria	Unclassified_Candidatus_Giovannonibacteria	Unclassified_Candidatus_Giovannonibacteria	Candidatus_Giovannonibacteria	Candidatus_Giovannonibacteria_bacterium_GW2011_GWB1_46_20
GCA_001002495.1_ASM100249v1	0	0	0	0	0	0	0	Bacteria	candidate_division_WWE3	Unclassified_candidate_division_WWE3	Unclassified_candidate_division_WWE3	Unclassified_candidate_division_WWE3	Unclassified_candidate_division_WWE3	candidate_division	candidate_division_WWE3_bacterium_GW2011_GWA1_46_21
GCA_001002515.1_ASM100251v1	0	0	0	0	0	0	0	Bacteria	Candidatus_Azambacteria	Unclassified_Candidatus_Azambacteria	Unclassified_Candidatus_Azambacteria	Unclassified_Candidatus_Azambacteria	Unclassified_Candidatus_Azambacteria	Candidatus_Azambacteria	Candidatus_Azambacteria_bacterium_GW2011_GWB1_46_27
GCA_001002525.1_ASM100252v1	0	0	0	0	0	0	0	Bacteria	Candidatus_Amesbacteria	Unclassified_Candidatus_Amesbacteria	Unclassified_Candidatus_Amesbacteria	Unclassified_Candidatus_Amesbacteria	Unclassified_Candidatus_Amesbacteria	Candidatus_Amesbacteria	Candidatus_Amesbacteria_bacterium_GW2011_GWC1_46_24
GCA_001002565.1_ASM100256v1	0	0	0	0	0	0	0	Bacteria	Candidatus_Uhrbacteria	Unclassified_Candidatus_Uhrbacteria	Unclassified_Candidatus_Uhrbacteria	Unclassified_Candidatus_Uhrbacteria	Unclassified_Candidatus_Uhrbacteria	Candidatus_Uhrbacteria	Candidatus_Uhrbacteria_bacterium_GW2011_GWF2_46_218
GCA_001002585.1_ASM100258v1	0	0	0	0	0	0	0	Bacteria	Candidatus_Wolfebacteria	Unclassified_Candidatus_Wolfebacteria	Unclassified_Candidatus_Wolfebacteria	Unclassified_Candidatus_Wolfebacteria	Unclassified_Candidatus_Wolfebacteria	Candidatus_Wolfebacteria	Candidatus_Wolfebacteria_bacterium_GW2011_GWC2_46_275
GCA_001002605.1_ASM100260v1	0	0	0	0	0	0	0	Bacteria	Candidatus_Collierbacteria	Unclassified_Candidatus_Collierbacteria	Unclassified_Candidatus_Collierbacteria	Unclassified_Candidatus_Collierbacteria	Unclassified_Candidatus_Collierbacteria	Candidatus_Collierbacteria	Candidatus_Collierbacteria_bacterium_GW2011_GWA2_46_26
GCA_001002615.1_ASM100261v1	0	0	0	0	0	0	0	Bacteria	Candidatus_Beckwithbacteria	Unclassified_Candidatus_Beckwithbacteria	Unclassified_Candidatus_Beckwithbacteria	Unclassified_Candidatus_Beckwithbacteria	Unclassified_Candidatus_Beckwithbacteria	Candidatus_Beckwithbacteria	Candidatus_Beckwithbacteria_bacterium_GW2011_GWA1_46_30
GCA_001002645.1_ASM100264v1	0	0	0	0	0	0	0	Bacteria	Candidatus_Azambacteria	Unclassified_Candidatus_Azambacteria	Unclassified_Candidatus_Azambacteria	Unclassified_Candidatus_Azambacteria	Unclassified_Candidatus_Azambacteria	Candidatus_Azambacteria	Candidatus_Azambacteria_bacterium_GW2011_GWF2_46_32
GCA_001002655.1_ASM100265v1	0	0	0	0	0	0	0	Bacteria	Candidatus_Amesbacteria	Unclassified_Candidatus_Amesbacteria	Unclassified_Candidatus_Amesbacteria	Unclassified_Candidatus_Amesbacteria	Unclassified_Candidatus_Amesbacteria	Candidatus_Amesbacteria	Candidatus_Amesbacteria_bacterium_GW2011_GWA1_46_35
GCA_001002685.1_ASM100268v1	0	0	0	0	0	0	0	Bacteria	Candidatus_Azambacteria	Unclassified_Candidatus_Azambacteria	Unclassified_Candidatus_Azambacteria	Unclassified_Candidatus_Azambacteria	Unclassified_Candidatus_Azambacteria	Candidatus_Azambacteria	Candidatus_Azambacteria_bacterium_GW2011_GWB2_46_37
GCA_001002705.1_ASM100270v1	0	0	0	0	0	0	0	Bacteria	Unclassified_Bacteria	Unclassified_Bacteria	Unclassified_Bacteria	Unclassified_Bacteria	Unclassified_Bacteria	Parcubacteria_group	Parcubacteria_group_bacterium_GW2011_GWA2_46_39
GCA_001002715.1_ASM100271v1	0	0	0	0	0	0	0	Bacteria	Candidatus_Azambacteria	Unclassified_Candidatus_Azambacteria	Unclassified_Candidatus_Azambacteria	Unclassified_Candidatus_Azambacteria	Unclassified_Candidatus_Azambacteria	Candidatus_Azambacteria	Candidatus_Azambacteria_bacterium_GW2011_GWD2_46_48
GCA_001002725.1_ASM100272v1	0	0	0	0	0	0	0	Bacteria	Candidatus_Azambacteria	Unclassified_Candidatus_Azambacteria	Unclassified_Candidatus_Azambacteria	Unclassified_Candidatus_Azambacteria	Unclassified_Candidatus_Azambacteria	Candidatus_Azambacteria	Candidatus_Azambacteria_bacterium_GW2011_GWE2_46_45
GCA_001002765.1_ASM100276v1	0	0	0	0	0	0	0	Bacteria	Candidatus_Uhrbacteria	Unclassified_Candidatus_Uhrbacteria	Unclassified_Candidatus_Uhrbacteria	Unclassified_Candidatus_Uhrbacteria	Unclassified_Candidatus_Uhrbacteria	Candidatus_Uhrbacteria	Candidatus_Uhrbacteria_bacterium_GW2011_GWE2_46_68
GCA_001002785.1_ASM100278v1	0	0	0	0	0	0	0	Bacteria	Unclassified_Bacteria	Unclassified_Bacteria	Unclassified_Bacteria	Unclassified_Bacteria	Unclassified_Bacteria	Microgenomates_group	Microgenomates_group_bacterium_GW2011_GWA1_46_7
GCA_001002795.1_ASM100279v1	0	0	0	0	0	0	0	Bacteria	Candidatus_Wolfebacteria	Unclassified_Candidatus_Wolfebacteria	Unclassified_Candidatus_Wolfebacteria	Unclassified_Candidatus_Wolfebacteria	Unclassified_Candidatus_Wolfebacteria	Candidatus_Wolfebacteria	Candidatus_Wolfebacteria_bacterium_GW2011_GWB2_46_69
GCA_001002825.1_ASM100282v1	0	0	0	0	0	0	0	Bacteria	Unclassified_Bacteria	Unclassified_Bacteria	Unclassified_Bacteria	Unclassified_Bacteria	Unclassified_Bacteria	Parcubacteria_group	Parcubacteria_group_bacterium_GW2011_GWA2_46_7
GCA_001002835.1_ASM100283v1	0	0	0	0	0	0	0	Bacteria	Candidatus_Berkelbacteria	Unclassified_Candidatus_Berkelbacteria	Unclassified_Candidatus_Berkelbacteria	Unclassified_Candidatus_Berkelbacteria	Unclassified_Candidatus_Berkelbacteria	Berkelbacteria_bacterium	Berkelbacteria_bacterium_GW2011_GWA2_46_7
GCA_001002845.1_ASM100284v1	0	0	0	0	0	0	0	Bacteria	Unclassified_Bacteria	Unclassified_Bacteria	Unclassified_Bacteria	Unclassified_Bacteria	Unclassified_Bacteria	Microgenomates_group	Microgenomates_group_bacterium_GW2011_GWA2_46_7
GCA_001002885.1_ASM100288v1	0	0	0	0	0	0	0	Bacteria	Unclassified_Bacteria	Unclassified_Bacteria	Unclassified_Bacteria	Unclassified_Bacteria	Unclassified_Bacteria	Microgenomates_group	Microgenomates_group_bacterium_GW2011_GWB1_46_7
GCA_001002895.1_ASM100289v1	0	0	0	0	0	0	0	Bacteria	Unclassified_Bacteria	Unclassified_Bacteria	Unclassified_Bacteria	Unclassified_Bacteria	Unclassified_Bacteria	Microgenomates_group	Microgenomates_group_bacterium_GW2011_GWC2_46_7
GCA_001002925.1_ASM100292v1	0	0	0	0	0	0	0	Bacteria	Unclassified_Bacteria	Unclassified_Bacteria	Unclassified_Bacteria	Unclassified_Bacteria	Unclassified_Bacteria	Parcubacteria_group	Parcubacteria_group_bacterium_GW2011_GWB1_46_8
GCA_001002935.1_ASM100293v1	0	0	0	0	0	0	0	Bacteria	Candidatus_Woesebacteria	Unclassified_Candidatus_Woesebacteria	Unclassified_Candidatus_Woesebacteria	Unclassified_Candidatus_Woesebacteria	Unclassified_Candidatus_Woesebacteria	Candidatus_Woesebacteria	Candidatus_Woesebacteria_bacterium_GW2011_GWF2_46_8
GCA_001002965.1_ASM100296v1	0	0	0	0	0	0	0	Bacteria	Unclassified_Bacteria	Unclassified_Bacteria	Unclassified_Bacteria	Unclassified_Bacteria	Unclassified_Bacteria	Parcubacteria_group	Parcubacteria_group_bacterium_GW2011_GWA2_46_9
GCA_001002975.1_ASM100297v1	0	0	0	0	0	0	0	Bacteria	Unclassified_Bacteria	Unclassified_Bacteria	Unclassified_Bacteria	Unclassified_Bacteria	Unclassified_Bacteria	Parcubacteria_group	Parcubacteria_group_bacterium_GW2011_GWF2_46_8
GCA_001002985.1_ASM100298v1	0	0	0	0	0	0	0	Bacteria	candidate_division_WWE3	Unclassified_candidate_division_WWE3	Unclassified_candidate_division_WWE3	Unclassified_candidate_division_WWE3	Unclassified_candidate_division_WWE3	candidate_division	candidate_division_WWE3_bacterium_GW2011_GWA2_46_9
GCA_001003005.1_ASM100300v1	0	0	0	0	0	0	0	Bacteria	Unclassified_Bacteria	Unclassified_Bacteria	Unclassified_Bacteria	Unclassified_Bacteria	Unclassified_Bacteria	Parcubacteria_group	Parcubacteria_group_bacterium_GW2011_GWA1_47_10
GCA_001003045.1_ASM100304v1	0	0	0	0	0	0	0	Bacteria	Unclassified_Bacteria	Unclassified_Bacteria	Unclassified_Bacteria	Unclassified_Bacteria	Unclassified_Bacteria	Parcubacteria_group	Parcubacteria_group_bacterium_GW2011_GWA2_47_10
GCA_001003065.1_ASM100306v1	0	0	0	0	0	0	0	Bacteria	Candidatus_Moranbacteria	Unclassified_Candidatus_Moranbacteria	Unclassified_Candidatus_Moranbacteria	Unclassified_Candidatus_Moranbacteria	Unclassified_Candidatus_Moranbacteria	Candidatus_Moranbacteria	Candidatus_Moranbacteria_bacterium_GW2011_GWE2_47_10
GCA_001003075.1_ASM100307v1	0	0	0	0	0	0	0	Bacteria	candidate_division_WWE3	Unclassified_candidate_division_WWE3	Unclassified_candidate_division_WWE3	Unclassified_candidate_division_WWE3	Unclassified_candidate_division_WWE3	candidate_division	candidate_division_WWE3_bacterium_GW2011_GWC1_47_10
GCA_001003085.1_ASM100308v1	0	0	0	0	0	0	0	Bacteria	Unclassified_Bacteria	Unclassified_Bacteria	Unclassified_Bacteria	Unclassified_Bacteria	Unclassified_Bacteria	Parcubacteria_group	Parcubacteria_group_bacterium_GW2011_GWA2_47_10b
GCA_001003095.1_ASM100309v1	0	0	0	0	0	0	0	Bacteria	Candidatus_Wolfebacteria	Unclassified_Candidatus_Wolfebacteria	Unclassified_Candidatus_Wolfebacteria	Unclassified_Candidatus_Wolfebacteria	Unclassified_Candidatus_Wolfebacteria	Candidatus_Wolfebacteria	Candidatus_Wolfebacteria_bacterium_GW2011_GWC1_47_103
GCA_001003145.1_ASM100314v1	0	0	0	0	0	0	0	Bacteria	Unclassified_Bacteria	Unclassified_Bacteria	Unclassified_Bacteria	Unclassified_Bacteria	Unclassified_Bacteria	Parcubacteria_group	Parcubacteria_group_bacterium_GW2011_GWA1_47_11
GCA_001003155.1_ASM100315v1	0	0	0	0	0	0	0	Bacteria	Candidatus_Amesbacteria	Unclassified_Candidatus_Amesbacteria	Unclassified_Candidatus_Amesbacteria	Unclassified_Candidatus_Amesbacteria	Unclassified_Candidatus_Amesbacteria	Candidatus_Amesbacteria	Candidatus_Amesbacteria_bacterium_GW2011_GWA2_47_11
GCA_001003165.1_ASM100316v1	0	0	0	0	0	0	0	Bacteria	Unclassified_Bacteria	Unclassified_Bacteria	Unclassified_Bacteria	Unclassified_Bacteria	Unclassified_Bacteria	Parcubacteria_group	Parcubacteria_group_bacterium_GW2011_GWA2_47_16
GCA_001003205.1_ASM100320v1	0	0	0	0	0	0	0	Bacteria	Unclassified_Bacteria	Unclassified_Bacteria	Unclassified_Bacteria	Unclassified_Bacteria	Unclassified_Bacteria	Parcubacteria_group	Parcubacteria_group_bacterium_GW2011_GWA2_47_8b
GCA_001003225.1_ASM100322v1	0	0	0	0	0	0	0	Bacteria	Unclassified_Bacteria	Unclassified_Bacteria	Unclassified_Bacteria	Unclassified_Bacteria	Unclassified_Bacteria	Parcubacteria_group	Parcubacteria_group_bacterium_GW2011_GWA2_47_9
GCA_001003245.1_ASM100324v1	0	0	0	0	0	0	0	Bacteria	Candidatus_Amesbacteria	Unclassified_Candidatus_Amesbacteria	Unclassified_Candidatus_Amesbacteria	Unclassified_Candidatus_Amesbacteria	Unclassified_Candidatus_Amesbacteria	Candidatus_Amesbacteria	Candidatus_Amesbacteria_bacterium_GW2011_GWC2_47_8
GCA_001003255.1_ASM100325v1	0	0	0	0	0	0	0	Bacteria	Unclassified_Bacteria	Unclassified_Bacteria	Unclassified_Bacteria	Unclassified_Bacteria	Unclassified_Bacteria	Parcubacteria_group	Parcubacteria_group_bacterium_GW2011_GWA1_47_9
GCA_001003265.1_ASM100326v1	0	0	0	0	0	0	0	Bacteria	Candidatus_Pacebacteria	Unclassified_Candidatus_Pacebacteria	Unclassified_Candidatus_Pacebacteria	Unclassified_Candidatus_Pacebacteria	Unclassified_Candidatus_Pacebacteria	Candidatus_Pacebacteria	Candidatus_Pacebacteria_bacterium_GW2011_GWB1_47_8
GCA_001003305.1_ASM100330v1	0	0	0	0	0	0	0	Bacteria	Unclassified_Bacteria	Unclassified_Bacteria	Unclassified_Bacteria	Unclassified_Bacteria	Unclassified_Bacteria	Microgenomates_group	Microgenomates_group_bacterium_GW2011_GWA2_47_8
GCA_001003325.1_ASM100332v1	0	0	0	0	0	0	0	Bacteria	Unclassified_Bacteria	Unclassified_Bacteria	Unclassified_Bacteria	Unclassified_Bacteria	Unclassified_Bacteria	Parcubacteria_group	Parcubacteria_group_bacterium_GW2011_GWA2_47_8
GCA_001003335.1_ASM100333v1	0	0	0	0	0	0	0	Bacteria	Candidatus_Beckwithbacteria	Unclassified_Candidatus_Beckwithbacteria	Unclassified_Candidatus_Beckwithbacteria	Unclassified_Candidatus_Beckwithbacteria	Unclassified_Candidatus_Beckwithbacteria	Candidatus_Beckwithbacteria	Candidatus_Beckwithbacteria_bacterium_GW2011_GWC2_47_9
GCA_001003345.1_ASM100334v1	0	0	0	0	0	0	0	Bacteria	Candidatus_Gottesmanbacteria	Unclassified_Candidatus_Gottesmanbacteria	Unclassified_Candidatus_Gottesmanbacteria	Unclassified_Candidatus_Gottesmanbacteria	Unclassified_Candidatus_Gottesmanbacteria	Candidatus_Gottesmanbacteria	Candidatus_Gottesmanbacteria_bacterium_GW2011_GWA2_47_9
GCA_001003385.1_ASM100338v1	0	0	0	0	0	0	0	Bacteria	Unclassified_Bacteria	Unclassified_Bacteria	Unclassified_Bacteria	Unclassified_Bacteria	Unclassified_Bacteria	Microgenomates_group	Microgenomates_group_bacterium_GW2011_GWF2_47_9
GCA_001003405.1_ASM100340v1	0	0	0	0	0	0	0	Bacteria	Candidatus_Yanofskybacteria	Unclassified_Candidatus_Yanofskybacteria	Unclassified_Candidatus_Yanofskybacteria	Unclassified_Candidatus_Yanofskybacteria	Unclassified_Candidatus_Yanofskybacteria	Candidatus_Yanofskybacteria	Candidatus_Yanofskybacteria_bacterium_GW2011_GWA1_48_10
GCA_001003415.1_ASM100341v1	0	0	0	0	0	0	0	Bacteria	Unclassified_Bacteria	Unclassified_Bacteria	Unclassified_Bacteria	Unclassified_Bacteria	Unclassified_Bacteria	Microgenomates_group	Microgenomates_group_bacterium_GW2011_GWA1_48_10
GCA_001003425.1_ASM100342v1	0	0	0	0	0	0	0	Bacteria	Candidatus_Wolfebacteria	Unclassified_Candidatus_Wolfebacteria	Unclassified_Candidatus_Wolfebacteria	Unclassified_Candidatus_Wolfebacteria	Unclassified_Candidatus_Wolfebacteria	Candidatus_Wolfebacteria	Candidatus_Wolfebacteria_bacterium_GW2011_GWA2_47_9b
GCA_001003465.1_ASM100346v1	0	0	0	0	0	0	0	Bacteria	Candidatus_Amesbacteria	Unclassified_Candidatus_Amesbacteria	Unclassified_Candidatus_Amesbacteria	Unclassified_Candidatus_Amesbacteria	Unclassified_Candidatus_Amesbacteria	Candidatus_Amesbacteria	Candidatus_Amesbacteria_bacterium_GW2011_GWC1_48_10
GCA_001003475.1_ASM100347v1	0	0	0	0	0	0	0	Bacteria	Candidatus_Jorgensenbacteria	Unclassified_Candidatus_Jorgensenbacteria	Unclassified_Candidatus_Jorgensenbacteria	Unclassified_Candidatus_Jorgensenbacteria	Unclassified_Candidatus_Jorgensenbacteria	Candidatus_Jorgensenbacteria	Candidatus_Jorgensenbacteria_bacterium_GW2011_GWA1_48_11
GCA_001003505.1_ASM100350v1	0	0	0	0	0	0	0	Bacteria	Candidatus_Yanofskybacteria	Unclassified_Candidatus_Yanofskybacteria	Unclassified_Candidatus_Yanofskybacteria	Unclassified_Candidatus_Yanofskybacteria	Unclassified_Candidatus_Yanofskybacteria	Candidatus_Yanofskybacteria	Candidatus_Yanofskybacteria_bacterium_GW2011_GWC1_48_11
GCA_001003515.1_ASM100351v1	0	0	0	0	0	0	0	Bacteria	Unclassified_Bacteria	Unclassified_Bacteria	Unclassified_Bacteria	Unclassified_Bacteria	Unclassified_Bacteria	Parcubacteria_group	Parcubacteria_group_bacterium_GW2011_GWA1_48_11b
GCA_001003525.1_ASM100352v1	0	0	0	0	0	0	0	Bacteria	Candidatus_Jorgensenbacteria	Unclassified_Candidatus_Jorgensenbacteria	Unclassified_Candidatus_Jorgensenbacteria	Unclassified_Candidatus_Jorgensenbacteria	Unclassified_Candidatus_Jorgensenbacteria	Candidatus_Jorgensenbacteria	Candidatus_Jorgensenbacteria_bacterium_GW2011_GWA1_48_13
GCA_001003565.1_ASM100356v1	0	0	0	0	0	0	0	Bacteria	Candidatus_Gottesmanbacteria	Unclassified_Candidatus_Gottesmanbacteria	Unclassified_Candidatus_Gottesmanbacteria	Unclassified_Candidatus_Gottesmanbacteria	Unclassified_Candidatus_Gottesmanbacteria	Candidatus_Gottesmanbacteria	Candidatus_Gottesmanbacteria_bacterium_GW2011_GWA1_48_13
GCA_001003585.1_ASM100358v1	0	0	0	0	0	0	0	Bacteria	Candidatus_Amesbacteria	Unclassified_Candidatus_Amesbacteria	Unclassified_Candidatus_Amesbacteria	Unclassified_Candidatus_Amesbacteria	Unclassified_Candidatus_Amesbacteria	Candidatus_Amesbacteria	Candidatus_Amesbacteria_bacterium_GW2011_GWB1_48_13
GCA_001003605.1_ASM100360v1	0	0	0	0	0	0	0	Bacteria	Unclassified_Bacteria	Unclassified_Bacteria	Unclassified_Bacteria	Unclassified_Bacteria	Unclassified_Bacteria	Parcubacteria_group	Parcubacteria_group_bacterium_GW2011_GWC2_48_17
GCA_001003625.1_ASM100362v1	0	0	0	0	0	0	0	Bacteria	Unclassified_Bacteria	Unclassified_Bacteria	Unclassified_Bacteria	Unclassified_Bacteria	Unclassified_Bacteria	Parcubacteria_group	Parcubacteria_group_bacterium_GW2011_GWB1_48_6
GCA_001003645.1_ASM100364v1	0	0	0	0	0	0	0	Bacteria	Candidatus_Wolfebacteria	Unclassified_Candidatus_Wolfebacteria	Unclassified_Candidatus_Wolfebacteria	Unclassified_Candidatus_Wolfebacteria	Unclassified_Candidatus_Wolfebacteria	Candidatus_Wolfebacteria	Candidatus_Wolfebacteria_bacterium_GW2011_GWE1_48_7
GCA_001003655.1_ASM100365v1	0	0	0	0	0	0	0	Bacteria	Candidatus_Jorgensenbacteria	Unclassified_Candidatus_Jorgensenbacteria	Unclassified_Candidatus_Jorgensenbacteria	Unclassified_Candidatus_Jorgensenbacteria	Unclassified_Candidatus_Jorgensenbacteria	Candidatus_Jorgensenbacteria	Candidatus_Jorgensenbacteria_bacterium_GW2011_GWC1_48_8
GCA_001003675.1_ASM100367v1	0	0	0	0	0	0	0	Bacteria	Candidatus_Amesbacteria	Unclassified_Candidatus_Amesbacteria	Unclassified_Candidatus_Amesbacteria	Unclassified_Candidatus_Amesbacteria	Unclassified_Candidatus_Amesbacteria	Candidatus_Amesbacteria	Candidatus_Amesbacteria_bacterium_GW2011_GWA1_48_9
GCA_001003705.1_ASM100370v1	0	0	0	0	0	0	0	Bacteria	Unclassified_Bacteria	Unclassified_Bacteria	Unclassified_Bacteria	Unclassified_Bacteria	Unclassified_Bacteria	Parcubacteria_group	Parcubacteria_group_bacterium_GW2011_GWA2_48_9
GCA_001003725.1_ASM100372v1	0	0	0	0	0	0	0	Bacteria	Candidatus_Saccharibacteria	Unclassified_Candidatus_Saccharibacteria	Unclassified_Candidatus_Saccharibacteria	Unclassified_Candidatus_Saccharibacteria	Unclassified_Candidatus_Saccharibacteria	Candidatus_Saccharibacteria	Candidatus_Saccharibacteria_bacterium_GW2011_GWC2_48_9
GCA_001003745.1_ASM100374v1	0	0	0	0	0	0	0	Bacteria	Unclassified_Bacteria	Unclassified_Bacteria	Unclassified_Bacteria	Unclassified_Bacteria	Unclassified_Bacteria	Parcubacteria_group	Parcubacteria_group_bacterium_GW2011_GWA1_49_11
GCA_001003755.1_ASM100375v1	0	0	0	0	0	0	0	Bacteria	Candidatus_Beckwithbacteria	Unclassified_Candidatus_Beckwithbacteria	Unclassified_Candidatus_Beckwithbacteria	Unclassified_Candidatus_Beckwithbacteria	Unclassified_Candidatus_Beckwithbacteria	Candidatus_Beckwithbacteria	Candidatus_Beckwithbacteria_bacterium_GW2011_GWC2_49_11
GCA_001003785.1_ASM100378v1	0	0	0	0	0	0	0	Bacteria	Unclassified_Bacteria	Unclassified_Bacteria	Unclassified_Bacteria	Unclassified_Bacteria	Unclassified_Bacteria	Parcubacteria_group	Parcubacteria_group_bacterium_GW2011_GWB1_49_12
GCA_001003805.1_ASM100380v1	0	0	0	0	0	0	0	Bacteria	Candidatus_Kaiserbacteria	Unclassified_Candidatus_Kaiserbacteria	Unclassified_Candidatus_Kaiserbacteria	Unclassified_Candidatus_Kaiserbacteria	Unclassified_Candidatus_Kaiserbacteria	Candidatus_Kaiserbacteria	Candidatus_Kaiserbacteria_bacterium_GW2011_GWC2_49_12
GCA_001003815.1_ASM100381v1	0	0	0	0	0	0	0	Bacteria	candidate_division_CPR1	Unclassified_candidate_division_CPR1	Unclassified_candidate_division_CPR1	Unclassified_candidate_division_CPR1	Unclassified_candidate_division_CPR1	candidate_division	candidate_division_CPR1_bacterium_GW2011_GWC1_49_13
GCA_001003845.1_ASM100384v1	0	0	0	0	0	0	0	Bacteria	Candidatus_Kaiserbacteria	Unclassified_Candidatus_Kaiserbacteria	Unclassified_Candidatus_Kaiserbacteria	Unclassified_Candidatus_Kaiserbacteria	Unclassified_Candidatus_Kaiserbacteria	Candidatus_Kaiserbacteria	Candidatus_Kaiserbacteria_bacterium_GW2011_GWA2_49_19
GCA_001003855.1_ASM100385v1	0	0	0	0	0	0	0	Bacteria	Candidatus_Moranbacteria	Unclassified_Candidatus_Moranbacteria	Unclassified_Candidatus_Moranbacteria	Unclassified_Candidatus_Moranbacteria	Unclassified_Candidatus_Moranbacteria	Candidatus_Moranbacteria	Candidatus_Moranbacteria_bacterium_GW2011_GWE1_49_15
GCA_001003885.1_ASM100388v1	0	0	0	0	0	0	0	Bacteria	Unclassified_Bacteria	Unclassified_Bacteria	Unclassified_Bacteria	Unclassified_Bacteria	Unclassified_Bacteria	Parcubacteria_group	Parcubacteria_group_bacterium_GW2011_GWA2_49_16
GCA_001003905.1_ASM100390v1	0	0	0	0	0	0	0	Bacteria	Unclassified_Bacteria	Unclassified_Bacteria	Unclassified_Bacteria	Unclassified_Bacteria	Unclassified_Bacteria	Parcubacteria_group	Parcubacteria_group_bacterium_GW2011_GWA1_49_26
GCA_001003925.1_ASM100392v1	0	0	0	0	0	0	0	Bacteria	Candidatus_Kaiserbacteria	Unclassified_Candidatus_Kaiserbacteria	Unclassified_Candidatus_Kaiserbacteria	Unclassified_Candidatus_Kaiserbacteria	Unclassified_Candidatus_Kaiserbacteria	Candidatus_Kaiserbacteria	Candidatus_Kaiserbacteria_bacterium_GW2011_GWA2_49_56
GCA_001003935.1_ASM100393v1	0	0	0	0	0	0	0	Bacteria	Unclassified_Bacteria	Unclassified_Bacteria	Unclassified_Bacteria	Unclassified_Bacteria	Unclassified_Bacteria	Parcubacteria_group	Parcubacteria_group_bacterium_GW2011_GWB1_49_7
GCA_001003965.1_ASM100396v1	0	0	0	0	0	0	0	Bacteria	Candidatus_Gottesmanbacteria	Unclassified_Candidatus_Gottesmanbacteria	Unclassified_Candidatus_Gottesmanbacteria	Unclassified_Candidatus_Gottesmanbacteria	Unclassified_Candidatus_Gottesmanbacteria	Candidatus_Gottesmanbacteria	Candidatus_Gottesmanbacteria_bacterium_GW2011_GWB1_49_7
GCA_001003975.1_ASM100397v1	0	0	0	0	0	0	0	Bacteria	Unclassified_Bacteria	Unclassified_Bacteria	Unclassified_Bacteria	Unclassified_Bacteria	Unclassified_Bacteria	Microgenomates_group	Microgenomates_group_bacterium_GW2011_GWC1_49_7
GCA_001004005.1_ASM100400v1	0	0	0	0	0	0	0	Bacteria	Unclassified_Bacteria	Unclassified_Bacteria	Unclassified_Bacteria	Unclassified_Bacteria	Unclassified_Bacteria	Parcubacteria_group	Parcubacteria_group_bacterium_GW2011_GWA2_49_9
GCA_001004025.1_ASM100402v1	0	0	0	0	0	0	0	Bacteria	Unclassified_Bacteria	Unclassified_Bacteria	Unclassified_Bacteria	Unclassified_Bacteria	Unclassified_Bacteria	Parcubacteria_group	Parcubacteria_group_bacterium_GW2011_GWC2_49_9
GCA_001004035.1_ASM100403v1	0	0	0	0	0	0	0	Bacteria	Candidatus_Jorgensenbacteria	Unclassified_Candidatus_Jorgensenbacteria	Unclassified_Candidatus_Jorgensenbacteria	Unclassified_Candidatus_Jorgensenbacteria	Unclassified_Candidatus_Jorgensenbacteria	Candidatus_Jorgensenbacteria	Candidatus_Jorgensenbacteria_bacterium_GW2011_GWB1_49_9
GCA_001004055.1_ASM100405v1	0	0	0	0	0	0	0	Bacteria	Unclassified_Bacteria	Unclassified_Bacteria	Unclassified_Bacteria	Unclassified_Bacteria	Unclassified_Bacteria	Parcubacteria_group	Parcubacteria_group_bacterium_GW2011_GWA2_50_10
GCA_001004085.1_ASM100408v1	0	0	0	0	0	0	0	Bacteria	Unclassified_Bacteria	Unclassified_Bacteria	Unclassified_Bacteria	Unclassified_Bacteria	Unclassified_Bacteria	Parcubacteria_group	Parcubacteria_group_bacterium_GW2011_GWA2_50_10b
GCA_001004105.1_ASM100410v1	0	0	0	0	0	0	0	Bacteria	Candidatus_Jorgensenbacteria	Unclassified_Candidatus_Jorgensenbacteria	Unclassified_Candidatus_Jorgensenbacteria	Unclassified_Candidatus_Jorgensenbacteria	Unclassified_Candidatus_Jorgensenbacteria	Candidatus_Jorgensenbacteria	Candidatus_Jorgensenbacteria_bacterium_GW2011_GWB1_50_10
GCA_001004115.1_ASM100411v1	0	0	0	0	0	0	0	Bacteria	Unclassified_Bacteria	Unclassified_Bacteria	Unclassified_Bacteria	Unclassified_Bacteria	Unclassified_Bacteria	Parcubacteria_group	Parcubacteria_group_bacterium_GW2011_GWA1_50_14
GCA_001004125.1_ASM100412v1	0	0	0	0	0	0	0	Bacteria	Candidatus_Kaiserbacteria	Unclassified_Candidatus_Kaiserbacteria	Unclassified_Candidatus_Kaiserbacteria	Unclassified_Candidatus_Kaiserbacteria	Unclassified_Candidatus_Kaiserbacteria	Candidatus_Kaiserbacteria	Candidatus_Kaiserbacteria_bacterium_GW2011_GWB1_50_17
GCA_001004165.1_ASM100416v1	0	0	0	0	0	0	0	Bacteria	Candidatus_Magasanikbacteria	Unclassified_Candidatus_Magasanikbacteria	Unclassified_Candidatus_Magasanikbacteria	Unclassified_Candidatus_Magasanikbacteria	Unclassified_Candidatus_Magasanikbacteria	Candidatus_Magasanikbacteria	Candidatus_Magasanikbacteria_bacterium_GW2011_GWA2_50_22
GCA_001004185.1_ASM100418v1	0	0	0	0	0	0	0	Bacteria	Candidatus_Kaiserbacteria	Unclassified_Candidatus_Kaiserbacteria	Unclassified_Candidatus_Kaiserbacteria	Unclassified_Candidatus_Kaiserbacteria	Unclassified_Candidatus_Kaiserbacteria	Candidatus_Kaiserbacteria	Candidatus_Kaiserbacteria_bacterium_GW2011_GWA1_50_28
GCA_001004195.1_ASM100419v1	0	0	0	0	0	0	0	Bacteria	Unclassified_Bacteria	Unclassified_Bacteria	Unclassified_Bacteria	Unclassified_Bacteria	Unclassified_Bacteria	Parcubacteria_group	Parcubacteria_group_bacterium_GW2011_GWB1_50_9
GCA_001004205.1_ASM100420v1	0	0	0	0	0	0	0	Bacteria	Candidatus_Adlerbacteria	Unclassified_Candidatus_Adlerbacteria	Unclassified_Candidatus_Adlerbacteria	Unclassified_Candidatus_Adlerbacteria	Unclassified_Candidatus_Adlerbacteria	Candidatus_Adlerbacteria	Candidatus_Adlerbacteria_bacterium_GW2011_GWC1_50_9
GCA_001004225.1_ASM100422v1	0	0	0	0	0	0	0	Bacteria	Unclassified_Bacteria	Unclassified_Bacteria	Unclassified_Bacteria	Unclassified_Bacteria	Unclassified_Bacteria	Parcubacteria_group	Parcubacteria_group_bacterium_GW2011_GWF2_50_9
GCA_001004265.1_ASM100426v1	0	0	0	0	0	0	0	Bacteria	Unclassified_Bacteria	Unclassified_Bacteria	Unclassified_Bacteria	Unclassified_Bacteria	Unclassified_Bacteria	Parcubacteria_group	Parcubacteria_group_bacterium_GW2011_GWA2_51_10
GCA_001004285.1_ASM100428v1	0	0	0	0	0	0	0	Bacteria	Unclassified_Bacteria	Unclassified_Bacteria	Unclassified_Bacteria	Unclassified_Bacteria	Unclassified_Bacteria	Parcubacteria_group	Parcubacteria_group_bacterium_GW2011_GWA1_51_12
GCA_001004295.1_ASM100429v1	0	0	0	0	0	0	0	Bacteria	Unclassified_Bacteria	Unclassified_Bacteria	Unclassified_Bacteria	Unclassified_Bacteria	Unclassified_Bacteria	Parcubacteria_group	Parcubacteria_group_bacterium_GW2011_GWA2_51_12
GCA_001004305.1_ASM100430v1	0	0	0	0	0	0	0	Bacteria	Unclassified_Bacteria	Unclassified_Bacteria	Unclassified_Bacteria	Unclassified_Bacteria	Unclassified_Bacteria	Parcubacteria_group	Parcubacteria_group_bacterium_GW2011_GWC1_51_35
GCA_001004345.1_ASM100434v1	0	0	0	0	0	0	0	Bacteria	Candidatus_Kaiserbacteria	Unclassified_Candidatus_Kaiserbacteria	Unclassified_Candidatus_Kaiserbacteria	Unclassified_Candidatus_Kaiserbacteria	Unclassified_Candidatus_Kaiserbacteria	Candidatus_Kaiserbacteria	Candidatus_Kaiserbacteria_bacterium_GW2011_GWA2_52_12
GCA_001004355.1_ASM100435v1	0	0	0	0	0	0	0	Bacteria	Unclassified_Bacteria	Unclassified_Bacteria	Unclassified_Bacteria	Unclassified_Bacteria	Unclassified_Bacteria	Parcubacteria_group	Parcubacteria_group_bacterium_GW2011_GWF2_52_12
GCA_001004375.1_ASM100437v1	0	0	0	0	0	0	0	Bacteria	Unclassified_Bacteria	Unclassified_Bacteria	Unclassified_Bacteria	Unclassified_Bacteria	Unclassified_Bacteria	candidate_division	candidate_division_Kazan_bacterium_GW2011_GWC1_52_13
GCA_001004405.1_ASM100440v1	0	0	0	0	0	0	0	Bacteria	Unclassified_Bacteria	Unclassified_Bacteria	Unclassified_Bacteria	Unclassified_Bacteria	Unclassified_Bacteria	Parcubacteria_group	Parcubacteria_group_bacterium_GW2011_GWF1_52_5
GCA_001004425.1_ASM100442v1	0	0	0	0	0	0	0	Bacteria	Candidatus_Kaiserbacteria	Unclassified_Candidatus_Kaiserbacteria	Unclassified_Candidatus_Kaiserbacteria	Unclassified_Candidatus_Kaiserbacteria	Unclassified_Candidatus_Kaiserbacteria	Candidatus_Kaiserbacteria	Candidatus_Kaiserbacteria_bacterium_GW2011_GWB1_52_6
GCA_001004435.1_ASM100443v1	0	0	0	0	0	0	0	Bacteria	Unclassified_Bacteria	Unclassified_Bacteria	Unclassified_Bacteria	Unclassified_Bacteria	Unclassified_Bacteria	Parcubacteria_group	Parcubacteria_group_bacterium_GW2011_GWB1_52_7
GCA_001004445.1_ASM100444v1	0	0	0	0	0	0	0	Bacteria	Unclassified_Bacteria	Unclassified_Bacteria	Unclassified_Bacteria	Unclassified_Bacteria	Unclassified_Bacteria	candidate_division	candidate_division_Kazan_bacterium_GW2011_GWB1_52_7
GCA_001004485.1_ASM100448v1	0	0	0	0	0	0	0	Bacteria	Candidatus_Uhrbacteria	Unclassified_Candidatus_Uhrbacteria	Unclassified_Candidatus_Uhrbacteria	Unclassified_Candidatus_Uhrbacteria	Unclassified_Candidatus_Uhrbacteria	Candidatus_Uhrbacteria	Candidatus_Uhrbacteria_bacterium_GW2011_GWD2_52_7
GCA_001004505.1_ASM100450v1	0	0	0	0	0	0	0	Bacteria	Unclassified_Bacteria	Unclassified_Bacteria	Unclassified_Bacteria	Unclassified_Bacteria	Unclassified_Bacteria	Parcubacteria_group	Parcubacteria_group_bacterium_GW2011_GWA2_52_8
GCA_001004515.1_ASM100451v1	0	0	0	0	0	0	0	Bacteria	Unclassified_Bacteria	Unclassified_Bacteria	Unclassified_Bacteria	Unclassified_Bacteria	Unclassified_Bacteria	Parcubacteria_group	Parcubacteria_group_bacterium_GW2011_GWC2_52_8c
GCA_001004525.1_ASM100452v1	0	0	0	0	0	0	0	Bacteria	Candidatus_Kaiserbacteria	Unclassified_Candidatus_Kaiserbacteria	Unclassified_Candidatus_Kaiserbacteria	Unclassified_Candidatus_Kaiserbacteria	Unclassified_Candidatus_Kaiserbacteria	Candidatus_Kaiserbacteria	Candidatus_Kaiserbacteria_bacterium_GW2011_GWC2_52_8b
GCA_001004565.1_ASM100456v1	0	0	0	0	0	0	0	Bacteria	Candidatus_Uhrbacteria	Unclassified_Candidatus_Uhrbacteria	Unclassified_Candidatus_Uhrbacteria	Unclassified_Candidatus_Uhrbacteria	Unclassified_Candidatus_Uhrbacteria	Candidatus_Uhrbacteria	Candidatus_Uhrbacteria_bacterium_GW2011_GWA2_53_10
GCA_001004575.1_ASM100457v1	0	0	0	0	0	0	0	Bacteria	Candidatus_Uhrbacteria	Unclassified_Candidatus_Uhrbacteria	Unclassified_Candidatus_Uhrbacteria	Unclassified_Candidatus_Uhrbacteria	Unclassified_Candidatus_Uhrbacteria	Candidatus_Uhrbacteria	Candidatus_Uhrbacteria_bacterium_GW2011_GWA2_52_8d
GCA_001004585.1_ASM100458v1	0	0	0	0	0	0	0	Bacteria	Unclassified_Bacteria	Unclassified_Bacteria	Unclassified_Bacteria	Unclassified_Bacteria	Unclassified_Bacteria	Parcubacteria_group	Parcubacteria_group_bacterium_GW2011_GWA1_53_13
GCA_001004625.1_ASM100462v1	0	0	0	0	0	0	0	Bacteria	Unclassified_Bacteria	Unclassified_Bacteria	Unclassified_Bacteria	Unclassified_Bacteria	Unclassified_Bacteria	Parcubacteria_group	Parcubacteria_group_bacterium_GW2011_GWA2_53_21
GCA_001004645.1_ASM100464v1	0	0	0	0	0	0	0	Bacteria	Unclassified_Bacteria	Unclassified_Bacteria	Unclassified_Bacteria	Unclassified_Bacteria	Unclassified_Bacteria	Parcubacteria_group	Parcubacteria_group_bacterium_GW2011_GWB1_53_43
GCA_001004655.1_ASM100465v1	0	0	0	0	0	0	0	Bacteria	Candidatus_Giovannonibacteria	Unclassified_Candidatus_Giovannonibacteria	Unclassified_Candidatus_Giovannonibacteria	Unclassified_Candidatus_Giovannonibacteria	Unclassified_Candidatus_Giovannonibacteria	Candidatus_Giovannonibacteria	Candidatus_Giovannonibacteria_bacterium_GW2011_GWA2_53_7
GCA_001004665.1_ASM100466v1	0	0	0	0	0	0	0	Bacteria	Candidatus_Adlerbacteria	Unclassified_Candidatus_Adlerbacteria	Unclassified_Candidatus_Adlerbacteria	Unclassified_Candidatus_Adlerbacteria	Unclassified_Candidatus_Adlerbacteria	Candidatus_Adlerbacteria	Candidatus_Adlerbacteria_bacterium_GW2011_GWA1_54_10
GCA_001004695.1_ASM100469v1	0	0	0	0	0	0	0	Bacteria	Candidatus_Uhrbacteria	Unclassified_Candidatus_Uhrbacteria	Unclassified_Candidatus_Uhrbacteria	Unclassified_Candidatus_Uhrbacteria	Unclassified_Candidatus_Uhrbacteria	Candidatus_Uhrbacteria	Candidatus_Uhrbacteria_bacterium_GW2011_GWC2_53_7
GCA_001004725.1_ASM100472v1	0	0	0	0	0	0	0	Bacteria	Candidatus_Adlerbacteria	Unclassified_Candidatus_Adlerbacteria	Unclassified_Candidatus_Adlerbacteria	Unclassified_Candidatus_Adlerbacteria	Unclassified_Candidatus_Adlerbacteria	Candidatus_Adlerbacteria	Candidatus_Adlerbacteria_bacterium_GW2011_GWA2_54_12
GCA_001004735.1_ASM100473v1	0	0	0	0	0	0	0	Bacteria	Candidatus_Peregrinibacteria	Candidatus_Peribacteria	Unclassified_Candidatus_Peribacteria	Unclassified_Candidatus_Peribacteria	Unclassified_Candidatus_Peribacteria	Candidatus_Peribacteria	Candidatus_Peribacteria_bacterium_GW2011_GWB1_54_5
GCA_001004755.1_ASM100475v1	0	0	0	0	0	0	0	Bacteria	Candidatus_Adlerbacteria	Unclassified_Candidatus_Adlerbacteria	Unclassified_Candidatus_Adlerbacteria	Unclassified_Candidatus_Adlerbacteria	Unclassified_Candidatus_Adlerbacteria	Candidatus_Adlerbacteria	Candidatus_Adlerbacteria_bacterium_GW2011_GWB1_54_7
GCA_001004775.1_ASM100477v1	0	0	0	0	0	0	0	Bacteria	Candidatus_Peregrinibacteria	Candidatus_Peribacteria	Unclassified_Candidatus_Peribacteria	Unclassified_Candidatus_Peribacteria	Unclassified_Candidatus_Peribacteria	Candidatus_Peribacteria	Candidatus_Peribacteria_bacterium_GW2011_GWC2_54_8
GCA_001004805.1_ASM100480v1	0	0	0	0	0	0	0	Bacteria	Unclassified_Bacteria	Unclassified_Bacteria	Unclassified_Bacteria	Unclassified_Bacteria	Unclassified_Bacteria	Parcubacteria_group	Parcubacteria_group_bacterium_GW2011_GWA1_54_88
GCA_001004815.1_ASM100481v1	0	0	0	0	0	0	0	Bacteria	Unclassified_Bacteria	Unclassified_Bacteria	Unclassified_Bacteria	Unclassified_Bacteria	Unclassified_Bacteria	Parcubacteria_group	Parcubacteria_group_bacterium_GW2011_GWA1_54_9
GCA_001004835.1_ASM100483v1	0	0	0	0	0	0	0	Bacteria	Candidatus_Peregrinibacteria	Unclassified_Candidatus_Peregrinibacteria	Unclassified_Candidatus_Peregrinibacteria	Unclassified_Candidatus_Peregrinibacteria	Unclassified_Candidatus_Peregrinibacteria	Candidatus_Peregrinibacteria	Candidatus_Peregrinibacteria_bacterium_GW2011_GWA2_54_9
GCA_001004855.1_ASM100485v1	0	0	0	0	0	0	0	Bacteria	Unclassified_Bacteria	Unclassified_Bacteria	Unclassified_Bacteria	Unclassified_Bacteria	Unclassified_Bacteria	Parcubacteria_group	Parcubacteria_group_bacterium_GW2011_GWB1_55_9
GCA_001004885.1_ASM100488v1	0	0	0	0	0	0	0	Bacteria	Candidatus_Magasanikbacteria	Unclassified_Candidatus_Magasanikbacteria	Unclassified_Candidatus_Magasanikbacteria	Unclassified_Candidatus_Magasanikbacteria	Unclassified_Candidatus_Magasanikbacteria	Candidatus_Magasanikbacteria	Candidatus_Magasanikbacteria_bacterium_GW2011_GWA2_56_11
GCA_001004905.1_ASM100490v1	0	0	0	0	0	0	0	Bacteria	Unclassified_Bacteria	Unclassified_Bacteria	Unclassified_Bacteria	Unclassified_Bacteria	Unclassified_Bacteria	Parcubacteria_group	Parcubacteria_group_bacterium_GW2011_GWA1_56_13
GCA_001004915.1_ASM100491v1	0	0	0	0	0	0	0	Bacteria	Unclassified_Bacteria	Unclassified_Bacteria	Unclassified_Bacteria	Unclassified_Bacteria	Unclassified_Bacteria	Parcubacteria_group	Parcubacteria_group_bacterium_GW2011_GWA2_56_7
GCA_001004925.1_ASM100492v1	0	0	0	0	0	0	0	Bacteria	Unclassified_Bacteria	Unclassified_Bacteria	Unclassified_Bacteria	Unclassified_Bacteria	Unclassified_Bacteria	Parcubacteria_group	Parcubacteria_group_bacterium_GW2011_GWA2_56_21
GCA_001004965.1_ASM100496v1	0	0	0	0	0	0	0	Bacteria	Unclassified_Bacteria	Unclassified_Bacteria	Unclassified_Bacteria	Unclassified_Bacteria	Unclassified_Bacteria	Parcubacteria_group	Parcubacteria_group_bacterium_GW2011_GWB1_56_8
GCA_001004985.1_ASM100498v1	0	0	0	0	0	0	0	Bacteria	Candidatus_Kaiserbacteria	Unclassified_Candidatus_Kaiserbacteria	Unclassified_Candidatus_Kaiserbacteria	Unclassified_Candidatus_Kaiserbacteria	Unclassified_Candidatus_Kaiserbacteria	Candidatus_Kaiserbacteria	Candidatus_Kaiserbacteria_bacterium_GW2011_GWA2_58_9
GCA_001004995.1_ASM100499v1	0	0	0	0	0	0	0	Bacteria	Unclassified_Bacteria	Unclassified_Bacteria	Unclassified_Bacteria	Unclassified_Bacteria	Unclassified_Bacteria	Parcubacteria_group	Parcubacteria_group_bacterium_GW2011_GWA1_60_11
GCA_001005015.1_ASM100501v1	0	0	0	0	0	0	0	Bacteria	Unclassified_Bacteria	Unclassified_Bacteria	Unclassified_Bacteria	Unclassified_Bacteria	Unclassified_Bacteria	Parcubacteria_group	Parcubacteria_group_bacterium_GW2011_GWB1_57_6
GCA_001005035.1_ASM100503v1	0	0	0	0	0	0	0	Bacteria	Unclassified_Bacteria	Unclassified_Bacteria	Unclassified_Bacteria	Unclassified_Bacteria	Unclassified_Bacteria	Parcubacteria_group	Parcubacteria_group_bacterium_GW2011_GWA1_59_11
GCA_001005265.1_ASM100526v1	0	0	0	0	0	0	0	Bacteria	Chloroflexota	Dehalococcoidia	Unclassified_Dehalococcoidia	Unclassified_Dehalococcoidia	Dehalogenimonas	Dehalogenimonas_sp.	Dehalogenimonas_sp._WBC-2
GCA_001007635.1_ASM100763v1	0	0	0	1	0	0	0	Bacteria	Cyanobacteriota	Cyanophyceae	Synechococcales	Synechococcaceae	Synechococcus	Candidatus_Synechococcus_spongiarum	Candidatus_Synechococcus_spongiarum_15L
GCA_001007975.1_ASM100797v1	0	0	0	0	0	0	0	Bacteria	Candidatus_Absconditabacteria	Unclassified_Candidatus_Absconditabacteria	Unclassified_Candidatus_Absconditabacteria	Unclassified_Candidatus_Absconditabacteria	Unclassified_Candidatus_Absconditabacteria	candidate_division	candidate_division_SR1_bacterium_Aalborg_AAW-1
GCA_001017675.1_ASM101767v1	0	0	0	0	0	0	0	Bacteria	Mycoplasmatota	Mollicutes	Mycoplasmatales	Mycoplasmataceae	Unclassified_Mycoplasmataceae	Mycoplasmataceae_bacterium	Mycoplasmataceae_bacterium_CE_OT135
GCA_001017685.1_ASM101768v1	0	0	0	0	0	0	0	Bacteria	Mycoplasmatota	Mollicutes	Mycoplasmatales	Mycoplasmataceae	Unclassified_Mycoplasmataceae	Mycoplasmataceae_bacterium	Mycoplasmataceae_bacterium_RV_VA103A
GCA_001017705.1_ASM101770v1	0	0	0	0	0	0	0	Bacteria	Mycoplasmatota	Mollicutes	Mycoplasmatales	Mycoplasmataceae	Unclassified_Mycoplasmataceae	Mycoplasmataceae_bacterium	Mycoplasmataceae_bacterium_RC_NB112A
GCA_001017865.1_ASM101786v1	0	0	0	0	0	0	0	Bacteria	Actinomycetota	Actinomycetes	Mycobacteriales	Nocardiaceae	Rhodococcus	Rhodococcus_sp.	Rhodococcus_sp._IITR03
GCA_001028085.1_ASM102808v1	0	0	0	1	0	0	0	Bacteria	Bacillota	Bacilli	Bacillales	Bacillaceae	Geobacillus	Geobacillus_sp.	Geobacillus_sp._12AMOR1
GCA_001028815.1_ASM102881v1	0	0	0	0	0	0	0	Bacteria	Bacillota	Clostridia	Eubacteriales	Peptococcaceae	Unclassified_Peptococcaceae	Peptococcaceae_bacterium	Peptococcaceae_bacterium_1109
GCA_001029355.1_ASM102935v1	0	0	0	0	0	0	0	Bacteria	Bacillota	Clostridia	Eubacteriales	Lachnospiraceae	Robinsoniella	Robinsoniella_sp.	Robinsoniella_sp._RHS
GCA_001029635.1_ASM102963v1	0	0	0	0	0	0	0	Bacteria	Candidatus_Wolfebacteria	Unclassified_Candidatus_Wolfebacteria	Unclassified_Candidatus_Wolfebacteria	Unclassified_Candidatus_Wolfebacteria	Unclassified_Candidatus_Wolfebacteria	Candidatus_Wolfebacteria	Candidatus_Wolfebacteria_bacterium_GW2011_GWB1_47_1
GCA_001029675.1_ASM102967v1	0	0	0	0	0	0	0	Bacteria	Candidatus_Beckwithbacteria	Unclassified_Candidatus_Beckwithbacteria	Unclassified_Candidatus_Beckwithbacteria	Unclassified_Candidatus_Beckwithbacteria	Unclassified_Candidatus_Beckwithbacteria	Candidatus_Beckwithbacteria	Candidatus_Beckwithbacteria_bacterium_GW2011_GWC1_49_16
GCA_001029695.1_ASM102969v1	0	0	0	0	0	0	0	Bacteria	Candidatus_Saccharibacteria	Unclassified_Candidatus_Saccharibacteria	Unclassified_Candidatus_Saccharibacteria	Unclassified_Candidatus_Saccharibacteria	Unclassified_Candidatus_Saccharibacteria	Candidatus_Saccharibacteria	Candidatus_Saccharibacteria_bacterium_GW2011_GWC2_44_17
GCA_001029715.1_ASM102971v1	0	0	0	0	0	0	0	Bacteria	Unclassified_Bacteria	Unclassified_Bacteria	Unclassified_Bacteria	Unclassified_Bacteria	Unclassified_Bacteria	candidate_division	candidate_division_TM6_bacterium_GW2011_GWF2_28_16
GCA_001029735.1_ASM102973v1	0	0	0	0	0	0	0	Bacteria	Candidatus_Berkelbacteria	Unclassified_Candidatus_Berkelbacteria	Unclassified_Candidatus_Berkelbacteria	Unclassified_Candidatus_Berkelbacteria	Unclassified_Candidatus_Berkelbacteria	Berkelbacteria_bacterium	Berkelbacteria_bacterium_GW2011_GWE1_39_12
GCA_001029755.1_ASM102975v1	0	0	0	0	0	0	0	Bacteria	Candidatus_Woesebacteria	Unclassified_Candidatus_Woesebacteria	Unclassified_Candidatus_Woesebacteria	Unclassified_Candidatus_Woesebacteria	Unclassified_Candidatus_Woesebacteria	Candidatus_Woesebacteria	Candidatus_Woesebacteria_bacterium_GW2011_GWF1_31_35
GCA_001029775.1_ASM102977v1	0	0	0	0	0	0	0	Bacteria	Candidatus_Campbellbacteria	Unclassified_Candidatus_Campbellbacteria	Unclassified_Candidatus_Campbellbacteria	Unclassified_Candidatus_Campbellbacteria	Unclassified_Candidatus_Campbellbacteria	Candidatus_Campbellbacteria	Candidatus_Campbellbacteria_bacterium_GW2011_OD1_34_28
GCA_001029795.1_ASM102979v1	0	0	0	0	0	0	0	Bacteria	Unclassified_Bacteria	Unclassified_Bacteria	Unclassified_Bacteria	Unclassified_Bacteria	Unclassified_Bacteria	candidate_division	candidate_division_Kazan_bacterium_GW2011_GWA1_50_15
GCA_001038565.1_ASM103856v1	0	0	0	1	0	0	0	Bacteria	Bacillota	Bacilli	Bacillales	Bacillaceae	Alkalihalobacillus	Alkalihalobacillus_pseudalcaliphilus	Alkalihalobacillus_pseudalcaliphilus
GCA_001040905.1_ASM104090v1	0	0	0	0	0	0	0	Bacteria	Actinomycetota	Actinomycetes	Kitasatosporales	Streptomycetaceae	Streptomyces	Streptomyces_sp.	Streptomyces_sp._PBH53
GCA_001044495.1_ASM104449v1	0	0	0	0	0	0	0	Bacteria	Nitrospinota	Nitrospinia	Nitrospinales	Nitrospinaceae	Candidatus_Nitromaritima	Candidatus_Nitromaritima	Candidatus_Nitromaritima_sp._SCGC_AAA799-C22
GCA_001044505.1_ASM104450v1	0	0	0	0	0	0	0	Bacteria	Nitrospinota	Nitrospinia	Nitrospinales	Nitrospinaceae	Candidatus_Nitromaritima	Candidatus_Nitromaritima	Candidatus_Nitromaritima_sp._SCGC_AAA799-A02
GCA_001045525.1_ASM104552v1	0	0	0	0	0	0	0	Bacteria	Fibrobacterota	Chitinispirillia	Chitinispirillales	Chitinispirillaceae	Chitinispirillum	Chitinispirillum_alkaliphilum	Chitinispirillum_alkaliphilum
GCA_001045575.1_ASM104557v1	0	0	0	0	0	0	0	Bacteria	Pseudomonadota	Betaproteobacteria	Burkholderiales	Burkholderiaceae	Burkholderia	Candidatus_Burkholderia	Candidatus_Burkholderia_pumila
GCA_001047335.1_B11479idba	0	0	0	0	0	0	0	Bacteria	Actinomycetota	Actinomycetes	Kitasatosporales	Streptomycetaceae	Streptomyces	Streptomyces_regensis	Streptomyces_regensis
GCA_001078075.1_ASM107807v1	0	0	0	0	0	0	0	Bacteria	Pseudomonadota	Gammaproteobacteria	Enterobacterales	Erwiniaceae	Unclassified_Erwiniaceae	bacteria_symbiont	bacteria_symbiont_BFo1_of_Frankliniella_occidentalis
GCA_001078095.1_ASM107809v1	0	0	0	0	0	0	0	Bacteria	Pseudomonadota	Gammaproteobacteria	Enterobacterales	Unclassified_Enterobacterales	Unclassified_Enterobacterales	bacteria_symbiont	bacteria_symbiont_BFo2_of_Frankliniella_occidentalis
GCA_001179805.1_Cand._Hepatoplasma_crinochetorum_Ps	0	0	0	0	0	0	0	Bacteria	Mycoplasmatota	Mollicutes	Mycoplasmatales	Mycoplasmataceae	Candidatus_Hepatoplasma	Candidatus_Hepatoplasma	Candidatus_Hepatoplasma_crinochetorum
GCA_001184395.1_BUMB	0	0	0	1	0	0	0	Bacteria	Pseudomonadota	Betaproteobacteria	Burkholderiales	Burkholderiaceae	Paraburkholderia	Candidatus_Paraburkholderia	Candidatus_Paraburkholderia_calva
GCA_001184405.1_ASM118440v1	0	0	0	0	0	0	0	Bacteria	Pseudomonadota	Betaproteobacteria	Burkholderiales	Burkholderiaceae	Burkholderia	Candidatus_Burkholderia	Candidatus_Burkholderia_humilis
GCA_001189075.1_ASM118907v1	0	0	0	0	0	0	0	Bacteria	Candidatus_Parcubacteria	Unclassified_Candidatus_Parcubacteria	Unclassified_Candidatus_Parcubacteria	Unclassified_Candidatus_Parcubacteria	Unclassified_Candidatus_Parcubacteria	Parcubacteria_bacterium	Parcubacteria_bacterium_C7867-004
GCA_001189085.1_ASM118908v1	0	0	0	0	0	0	0	Bacteria	Candidatus_Parcubacteria	Unclassified_Candidatus_Parcubacteria	Unclassified_Candidatus_Parcubacteria	Unclassified_Candidatus_Parcubacteria	Unclassified_Candidatus_Parcubacteria	Parcubacteria_bacterium	Parcubacteria_bacterium_C7867-003
GCA_001189095.1_ASM118909v1	0	0	0	0	0	0	0	Bacteria	Candidatus_Parcubacteria	Unclassified_Candidatus_Parcubacteria	Unclassified_Candidatus_Parcubacteria	Unclassified_Candidatus_Parcubacteria	Unclassified_Candidatus_Parcubacteria	Parcubacteria_bacterium	Parcubacteria_bacterium_C7867-001
GCA_001189105.1_ASM118910v1	0	0	0	0	0	0	0	Bacteria	Candidatus_Parcubacteria	Unclassified_Candidatus_Parcubacteria	Unclassified_Candidatus_Parcubacteria	Unclassified_Candidatus_Parcubacteria	Unclassified_Candidatus_Parcubacteria	Parcubacteria_bacterium	Parcubacteria_bacterium_C7867-002
GCA_001189155.1_ASM118915v1	0	0	0	0	0	0	0	Bacteria	Candidatus_Parcubacteria	Unclassified_Candidatus_Parcubacteria	Unclassified_Candidatus_Parcubacteria	Unclassified_Candidatus_Parcubacteria	Unclassified_Candidatus_Parcubacteria	Parcubacteria_bacterium	Parcubacteria_bacterium_C7867-006
GCA_001189165.1_ASM118916v1	0	0	0	0	0	0	0	Bacteria	Candidatus_Parcubacteria	Unclassified_Candidatus_Parcubacteria	Unclassified_Candidatus_Parcubacteria	Unclassified_Candidatus_Parcubacteria	Unclassified_Candidatus_Parcubacteria	Parcubacteria_bacterium	Parcubacteria_bacterium_C7867-005
GCA_001189195.1_ASM118919v1	0	0	0	0	0	0	0	Bacteria	Candidatus_Parcubacteria	Unclassified_Candidatus_Parcubacteria	Unclassified_Candidatus_Parcubacteria	Unclassified_Candidatus_Parcubacteria	Unclassified_Candidatus_Parcubacteria	Parcubacteria_bacterium	Parcubacteria_bacterium_C7867-007
GCA_001189215.1_ASM118921v1	0	0	0	0	0	0	0	Bacteria	Candidatus_Parcubacteria	Unclassified_Candidatus_Parcubacteria	Unclassified_Candidatus_Parcubacteria	Unclassified_Candidatus_Parcubacteria	Unclassified_Candidatus_Parcubacteria	Parcubacteria_bacterium	Parcubacteria_bacterium_C7867-008
GCA_001189275.1_ASM118927v1	0	0	0	0	0	0	0	Archaea	Thermoproteota	Thermoprotei	Thermoproteales	Thermoproteaceae	Pyrobaculum	Pyrobaculum_sp.	Pyrobaculum_sp._WP30
GCA_001189335.2_ASM118933v2	0	0	0	0	0	0	0	Bacteria	Pseudomonadota	Betaproteobacteria	Burkholderiales	Burkholderiaceae	Paraburkholderia	Candidatus_Paraburkholderia	Candidatus_Paraburkholderia_schumannianae
GCA_001190015.1_ASM119001v1	0	0	0	0	0	0	0	Bacteria	Pseudomonadota	Betaproteobacteria	Burkholderiales	Burkholderiaceae	Burkholderia	Candidatus_Burkholderia	Candidatus_Burkholderia_crenata
GCA_001191625.1_ASM119162v1	0	0	0	1	0	0	0	Bacteria	Bacillota	Bacilli	Bacillales	Bacillaceae	Geobacillus	Geobacillus_sp.	Geobacillus_sp._LC300
GCA_001235855.1_ASM123585v1	0	0	0	0	0	0	0	Bacteria	Pseudomonadota	Betaproteobacteria	Burkholderiales	Burkholderiaceae	Burkholderia	Candidatus_Burkholderia	Candidatus_Burkholderia_brachyanthoides
GCA_001242845.1_Wobs_v01	0	0	0	0	0	0	0	Bacteria	Pseudomonadota	Gammaproteobacteria	Enterobacterales	Enterobacteriaceae	Candidatus_Westeberhardia	Candidatus_Westeberhardia	Candidatus_Westeberhardia_cardiocondylae
GCA_001263235.1_ASM126323v1	0	0	0	0	0	0	0	Bacteria	Pseudomonadota	Betaproteobacteria	Burkholderiales	Sphaerotilaceae	Methylibium	Methylibium_sp.	Methylibium_sp._NZG
GCA_001263635.1_ASM126363v1	0	0	0	0	0	0	0	Bacteria	Actinomycetota	Actinomycetes	Micrococcales	Micrococcaceae	Arthrobacter	Arthrobacter_sp.	Arthrobacter_sp._Hiyo6
GCA_001273335.1_ASM127333v1	0	0	0	0	0	0	0	Archaea	Candidatus_Bathyarchaeota	Unclassified_Candidatus_Bathyarchaeota	Unclassified_Candidatus_Bathyarchaeota	Unclassified_Candidatus_Bathyarchaeota	Unclassified_Candidatus_Bathyarchaeota	miscellaneous_Crenarchaeota	miscellaneous_Crenarchaeota_group-1_archaeon_SG8-32-3
GCA_001273345.1_ASM127334v1	0	0	0	0	0	0	0	Archaea	Candidatus_Bathyarchaeota	Unclassified_Candidatus_Bathyarchaeota	Unclassified_Candidatus_Bathyarchaeota	Unclassified_Candidatus_Bathyarchaeota	Unclassified_Candidatus_Bathyarchaeota	miscellaneous_Crenarchaeota	miscellaneous_Crenarchaeota_group-1_archaeon_SG8-32-1
GCA_001273375.1_ASM127337v1	0	0	0	0	0	0	0	Archaea	Candidatus_Bathyarchaeota	Unclassified_Candidatus_Bathyarchaeota	Unclassified_Candidatus_Bathyarchaeota	Unclassified_Candidatus_Bathyarchaeota	Unclassified_Candidatus_Bathyarchaeota	miscellaneous_Crenarchaeota	miscellaneous_Crenarchaeota_group_archaeon_SMTZ1-55
GCA_001273385.1_ASM127338v1	0	0	0	0	0	0	0	Archaea	Candidatus_Bathyarchaeota	Unclassified_Candidatus_Bathyarchaeota	Unclassified_Candidatus_Bathyarchaeota	Unclassified_Candidatus_Bathyarchaeota	Unclassified_Candidatus_Bathyarchaeota	miscellaneous_Crenarchaeota	miscellaneous_Crenarchaeota_group-6_archaeon_AD8-1
GCA_001273415.1_ASM127341v1	0	0	0	0	0	0	0	Archaea	Candidatus_Bathyarchaeota	Unclassified_Candidatus_Bathyarchaeota	Unclassified_Candidatus_Bathyarchaeota	Unclassified_Candidatus_Bathyarchaeota	Unclassified_Candidatus_Bathyarchaeota	miscellaneous_Crenarchaeota	miscellaneous_Crenarchaeota_group-15_archaeon_DG-45
GCA_001273495.1_ASM127349v1	0	0	0	0	0	0	0	Archaea	Candidatus_Bathyarchaeota	Unclassified_Candidatus_Bathyarchaeota	Unclassified_Candidatus_Bathyarchaeota	Unclassified_Candidatus_Bathyarchaeota	Unclassified_Candidatus_Bathyarchaeota	miscellaneous_Crenarchaeota	miscellaneous_Crenarchaeota_group_archaeon_SMTZ-80
GCA_001274705.1_ASM127470v1	0	0	0	1	0	0	0	Bacteria	Bacillota	Bacilli	Bacillales	Bacillaceae	Alkalicoccobacillus	Alkalicoccobacillus_murimartini	Alkalicoccobacillus_murimartini
GCA_001274855.1_ASM127485v1	0	0	0	0	0	0	0	Bacteria	Pseudomonadota	Gammaproteobacteria	Vibrionales	Vibrionaceae	Vibrio	Vibrio_xuii	Vibrio_xuii
GCA_001274915.2_ASM127491v2	0	0	0	1	0	0	0	Bacteria	Bacillota	Bacilli	Bacillales	Bacillaceae	Halalkalibacterium_(ex_Joshi_et_al._2022)	Halalkalibacterium_halodurans	Halalkalibacterium_halodurans
GCA_001274925.1_ASM127492v1	0	0	0	1	0	0	0	Bacteria	Bacillota	Bacilli	Bacillales	Planococcaceae	Jeotgalibacillus	Jeotgalibacillus_marinus	Jeotgalibacillus_marinus
GCA_001276605.1_ASM127660v1	0	0	0	0	0	0	0	Bacteria	Pseudomonadota	Gammaproteobacteria	Thiotrichales	Thiotrichaceae	Achromatium	Achromatium_sp.	Achromatium_sp._WMS2
GCA_001276615.1_ASM127661v1	0	0	0	0	0	0	0	Bacteria	Pseudomonadota	Gammaproteobacteria	Thiotrichales	Thiotrichaceae	Achromatium	Achromatium_sp.	Achromatium_sp._WMS3
GCA_001276625.1_ASM127662v1	0	0	0	0	0	0	0	Bacteria	Pseudomonadota	Gammaproteobacteria	Thiotrichales	Thiotrichaceae	Achromatium	Achromatium_sp.	Achromatium_sp._WMS1
GCA_001280155.1_ASM128015v1	0	0	0	0	0	0	1	Bacteria	Actinomycetota	Actinomycetes	Kitasatosporales	Streptomycetaceae	Streptomyces	Streptomyces_purpurogeneiscleroticus	Streptomyces_purpurogeneiscleroticus
GCA_001281115.1_ASM128111v1	0	0	0	0	0	0	0	Bacteria	Actinomycetota	Actinomycetes	Micrococcales	Micrococcaceae	Arthrobacter	Arthrobacter_sp.	Arthrobacter_sp._LS16
GCA_001292585.1_SAG5	0	0	0	0	0	0	0	Bacteria	Thermodesulfobacteriota	Desulfobacteria	Desulfobacterales	Candidatus_Magnetomoraceae	Candidatus_Magnetomorum	Candidatus_Magnetomorum	Candidatus_Magnetomorum_sp._HK-1
GCA_001294325.1_ASM129432v1	0	0	0	0	0	0	0	Bacteria	Actinomycetota	Actinomycetes	Kitasatosporales	Streptomycetaceae	Streptomyces	Streptomyces_sp.	Streptomyces_sp._NRRL_F-6602
GCA_001294395.1_ASM129439v1	0	0	0	0	0	0	0	Bacteria	Actinomycetota	Actinomycetes	Kitasatosporales	Streptomycetaceae	Streptomyces	Streptomyces_sp.	Streptomyces_sp._NRRL_WC-3753
GCA_001294475.1_ASM129447v1	0	0	0	2	0	0	0	Bacteria	Bacillota	Bacilli	Bacillales	Bacillaceae	Geobacillus	Geobacillus_sp.	Geobacillus_sp._BCO2
GCA_001302225.1_ASM130222v1	0	0	0	0	0	0	1	Bacteria	Chlorobiota	Unclassified_Chlorobiota	Unclassified_Chlorobiota	Unclassified_Chlorobiota	Unclassified_Chlorobiota	Chlorobi_bacterium	Chlorobi_bacterium_NICIL-2
GCA_001302675.1_ASM130267v1	0	0	0	0	0	0	0	Bacteria	Planctomycetota	Unclassified_Planctomycetota	Unclassified_Planctomycetota	Unclassified_Planctomycetota	Unclassified_Planctomycetota	Planctomycetes_bacterium	Planctomycetes_bacterium_DG_20
GCA_001302685.1_ASM130268v1	0	0	0	0	0	0	0	Bacteria	Chloroflexota	Dehalococcoidia	Unclassified_Dehalococcoidia	Unclassified_Dehalococcoidia	Unclassified_Dehalococcoidia	Dehalococcoidia_bacterium	Dehalococcoidia_bacterium_DG_22
GCA_001302725.1_ASM130272v1	0	0	0	0	0	0	0	Bacteria	candidate_division_Zixibacteria	Unclassified_candidate_division_Zixibacteria	Unclassified_candidate_division_Zixibacteria	Unclassified_candidate_division_Zixibacteria	Unclassified_candidate_division_Zixibacteria	candidate_division	candidate_division_Zixibacteria_bacterium_DG_27
GCA_001302765.1_ASM130276v1	0	0	0	0	0	0	0	Bacteria	Unclassified_Deltaproteobacteria	Deltaproteobacteria	Unclassified_Deltaproteobacteria	Unclassified_Deltaproteobacteria	Unclassified_Deltaproteobacteria	Deltaproteobacteria_bacterium	Deltaproteobacteria_bacterium_DG_8
GCA_001302785.1_ASM130278v1	0	0	0	0	0	0	0	Bacteria	Unclassified_Bacteria	Unclassified_Bacteria	Unclassified_Bacteria	Unclassified_Bacteria	Unclassified_Bacteria	candidate_division	candidate_division_WOR-1_bacterium_DG_54_3
GCA_001302805.1_ASM130280v1	0	0	0	0	0	0	0	Bacteria	candidate_division_KD3-62	Unclassified_candidate_division_KD3-62	Unclassified_candidate_division_KD3-62	Unclassified_candidate_division_KD3-62	Unclassified_candidate_division_KD3-62	candidate_division	candidate_division_KD3-62_bacterium_DG_56
GCA_001302825.1_ASM130282v1	0	0	0	0	0	0	0	Bacteria	Planctomycetota	Unclassified_Planctomycetota	Unclassified_Planctomycetota	Unclassified_Planctomycetota	Unclassified_Planctomycetota	Planctomycetes_bacterium	Planctomycetes_bacterium_DG_23
GCA_001302835.1_ASM130283v1	0	0	0	0	0	0	0	Bacteria	Unclassified_Bacteria	Unclassified_Bacteria	Unclassified_Bacteria	Unclassified_Bacteria	Unclassified_Bacteria	candidate_division	candidate_division_TA06_bacterium_DG_24
GCA_001302865.1_ASM130286v1	0	0	0	0	0	0	0	Bacteria	Pseudomonadota	Gammaproteobacteria	Legionellales	Coxiellaceae	Coxiella	Coxiella_sp.	Coxiella_sp._DG_40
GCA_001302885.1_ASM130288v1	0	0	0	0	0	0	0	Bacteria	Spirochaetota	Unclassified_Spirochaetota	Unclassified_Spirochaetota	Unclassified_Spirochaetota	Unclassified_Spirochaetota	Spirochaetes_bacterium	Spirochaetes_bacterium_DG_61
GCA_001302905.1_ASM130290v1	0	0	0	0	0	0	0	Bacteria	Candidatus_Latescibacteria	Unclassified_Candidatus_Latescibacteria	Unclassified_Candidatus_Latescibacteria	Unclassified_Candidatus_Latescibacteria	Unclassified_Candidatus_Latescibacteria	Latescibacteria_bacterium	Latescibacteria_bacterium_DG_63
GCA_001302965.1_ASM130296v1	0	0	0	0	0	0	0	Bacteria	Candidatus_Parcubacteria	Unclassified_Candidatus_Parcubacteria	Unclassified_Candidatus_Parcubacteria	Unclassified_Candidatus_Parcubacteria	Unclassified_Candidatus_Parcubacteria	Parcubacteria_bacterium	Parcubacteria_bacterium_DG_74_2
GCA_001302985.1_ASM130298v1	0	0	0	0	0	0	0	Bacteria	Candidatus_Parcubacteria	Unclassified_Candidatus_Parcubacteria	Unclassified_Candidatus_Parcubacteria	Unclassified_Candidatus_Parcubacteria	Unclassified_Candidatus_Parcubacteria	Parcubacteria_bacterium	Parcubacteria_bacterium_DG_74_3
GCA_001303005.1_ASM130300v1	0	0	0	0	0	0	0	Bacteria	Candidatus_Microgenomates	Unclassified_Candidatus_Microgenomates	Unclassified_Candidatus_Microgenomates	Unclassified_Candidatus_Microgenomates	Unclassified_Candidatus_Microgenomates	Microgenomates_bacterium	Microgenomates_bacterium_DG_75
GCA_001303025.1_ASM130302v1	0	0	0	0	0	0	0	Bacteria	Unclassified_Deltaproteobacteria	Deltaproteobacteria	Unclassified_Deltaproteobacteria	Unclassified_Deltaproteobacteria	Unclassified_Deltaproteobacteria	Deltaproteobacteria_bacterium	Deltaproteobacteria_bacterium_SG8_13
GCA_001303045.1_ASM130304v1	0	0	0	0	0	0	0	Bacteria	Pseudomonadota	Gammaproteobacteria	Unclassified_Gammaproteobacteria	Unclassified_Gammaproteobacteria	Unclassified_Gammaproteobacteria	Gammaproteobacteria_bacterium	Gammaproteobacteria_bacterium_SG8_11
GCA_001303065.1_ASM130306v1	0	0	0	0	0	0	0	Bacteria	Pseudomonadota	Gammaproteobacteria	Unclassified_Gammaproteobacteria	Unclassified_Gammaproteobacteria	Unclassified_Gammaproteobacteria	Gammaproteobacteria_bacterium	Gammaproteobacteria_bacterium_SG8_15
GCA_001303085.1_ASM130308v1	0	0	0	0	0	0	0	Bacteria	Gemmatimonadota	Gemmatimonadetes	Gemmatimonadales	Gemmatimonadaceae	Gemmatimonas	Gemmatimonas_sp.	Gemmatimonas_sp._SG8_23
GCA_001303105.1_ASM130310v1	0	0	0	1	0	0	0	Bacteria	Chloroflexota	Anaerolineae	Unclassified_Anaerolineae	Unclassified_Anaerolineae	Unclassified_Anaerolineae	Anaerolineae_bacterium	Anaerolineae_bacterium_SG8_19
GCA_001303125.1_ASM130312v1	0	0	0	0	0	0	0	Bacteria	Candidatus_Parcubacteria	Unclassified_Candidatus_Parcubacteria	Unclassified_Candidatus_Parcubacteria	Unclassified_Candidatus_Parcubacteria	Unclassified_Candidatus_Parcubacteria	Parcubacteria_bacterium	Parcubacteria_bacterium_DG_74_1
GCA_001303135.1_ASM130313v1	0	0	0	0	0	0	0	Bacteria	Candidatus_Parcubacteria	Unclassified_Candidatus_Parcubacteria	Unclassified_Candidatus_Parcubacteria	Unclassified_Candidatus_Parcubacteria	Unclassified_Candidatus_Parcubacteria	Parcubacteria_bacterium	Parcubacteria_bacterium_DG_72
GCA_001303165.1_ASM130316v1	0	0	0	0	0	0	0	Bacteria	Gemmatimonadota	Gemmatimonadetes	Gemmatimonadales	Gemmatimonadaceae	Gemmatimonas	Gemmatimonas_sp.	Gemmatimonas_sp._SG8_28
GCA_001303185.1_ASM130318v1	0	0	0	0	0	0	0	Bacteria	Candidatus_Parcubacteria	Unclassified_Candidatus_Parcubacteria	Unclassified_Candidatus_Parcubacteria	Unclassified_Candidatus_Parcubacteria	Unclassified_Candidatus_Parcubacteria	Parcubacteria_bacterium	Parcubacteria_bacterium_SG8_24
GCA_001303205.1_ASM130320v1	0	0	0	0	0	0	0	Bacteria	Nitrospirota	Nitrospiria	Unclassified_Nitrospiria	Unclassified_Nitrospiria	Unclassified_Nitrospiria	Nitrospira_bacterium	Nitrospira_bacterium_SG8_3
GCA_001303225.1_ASM130322v1	0	0	0	0	0	0	0	Bacteria	Unclassified_Bacteria	Unclassified_Bacteria	Unclassified_Bacteria	Unclassified_Bacteria	Unclassified_Bacteria	candidate_division	candidate_division_TA06_bacterium_DG_78
GCA_001303245.1_ASM130324v1	0	0	0	0	0	0	0	Bacteria	Pseudomonadota	Gammaproteobacteria	Unclassified_Gammaproteobacteria	Unclassified_Gammaproteobacteria	Unclassified_Gammaproteobacteria	Gammaproteobacteria_bacterium	Gammaproteobacteria_bacterium_SG8_30
GCA_001303265.1_ASM130326v1	0	0	0	0	0	0	0	Bacteria	Gemmatimonadota	Gemmatimonadetes	Gemmatimonadales	Gemmatimonadaceae	Gemmatimonas	Gemmatimonas_sp.	Gemmatimonas_sp._SG8_17
GCA_001303285.1_ASM130328v1	0	0	0	2	0	0	0	Bacteria	Pseudomonadota	Gammaproteobacteria	Unclassified_Gammaproteobacteria	Unclassified_Gammaproteobacteria	Unclassified_Gammaproteobacteria	Gammaproteobacteria_bacterium	Gammaproteobacteria_bacterium_SG8_31
GCA_001303305.1_ASM130330v1	0	0	0	0	0	0	0	Bacteria	Nitrospirota	Nitrospiria	Unclassified_Nitrospiria	Unclassified_Nitrospiria	Unclassified_Nitrospiria	Nitrospira_bacterium	Nitrospira_bacterium_SG8_35_1
GCA_001303325.1_ASM130332v1	0	0	0	0	0	0	0	Bacteria	Thermodesulfobacteriota	Desulfobacteria	Desulfobacterales	Unclassified_Desulfobacterales	Unclassified_Desulfobacterales	Desulfobacterales_bacterium	Desulfobacterales_bacterium_SG8_35_2
GCA_001303345.1_ASM130334v1	0	0	0	0	0	0	0	Bacteria	Thermodesulfobacteriota	Desulfobacteria	Desulfobacterales	Unclassified_Desulfobacterales	Unclassified_Desulfobacterales	Desulfobacterales_bacterium	Desulfobacterales_bacterium_SG8_35
GCA_001303365.1_ASM130336v1	0	0	0	0	1	0	0	Bacteria	Myxococcota	Myxococcia	Myxococcales	Unclassified_Myxococcales	Unclassified_Myxococcales	Myxococcales_bacterium	Myxococcales_bacterium_SG8_38_1
GCA_001303405.1_ASM130340v1	0	0	0	0	0	0	0	Bacteria	Nitrospirota	Nitrospiria	Unclassified_Nitrospiria	Unclassified_Nitrospiria	Unclassified_Nitrospiria	Nitrospira_bacterium	Nitrospira_bacterium_SG8_35_4
GCA_001303415.1_ASM130341v1	0	0	0	0	1	0	0	Bacteria	Myxococcota	Myxococcia	Myxococcales	Unclassified_Myxococcales	Unclassified_Myxococcales	Myxococcales_bacterium	Myxococcales_bacterium_SG8_38
GCA_001303445.1_ASM130344v1	0	0	0	0	0	0	1	Bacteria	Pseudomonadota	Betaproteobacteria	Unclassified_Betaproteobacteria	Unclassified_Betaproteobacteria	Unclassified_Betaproteobacteria	Betaproteobacteria_bacterium	Betaproteobacteria_bacterium_SG8_39
GCA_001303465.1_ASM130346v1	0	0	0	0	0	0	0	Bacteria	Planctomycetota	Phycisphaerae	Unclassified_Phycisphaerae	Unclassified_Phycisphaerae	Unclassified_Phycisphaerae	Phycisphaerae_bacterium	Phycisphaerae_bacterium_SG8_4
GCA_001303495.1_ASM130349v1	0	0	0	0	0	0	0	Bacteria	Pseudomonadota	Gammaproteobacteria	Unclassified_Gammaproteobacteria	Unclassified_Gammaproteobacteria	Unclassified_Gammaproteobacteria	Gammaproteobacteria_bacterium	Gammaproteobacteria_bacterium_SG8_47
GCA_001303545.1_ASM130354v1	0	0	0	0	0	0	0	Bacteria	Chloroflexota	Dehalococcoidia	Unclassified_Dehalococcoidia	Unclassified_Dehalococcoidia	Unclassified_Dehalococcoidia	Dehalococcoidia_bacterium	Dehalococcoidia_bacterium_SM23_28_2
GCA_001303565.1_ASM130356v1	0	0	0	0	0	0	0	Bacteria	Chloroflexota	Dehalococcoidia	Unclassified_Dehalococcoidia	Unclassified_Dehalococcoidia	Unclassified_Dehalococcoidia	Dehalococcoidia_bacterium	Dehalococcoidia_bacterium_SG8_51_3
GCA_001303585.1_ASM130358v1	0	0	0	0	0	0	1	Bacteria	Pseudomonadota	Betaproteobacteria	Unclassified_Betaproteobacteria	Unclassified_Betaproteobacteria	Unclassified_Betaproteobacteria	Betaproteobacteria_bacterium	Betaproteobacteria_bacterium_SG8_41
GCA_001303605.1_ASM130360v1	0	0	0	0	0	0	0	Bacteria	Planctomycetota	Unclassified_Planctomycetota	Unclassified_Planctomycetota	Unclassified_Planctomycetota	Unclassified_Planctomycetota	Planctomycetes_bacterium	Planctomycetes_bacterium_SM23_25
GCA_001303625.1_ASM130362v1	0	0	0	0	0	0	0	Bacteria	Chloroflexota	Dehalococcoidia	Unclassified_Dehalococcoidia	Unclassified_Dehalococcoidia	Unclassified_Dehalococcoidia	Dehalococcoidia_bacterium	Dehalococcoidia_bacterium_SM23_28_1
GCA_001303645.1_ASM130364v1	0	0	0	0	0	0	0	Bacteria	Candidatus_Omnitrophica	Unclassified_Candidatus_Omnitrophica	Unclassified_Candidatus_Omnitrophica	Unclassified_Candidatus_Omnitrophica	Unclassified_Candidatus_Omnitrophica	Omnitrophica_WOR	Omnitrophica_WOR_2_bacterium_SM23_29
GCA_001303665.1_ASM130366v1	0	0	0	0	0	0	0	Bacteria	Planctomycetota	Phycisphaerae	Unclassified_Phycisphaerae	Unclassified_Phycisphaerae	Unclassified_Phycisphaerae	Phycisphaerae_bacterium	Phycisphaerae_bacterium_SM23_33
GCA_001303695.1_ASM130369v1	0	0	0	0	0	0	0	Bacteria	Planctomycetota	Phycisphaerae	Unclassified_Phycisphaerae	Unclassified_Phycisphaerae	Unclassified_Phycisphaerae	Phycisphaerae_bacterium	Phycisphaerae_bacterium_SM23_30
GCA_001303705.1_ASM130370v1	0	0	0	0	0	0	0	Bacteria	Unclassified_Bacteria	Unclassified_Bacteria	Unclassified_Bacteria	Unclassified_Bacteria	Unclassified_Bacteria	candidate_division	candidate_division_TA06_bacterium_SM23_40
GCA_001303745.1_ASM130374v1	0	0	0	0	0	0	0	Bacteria	Nitrospirota	Nitrospiria	Unclassified_Nitrospiria	Unclassified_Nitrospiria	Unclassified_Nitrospiria	Nitrospira_bacterium	Nitrospira_bacterium_SM23_35
GCA_001303765.1_ASM130376v1	0	0	0	0	0	0	0	Bacteria	Chlamydiota	Unclassified_Chlamydiota	Unclassified_Chlamydiota	Unclassified_Chlamydiota	Unclassified_Chlamydiota	Chlamydiae_bacterium	Chlamydiae_bacterium_SM23_39
GCA_001303785.1_ASM130378v1	0	0	0	0	0	0	0	Bacteria	candidate_division_WOR-3	Unclassified_candidate_division_WOR-3	Unclassified_candidate_division_WOR-3	Unclassified_candidate_division_WOR-3	Unclassified_candidate_division_WOR-3	candidate_division	candidate_division_WOR_3_bacterium_SM23_42
GCA_001303805.1_ASM130380v1	0	0	0	0	0	0	0	Bacteria	candidate_division_WOR-3	Unclassified_candidate_division_WOR-3	Unclassified_candidate_division_WOR-3	Unclassified_candidate_division_WOR-3	Unclassified_candidate_division_WOR-3	candidate_division	candidate_division_WOR_3_bacterium_SM23_60
GCA_001303825.1_ASM130382v1	0	0	0	1	0	0	0	Bacteria	Gemmatimonadota	Gemmatimonadetes	Gemmatimonadales	Gemmatimonadaceae	Gemmatimonas	Gemmatimonas_sp.	Gemmatimonas_sp._SM23_52
GCA_001303835.1_ASM130383v1	0	0	0	0	0	0	1	Bacteria	Pseudomonadota	Acidithiobacillia	Acidithiobacillales	Unclassified_Acidithiobacillales	Unclassified_Acidithiobacillales	Acidithiobacillales_bacterium	Acidithiobacillales_bacterium_SM23_46
GCA_001303885.1_ASM130388v1	0	0	0	0	0	0	0	Bacteria	Planctomycetota	Unclassified_Planctomycetota	Unclassified_Planctomycetota	Unclassified_Planctomycetota	Unclassified_Planctomycetota	Planctomycetes_bacterium	Planctomycetes_bacterium_SM23_32
GCA_001303955.1_ASM130395v1	0	0	0	0	0	0	0	Bacteria	Bacteroidota	Bacteroidia	Bacteroidales	Bacteroidaceae	Bacteroides	Bacteroides_sp.	Bacteroides_sp._SM23_62
GCA_001303965.1_ASM130396v1	0	0	0	0	0	0	0	Bacteria	Chloroflexota	Anaerolineae	Unclassified_Anaerolineae	Unclassified_Anaerolineae	Unclassified_Anaerolineae	Anaerolineae_bacterium	Anaerolineae_bacterium_SM23__63
GCA_001303995.1_ASM130399v1	0	0	0	0	0	0	0	Bacteria	candidate_division_Zixibacteria	Unclassified_candidate_division_Zixibacteria	Unclassified_candidate_division_Zixibacteria	Unclassified_candidate_division_Zixibacteria	Unclassified_candidate_division_Zixibacteria	candidate_division	candidate_division_Zixibacteria_bacterium_SM23_73
GCA_001304015.1_ASM130401v1	0	0	0	0	0	0	0	Bacteria	candidate_division_Zixibacteria	Unclassified_candidate_division_Zixibacteria	Unclassified_candidate_division_Zixibacteria	Unclassified_candidate_division_Zixibacteria	Unclassified_candidate_division_Zixibacteria	candidate_division	candidate_division_Zixibacteria_bacterium_SM23_81
GCA_001304035.1_ASM130403v1	0	0	0	0	0	0	0	Bacteria	Unclassified_Bacteria	Unclassified_Bacteria	Unclassified_Bacteria	Unclassified_Bacteria	Unclassified_Bacteria	bacterium_SM23	bacterium_SM23_31
GCA_001304045.1_ASM130404v1	0	0	0	0	0	0	0	Bacteria	Bacteroidota	Bacteroidia	Bacteroidales	Bacteroidaceae	Bacteroides	Bacteroides_sp.	Bacteroides_sp._SM1_62
GCA_001304075.1_ASM130407v1	0	0	0	0	0	0	0	Bacteria	Candidatus_Sumerlaeota	Unclassified_Candidatus_Sumerlaeota	Unclassified_Candidatus_Sumerlaeota	Unclassified_Candidatus_Sumerlaeota	Unclassified_Candidatus_Sumerlaeota	candidate_division	candidate_division_BRC1_bacterium_SM23_51
GCA_001304105.1_ASM130410v1	0	0	0	0	0	0	0	Bacteria	Unclassified_Deltaproteobacteria	Deltaproteobacteria	Unclassified_Deltaproteobacteria	Unclassified_Deltaproteobacteria	Unclassified_Deltaproteobacteria	Deltaproteobacteria_bacterium	Deltaproteobacteria_bacterium_SM23_61
GCA_001304135.1_ASM130413v1	0	0	0	0	0	0	0	Bacteria	Candidatus_Omnitrophica	Unclassified_Candidatus_Omnitrophica	Unclassified_Candidatus_Omnitrophica	Unclassified_Candidatus_Omnitrophica	Unclassified_Candidatus_Omnitrophica	Omnitrophica_WOR	Omnitrophica_WOR_2_bacterium_SM23_72
GCA_001304155.1_ASM130415v1	0	0	0	0	0	0	0	Bacteria	candidate_division_Zixibacteria	Unclassified_candidate_division_Zixibacteria	Unclassified_candidate_division_Zixibacteria	Unclassified_candidate_division_Zixibacteria	Unclassified_candidate_division_Zixibacteria	candidate_division	candidate_division_Zixibacteria_bacterium_SM23_73_3
GCA_001304175.1_ASM130417v1	0	0	0	0	0	0	0	Bacteria	Chloroflexota	Anaerolineae	Unclassified_Anaerolineae	Unclassified_Anaerolineae	Unclassified_Anaerolineae	Anaerolineae_bacterium	Anaerolineae_bacterium_SM23_84
GCA_001304185.1_ASM130418v1	0	0	0	0	0	0	0	Bacteria	Unclassified_Bacteria	Unclassified_Bacteria	Unclassified_Bacteria	Unclassified_Bacteria	Unclassified_Bacteria	candidate_division	candidate_division_TA06_bacterium_SM1_40
GCA_001304215.1_ASM130421v1	0	0	0	0	0	0	2	Bacteria	Pseudomonadota	Acidithiobacillia	Acidithiobacillales	Unclassified_Acidithiobacillales	Unclassified_Acidithiobacillales	Acidithiobacillales_bacterium	Acidithiobacillales_bacterium_SM1_46
GCA_001304225.1_ASM130422v1	0	0	0	0	0	0	0	Bacteria	candidate_division_Zixibacteria	Unclassified_candidate_division_Zixibacteria	Unclassified_candidate_division_Zixibacteria	Unclassified_candidate_division_Zixibacteria	Unclassified_candidate_division_Zixibacteria	candidate_division	candidate_division_Zixibacteria_bacterium_SM1_73
GCA_001304255.1_ASM130425v1	0	0	0	0	0	0	0	Bacteria	candidate_division_WOR-3	Unclassified_candidate_division_WOR-3	Unclassified_candidate_division_WOR-3	Unclassified_candidate_division_WOR-3	Unclassified_candidate_division_WOR-3	candidate_division	candidate_division_WOR_3_bacterium_SM1_77
GCA_001304275.1_ASM130427v1	0	0	0	0	0	0	0	Bacteria	Planctomycetota	Phycisphaerae	Unclassified_Phycisphaerae	Unclassified_Phycisphaerae	Unclassified_Phycisphaerae	Phycisphaerae_bacterium	Phycisphaerae_bacterium_SM1_79
GCA_001304295.1_ASM130429v1	0	0	0	0	0	0	0	Bacteria	Planctomycetota	Unclassified_Planctomycetota	Unclassified_Planctomycetota	Unclassified_Planctomycetota	Unclassified_Planctomycetota	Planctomycetes_bacterium	Planctomycetes_bacterium_SM23_65
GCA_001304315.1_ASM130431v1	0	0	0	0	0	0	0	Bacteria	candidate_division_Zixibacteria	Unclassified_candidate_division_Zixibacteria	Unclassified_candidate_division_Zixibacteria	Unclassified_candidate_division_Zixibacteria	Unclassified_candidate_division_Zixibacteria	candidate_division	candidate_division_Zixibacteria_bacterium_SM23_73_2
GCA_001304335.1_ASM130433v1	0	0	0	0	0	0	0	Bacteria	Unclassified_Bacteria	Unclassified_Bacteria	Unclassified_Bacteria	Unclassified_Bacteria	Unclassified_Bacteria	candidate_division	candidate_division_TA06_bacterium_DG_26
GCA_001304345.1_ASM130434v1	0	0	0	0	0	0	0	Bacteria	Chloroflexota	Dehalococcoidia	Unclassified_Dehalococcoidia	Unclassified_Dehalococcoidia	Unclassified_Dehalococcoidia	Dehalococcoidia_bacterium	Dehalococcoidia_bacterium_DG_18
GCA_001304355.1_ASM130435v1	0	0	0	0	0	0	0	Bacteria	Planctomycetota	Unclassified_Planctomycetota	Unclassified_Planctomycetota	Unclassified_Planctomycetota	Unclassified_Planctomycetota	Planctomycetes_bacterium	Planctomycetes_bacterium_DG_58
GCA_001304365.1_ASM130436v1	0	0	0	0	0	0	0	Bacteria	Thermodesulfobacteriota	Syntrophobacteria	Syntrophobacterales	Syntrophobacteraceae	Syntrophobacter	Syntrophobacter_sp.	Syntrophobacter_sp._DG_60
GCA_001304415.1_ASM130441v1	0	0	0	0	0	0	0	Bacteria	Gemmatimonadota	Gemmatimonadetes	Gemmatimonadales	Gemmatimonadaceae	Gemmatimonas	Gemmatimonas_sp.	Gemmatimonas_sp._SG8_38_2
GCA_001304425.1_ASM130442v1	0	0	0	0	0	0	0	Bacteria	Pseudomonadota	Betaproteobacteria	Unclassified_Betaproteobacteria	Unclassified_Betaproteobacteria	Unclassified_Betaproteobacteria	Betaproteobacteria_bacterium	Betaproteobacteria_bacterium_SG8_40
GCA_001304445.1_ASM130444v1	0	0	0	0	0	0	1	Bacteria	Pseudomonadota	Acidithiobacillia	Acidithiobacillales	Unclassified_Acidithiobacillales	Unclassified_Acidithiobacillales	Acidithiobacillales_bacterium	Acidithiobacillales_bacterium_SG8_45
GCA_001304455.1_ASM130445v1	0	0	0	0	0	0	0	Bacteria	Pseudomonadota	Gammaproteobacteria	Thiotrichales	Unclassified_Thiotrichales	Unclassified_Thiotrichales	Thiotrichales_bacterium	Thiotrichales_bacterium_SG8_50
GCA_001304495.1_ASM130449v1	0	0	0	0	1	0	0	Bacteria	Unclassified_Bacteria	Unclassified_Bacteria	Unclassified_Bacteria	Unclassified_Bacteria	Unclassified_Bacteria	bacterium_SM23	bacterium_SM23_57
GCA_001304505.1_ASM130450v1	0	0	0	0	0	0	0	Bacteria	Bacteroidota	Bacteroidia	Bacteroidales	Bacteroidaceae	Bacteroides	Bacteroides_sp.	Bacteroides_sp._SM23_62_1
GCA_001304615.2_ASM130461v2	0	0	0	0	0	0	0	Archaea	Euryarchaeota	Methanomicrobia	Methanosarcinales	Methanosarcinaceae	Methanosarcina	Methanosarcina_flavescens	Methanosarcina_flavescens
GCA_001314535.1_ASM131453v1	0	0	0	0	0	0	0	Bacteria	Pseudomonadota	Alphaproteobacteria	Rhodobacterales	Paracoccaceae	Unclassified_Paracoccaceae	Rhodobacteraceae_bacterium	Rhodobacteraceae_bacterium_HLUCCA24
GCA_001314545.1_HLUCCABin01.3	0	0	0	0	0	0	1	Bacteria	Bacteroidota	Unclassified_Bacteroidota	Unclassified_Bacteroidota	Unclassified_Bacteroidota	Unclassified_Bacteroidota	Bacteroidetes_bacterium	Bacteroidetes_bacterium_HLUCCA01
GCA_001314555.1_ASM131455v1	0	0	0	0	0	0	0	Bacteria	Pseudomonadota	Gammaproteobacteria	Alteromonadales	Idiomarinaceae	Unclassified_Idiomarinaceae	Idiomarinaceae_bacterium	Idiomarinaceae_bacterium_HL-53
GCA_001314605.1_ASM131460v1	0	0	0	1	0	0	0	Bacteria	Pseudomonadota	Gammaproteobacteria	Pseudomonadales	Marinobacteraceae	Marinobacter	Marinobacter_sp.	Marinobacter_sp._HL-58
GCA_001314625.1_ASM131462v1	0	0	0	0	0	0	1	Bacteria	Pseudomonadota	Alphaproteobacteria	Maricaulales	Maricaulaceae	Oceanicaulis	Oceanicaulis_sp.	Oceanicaulis_sp._HLUCCA04
GCA_001314655.1_ASM131465v1	0	0	0	0	0	0	1	Bacteria	Pseudomonadota	Alphaproteobacteria	Rhodobacterales	Paracoccaceae	Unclassified_Paracoccaceae	Rhodobacteraceae_bacterium	Rhodobacteraceae_bacterium_HLUCCA08
GCA_001314685.1_ASM131468v1	0	0	0	0	0	0	0	Bacteria	Pseudomonadota	Alphaproteobacteria	Rhodobacterales	Paracoccaceae	Unclassified_Paracoccaceae	Rhodobacteraceae_bacterium	Rhodobacteraceae_bacterium_HLUCCA09
GCA_001314705.1_ASM131470v1	0	0	0	0	0	0	1	Bacteria	Pseudomonadota	Alphaproteobacteria	Rhodobacterales	Paracoccaceae	Unclassified_Paracoccaceae	Rhodobacteraceae_bacterium	Rhodobacteraceae_bacterium_HLUCCO07
GCA_001314715.1_ASM131471v1	0	0	0	0	0	0	1	Bacteria	Pseudomonadota	Alphaproteobacteria	Rhodobacterales	Paracoccaceae	Unclassified_Paracoccaceae	Rhodobacteraceae_bacterium	Rhodobacteraceae_bacterium_HLUCCA12
GCA_001314765.1_ASM131476v1	0	0	0	0	0	0	1	Bacteria	Pseudomonadota	Alphaproteobacteria	Sphingomonadales	Erythrobacteraceae	Unclassified_Erythrobacteraceae	Erythrobacteraceae_bacterium	Erythrobacteraceae_bacterium_HL-111
GCA_001314805.1_ASM131480v1	0	0	0	0	0	0	1	Bacteria	Pseudomonadota	Alphaproteobacteria	Rhodobacterales	Paracoccaceae	Unclassified_Paracoccaceae	Rhodobacteraceae_bacterium	Rhodobacteraceae_bacterium_HLUCCO18
GCA_001314905.1_ASM131490v1	0	0	0	0	0	0	0	Bacteria	Cyanobacteriota	Cyanophyceae	Oscillatoriales	Oscillatoriaceae	Phormidium	Phormidium_sp.	Phormidium_sp._OSCR
GCA_001317315.1_ASM131731v1	0	0	0	0	0	0	0	Archaea	Euryarchaeota	Methanomicrobia	Methanosarcinales	Candidatus_Methanoperedenaceae	Candidatus_Methanoperedens	Candidatus_Methanoperedens	Candidatus_Methanoperedens_sp._BLZ1
GCA_001321825.1_ASM132182v1	0	0	0	0	0	0	0	Bacteria	Pseudomonadota	Gammaproteobacteria	Alteromonadales	Psychromonadaceae	Psychromonas	Psychromonas_sp.	Psychromonas_sp._PRT-SC03
GCA_001321835.1_ASM132183v1	0	0	0	0	0	0	1	Bacteria	Pseudomonadota	Alphaproteobacteria	Rhodobacterales	Paracoccaceae	Marinosulfonomonas	Marinosulfonomonas_sp.	Marinosulfonomonas_sp._PRT-SC04
GCA_001321845.1_ASM132184v1	0	0	0	0	0	0	0	Archaea	Nitrososphaerota	Unclassified_Nitrososphaerota	Nitrosopumilales	Nitrosopumilaceae	Nitrosopumilus	Nitrosopumilus_sp.	Nitrosopumilus_sp._PRT-SC01
GCA_001321855.1_ASM132185v1	0	0	0	0	0	0	1	Bacteria	Pseudomonadota	Alphaproteobacteria	Pelagibacterales	Pelagibacteraceae	Unclassified_Pelagibacteraceae	SAR11_cluster	SAR11_cluster_bacterium_PRT-SC02
GCA_001399705.1_ASM139970v1	0	0	0	0	1	0	0	Bacteria	Chloroflexota	Chloroflexia	Chloroflexales	Roseiflexaceae	Kouleothrix	Kouleothrix_aurantiaca	Kouleothrix_aurantiaca
GCA_001399795.1_ASM139979v1	0	0	0	0	0	0	0	Archaea	Candidatus_Bathyarchaeota	Unclassified_Candidatus_Bathyarchaeota	Unclassified_Candidatus_Bathyarchaeota	Unclassified_Candidatus_Bathyarchaeota	Unclassified_Candidatus_Bathyarchaeota	Candidatus_Bathyarchaeota	Candidatus_Bathyarchaeota_archaeon_BA2
GCA_001399805.1_ASM139980v1	0	0	0	0	0	0	0	Archaea	Candidatus_Bathyarchaeota	Unclassified_Candidatus_Bathyarchaeota	Unclassified_Candidatus_Bathyarchaeota	Unclassified_Candidatus_Bathyarchaeota	Unclassified_Candidatus_Bathyarchaeota	Candidatus_Bathyarchaeota	Candidatus_Bathyarchaeota_archaeon_BA1
GCA_001402855.1_ASM140285v1	0	0	0	0	0	0	0	Archaea	Euryarchaeota	Methanomicrobia	Methanosarcinales	Methanosarcinaceae	Methanosarcina	Methanosarcina_sp.	Methanosarcina_sp._795
GCA_001412335.1_ASM141233v1	0	0	0	0	0	0	0	Archaea	Euryarchaeota	Methanomicrobia	Methanomicrobiales	Methanoregulaceae	Methanolinea	Methanolinea_sp.	Methanolinea_sp._SDB
GCA_001412345.1_ASM141234v1	0	0	0	0	0	0	0	Bacteria	Thermodesulfobacteriota	Syntrophia	Syntrophales	Smithellaceae	Smithella	Smithella_sp.	Smithella_sp._SDB
GCA_001412355.1_ASM141235v1	0	0	0	0	0	0	0	Archaea	Euryarchaeota	Methanomicrobia	Methanomicrobiales	Methanomicrobiaceae	Methanoculleus	Methanoculleus_sp.	Methanoculleus_sp._SDB
GCA_001412365.1_ASM141236v1	0	0	0	0	0	0	0	Bacteria	Thermodesulfobacteriota	Desulfuromonadia	Desulfuromonadales	Desulfuromonadaceae	Desulfuromonas	Desulfuromonas_sp.	Desulfuromonas_sp._SDB
GCA_001412415.1_ASM141241v1	0	0	0	0	0	0	0	Archaea	Euryarchaeota	Methanomicrobia	Methanotrichales	Methanotrichaceae	Methanothrix	Methanosaeta_sp.	Methanosaeta_sp._SDB
GCA_001412425.1_SDB_Consortium_Genome_Bin_4	0	0	0	0	0	0	0	Bacteria	Candidatus_Cloacimonetes	Unclassified_Candidatus_Cloacimonetes	Unclassified_Candidatus_Cloacimonetes	Unclassified_Candidatus_Cloacimonetes	Candidatus_Cloacimonas	Candidatus_Cloacimonas	Candidatus_Cloacimonas_sp._SDB
GCA_001417715.1_ASM141771v1	0	0	0	0	0	0	0	Bacteria	Bacteroidota	Bacteroidia	Bacteroidales	Unclassified_Bacteroidales	Candidatus_Symbiothrix	Candidatus_Symbiothrix	Candidatus_Symbiothrix_dinenymphae
GCA_001421095.1_SK_12B	0	0	0	0	0	0	0	Bacteria	Bacteroidota	Unclassified_Bacteroidota	Unclassified_Bacteroidota	Unclassified_Bacteroidota	Unclassified_Bacteroidota	Candidatus_[Bacteroides]	Candidatus_[Bacteroides]_periocalifornicus
GCA_001421175.1_ASM142117v1	0	0	0	0	0	0	0	Archaea	Candidatus_Thermoplasmatota	Thermoplasmata	Methanomassiliicoccales	Unclassified_Methanomassiliicoccales	Unclassified_Methanomassiliicoccales	Methanomassiliicoccales_archaeon	Methanomassiliicoccales_archaeon_RumEn_M2
GCA_001421185.1_ASM142118v1	0	0	0	0	0	0	0	Archaea	Candidatus_Thermoplasmatota	Thermoplasmata	Methanomassiliicoccales	Unclassified_Methanomassiliicoccales	Unclassified_Methanomassiliicoccales	Methanomassiliicoccales_archaeon	Methanomassiliicoccales_archaeon_RumEn_M1
GCA_001427685.1_Root656	0	0	0	0	0	0	1	Bacteria	Pseudomonadota	Alphaproteobacteria	Caulobacterales	Caulobacteraceae	Caulobacter	Caulobacter_sp.	Caulobacter_sp._Root656
GCA_001429255.1_Root930	0	0	0	0	0	0	0	Bacteria	Actinomycetota	Actinomycetes	Micrococcales	Cellulomonadaceae	Cellulomonas	Cellulomonas_sp.	Cellulomonas_sp._Root930
GCA_001429555.1_Soil797	0	0	0	0	0	0	0	Bacteria	Actinomycetota	Actinomycetes	Propionibacteriales	Nocardioidaceae	Nocardioides	Nocardioides_sp.	Nocardioides_sp._Soil797
GCA_001430755.1_ASM143075v1	0	0	0	0	0	0	0	Bacteria	Candidatus_Peregrinibacteria	Candidatus_Peribacteria	Candidatus_Peribacterales	Unclassified_Candidatus_Peribacterales	Candidatus_Peribacter	Candidatus_Peribacter	Candidatus_Peribacter_riflensis
GCA_001431025.1_VllA_DORA_A_3_16_22_velvet_1.1	0	0	0	0	0	0	0	Bacteria	Bacillota	Negativicutes	Veillonellales	Veillonellaceae	Veillonella	Veillonella_sp.	Veillonella_sp._DORA_A_3_16_22
GCA_001437625.1_ASM143762v1	0	0	0	0	0	0	0	Archaea	Nitrososphaerota	Unclassified_Nitrososphaerota	Nitrosopumilales	Nitrosopumilaceae	Nitrosopumilus	Nitrosopumilus_sp.	Nitrosopumilus_sp._BACL13_MAG-121220-bin23
GCA_001437635.1_ASM143763v1	0	0	0	0	0	0	0	Bacteria	Actinomycetota	Actinomycetes	Unclassified_Actinomycetes	Unclassified_Actinomycetes	Unclassified_Actinomycetes	Actinobacteria_bacterium	Actinobacteria_bacterium_BACL15_MAG-120823-bin78
GCA_001437665.1_ASM143766v1	0	0	0	0	0	0	0	Bacteria	Actinomycetota	Actinomycetes	Unclassified_Actinomycetes	Unclassified_Actinomycetes	Unclassified_Actinomycetes	Actinobacteria_bacterium	Actinobacteria_bacterium_BACL2_MAG-120820-bin50
GCA_001437675.1_ASM143767v1	0	0	0	0	0	0	0	Bacteria	Pseudomonadota	Gammaproteobacteria	Unclassified_Gammaproteobacteria	Unclassified_Gammaproteobacteria	Unclassified_Gammaproteobacteria	SAR86_cluster	SAR86_cluster_bacterium_BACL1_MAG-120920-bin57
GCA_001437695.1_ASM143769v1	0	0	0	0	0	0	0	Bacteria	Actinomycetota	Actinomycetes	Unclassified_Actinomycetes	Unclassified_Actinomycetes	Unclassified_Actinomycetes	Actinobacteria_bacterium	Actinobacteria_bacterium_BACL2_MAG-121001-bin67
GCA_001437715.1_ASM143771v1	0	0	0	0	0	0	0	Bacteria	Actinomycetota	Actinomycetes	Micrococcales	Microbacteriaceae	Unclassified_Microbacteriaceae	Microbacteriaceae_bacterium	Microbacteriaceae_bacterium_BACL28_MAG-120531-bin53
GCA_001437745.1_ASM143774v1	0	0	0	0	0	0	0	Bacteria	Pseudomonadota	Gammaproteobacteria	Unclassified_Gammaproteobacteria	Unclassified_Gammaproteobacteria	Unclassified_Gammaproteobacteria	OM182_bacterium	OM182_bacterium_BACL3_MAG-120920-bin41
GCA_001437755.1_ASM143775v1	0	0	0	0	0	0	0	Bacteria	Actinomycetota	Actinomycetes	Unclassified_Actinomycetes	Unclassified_Actinomycetes	Unclassified_Actinomycetes	Actinobacteria_bacterium	Actinobacteria_bacterium_BACL4_MAG-121022-bin9
GCA_001437765.1_ASM143776v1	0	0	0	0	0	0	0	Bacteria	Actinomycetota	Acidimicrobiia	Unclassified_Acidimicrobiia	Unclassified_Acidimicrobiia	Unclassified_Acidimicrobiia	Acidimicrobiia_bacterium	Acidimicrobiia_bacterium_BACL6_MAG-120322-bin79
GCA_001437785.1_ASM143778v1	0	0	0	0	0	0	0	Bacteria	Actinomycetota	Acidimicrobiia	Unclassified_Acidimicrobiia	Unclassified_Acidimicrobiia	Unclassified_Acidimicrobiia	Acidimicrobiia_bacterium	Acidimicrobiia_bacterium_BACL6_MAG-120910-bin40
GCA_001437825.1_ASM143782v1	0	0	0	0	1	0	0	Bacteria	Actinomycetota	Acidimicrobiia	Acidimicrobiales	Acidimicrobiaceae	Acidimicrobium	Acidimicrobium_sp.	Acidimicrobium_sp._BACL27_MAG-120823-bin4
GCA_001437835.1_ASM143783v1	0	0	0	0	0	0	0	Bacteria	Pseudomonadota	Gammaproteobacteria	Unclassified_Gammaproteobacteria	Unclassified_Gammaproteobacteria	Unclassified_Gammaproteobacteria	SAR86_cluster	SAR86_cluster_bacterium_BACL1_MAG-120507-bin14
GCA_001437845.1_ASM143784v1	0	0	0	0	0	0	0	Bacteria	Actinomycetota	Actinomycetes	Unclassified_Actinomycetes	Unclassified_Actinomycetes	Unclassified_Actinomycetes	Actinobacteria_bacterium	Actinobacteria_bacterium_BACL2_MAG-120802-bin41
GCA_001437855.1_ASM143785v1	0	0	0	0	0	0	0	Bacteria	Actinomycetota	Actinomycetes	Unclassified_Actinomycetes	Unclassified_Actinomycetes	Unclassified_Actinomycetes	Actinobacteria_bacterium	Actinobacteria_bacterium_BACL4_MAG-120820-bin23
GCA_001437905.1_ASM143790v1	0	0	0	0	0	0	0	Bacteria	Actinomycetota	Actinomycetes	Unclassified_Actinomycetes	Unclassified_Actinomycetes	Unclassified_Actinomycetes	Actinobacteria_bacterium	Actinobacteria_bacterium_BACL4_MAG-121001-bin59
GCA_001437915.1_ASM143791v1	0	0	0	0	0	0	0	Bacteria	Actinomycetota	Acidimicrobiia	Unclassified_Acidimicrobiia	Unclassified_Acidimicrobiia	Unclassified_Acidimicrobiia	Acidimicrobiia_bacterium	Acidimicrobiia_bacterium_BACL6_MAG-120924-bin43
GCA_001437935.1_ASM143793v1	0	0	0	0	0	0	0	Bacteria	Actinomycetota	Acidimicrobiia	Unclassified_Acidimicrobiia	Unclassified_Acidimicrobiia	Unclassified_Acidimicrobiia	Acidimicrobiia_bacterium	Acidimicrobiia_bacterium_BACL6_MAG-121220-bin61
GCA_001437955.1_ASM143795v1	0	0	0	0	0	0	1	Bacteria	Bacteroidota	Flavobacteriia	Flavobacteriales	Cryomorphaceae	Unclassified_Cryomorphaceae	Cryomorphaceae_bacterium	Cryomorphaceae_bacterium_BACL11_MAG-121001-bin54
GCA_001437985.1_ASM143798v1	0	0	0	0	0	0	0	Bacteria	Bacteroidota	Flavobacteriia	Flavobacteriales	Cryomorphaceae	Unclassified_Cryomorphaceae	Cryomorphaceae_bacterium	Cryomorphaceae_bacterium_BACL11_MAG-121128-bin16
GCA_001438005.1_ASM143800v1	0	0	0	0	0	0	0	Bacteria	Verrucomicrobiota	Verrucomicrobiae	Verrucomicrobiales	Verrucomicrobia_subdivision_6	Unclassified_Verrucomicrobia_subdivision_6	Verrucomicrobia_subdivision	Verrucomicrobia_subdivision_6_bacterium_BACL9_MAG-120507-bin52
GCA_001438015.1_ASM143801v1	0	0	0	0	0	0	0	Bacteria	Bacteroidota	Flavobacteriia	Flavobacteriales	Cryomorphaceae	Unclassified_Cryomorphaceae	Cryomorphaceae_bacterium	Cryomorphaceae_bacterium_BACL18_MAG-120924-bin36
GCA_001438045.1_ASM143804v1	0	0	0	0	0	0	0	Bacteria	Pseudomonadota	Alphaproteobacteria	Rhodobacterales	Paracoccaceae	Rhodobacter	Rhodobacter_sp.	Rhodobacter_sp._BACL10_MAG-121220-bin24
GCA_001438055.1_ASM143805v1	0	0	0	0	0	0	0	Bacteria	Pseudomonadota	Alphaproteobacteria	Pelagibacterales	Pelagibacteraceae	Unclassified_Pelagibacteraceae	Pelagibacteraceae_bacterium	Pelagibacteraceae_bacterium_BACL5_MAG-121128-bin54
GCA_001438085.1_ASM143808v1	0	0	0	0	0	0	1	Bacteria	Pseudomonadota	Gammaproteobacteria	Cellvibrionales	Porticoccaceae	Unclassified_Porticoccaceae	SAR92_bacterium	SAR92_bacterium_BACL26_MAG-121220-bin70
GCA_001438095.1_ASM143809v1	0	0	0	0	0	0	0	Bacteria	Pseudomonadota	Gammaproteobacteria	Unclassified_Gammaproteobacteria	Unclassified_Gammaproteobacteria	Unclassified_Gammaproteobacteria	SAR86_cluster	SAR86_cluster_bacterium_BACL1_MAG-120619-bin26
GCA_001438125.1_ASM143812v1	0	0	0	0	0	0	1	Bacteria	Bacteroidota	Flavobacteriia	Flavobacteriales	Cryomorphaceae	Unclassified_Cryomorphaceae	Cryomorphaceae_bacterium	Cryomorphaceae_bacterium_BACL21_MAG-121220-bin10
GCA_001438145.1_ASM143814v1	0	0	0	0	0	0	0	Bacteria	Pseudomonadota	Gammaproteobacteria	Unclassified_Gammaproteobacteria	Unclassified_Gammaproteobacteria	Unclassified_Gammaproteobacteria	OM182_bacterium	OM182_bacterium_BACL3_MAG-120619-bin3
GCA_001438165.1_ASM143816v1	0	0	0	0	0	0	0	Bacteria	Bacteroidota	Flavobacteriia	Flavobacteriales	Cryomorphaceae	Unclassified_Cryomorphaceae	Cryomorphaceae_bacterium	Cryomorphaceae_bacterium_BACL23_MAG-120924-bin60
GCA_001438175.1_ASM143817v1	0	0	0	0	0	0	0	Bacteria	Bacteroidota	Flavobacteriia	Flavobacteriales	Cryomorphaceae	Unclassified_Cryomorphaceae	Cryomorphaceae_bacterium	Cryomorphaceae_bacterium_BACL7_MAG-121220-bin83
GCA_001438205.1_ASM143820v1	0	0	0	0	0	0	0	Bacteria	Bacteroidota	Flavobacteriia	Flavobacteriales	Cryomorphaceae	Unclassified_Cryomorphaceae	Cryomorphaceae_bacterium	Cryomorphaceae_bacterium_BACL7_MAG-120322-bin74
GCA_001438225.1_ASM143822v1	0	0	0	0	0	0	0	Bacteria	Bacteroidota	Flavobacteriia	Flavobacteriales	Flavobacteriaceae	Polaribacter	Polaribacter_sp.	Polaribacter_sp._BACL8_MAG-120419-bin8
GCA_001438235.1_ASM143823v1	0	0	0	0	0	0	1	Bacteria	Pseudomonadota	Alphaproteobacteria	Rhodobacterales	Paracoccaceae	Rhodobacter	Rhodobacter_sp.	Rhodobacter_sp._BACL10_MAG-120910-bin24
GCA_001438245.1_ASM143824v1	0	0	0	0	0	0	0	Bacteria	Bacteroidota	Flavobacteriia	Flavobacteriales	Flavobacteriaceae	Polaribacter	Polaribacter_sp.	Polaribacter_sp._BACL8_MAG-120619-bin41
GCA_001438265.1_ASM143826v1	0	0	0	0	0	0	1	Bacteria	Bacteroidota	Sphingobacteriia	Sphingobacteriales	Unclassified_Sphingobacteriales	Unclassified_Sphingobacteriales	Sphingobacteriales_bacterium	Sphingobacteriales_bacterium_BACL12_MAG-120813-bin55
GCA_001438305.1_ASM143830v1	0	0	0	0	0	0	0	Bacteria	Bacteroidota	Flavobacteriia	Flavobacteriales	Cryomorphaceae	Unclassified_Cryomorphaceae	Cryomorphaceae_bacterium	Cryomorphaceae_bacterium_BACL7_MAG-120910-bin2
GCA_001438315.1_ASM143831v1	0	0	0	0	0	0	0	Bacteria	Actinomycetota	Actinomycetes	Unclassified_Actinomycetes	Unclassified_Actinomycetes	Unclassified_Actinomycetes	Actinobacteria_bacterium	Actinobacteria_bacterium_BACL2_MAG-120920-bin34
GCA_001438335.1_ASM143833v1	0	0	0	0	0	0	1	Bacteria	Pseudomonadota	Alphaproteobacteria	Pelagibacterales	Pelagibacteraceae	Unclassified_Pelagibacteraceae	Pelagibacteraceae_bacterium	Pelagibacteraceae_bacterium_BACL5_MAG-120820-bin39
GCA_001438345.1_ASM143834v1	0	0	0	0	0	0	1	Bacteria	Pseudomonadota	Alphaproteobacteria	Pelagibacterales	Pelagibacteraceae	Unclassified_Pelagibacteraceae	Pelagibacteraceae_bacterium	Pelagibacteraceae_bacterium_BACL5_MAG-121015-bin10
GCA_001438385.1_ASM143838v1	0	0	0	0	0	0	0	Bacteria	Pseudomonadota	Betaproteobacteria	Nitrosomonadales	Unclassified_Nitrosomonadales	Unclassified_Nitrosomonadales	Methylophilales_bacterium	Methylophilales_bacterium_BACL14_MAG-120910-bin43
GCA_001438395.1_ASM143839v1	0	0	0	0	0	0	0	Bacteria	Actinomycetota	Actinomycetes	Unclassified_Actinomycetes	Unclassified_Actinomycetes	Unclassified_Actinomycetes	Actinobacteria_bacterium	Actinobacteria_bacterium_BACL4_MAG-120920-bin74
GCA_001438415.1_ASM143841v1	0	0	0	0	0	0	0	Bacteria	Cyanobacteriota	Unclassified_Cyanobacteriota	Unclassified_Cyanobacteriota	Unclassified_Cyanobacteriota	Unclassified_Cyanobacteriota	cyanobacterium_BACL30	cyanobacterium_BACL30_MAG-120619-bin27
GCA_001438425.1_ASM143842v1	0	0	0	0	0	0	0	Bacteria	Pseudomonadota	Gammaproteobacteria	Unclassified_Gammaproteobacteria	Unclassified_Gammaproteobacteria	Unclassified_Gammaproteobacteria	SAR86_cluster	SAR86_cluster_bacterium_BACL1_MAG-120813-bin36
GCA_001438465.1_ASM143846v1	0	0	0	0	0	0	0	Bacteria	Pseudomonadota	Gammaproteobacteria	Unclassified_Gammaproteobacteria	Unclassified_Gammaproteobacteria	Unclassified_Gammaproteobacteria	SAR86_cluster	SAR86_cluster_bacterium_BACL1_MAG-120823-bin87
GCA_001438485.1_ASM143848v1	0	0	0	0	0	0	0	Bacteria	Pseudomonadota	Gammaproteobacteria	Unclassified_Gammaproteobacteria	Unclassified_Gammaproteobacteria	Unclassified_Gammaproteobacteria	SAR86_cluster	SAR86_cluster_bacterium_BACL1_MAG-120828-bin5
GCA_001438495.1_ASM143849v1	0	0	0	0	0	0	0	Bacteria	Pseudomonadota	Gammaproteobacteria	Unclassified_Gammaproteobacteria	Unclassified_Gammaproteobacteria	Unclassified_Gammaproteobacteria	SAR86_cluster	SAR86_cluster_bacterium_BACL1_MAG-121022-bin58
GCA_001438505.1_ASM143850v1	0	0	0	0	0	0	1	Bacteria	Pseudomonadota	Alphaproteobacteria	Pelagibacterales	Pelagibacteraceae	Unclassified_Pelagibacteraceae	Pelagibacteraceae_bacterium	Pelagibacteraceae_bacterium_BACL20_MAG-120920-bin64
GCA_001438545.1_ASM143854v1	0	0	0	0	0	0	0	Bacteria	Pseudomonadota	Gammaproteobacteria	Unclassified_Gammaproteobacteria	Unclassified_Gammaproteobacteria	Unclassified_Gammaproteobacteria	SAR86_cluster	SAR86_cluster_bacterium_BACL1_MAG-120924-bin88
GCA_001438565.1_ASM143856v1	0	0	0	0	0	0	0	Bacteria	Pseudomonadota	Gammaproteobacteria	Unclassified_Gammaproteobacteria	Unclassified_Gammaproteobacteria	Unclassified_Gammaproteobacteria	SAR86_cluster	SAR86_cluster_bacterium_BACL1_MAG-121105-bin34
GCA_001438585.1_ASM143858v1	0	0	0	0	0	0	0	Bacteria	Pseudomonadota	Gammaproteobacteria	Unclassified_Gammaproteobacteria	Unclassified_Gammaproteobacteria	Unclassified_Gammaproteobacteria	SAR86_cluster	SAR86_cluster_bacterium_BACL1_MAG-121128-bin56
GCA_001438605.1_ASM143860v1	0	0	0	0	0	0	1	Bacteria	Pseudomonadota	Gammaproteobacteria	Cellvibrionales	Porticoccaceae	Unclassified_Porticoccaceae	SAR92_bacterium	SAR92_bacterium_BACL16_MAG-120619-bin48
GCA_001438615.1_ASM143861v1	0	0	0	0	0	0	0	Bacteria	Bacteroidota	Flavobacteriia	Flavobacteriales	Cryomorphaceae	Unclassified_Cryomorphaceae	Cryomorphaceae_bacterium	Cryomorphaceae_bacterium_BACL18_MAG-120507-bin74
GCA_001438645.1_ASM143864v1	0	0	0	0	0	0	0	Bacteria	Pseudomonadota	Betaproteobacteria	Nitrosomonadales	Unclassified_Nitrosomonadales	Unclassified_Nitrosomonadales	Methylophilales_bacterium	Methylophilales_bacterium_BACL14_MAG-120920-bin58
GCA_001438895.1_ASM143889v1	0	0	0	0	0	0	0	Archaea	Nitrososphaerota	Unclassified_Nitrososphaerota	Nitrosopumilales	Nitrosopumilaceae	Nitrosopumilus	Nitrosopumilus_sp.	Nitrosopumilus_sp._BACL13_MAG-120910-bin56
GCA_001438925.1_ASM143892v1	0	0	0	0	0	0	0	Bacteria	Actinomycetota	Actinomycetes	Unclassified_Actinomycetes	Unclassified_Actinomycetes	Unclassified_Actinomycetes	Actinobacteria_bacterium	Actinobacteria_bacterium_BACL15_MAG-120619-bin91
GCA_001438945.1_ASM143894v1	0	0	0	0	0	0	0	Bacteria	Actinomycetota	Acidimicrobiia	Acidimicrobiales	Acidimicrobiaceae	Acidimicrobium	Acidimicrobium_sp.	Acidimicrobium_sp._BACL19_MAG-120924-bin39
GCA_001438965.1_ASM143896v1	0	0	0	0	0	0	0	Bacteria	Actinomycetota	Actinomycetes	Micrococcales	Microbacteriaceae	Unclassified_Microbacteriaceae	Microbacteriaceae_bacterium	Microbacteriaceae_bacterium_BACL25_MAG-120322-bin65
GCA_001438985.1_ASM143898v1	0	0	0	0	0	0	0	Bacteria	Actinomycetota	Acidimicrobiia	Acidimicrobiales	Acidimicrobiaceae	Acidimicrobium	Acidimicrobium_sp.	Acidimicrobium_sp._BACL17_MAG-120823-bin42
GCA_001439005.1_ASM143900v1	0	0	0	0	0	0	0	Bacteria	Actinomycetota	Acidimicrobiia	Acidimicrobiales	Acidimicrobiaceae	Acidimicrobium	Acidimicrobium_sp.	Acidimicrobium_sp._BACL17_MAG-120924-bin0
GCA_001439025.1_ASM143902v1	0	0	0	0	0	0	0	Bacteria	Actinomycetota	Actinomycetes	Unclassified_Actinomycetes	Unclassified_Actinomycetes	Unclassified_Actinomycetes	Actinobacteria_bacterium	Actinobacteria_bacterium_BACL2_MAG-120813-bin23
GCA_001439035.1_ASM143903v1	0	0	0	0	0	0	0	Bacteria	Actinomycetota	Actinomycetes	Unclassified_Actinomycetes	Unclassified_Actinomycetes	Unclassified_Actinomycetes	Actinobacteria_bacterium	Actinobacteria_bacterium_BACL2_MAG-121220-bin52
GCA_001439055.1_ASM143905v1	0	0	0	0	0	0	0	Bacteria	Pseudomonadota	Gammaproteobacteria	Unclassified_Gammaproteobacteria	Unclassified_Gammaproteobacteria	Unclassified_Gammaproteobacteria	OM182_bacterium	OM182_bacterium_BACL3_MAG-120507-bin80
GCA_001439085.1_ASM143908v1	0	0	0	0	0	0	0	Bacteria	Actinomycetota	Actinomycetes	Unclassified_Actinomycetes	Unclassified_Actinomycetes	Unclassified_Actinomycetes	Actinobacteria_bacterium	Actinobacteria_bacterium_BACL4_MAG-120813-bin39
GCA_001439105.1_ASM143910v1	0	0	0	0	0	0	1	Bacteria	Bacteroidota	Flavobacteriia	Flavobacteriales	Cryomorphaceae	Unclassified_Cryomorphaceae	Cryomorphaceae_bacterium	Cryomorphaceae_bacterium_BACL11_MAG-121015-bin20
GCA_001439115.1_ASM143911v1	0	0	0	0	0	0	1	Bacteria	Bacteroidota	Sphingobacteriia	Sphingobacteriales	Unclassified_Sphingobacteriales	Unclassified_Sphingobacteriales	Sphingobacteriales_bacterium	Sphingobacteriales_bacterium_BACL12_MAG-120802-bin5
GCA_001439135.1_ASM143913v1	0	0	0	0	0	0	0	Bacteria	Pseudomonadota	Alphaproteobacteria	Rhodobacterales	Paracoccaceae	Rhodobacter	Rhodobacter_sp.	Rhodobacter_sp._BACL10_MAG-120419-bin15
GCA_001439165.1_ASM143916v1	0	0	0	0	0	0	0	Bacteria	Pseudomonadota	Alphaproteobacteria	Pelagibacterales	Pelagibacteraceae	Unclassified_Pelagibacteraceae	Pelagibacteraceae_bacterium	Pelagibacteraceae_bacterium_BACL5_MAG-120705-bin12
GCA_001439185.1_ASM143918v1	0	0	0	0	0	0	0	Bacteria	Pseudomonadota	Alphaproteobacteria	Pelagibacterales	Pelagibacteraceae	Unclassified_Pelagibacteraceae	Pelagibacteraceae_bacterium	Pelagibacteraceae_bacterium_BACL5_MAG-120813-bin20
GCA_001439205.1_ASM143920v1	0	0	0	0	0	0	0	Bacteria	Bacteroidota	Flavobacteriia	Flavobacteriales	Cryomorphaceae	Unclassified_Cryomorphaceae	Cryomorphaceae_bacterium	Cryomorphaceae_bacterium_BACL29_MAG-121220-bin8
GCA_001439215.1_ASM143921v1	0	0	0	0	0	0	0	Bacteria	Bacteroidota	Flavobacteriia	Flavobacteriales	Flavobacteriaceae	Polaribacter	Polaribacter_sp.	Polaribacter_sp._BACL8_MAG-120531-bin13
GCA_001439225.1_ASM143922v1	0	0	0	0	0	0	0	Bacteria	Actinomycetota	Actinomycetes	Unclassified_Actinomycetes	Unclassified_Actinomycetes	Unclassified_Actinomycetes	Actinobacteria_bacterium	Actinobacteria_bacterium_BACL4_MAG-120507-bin0
GCA_001439265.1_ASM143926v1	0	0	0	0	0	0	0	Bacteria	Pseudomonadota	Gammaproteobacteria	Unclassified_Gammaproteobacteria	Unclassified_Gammaproteobacteria	Unclassified_Gammaproteobacteria	SAR86_cluster	SAR86_cluster_bacterium_BACL1_MAG-120820-bin45
GCA_001439285.1_ASM143928v1	0	0	0	0	0	0	0	Bacteria	Pseudomonadota	Gammaproteobacteria	Unclassified_Gammaproteobacteria	Unclassified_Gammaproteobacteria	Unclassified_Gammaproteobacteria	SAR86_cluster	SAR86_cluster_bacterium_BACL1_MAG-121004-bin11
GCA_001439295.1_ASM143929v1	0	0	0	0	0	0	1	Bacteria	Pseudomonadota	Gammaproteobacteria	Cellvibrionales	Porticoccaceae	Unclassified_Porticoccaceae	SAR92_bacterium	SAR92_bacterium_BACL16_MAG-120322-bin99
GCA_001439315.1_ASM143931v1	0	0	0	0	0	0	0	Bacteria	Bacteroidota	Flavobacteriia	Flavobacteriales	Cryomorphaceae	Unclassified_Cryomorphaceae	Cryomorphaceae_bacterium	Cryomorphaceae_bacterium_BACL22_MAG-120619-bin32
GCA_001439345.1_ASM143934v1	0	0	0	0	0	0	0	Bacteria	Pseudomonadota	Gammaproteobacteria	Unclassified_Gammaproteobacteria	Unclassified_Gammaproteobacteria	Unclassified_Gammaproteobacteria	OM182_bacterium	OM182_bacterium_BACL3_MAG-120531-bin86
GCA_001439355.1_ASM143935v1	0	0	0	0	0	0	0	Bacteria	Actinomycetota	Actinomycetes	Unclassified_Actinomycetes	Unclassified_Actinomycetes	Unclassified_Actinomycetes	Actinobacteria_bacterium	Actinobacteria_bacterium_BACL2_MAG-120507-bin38
GCA_001439385.1_ASM143938v1	0	0	0	0	0	0	0	Bacteria	Verrucomicrobiota	Verrucomicrobiae	Verrucomicrobiales	Verrucomicrobia_subdivision_6	Unclassified_Verrucomicrobia_subdivision_6	Verrucomicrobia_subdivision	Verrucomicrobia_subdivision_6_bacterium_BACL9_MAG-120924-bin69
GCA_001439395.1_ASM143939v1	0	0	0	0	0	0	0	Bacteria	Pseudomonadota	Gammaproteobacteria	Unclassified_Gammaproteobacteria	Unclassified_Gammaproteobacteria	Unclassified_Gammaproteobacteria	SAR86_cluster	SAR86_cluster_bacterium_BACL1_MAG-121001-bin56
GCA_001439425.1_ASM143942v1	0	0	0	0	0	0	0	Bacteria	Verrucomicrobiota	Verrucomicrobiae	Verrucomicrobiales	Verrucomicrobia_subdivision_6	Unclassified_Verrucomicrobia_subdivision_6	Verrucomicrobia_subdivision	Verrucomicrobia_subdivision_6_bacterium_BACL9_MAG-120820-bin42
GCA_001439435.1_ASM143943v1	0	0	0	0	0	0	0	Bacteria	Pseudomonadota	Gammaproteobacteria	Unclassified_Gammaproteobacteria	Unclassified_Gammaproteobacteria	Unclassified_Gammaproteobacteria	OM182_bacterium	OM182_bacterium_BACL3_MAG-120924-bin41
GCA_001439505.1_ASM143950v1	0	0	0	0	0	0	0	Bacteria	Pseudomonadota	Gammaproteobacteria	Unclassified_Gammaproteobacteria	Unclassified_Gammaproteobacteria	Unclassified_Gammaproteobacteria	OM182_bacterium	OM182_bacterium_BACL3_MAG-121001-bin29
GCA_001439525.1_ASM143952v1	0	0	0	0	0	0	0	Bacteria	Pseudomonadota	Gammaproteobacteria	Unclassified_Gammaproteobacteria	Unclassified_Gammaproteobacteria	Unclassified_Gammaproteobacteria	SAR86_cluster	SAR86_cluster_bacterium_BACL1_MAG-121015-bin70
[truncated: 33,608 more rows]
