# Supplementary material for: Archaeal heme a synthase: evolutionary trajectory distinct from bacterial homologs
Source: Front Microbiol. 2026 Jan 2;16:1706049. doi: 10.3389/fmicb.2025.1706049 (PMC12808453; doi:10.3389/fmicb.2025.1706049)
Supplement: Supplementary file 7 [file Table_6.XLSX]

## Sheet: Synteny_blocks
Supplementary Table 6. Synteny analysis: Syntenic blocks
Genome	Synteny
GCA_003696775.1_RMH62643.1	HAS_2;K01083|3-phytase_[EC:3.1.3.8];K07090|uncharacterized_protein;K17686|P-type_Cu+_transporter_[EC:7.2.2.8];K22843|ETFB_lysine_methyltransferase_[EC:2.1.1.-];PF10678|Protein_of_unknown_function_(DUF2492);PF13419|Haloacid_dehalogenase-like_hydrolase;Uncharacterized;Uncharacterized
GCF_000016645.1_WP_012026872.1	HAS_2;K00970|poly(A)_polymerase_[EC:2.7.7.19];K00970|poly(A)_polymerase_[EC:2.7.7.19];K03446|MFS_transporter,_DHA2_family,_multidrug_resistance_protein;K03543|membrane_fusion_protein,_multidrug_efflux_system;K09861|uncharacterized_protein;PF01433|Peptidase_family_M1_domain(305:481)PF17900|Peptidase_M1_N-terminal_domain;PF13239|2TM_domain;PF13239|2TM_domain;PF13239|2TM_domain;PF13239|2TM_domain
GCF_000828635.1_WP_041097518.1	HAS_2;K02406|flagellin;K02448|nitric_oxide_reductase_NorD_protein;K04760|transcription_elongation_factor_GreB;K09667|protein_O-GlcNAc_transferase_[EC:2.4.1.255];PF07690|Major_Facilitator_Superfamily;PF12802|MarR_family;Uncharacterized;Uncharacterized;Uncharacterized;Uncharacterized
GCF_000009985.1_WP_011384617.1	HAS_2;K02257|heme_o_synthase_[EC:2.5.1.141];K04080|molecular_chaperone_IbpA;K07152|protein_SCO1;PF00115|Cytochrome_C_and_Quinol_oxidase_polypeptide_I;PF00578|AhpC/TSA_family;PF01564|Spermine/spermidine_synthase_domain;PF02518|Histidine_kinase-,_DNA_gyrase_B-,_and_HSP90-like_ATPase(512:622)PF17149|Periplasmic_sensor_domain_found_in_signal_transduction_proteins(40:138)PF08448|PAS_fold;Uncharacteriz…
GCF_041475515.1_WP_062762558.1	HAS_1B;K01299|carboxypeptidase_Taq_[EC:3.4.17.19];K01733|threonine_synthase_[EC:4.2.3.1];K02258|cytochrome_c_oxidase_assembly_protein_subunit_11;K02276|cytochrome_c_oxidase_subunit_III_[EC:7.1.1.9];K03790|[ribosomal_protein_S5]-alanine_N-acetyltransferase_[EC:2.3.1.267];K04085|tRNA_2-thiouridine_synthesizing_protein_A_[EC:2.8.1.-];K07263|zinc_protease_[EC:3.4.24.-];K14998|surfeit_locus_1_family_p…
GCA_001897745.1_OJW49327.1	HAS_1B;K02160|acetyl-CoA_carboxylase_biotin_carboxyl_carrier_protein;K02257|heme_o_synthase_[EC:2.5.1.141];K02276|cytochrome_c_oxidase_subunit_III_[EC:7.1.1.9];K02558|UDP-N-acetylmuramate:_L-alanyl-gamma-D-glutamyl-meso-diaminopimelate_ligase_[EC:6.3.2.45];K03786|3-dehydroquinate_dehydratase_II_[EC:4.2.1.10];K14998|surfeit_locus_1_family_protein;PF08534|Redoxin;PF11137|Protein_of_unknown_function…
GCF_000011385.1_WP_011142162.1	HAS_1C;K01990|ABC-2_type_transport_system_ATP-binding_protein;K02257|heme_o_synthase_[EC:2.5.1.141];K02274|cytochrome_c_oxidase_subunit_I_[EC:7.1.1.9];K02275|cytochrome_c_oxidase_subunit_II_[EC:7.1.1.9];K02276|cytochrome_c_oxidase_subunit_III_[EC:7.1.1.9];PF00080|Copper/zinc_superoxide_dismutase_(SODC);PF01061|ABC-2_type_transporter;PF04255|Protein_of_unknown_function_(DUF433);PF18480|Domain_of_u…
GCA_003820255.1_RPJ71692.1	HAS_1B
GCF_002872415.1_WP_102242031.1	HAS_1B;K00453|tryptophan_2,3-dioxygenase_[EC:1.13.11.11];K02276|cytochrome_c_oxidase_subunit_III_[EC:7.1.1.9];K07152|protein_SCO1;K08976|putative_membrane_protein;PF00115|Cytochrome_C_and_Quinol_oxidase_polypeptide_I;PF00116|Cytochrome_C_oxidase_subunit_II,_periplasmic_domain;PF00266|Aminotransferase_class-V;PF00510|Cytochrome_c_oxidase_subunit_III;PF13442|Cytochrome_C_oxidase,_cbb3-type,_subunit…
GCF_000186345.1_WP_168155834.1	HAS_1D;K00833|adenosylmethionine---8-amino-7-oxononanoate_aminotransferase_[EC:2.6.1.62];K01935|dethiobiotin_synthetase_[EC:6.3.3.3];K02257|heme_o_synthase_[EC:2.5.1.141];K02274|cytochrome_c_oxidase_subunit_I_[EC:7.1.1.9];K02275|cytochrome_c_oxidase_subunit_II_[EC:7.1.1.9];K02276|cytochrome_c_oxidase_subunit_III_[EC:7.1.1.9];PF00034|Cytochrome_c(351:505)PF13442|Cytochrome_C_oxidase,_cbb3-type,_su…
GCF_002894625.1_WP_103028522.1	HAS_1D;K01758|cystathionine_gamma-lyase_[EC:4.4.1.1];K01990|ABC-2_type_transport_system_ATP-binding_protein;K02257|heme_o_synthase_[EC:2.5.1.141];K03470|ribonuclease_HII_[EC:3.1.26.4];PF00501|AMP-binding_enzyme;PF01061|ABC-2_type_transporter;PF02879|Phosphoglucomutase/phosphomannomutase,_alpha/beta/alpha_domain_II(172:267)PF00408|Phosphoglucomutase/phosphomannomutase,_C-terminal_domain(407:457)PF…
GCF_000019665.1_WP_012463762.1	HAS_1D;K02257|heme_o_synthase_[EC:2.5.1.141];K03924|MoxR-like_ATPase_[EC:3.6.3.-];K03925|transcriptional_regulator_MraZ;K06207|GTP-binding_protein;K07114|Ca-activated_chloride_channel_homolog;PF00132|Bacterial_transferase_hexapeptide_(six_repeats);PF00857|Isochorismatase_domain;PF01882|Protein_of_unknown_function_DUF58;Uncharacterized;Uncharacterized
GCA_003577265.1_RIL09501.1	HAS_1D;PF07929|Plasmid_pRiA4b_ORF-3-like_protein;PF09594|Glycosyltransferase_family_87;Uncharacterized
GCA_001804225.1_OGW89061.1	HAS_1D;K02257|heme_o_synthase_[EC:2.5.1.141];K02274|cytochrome_c_oxidase_subunit_I_[EC:7.1.1.9];K02275|cytochrome_c_oxidase_subunit_II_[EC:7.1.1.9];K02276|cytochrome_c_oxidase_subunit_III_[EC:7.1.1.9];K02277|cytochrome_c_oxidase_subunit_IV_[EC:7.1.1.9];K07071|uncharacterized_protein;K07152|protein_SCO1;PF00032|Cytochrome_b(C-terminal)/b6/petD;PF00034|Cytochrome_c(721:808)PF00034|Cytochrome_c;PF13…
GCA_003635195.1_RKU08837.1	HAS_1D;K01990|ABC-2_type_transport_system_ATP-binding_protein;K02257|heme_o_synthase_[EC:2.5.1.141];K02274|cytochrome_c_oxidase_subunit_I_[EC:7.1.1.9];K02275|cytochrome_c_oxidase_subunit_II_[EC:7.1.1.9];K02276|cytochrome_c_oxidase_subunit_III_[EC:7.1.1.9];PF00510|Cytochrome_c_oxidase_subunit_III;PF01061|ABC-2_type_transporter;Uncharacterized;Uncharacterized;Uncharacterized
GCA_003695345.1_RMF61787.1	HAS_1D;K02257|heme_o_synthase_[EC:2.5.1.141];PF00072|Response_regulator_receiver_domain;PF03626|Prokaryotic_Cytochrome_C_oxidase_subunit_IV
GCF_900604845.1_WP_124105194.1	HAS_1C;K00208|enoyl-[acyl-carrier_protein]_reductase_I_[EC:1.3.1.9_1.3.1.10];K00773|queuine_tRNA-ribosyltransferase_[EC:2.4.2.29];K02275|cytochrome_c_oxidase_subunit_II_[EC:7.1.1.9];K02824|uracil_permease;K03526|(E)-4-hydroxy-3-methylbut-2-enyl-diphosphate_synthase_[EC:1.17.7.1_1.17.7.3];K15408|cytochrome_c_oxidase_subunit_I+III_[EC:7.1.1.9];PF01594|AI-2E_family_transporter;PF07690|Major_Facilita…
GCA_003019515.1_PSN93460.1	HAS_0;K00520|mercuric_reductase_[EC:1.16.1.1];K03637|cyclic_pyranopterin_monophosphate_synthase_[EC:4.6.1.17];K03638|molybdopterin_adenylyltransferase_[EC:2.7.7.75];K07161|uncharacterized_protein;K07496|putative_transposase;PF00248|Aldo/keto_reductase_family;PF07728|AAA_domain_(dynein-related_subfamily);PF13404|AsnC-type_helix-turn-helix_domain(9:48)PF01037|Lrp/AsnC_ligand_binding_domain;Uncharac…
GCF_000008265.1_WP_011178101.1	HAS_0;PF00115|Cytochrome_C_and_Quinol_oxidase_polypeptide_I;PF06053|Domain_of_unknown_function_(DUF929);PF07690|Major_Facilitator_Superfamily;Uncharacterized;Uncharacterized;Uncharacterized;Uncharacterized;Uncharacterized;Uncharacterized;Uncharacterized
GCF_000243315.1_WP_009073043.1	HAS_0;K03799|heat_shock_protein_HtpX_[EC:3.4.24.-];K06957|tRNA(Met)_cytidine_acetyltransferase_[EC:2.3.1.193];PF00324|Amino_acid_permease;PF01019|Gamma-glutamyltranspeptidase;PF01061|ABC-2_type_transporter;PF03819|MazG_nucleotide_pyrophosphohydrolase_domain;Uncharacterized;Uncharacterized;Uncharacterized;Uncharacterized
GCA_001898095.1_OJU85824.1	HAS_0;K06994|putative_drug_exporter_of_the_RND_superfamily;PF00106|short_chain_dehydrogenase;PF00440|Bacterial_regulatory_proteins,_tetR_family(13:57)PF13977|BetI-type_transcriptional_repressor,_C-terminal;PF01627|Hpt_domain;PF04055|Radical_SAM_superfamily(4:138)PF13353|4Fe-4S_single_cluster_domain;PF06722|Erythromycin_biosynthesis_protein_CIII-like,_C-terminal_domain;Uncharacterized;Uncharacteri…
GCF_000021485.1_WP_041647544.1	HAS_0;HAS_0;K00390|phosphoadenosine_phosphosulfate_reductase_[EC:1.8.4.8_1.8.4.10];K00956|sulfate_adenylyltransferase_subunit_1_[EC:2.7.7.4];K00957|sulfate_adenylyltransferase_subunit_2_[EC:2.7.7.4];K02303|uroporphyrin-III_C-methyltransferase_[EC:2.1.1.107];K03281|chloride_channel_protein,_CIC_family;K15011|two-component_system,_sensor_histidine_kinase_RegB_[EC:2.7.13.3];K18683|rusticyanin;PF0011…
GCF_000021485.1_WP_012537621.1	HAS_0;HAS_0;K00390|phosphoadenosine_phosphosulfate_reductase_[EC:1.8.4.8_1.8.4.10];K00956|sulfate_adenylyltransferase_subunit_1_[EC:2.7.7.4];K00957|sulfate_adenylyltransferase_subunit_2_[EC:2.7.7.4];K02303|uroporphyrin-III_C-methyltransferase_[EC:2.1.1.107];K03281|chloride_channel_protein,_CIC_family;K15011|two-component_system,_sensor_histidine_kinase_RegB_[EC:2.7.13.3];K18683|rusticyanin;PF0011…
GCF_000214095.2_WP_041650852.1	HAS_0;K00946|thiamine-monophosphate_kinase_[EC:2.7.4.16];K01095|phosphatidylglycerophosphatase_A_[EC:3.1.3.27];K01265|methionyl_aminopeptidase_[EC:3.4.11.18];K01894|glutamyl-Q_tRNA(Asp)_synthetase_[EC:6.1.1.-];K03553|recombination_protein_RecA;K03743|nicotinamide-nucleotide_amidase_[EC:3.5.1.42];PF09678|Cytochrome_c_oxidase_caa3_assembly_factor_(Caa3_CtaG);Uncharacterized;Uncharacterized;Uncharac…
GCF_000214095.2_WP_014029240.1	HAS_singleton;K01687|dihydroxy-acid_dehydratase_[EC:4.2.1.9];K15012|two-component_system,_response_regulator_RegA;K18683|rusticyanin;PF00115|Cytochrome_C_and_Quinol_oxidase_polypeptide_I;PF00116|Cytochrome_C_oxidase_subunit_II,_periplasmic_domain;PF07690|Major_Facilitator_Superfamily;Uncharacterized;Uncharacterized;Uncharacterized;Uncharacterized
GCF_008974265.1_WP_151758809.1	HAS_1B;HAS_1B;K03271|D-sedoheptulose_7-phosphate_isomerase_[EC:5.3.1.28];K03271|D-sedoheptulose_7-phosphate_isomerase_[EC:5.3.1.28];K03605|hydrogenase_maturation_protease_[EC:3.4.23.-];K04651|hydrogenase_nickel_incorporation_protein_HypA/HybF;K04652|hydrogenase_nickel_incorporation_protein_HypB;K04653|hydrogenase_expression/formation_protein_HypC;K04654|hydrogenase_expression/formation_protein_Hy…
GCF_008974265.1_WP_162005611.1	HAS_1B;HAS_1B;K03271|D-sedoheptulose_7-phosphate_isomerase_[EC:5.3.1.28];K03271|D-sedoheptulose_7-phosphate_isomerase_[EC:5.3.1.28];K03605|hydrogenase_maturation_protease_[EC:3.4.23.-];K04651|hydrogenase_nickel_incorporation_protein_HypA/HybF;K04652|hydrogenase_nickel_incorporation_protein_HypB;K04653|hydrogenase_expression/formation_protein_HypC;K04654|hydrogenase_expression/formation_protein_Hy…
GCF_001399675.1_WP_083485918.1	HAS_1C;K02259|heme_a_synthase_[EC:1.17.99.9];K03100|signal_peptidase_I_[EC:3.4.21.89];K24131|protease_PrsW_[EC:3.4.-.-];K24131|protease_PrsW_[EC:3.4.-.-];PF02585|GlcNAc-PI_de-N-acetylase;PF12146|Serine_aminopeptidase,_S33;PF14294|Domain_of_unknown_function_(DUF4372);Uncharacterized
GCF_001399675.1_WP_083486567.1	HAS_1C;K02827|cytochrome_aa3-600_menaquinol_oxidase_subunit_I_[EC:7.1.1.5];K02828|cytochrome_aa3-600_menaquinol_oxidase_subunit_III_[EC:7.1.1.5];K02829|cytochrome_aa3-600_menaquinol_oxidase_subunit_IV_[EC:7.1.1.5];K03088|RNA_polymerase_sigma-70_factor,_ECF_subfamily;K03716|spore_photoproduct_lyase_[EC:4.1.99.14];PF00326|Prolyl_oligopeptidase_family;PF00326|Prolyl_oligopeptidase_family;PF02790|Cyt…
GCF_000695095.2_WP_043580054.1	HAS_2;K01480|agmatinase_[EC:3.5.3.11];K06177|tRNA_pseudouridine32_synthase_/_23S_rRNA_pseudouridine746_synthase_[EC:5.4.99.28_5.4.99.29];K06941|23S_rRNA_(adenine2503-C2)-methyltransferase_[EC:2.1.1.192];K12132|eukaryotic-like_serine/threonine-protein_kinase_[EC:2.7.11.1];PF00805|Pentapeptide_repeats_(8_copies)(103:140)PF00805|Pentapeptide_repeats_(8_copies);PF04542|Sigma-70_region_2(63:124)PF0828…
GCA_002050275.1_OQY89546.1	HAS_2;K01519|XTP/dITP_diphosphohydrolase_[EC:3.6.1.66];K09792|uncharacterized_protein;K18979|epoxyqueuosine_reductase_[EC:1.17.99.6];PF00115|Cytochrome_C_and_Quinol_oxidase_polypeptide_I;PF00702|haloacid_dehalogenase-like_hydrolase(477:688)PF00122|E1-E2_ATPase(282:459)PF00403|Heavy-metal-associated_domain;PF04932|O-Antigen_ligase;PF07730|Histidine_kinase(368:432)PF13185|GAF_domain(232:345)PF02518…
GCF_002198715.1_WP_088342608.1	HAS_2;K01174|micrococcal_nuclease_[EC:3.1.31.1];K01996|branched-chain_amino_acid_transport_system_ATP-binding_protein;K01998|branched-chain_amino_acid_transport_system_permease_protein;K12686|outer_membrane_lipase/esterase;PF11003|Protein_of_unknown_function_(DUF2842);PF11999|Ice-binding-like(32:222)PF03797|Autotransporter_beta-domain;PF13458|Periplasmic_binding_protein;Uncharacterized;Uncharacte…
GCF_003387355.1_WP_092444187.1	HAS_2;K00970|poly(A)_polymerase_[EC:2.7.7.19];K01990|ABC-2_type_transport_system_ATP-binding_protein;PF00483|Nucleotidyl_transferase;PF00534|Glycosyl_transferases_group_1;PF02719|Polysaccharide_biosynthesis_protein;PF07929|Plasmid_pRiA4b_ORF-3-like_protein;PF12679|ABC-2_family_transporter_protein;PF13585|CHU_C_Type_IX_secretion_signal_domain;PF14305|TupA-like_ATPgrasp;Uncharacterized
GCF_900105425.1_WP_092444187.1	HAS_2;K00970|poly(A)_polymerase_[EC:2.7.7.19];K01990|ABC-2_type_transport_system_ATP-binding_protein;PF00483|Nucleotidyl_transferase;PF00534|Glycosyl_transferases_group_1;PF02719|Polysaccharide_biosynthesis_protein;PF07929|Plasmid_pRiA4b_ORF-3-like_protein;PF12679|ABC-2_family_transporter_protein;PF13585|CHU_C_Type_IX_secretion_signal_domain;PF14305|TupA-like_ATPgrasp;Uncharacterized
GCF_002210085.1_WP_088661638.1	HAS_2;K01299|carboxypeptidase_Taq_[EC:3.4.17.19];K02533|tRNA/rRNA_methyltransferase_[EC:2.1.1.-];K03281|chloride_channel_protein,_CIC_family;K07141|molybdenum_cofactor_cytidylyltransferase_[EC:2.7.7.76];K08997|protein_adenylyltransferase_[EC:2.7.7.108];K20153|vanillyl-alcohol_oxidase_[EC:1.1.3.38];PF00067|Cytochrome_P450;PF02581|Thiamine_monophosphate_synthase;PF13403|Hint_domain;PF13561|Enoyl-(A…
GCF_003034915.1_WP_107647390.1	HAS_2;K00145|N-acetyl-gamma-glutamyl-phosphate_reductase_[EC:1.2.1.38];K01480|agmatinase_[EC:3.5.3.11];K04343|streptomycin_6-kinase_[EC:2.7.1.72];K05275|pyridoxine_4-dehydrogenase_[EC:1.1.1.65];K20988|polysaccharide_biosynthesis/export_protein_VpsN;PF01522|Polysaccharide_deacetylase;PF02706|Chain_length_determinant_protein;PF03009|Glycerophosphoryl_diester_phosphodiesterase_family(58:193)PF16387|…
GCF_000516555.1_WP_034471267.1	HAS_2;K01740|O-acetylhomoserine_(thiol)-lyase_[EC:2.5.1.49];K06929|uncharacterized_protein;K11747|glutathione-regulated_potassium-efflux_system_protein_KefB;PF00378|Enoyl-CoA_hydratase/isomerase;PF00378|Enoyl-CoA_hydratase/isomerase;PF01522|Polysaccharide_deacetylase;PF03061|Thioesterase_superfamily;PF11003|Protein_of_unknown_function_(DUF2842);PF13480|Acetyltransferase_(GNAT)_domain;PF13807|G-ri…
GCF_003545695.1_WP_118950511.1	HAS_2;K03470|ribonuclease_HII_[EC:3.1.26.4];K07165|transmembrane_sensor;K07305|peptide-methionine_(R)-S-oxide_reductase_[EC:1.8.4.12];K08715|inward_rectifier_potassium_channel;K23514|RNA_polymerase_sigma-19_factor,_ECF_subfamily;PF00196|Bacterial_regulatory_proteins,_luxR_family(155:209)PF00072|Response_regulator_receiver_domain;PF07715|TonB-dependent_Receptor_Plug_Domain(239:315)PF00593|TonB_dep…
GCF_000153305.1_WP_007253908.1	HAS_2;K01299|carboxypeptidase_Taq_[EC:3.4.17.19];K02533|tRNA/rRNA_methyltransferase_[EC:2.1.1.-];K03117|sec-independent_protein_translocase_protein_TatB;K03118|sec-independent_protein_translocase_protein_TatC;K03498|trk/ktr_system_potassium_uptake_protein;K03499|trk/ktr_system_potassium_uptake_protein;K03665|GTPase;K03666|host_factor-I_protein;K06923|uncharacterized_protein
GCF_001950375.1_WP_075807547.1	HAS_2;K00145|N-acetyl-gamma-glutamyl-phosphate_reductase_[EC:1.2.1.38];K01480|agmatinase_[EC:3.5.3.11];K01991|polysaccharide_biosynthesis/export_protein;K02871|large_subunit_ribosomal_protein_L13;K02996|small_subunit_ribosomal_protein_S9;K04343|streptomycin_6-kinase_[EC:2.7.1.72];PF02706|Chain_length_determinant_protein;PF11003|Protein_of_unknown_function_(DUF2842);PF13439|Glycosyltransferase_Fam…
GCF_001010945.1_WP_047003944.1	HAS_2;K00681|gamma-glutamyltranspeptidase_/_glutathione_hydrolase_[EC:2.3.2.2_3.4.19.13];K01897|long-chain_acyl-CoA_synthetase_[EC:6.2.1.3];K02871|large_subunit_ribosomal_protein_L13;K02996|small_subunit_ribosomal_protein_S9;K03149|thiazole_synthase_[EC:2.8.1.10];PF00072|Response_regulator_receiver_domain;PF00149|Calcineurin-like_phosphoesterase;PF03203|MerC_mercury_resistance_protein;Uncharacter…
GCA_001567275.1_KXK46067.1	HAS_2;K03570|rod_shape-determining_protein_MreC;K04564|superoxide_dismutase,_Fe-Mn_family_[EC:1.15.1.1];K05515|penicillin-binding_protein_2_[EC:3.4.16.4];K05837|rod_shape_determining_protein_RodA;PF00364|Biotin-requiring_enzyme;PF00696|Amino_acid_kinase_family;PF07676|WD40-like_Beta_Propeller_Repeat;Uncharacterized;Uncharacterized;Uncharacterized
GCF_006443095.1_WP_140595111.1	HAS_2;K00970|poly(A)_polymerase_[EC:2.7.7.19];K01990|ABC-2_type_transport_system_ATP-binding_protein;K07566|L-threonylcarbamoyladenylate_synthase_[EC:2.7.7.87];K16870|N-acetylglucosaminyl-diphospho-decaprenol_L-rhamnosyltransferase_[EC:2.4.1.289];PF00534|Glycosyl_transferases_group_1;PF04245|37-kD_nucleoid-associated_bacterial_protein;PF07929|Plasmid_pRiA4b_ORF-3-like_protein;Uncharacterized;Unch…
GCF_900182615.1_WP_142633565.1	HAS_2;K01299|carboxypeptidase_Taq_[EC:3.4.17.19];K02469|DNA_gyrase_subunit_A_[EC:5.6.2.2];K02533|tRNA/rRNA_methyltransferase_[EC:2.1.1.-];K16329|pseudouridylate_synthase_[EC:4.2.1.70];PF00294|pfkB_family_carbohydrate_kinase;PF02581|Thiamine_monophosphate_synthase;PF04367|Protein_of_unknown_function_(DUF502);PF06233|Usg-like_family;Uncharacterized;Uncharacterized
GCF_000331285.1_WP_017664528.1	HAS_2;K00790|UDP-N-acetylglucosamine_1-carboxyvinyltransferase_[EC:2.5.1.7];K02871|large_subunit_ribosomal_protein_L13;K02996|small_subunit_ribosomal_protein_S9;K03149|thiazole_synthase_[EC:2.8.1.10];K03926|periplasmic_divalent_cation_tolerance_protein;PF03203|MerC_mercury_resistance_protein;PF13467|Ribbon-helix-helix_domain;Uncharacterized;Uncharacterized
GCF_900312795.1_WP_109311790.1	HAS_2;K01299|carboxypeptidase_Taq_[EC:3.4.17.19];K02469|DNA_gyrase_subunit_A_[EC:5.6.2.2];K02533|tRNA/rRNA_methyltransferase_[EC:2.1.1.-];K16329|pseudouridylate_synthase_[EC:4.2.1.70];PF00294|pfkB_family_carbohydrate_kinase;PF01323|DSBA-like_thioredoxin_domain;PF02581|Thiamine_monophosphate_synthase;PF04367|Protein_of_unknown_function_(DUF502);PF06233|Usg-like_family;Uncharacterized
GCF_001294455.1_WP_054461992.1	HAS_2;K01299|carboxypeptidase_Taq_[EC:3.4.17.19];K02533|tRNA/rRNA_methyltransferase_[EC:2.1.1.-];K10094|nickel_transport_protein;PF00294|pfkB_family_carbohydrate_kinase;PF02581|Thiamine_monophosphate_synthase;PF13795|HupE_/_UreJ_protein
GCF_003444655.1_WP_118055320.1	HAS_2;K00681|gamma-glutamyltranspeptidase_/_glutathione_hydrolase_[EC:2.3.2.2_3.4.19.13];K01897|long-chain_acyl-CoA_synthetase_[EC:6.2.1.3];K02871|large_subunit_ribosomal_protein_L13;K02996|small_subunit_ribosomal_protein_S9;K03149|thiazole_synthase_[EC:2.8.1.10];K03926|periplasmic_divalent_cation_tolerance_protein;PF00149|Calcineurin-like_phosphoesterase;PF03203|MerC_mercury_resistance_protein;U…
GCF_000745475.1_WP_038368250.1	HAS_2;K00492|1,3,7-trimethyluric_acid_5-monooxygenase_[EC:1.14.13.212];K01740|O-acetylhomoserine_(thiol)-lyase_[EC:2.5.1.49];K06929|uncharacterized_protein;K08726|soluble_epoxide_hydrolase_/_lipid-phosphate_phosphatase_[EC:3.3.2.10_3.1.3.76];PF01522|Polysaccharide_deacetylase;PF02082|Iron-dependent_Transcriptional_regulator;PF11003|Protein_of_unknown_function_(DUF2842);PF13480|Acetyltransferase_(…
GCF_001717955.1_WP_069204763.1	HAS_2;K00286|pyrroline-5-carboxylate_reductase_[EC:1.5.1.2];K02871|large_subunit_ribosomal_protein_L13;K02996|small_subunit_ribosomal_protein_S9;PF00903|Glyoxalase/Bleomycin_resistance_protein/Dioxygenase_superfamily;PF03203|MerC_mercury_resistance_protein;PF04380|Membrane_fusogenic_activity;PF10722|Putative_bacterial_sensory_transduction_regulator;PF13280|WYL_domain(140:225)PF08279|HTH_domain;Un…
GCF_002563775.1_WP_098411212.1	HAS_2;K00940|nucleoside-diphosphate_kinase_[EC:2.7.4.6];K01299|carboxypeptidase_Taq_[EC:3.4.17.19];K02520|translation_initiation_factor_IF-3;K06158|ATP-binding_cassette,_subfamily_F,_member_3;K07343|DNA_transformation_protein_and_related_proteins;K13771|Rrf2_family_transcriptional_regulator,_nitric_oxide-sensitive_transcriptional_repressor;PF00970|Oxidoreductase_FAD-binding_domain(5:98)PF00175|Ox…
GCA_003998375.1_RVA53115.1	HAS_2;K00145|N-acetyl-gamma-glutamyl-phosphate_reductase_[EC:1.2.1.38];K01480|agmatinase_[EC:3.5.3.11];K04343|streptomycin_6-kinase_[EC:2.7.1.72];PF01522|Polysaccharide_deacetylase;PF11003|Protein_of_unknown_function_(DUF2842);Uncharacterized
GCF_003584015.1_WP_119591452.1	HAS_2;K00681|gamma-glutamyltranspeptidase_/_glutathione_hydrolase_[EC:2.3.2.2_3.4.19.13];K01897|long-chain_acyl-CoA_synthetase_[EC:6.2.1.3];K02871|large_subunit_ribosomal_protein_L13;K02996|small_subunit_ribosomal_protein_S9;K03149|thiazole_synthase_[EC:2.8.1.10];K03926|periplasmic_divalent_cation_tolerance_protein;PF00072|Response_regulator_receiver_domain(9:119)PF00196|Bacterial_regulatory_prot…
GCF_002776695.1_WP_100177400.1	HAS_2;K01740|O-acetylhomoserine_(thiol)-lyase_[EC:2.5.1.49];K06929|uncharacterized_protein;PF00378|Enoyl-CoA_hydratase/isomerase;PF02706|Chain_length_determinant_protein;PF03061|Thioesterase_superfamily;PF11003|Protein_of_unknown_function_(DUF2842);PF13480|Acetyltransferase_(GNAT)_domain;PF13692|Glycosyl_transferases_group_1(202:338)PF13439|Glycosyltransferase_Family_4;Uncharacterized;Uncharacter…
GCA_002937855.1_PPR41340.1	HAS_2;K00254|dihydroorotate_dehydrogenase_[EC:1.3.5.2];K01462|peptide_deformylase_[EC:3.5.1.88];K04566|lysyl-tRNA_synthetase,_class_I_[EC:6.1.1.6];K04755|ferredoxin,_2Fe-2S;K18587|ubiquinone_biosynthesis_protein_COQ9;PF00106|short_chain_dehydrogenase;PF01047|MarR_family;PF04325|Protein_of_unknown_function_(DUF465);PF07992|Pyridine_nucleotide-disulphide_oxidoreductase;PF19630|Domain_of_unknown_fun…
GCF_000315525.1_WP_004210971.1	HAS_2;K00883|2-dehydro-3-deoxygalactonokinase_[EC:2.7.1.58];K01631|2-dehydro-3-deoxyphosphogalactonate_aldolase_[EC:4.1.2.21];K02871|large_subunit_ribosomal_protein_L13;K02996|small_subunit_ribosomal_protein_S9;K03926|periplasmic_divalent_cation_tolerance_protein;K13587|two-component_system,_cell_cycle_sensor_histidine_kinase_and_response_regulator_CckA_[EC:2.7.13.3];K13877|2,5-dioxopentanoate_de…
GCF_900142815.1_WP_004210971.1	HAS_2;K00883|2-dehydro-3-deoxygalactonokinase_[EC:2.7.1.58];K01631|2-dehydro-3-deoxyphosphogalactonate_aldolase_[EC:4.1.2.21];K02871|large_subunit_ribosomal_protein_L13;K02996|small_subunit_ribosomal_protein_S9;K03926|periplasmic_divalent_cation_tolerance_protein;K13587|two-component_system,_cell_cycle_sensor_histidine_kinase_and_response_regulator_CckA_[EC:2.7.13.3];K13877|2,5-dioxopentanoate_de…
GCF_000739715.2_WP_045391045.1	HAS_2;K00381|sulfite_reductase_(NADPH)_hemoprotein_beta-component_[EC:1.8.1.2];K00390|phosphoadenosine_phosphosulfate_reductase_[EC:1.8.4.8_1.8.4.10];K01299|carboxypeptidase_Taq_[EC:3.4.17.19];K02303|uroporphyrin-III_C-methyltransferase_[EC:2.1.1.107];K05800|Lrp/AsnC_family_transcriptional_regulator,_cysteine-sensing_transcriptional_activator;PF04519|Polymer-forming_cytoskeletal;PF11011|Protein_o…
GCF_001695785.1_WP_065777444.1	HAS_2;K00145|N-acetyl-gamma-glutamyl-phosphate_reductase_[EC:1.2.1.38];K00500|phenylalanine-4-hydroxylase_[EC:1.14.16.1];K01480|agmatinase_[EC:3.5.3.11];K01991|polysaccharide_biosynthesis/export_protein;K03719|Lrp/AsnC_family_transcriptional_regulator,_leucine-responsive_regulatory_protein;K07006|uncharacterized_protein;PF02706|Chain_length_determinant_protein(12:105)PF13614|AAA_domain;PF11003|Pr…
GCF_001695795.1_WP_065777444.1	HAS_2;K00145|N-acetyl-gamma-glutamyl-phosphate_reductase_[EC:1.2.1.38];K00500|phenylalanine-4-hydroxylase_[EC:1.14.16.1];K01480|agmatinase_[EC:3.5.3.11];K01991|polysaccharide_biosynthesis/export_protein;K03719|Lrp/AsnC_family_transcriptional_regulator,_leucine-responsive_regulatory_protein;K07006|uncharacterized_protein;PF02706|Chain_length_determinant_protein(12:105)PF13614|AAA_domain;PF11003|Pr…
GCF_001695835.1_WP_065777444.1	HAS_2;K00145|N-acetyl-gamma-glutamyl-phosphate_reductase_[EC:1.2.1.38];K00500|phenylalanine-4-hydroxylase_[EC:1.14.16.1];K01480|agmatinase_[EC:3.5.3.11];K01991|polysaccharide_biosynthesis/export_protein;K03719|Lrp/AsnC_family_transcriptional_regulator,_leucine-responsive_regulatory_protein;K07006|uncharacterized_protein;PF02706|Chain_length_determinant_protein(12:105)PF13614|AAA_domain;PF11003|Pr…
GCF_001695895.1_WP_065777444.1	HAS_2;K00145|N-acetyl-gamma-glutamyl-phosphate_reductase_[EC:1.2.1.38];K00500|phenylalanine-4-hydroxylase_[EC:1.14.16.1];K01480|agmatinase_[EC:3.5.3.11];K01991|polysaccharide_biosynthesis/export_protein;K03719|Lrp/AsnC_family_transcriptional_regulator,_leucine-responsive_regulatory_protein;K07006|uncharacterized_protein;PF02706|Chain_length_determinant_protein(12:105)PF13614|AAA_domain;PF11003|Pr…
GCF_002078015.1_WP_081160289.1	HAS_2;K07029|diacylglycerol_kinase_(ATP)_[EC:2.7.1.107];K07112|uncharacterized_protein;K07112|uncharacterized_protein;K09004|uncharacterized_protein;K19713|thiosulfate_dehydrogenase_[EC:1.8.2.2];PF01734|Patatin-like_phospholipase;Uncharacterized;Uncharacterized;Uncharacterized;Uncharacterized
GCF_004137685.1_WP_129224299.1	HAS_2;K00145|N-acetyl-gamma-glutamyl-phosphate_reductase_[EC:1.2.1.38];K00748|lipid-A-disaccharide_synthase_[EC:2.4.1.182];K02871|large_subunit_ribosomal_protein_L13;K02996|small_subunit_ribosomal_protein_S9;K06929|uncharacterized_protein;PF00083|Sugar_(and_other)_transporter;PF01522|Polysaccharide_deacetylase(93:151)PF01522|Polysaccharide_deacetylase;PF11003|Protein_of_unknown_function_(DUF2842)…
GCF_002115825.1_WP_085595608.1	HAS_2;K00390|phosphoadenosine_phosphosulfate_reductase_[EC:1.8.4.8_1.8.4.10];K03568|TldD_protein;K06876|(6-4)DNA_photolyase_[EC:4.1.99.13];K07280|outer_membrane_protein;PF10013|Uncharacterized_protein_conserved_in_bacteria_(DUF2256);PF11902|Protein_of_unknown_function_(DUF3422);PF13241|Putative_NAD(P)-binding(4:111)PF14824|Sirohaem_biosynthesis_protein_central;Uncharacterized
GCF_002943565.1_WP_104832163.1	HAS_2;K02871|large_subunit_ribosomal_protein_L13;K02996|small_subunit_ribosomal_protein_S9;K05527|BolA_family_transcriptional_regulator,_general_stress-responsive_regulator;K09800|translocation_and_assembly_module_TamB;PF00226|DnaJ_domain(108:168)PF20660|Family_of_unknown_function_(DUF6812);PF01694|Rhomboid_domain;PF11003|Protein_of_unknown_function_(DUF2842);PF21320|Rv2258c-like_winged_HTH_domai…
GCF_900107025.1_WP_092888029.1	HAS_2;K00261|glutamate_dehydrogenase_(NAD(P)+)_[EC:1.4.1.3];K00615|transketolase_[EC:2.2.1.1];K01299|carboxypeptidase_Taq_[EC:3.4.17.19];K02533|tRNA/rRNA_methyltransferase_[EC:2.1.1.-];K09888|cell_division_protein_ZapA;K22108|TetR/AcrR_family_transcriptional_regulator,_cholesterol_catabolism_regulator;PF02581|Thiamine_monophosphate_synthase;Uncharacterized;Uncharacterized
GCF_000348925.1_WP_009196091.1	HAS_2;K01798|Alr-MurF_fusion_protein_[EC:5.1.1.1_6.3.2.10];K04758|ferrous_iron_transport_protein_A;K04759|ferrous_iron_transport_protein_B;K06878|tRNA-binding_protein;PF13396|Phospholipase_D-nuclease_N-terminal;Uncharacterized
GCA_001899855.1_OJY88630.1	HAS_2;K01971|bifunctional_non-homologous_end_joining_protein_LigD_[EC:6.5.1.1];K02257|heme_o_synthase_[EC:2.5.1.141];K07152|protein_SCO1;K07152|protein_SCO1;K08976|putative_membrane_protein;PF00115|Cytochrome_C_and_Quinol_oxidase_polypeptide_I;PF00116|Cytochrome_C_oxidase_subunit_II,_periplasmic_domain;PF12838|4Fe-4S_dicluster_domain(297:347)PF02662|Methyl-viologen-reducing_hydrogenase,_delta_sub…
GCF_005434915.1_WP_137680506.1	HAS_2;K00681|gamma-glutamyltranspeptidase_/_glutathione_hydrolase_[EC:2.3.2.2_3.4.19.13];K01897|long-chain_acyl-CoA_synthetase_[EC:6.2.1.3];K02871|large_subunit_ribosomal_protein_L13;K02996|small_subunit_ribosomal_protein_S9;K03149|thiazole_synthase_[EC:2.8.1.10];K03926|periplasmic_divalent_cation_tolerance_protein;PF00149|Calcineurin-like_phosphoesterase;PF03203|MerC_mercury_resistance_protein;U…
GCF_000497755.1_WP_024586107.1	HAS_2;K00145|N-acetyl-gamma-glutamyl-phosphate_reductase_[EC:1.2.1.38];K01480|agmatinase_[EC:3.5.3.11];K01991|polysaccharide_biosynthesis/export_protein;K02996|small_subunit_ribosomal_protein_S9;K07746|antitoxin_ParD1/3/4;K19092|toxin_ParE1/3/4;PF01522|Polysaccharide_deacetylase;PF02706|Chain_length_determinant_protein;PF11003|Protein_of_unknown_function_(DUF2842);PF13480|Acetyltransferase_(GNAT)…
GCF_900102055.1_WP_093142088.1	HAS_2;K00970|poly(A)_polymerase_[EC:2.7.7.19];K01990|ABC-2_type_transport_system_ATP-binding_protein;K07566|L-threonylcarbamoyladenylate_synthase_[EC:2.7.7.87];K16870|N-acetylglucosaminyl-diphospho-decaprenol_L-rhamnosyltransferase_[EC:2.4.1.289];PF00534|Glycosyl_transferases_group_1;PF00535|Glycosyl_transferase_family_2;PF04245|37-kD_nucleoid-associated_bacterial_protein;PF07929|Plasmid_pRiA4b_O…
GCF_900113315.1_WP_093315701.1	HAS_2;K02871|large_subunit_ribosomal_protein_L13;K02919|large_subunit_ribosomal_protein_L36;K02996|small_subunit_ribosomal_protein_S9;K09823|Fur_family_transcriptional_regulator,_zinc_uptake_regulator;PF00702|haloacid_dehalogenase-like_hydrolase;PF03203|MerC_mercury_resistance_protein;PF04389|Peptidase_family_M28;Uncharacterized;Uncharacterized;Uncharacterized
GCF_900101395.1_WP_090389372.1	HAS_2;K01875|seryl-tRNA_synthetase_[EC:6.1.1.11];K03811|nicotinamide_mononucleotide_transporter;K04095|cell_filamentation_protein,_protein_adenylyltransferase_[EC:2.7.7.108];K06211|HTH-type_transcriptional_regulator,_transcriptional_repressor_of_NAD_biosynthesis_genes_[EC:2.7.7.1_2.7.1.22];K09992|uncharacterized_protein;PF00011|Hsp20/alpha_crystallin_family;PF00027|Cyclic_nucleotide-binding_domai…
GCF_004803475.1_WP_136461603.1	HAS_2;K01299|carboxypeptidase_Taq_[EC:3.4.17.19];K02469|DNA_gyrase_subunit_A_[EC:5.6.2.2];K02533|tRNA/rRNA_methyltransferase_[EC:2.1.1.-];PF00294|pfkB_family_carbohydrate_kinase;PF02581|Thiamine_monophosphate_synthase;PF06233|Usg-like_family;PF10670|Domain_of_unknown_function_(DUF4198);PF11017|Protein_of_unknown_function_(DUF2855);PF13795|HupE_/_UreJ_protein;PF20319|Family_of_unknown_function_(DU…
GCF_007993935.1_WP_146985643.1	HAS_2;K00278|L-aspartate_oxidase_[EC:1.4.3.16];K00767|nicotinate-nucleotide_pyrophosphorylase_(carboxylating)_[EC:2.4.2.19];K03517|quinolinate_synthase_[EC:2.5.1.72];K13021|MFS_transporter,_ACS_family,_tartrate_transporter;PF00126|Bacterial_regulatory_helix-turn-helix_protein,_lysR_family(7:65)PF03466|LysR_substrate_binding_domain;PF11003|Protein_of_unknown_function_(DUF2842);PF13480|Acetyltransf…
GCF_000426105.1_WP_027537204.1	HAS_2;K00278|L-aspartate_oxidase_[EC:1.4.3.16];K00767|nicotinate-nucleotide_pyrophosphorylase_(carboxylating)_[EC:2.4.2.19];K03517|quinolinate_synthase_[EC:2.5.1.72];PF00534|Glycosyl_transferases_group_1(191:348)PF13439|Glycosyltransferase_Family_4;PF01522|Polysaccharide_deacetylase;PF02706|Chain_length_determinant_protein;PF11003|Protein_of_unknown_function_(DUF2842);PF13480|Acetyltransferase_(G…
GCF_000166195.2_WP_008509801.1	HAS_2;K03446|MFS_transporter,_DHA2_family,_multidrug_resistance_protein;K03701|excinuclease_ABC_subunit_A;K18954|AraC_family_transcriptional_regulator,_transcriptional_activator_of_pobA;PF00106|short_chain_dehydrogenase;PF00930|Dipeptidyl_peptidase_IV_(DPP_IV)_N-terminal_region(136:461)PF00326|Prolyl_oligopeptidase_family;PF04616|Glycosyl_hydrolases_family_43;PF13098|Thioredoxin-like_domain;PF171…
GCF_002797935.1_WP_100429996.1	HAS_2;K00970|poly(A)_polymerase_[EC:2.7.7.19];K02477|two-component_system,_LytTR_family,_response_regulator;K07566|L-threonylcarbamoyladenylate_synthase_[EC:2.7.7.87];PF00578|AhpC/TSA_family;PF00578|AhpC/TSA_family;PF01066|CDP-alcohol_phosphatidyltransferase;PF13239|2TM_domain;PF14052|Capsule_assembly_protein_Wzi;Uncharacterized;Uncharacterized
GCF_000013985.1_WP_011540558.1	HAS_2;K02871|large_subunit_ribosomal_protein_L13;K02996|small_subunit_ribosomal_protein_S9;K06173|tRNA_pseudouridine38-40_synthase_[EC:5.4.99.12];K07304|peptide-methionine_(S)-S-oxide_reductase_[EC:1.8.4.11];K07736|CarD_family_transcriptional_regulator,_regulator_of_rRNA_transcription;K21021|diguanylate_cyclase_[EC:2.7.7.65];PF00106|short_chain_dehydrogenase;PF00691|OmpA_family;PF01435|Peptidase_…
GCF_003208375.1_WP_110871932.1	HAS_2;K02871|large_subunit_ribosomal_protein_L13;K02996|small_subunit_ribosomal_protein_S9;K03149|thiazole_synthase_[EC:2.8.1.10];K03926|periplasmic_divalent_cation_tolerance_protein;PF00149|Calcineurin-like_phosphoesterase;PF00892|EamA-like_transporter_family(149:279)PF00892|EamA-like_transporter_family;PF03203|MerC_mercury_resistance_protein;PF13372|Alginate_export;Uncharacterized;Uncharacteriz…
GCF_004114955.1_WP_128951471.1	HAS_2;K01740|O-acetylhomoserine_(thiol)-lyase_[EC:2.5.1.49];K06929|uncharacterized_protein;PF00378|Enoyl-CoA_hydratase/isomerase;PF01522|Polysaccharide_deacetylase;PF02706|Chain_length_determinant_protein;PF11003|Protein_of_unknown_function_(DUF2842);PF13439|Glycosyltransferase_Family_4(19:189)PF13692|Glycosyl_transferases_group_1;PF13480|Acetyltransferase_(GNAT)_domain;PF13578|Methyltransferase_…
GCF_008806375.1_WP_150940327.1	HAS_2;K00970|poly(A)_polymerase_[EC:2.7.7.19];K01990|ABC-2_type_transport_system_ATP-binding_protein;K07566|L-threonylcarbamoyladenylate_synthase_[EC:2.7.7.87];PF04765|TOD1/MUCI70,_glycosyltransferase-like_domain;PF07929|Plasmid_pRiA4b_ORF-3-like_protein;PF12679|ABC-2_family_transporter_protein;PF13585|CHU_C_Type_IX_secretion_signal_domain;Uncharacterized;Uncharacterized;Uncharacterized
GCA_002255745.1_OYV69536.1	HAS_2;HAS_2;K01251|adenosylhomocysteinase_[EC:3.13.2.1];K01354|oligopeptidase_B_[EC:3.4.21.83];K01854|UDP-galactopyranose_mutase_[EC:5.4.99.9];K03568|TldD_protein;K03628|transcription_termination_factor_Rho;K09457|7-cyano-7-deazaguanine_reductase_[EC:1.7.1.13];K18979|epoxyqueuosine_reductase_[EC:1.17.99.6];PF13578|Methyltransferase_domain;PF13664|Domain_of_unknown_function_(DUF4149);Uncharacteriz…
GCA_002255745.1_OYV69537.1	HAS_2;HAS_2;K01251|adenosylhomocysteinase_[EC:3.13.2.1];K01354|oligopeptidase_B_[EC:3.4.21.83];K01854|UDP-galactopyranose_mutase_[EC:5.4.99.9];K03568|TldD_protein;K03628|transcription_termination_factor_Rho;K09457|7-cyano-7-deazaguanine_reductase_[EC:1.7.1.13];K18979|epoxyqueuosine_reductase_[EC:1.17.99.6];PF13578|Methyltransferase_domain;PF13664|Domain_of_unknown_function_(DUF4149);Uncharacteriz…
GCA_002707685.1_MAZ70479.1	HAS_2;K01055|3-oxoadipate_enol-lactonase_[EC:3.1.1.24];K01952|phosphoribosylformylglycinamidine_synthase_[EC:6.3.5.3];K03648|uracil-DNA_glycosylase_[EC:3.2.2.27];K06980|tRNA-modifying_protein_YgfZ;K07001|NTE_family_protein;K11991|tRNA(adenine34)_deaminase_[EC:3.5.4.33];K17230|cytochrome_subunit_of_sulfide_dehydrogenase;K18691|membrane-bound_lytic_murein_transglycosylase_F_[EC:4.2.2.-];Uncharacter…
GCF_002079305.1_WP_081531928.1	HAS_2;K00797|spermidine_synthase_[EC:2.5.1.16];K01299|carboxypeptidase_Taq_[EC:3.4.17.19];K02533|tRNA/rRNA_methyltransferase_[EC:2.1.1.-];K22310|L-ornithine_Nalpha-acyltransferase_[EC:2.3.2.30];K22617|lyso-ornithine_lipid_O-acyltransferase_[EC:2.3.1.270];PF00378|Enoyl-CoA_hydratase/isomerase;PF02581|Thiamine_monophosphate_synthase;PF03061|Thioesterase_superfamily;Uncharacterized;Uncharacterized
GCF_000422685.1_WP_026718146.1	HAS_2;K00970|poly(A)_polymerase_[EC:2.7.7.19];K02477|two-component_system,_LytTR_family,_response_regulator;K07566|L-threonylcarbamoyladenylate_synthase_[EC:2.7.7.87];PF00535|Glycosyl_transferase_family_2;PF01066|CDP-alcohol_phosphatidyltransferase;PF13231|Dolichyl-phosphate-mannose-protein_mannosyltransferase;PF13239|2TM_domain;PF13239|2TM_domain;PF13578|Methyltransferase_domain;Uncharacterized
GCF_000711725.1_WP_052401793.1	HAS_2;K03568|TldD_protein;PF00248|Aldo/keto_reductase_family;PF00535|Glycosyl_transferase_family_2;PF00583|Acetyltransferase_(GNAT)_family;PF01925|Sulfite_exporter_TauE/SafE;PF02518|Histidine_kinase-,_DNA_gyrase_B-,_and_HSP90-like_ATPase(886:997)PF00512|His_Kinase_A_(phospho-acceptor)_domain(776:840)PF12860|PAS_fold(395:507)PF12860|PAS_fold(273:381)PF12860|PAS_fold(521:632)PF12860|PAS_fold;PF0933…
GCA_002256985.1_OYZ11476.1	HAS_2;K00029|malate_dehydrogenase_(oxaloacetate-decarboxylating)(NADP+)_[EC:1.1.1.40];K02871|large_subunit_ribosomal_protein_L13;K02996|small_subunit_ribosomal_protein_S9;K03149|thiazole_synthase_[EC:2.8.1.10];K03555|DNA_mismatch_repair_protein_MutS;PF03203|MerC_mercury_resistance_protein;PF10387|Protein_of_unknown_function_(DUF2442);PF13711|Domain_of_unknown_function_(DUF4160);Uncharacterized
GCF_000757385.1_WP_035126407.1	HAS_2;K00970|poly(A)_polymerase_[EC:2.7.7.19];K02477|two-component_system,_LytTR_family,_response_regulator;K07566|L-threonylcarbamoyladenylate_synthase_[EC:2.7.7.87];PF00535|Glycosyl_transferase_family_2;PF00535|Glycosyl_transferase_family_2(4:107)PF02709|N-terminal_domain_of_galactosyltransferase;PF00578|AhpC/TSA_family;PF00578|AhpC/TSA_family;PF01066|CDP-alcohol_phosphatidyltransferase;PF03279…
GCF_003576705.1_WP_119419538.1	HAS_2;K03088|RNA_polymerase_sigma-70_factor,_ECF_subfamily;K03926|periplasmic_divalent_cation_tolerance_protein;K06941|23S_rRNA_(adenine2503-C2)-methyltransferase_[EC:2.1.1.192];K24821|ATP-binding_cassette,_subfamily_B,_heavy_metal_transporter;PF00107|Zinc-binding_dehydrogenase(185:310)PF08240|Alcohol_dehydrogenase_GroES-like_domain;PF00903|Glyoxalase/Bleomycin_resistance_protein/Dioxygenase_supe…
GCA_002457745.1_PDH60726.1	HAS_2;K01876|aspartyl-tRNA_synthetase_[EC:6.1.1.12];K04078|chaperonin_GroES;K06938|uncharacterized_protein;PF02574|Homocysteine_S-methyltransferase;PF06073|Bacterial_protein_of_unknown_function_(DUF934);PF07992|Pyridine_nucleotide-disulphide_oxidoreductase;PF10414|Sirohaem_synthase_dimerisation_region(178:233)PF13241|Putative_NAD(P)-binding;PF11011|Protein_of_unknown_function_(DUF2849)(7:86)PF010…
GCF_001691415.1_WP_068297225.1	HAS_2;K01299|carboxypeptidase_Taq_[EC:3.4.17.19];K02032|peptide/nickel_transport_system_ATP-binding_protein;K02033|peptide/nickel_transport_system_permease_protein;K02034|peptide/nickel_transport_system_permease_protein;K02533|tRNA/rRNA_methyltransferase_[EC:2.1.1.-];K03406|methyl-accepting_chemotaxis_protein;PF02581|Thiamine_monophosphate_synthase;PF03486|HI0933-like_protein_Rossmann_domain(3:38…
GCF_001625015.1_WP_068214688.1	HAS_2;K02238|competence_protein_ComEC;K03972|phage_shock_protein_E;K04757|serine/threonine-protein_kinase_RsbW_[EC:2.7.11.1];K07042|probable_rRNA_maturation_factor;K12524|bifunctional_aspartokinase_/_homoserine_dehydrogenase_1_[EC:2.7.2.4_1.1.1.3];PF00581|Rhodanese-like_domain;PF01370|NAD_dependent_epimerase/dehydratase_family;PF19313|Domain_of_unknown_function_(DUF5916);Uncharacterized;Uncharact…
GCF_001641335.1_WP_063683116.1	HAS_2;K01740|O-acetylhomoserine_(thiol)-lyase_[EC:2.5.1.49];K06929|uncharacterized_protein;PF00378|Enoyl-CoA_hydratase/isomerase;PF01522|Polysaccharide_deacetylase;PF02706|Chain_length_determinant_protein;PF03061|Thioesterase_superfamily;PF11003|Protein_of_unknown_function_(DUF2842);PF13439|Glycosyltransferase_Family_4(19:189)PF13692|Glycosyl_transferases_group_1;PF13480|Acetyltransferase_(GNAT)_…
GCA_002170035.2_RPG90101.1	HAS_2;K00278|L-aspartate_oxidase_[EC:1.4.3.16];K02836|peptide_chain_release_factor_2;K03088|RNA_polymerase_sigma-70_factor,_ECF_subfamily;K04567|lysyl-tRNA_synthetase,_class_II_[EC:6.1.1.6];K09159|antitoxin_CptB;PF01571|Aminomethyltransferase_folate-binding_domain;PF03088|Strictosidine_synthase;PF20067|Strictosidine_synthase-like,_N-terminal;Uncharacterized
GCF_000364445.1_WP_039892300.1	HAS_2;K02014|iron_complex_outermembrane_recepter_protein;K11068|hemolysin_III;K20997|polysaccharide_biosynthesis_protein_PslA;PF01522|Polysaccharide_deacetylase;PF11003|Protein_of_unknown_function_(DUF2842);PF13439|Glycosyltransferase_Family_4(24:190)PF13692|Glycosyl_transferases_group_1;PF13480|Acetyltransferase_(GNAT)_domain;PF13807|G-rich_domain_on_putative_tyrosine_kinase;Uncharacterized;Unch…
GCF_007995245.1_WP_147105452.1	HAS_2;K01299|carboxypeptidase_Taq_[EC:3.4.17.19];K02469|DNA_gyrase_subunit_A_[EC:5.6.2.2];K02533|tRNA/rRNA_methyltransferase_[EC:2.1.1.-];K10094|nickel_transport_protein;PF00294|pfkB_family_carbohydrate_kinase;PF02581|Thiamine_monophosphate_synthase;PF06233|Usg-like_family;PF13353|4Fe-4S_single_cluster_domain(41:109)PF04055|Radical_SAM_superfamily;PF13795|HupE_/_UreJ_protein;Uncharacterized
GCF_003992595.1_WP_127139258.1	HAS_2;K00970|poly(A)_polymerase_[EC:2.7.7.19];K01990|ABC-2_type_transport_system_ATP-binding_protein;K07566|L-threonylcarbamoyladenylate_synthase_[EC:2.7.7.87];PF00535|Glycosyl_transferase_family_2;PF00535|Glycosyl_transferase_family_2;PF04245|37-kD_nucleoid-associated_bacterial_protein;PF07929|Plasmid_pRiA4b_ORF-3-like_protein;PF12679|ABC-2_family_transporter_protein;Uncharacterized;Uncharacteri…
GCF_004135625.1_WP_129524940.1	HAS_2;K01265|methionyl_aminopeptidase_[EC:3.4.11.18];K02871|large_subunit_ribosomal_protein_L13;K02996|small_subunit_ribosomal_protein_S9;K03149|thiazole_synthase_[EC:2.8.1.10];K03926|periplasmic_divalent_cation_tolerance_protein;K26735|K+:H+_antiporter;PF03203|MerC_mercury_resistance_protein;PF11903|ParD-like_antitoxin_of_type_II_bacterial_toxin-antitoxin_system;Uncharacterized;Uncharacterized
GCF_001562555.1_WP_067643602.1	HAS_2;K00145|N-acetyl-gamma-glutamyl-phosphate_reductase_[EC:1.2.1.38];K01480|agmatinase_[EC:3.5.3.11];K01991|polysaccharide_biosynthesis/export_protein;K02996|small_subunit_ribosomal_protein_S9;K16568|exopolysaccharide_production_protein_ExoZ;K20997|polysaccharide_biosynthesis_protein_PslA;PF11003|Protein_of_unknown_function_(DUF2842);Uncharacterized;Uncharacterized
GCF_001634715.1_WP_067505071.1	HAS_2;K02871|large_subunit_ribosomal_protein_L13;K02996|small_subunit_ribosomal_protein_S9;K03149|thiazole_synthase_[EC:2.8.1.10];K03926|periplasmic_divalent_cation_tolerance_protein;K06975|uncharacterized_protein;K07300|Ca2+:H+_antiporter;PF03203|MerC_mercury_resistance_protein;Uncharacterized;Uncharacterized;Uncharacterized
GCF_900094545.1_WP_092852341.1	HAS_2;K00145|N-acetyl-gamma-glutamyl-phosphate_reductase_[EC:1.2.1.38];K01480|agmatinase_[EC:3.5.3.11];K01991|polysaccharide_biosynthesis/export_protein;PF02706|Chain_length_determinant_protein;PF10908|Tlde1_domain;PF11003|Protein_of_unknown_function_(DUF2842);PF13439|Glycosyltransferase_Family_4(15:188)PF00534|Glycosyl_transferases_group_1;PF13480|Acetyltransferase_(GNAT)_domain;Uncharacterized;…
GCA_002171525.1_OUV11038.1	HAS_2;K00612|carbamoyltransferase_[EC:2.1.3.-];K03568|TldD_protein;K04077|chaperonin_GroEL_[EC:5.6.1.7];K04078|chaperonin_GroES;K04566|lysyl-tRNA_synthetase,_class_I_[EC:6.1.1.6];PF00561|alpha/beta_hydrolase_fold;PF00890|FAD_binding_domain;Uncharacterized;Uncharacterized;Uncharacterized
GCF_000236565.1_WP_008837617.1	HAS_2;K00145|N-acetyl-gamma-glutamyl-phosphate_reductase_[EC:1.2.1.38];K01426|amidase_[EC:3.5.1.4];K01480|agmatinase_[EC:3.5.3.11];K01991|polysaccharide_biosynthesis/export_protein;K02996|small_subunit_ribosomal_protein_S9;K04343|streptomycin_6-kinase_[EC:2.7.1.72];PF02706|Chain_length_determinant_protein;PF11003|Protein_of_unknown_function_(DUF2842);PF13480|Acetyltransferase_(GNAT)_domain;PF1638…
GCF_000246855.1_WP_014222661.1	HAS_2;K07029|diacylglycerol_kinase_(ATP)_[EC:2.7.1.107];K07112|uncharacterized_protein;K07112|uncharacterized_protein;K09004|uncharacterized_protein;K19713|thiosulfate_dehydrogenase_[EC:1.8.2.2];Uncharacterized;Uncharacterized;Uncharacterized;Uncharacterized;Uncharacterized
GCF_902498905.1_WP_152014919.1	HAS_2;K00492|1,3,7-trimethyluric_acid_5-monooxygenase_[EC:1.14.13.212];K01740|O-acetylhomoserine_(thiol)-lyase_[EC:2.5.1.49];K03719|Lrp/AsnC_family_transcriptional_regulator,_leucine-responsive_regulatory_protein;K07795|putative_tricarboxylic_transport_membrane_protein;K09969|general_L-amino_acid_transport_system_substrate-binding_protein;PF01230|HIT_domain;PF01522|Polysaccharide_deacetylase(91:1…
GCF_001639985.1_WP_068767022.1	HAS_2;K01299|carboxypeptidase_Taq_[EC:3.4.17.19];K02533|tRNA/rRNA_methyltransferase_[EC:2.1.1.-];K03975|membrane-associated_protein;PF00067|Cytochrome_P450;PF01435|Peptidase_family_M48;PF02308|MgtC_family(11:136)PF13194|Domain_of_unknown_function_(DUF4010);PF02581|Thiamine_monophosphate_synthase;Uncharacterized;Uncharacterized;Uncharacterized
GCF_003289965.1_WP_112129955.1	HAS_2;K00145|N-acetyl-gamma-glutamyl-phosphate_reductase_[EC:1.2.1.38];K01480|agmatinase_[EC:3.5.3.11];K05275|pyridoxine_4-dehydrogenase_[EC:1.1.1.65];K16568|exopolysaccharide_production_protein_ExoZ;PF00254|FKBP-type_peptidyl-prolyl_cis-trans_isomerase;PF01522|Polysaccharide_deacetylase;PF02706|Chain_length_determinant_protein;PF03009|Glycerophosphoryl_diester_phosphodiesterase_family(59:190)PF1…
GCF_004005435.1_WP_127770725.1	HAS_2;K00162|pyruvate_dehydrogenase_E1_component_subunit_beta_[EC:1.2.4.1];K00627|pyruvate_dehydrogenase_E2_component_(dihydrolipoyllysine-residue_acetyltransferase)_[EC:2.3.1.12];K01299|carboxypeptidase_Taq_[EC:3.4.17.19];K01799|maleate_isomerase_[EC:5.2.1.1];K01999|branched-chain_amino_acid_transport_system_substrate-binding_protein;K02533|tRNA/rRNA_methyltransferase_[EC:2.1.1.-];K07102|N-acety…
GCF_004296405.1_WP_130582896.1	HAS_2;K00767|nicotinate-nucleotide_pyrophosphorylase_(carboxylating)_[EC:2.4.2.19];K07243|high-affinity_iron_transporter;PF00126|Bacterial_regulatory_helix-turn-helix_protein,_lysR_family(13:72)PF03466|LysR_substrate_binding_domain;PF00890|FAD_binding_domain;PF11003|Protein_of_unknown_function_(DUF2842);PF13480|Acetyltransferase_(GNAT)_domain;PF14300|DMP19-like_protein;Uncharacterized;Uncharacter…
GCF_900111275.1_WP_092988465.1	HAS_2;K00145|N-acetyl-gamma-glutamyl-phosphate_reductase_[EC:1.2.1.38];K01480|agmatinase_[EC:3.5.3.11];K01991|polysaccharide_biosynthesis/export_protein;K02871|large_subunit_ribosomal_protein_L13;K02996|small_subunit_ribosomal_protein_S9;PF00378|Enoyl-CoA_hydratase/isomerase;PF02706|Chain_length_determinant_protein;PF11003|Protein_of_unknown_function_(DUF2842);PF12850|Calcineurin-like_phosphoeste…
GCF_007097265.1_WP_143386721.1	HAS_2;K00661|maltose_O-acetyltransferase_[EC:2.3.1.79];K00970|poly(A)_polymerase_[EC:2.7.7.19];K02477|two-component_system,_LytTR_family,_response_regulator;K07566|L-threonylcarbamoyladenylate_synthase_[EC:2.7.7.87];K09953|lipid_A_3-O-deacylase_[EC:3.1.1.-];PF00534|Glycosyl_transferases_group_1;PF01066|CDP-alcohol_phosphatidyltransferase;PF13239|2TM_domain;Uncharacterized
GCF_007097285.1_WP_143386721.1	HAS_2;K00661|maltose_O-acetyltransferase_[EC:2.3.1.79];K00970|poly(A)_polymerase_[EC:2.7.7.19];K02477|two-component_system,_LytTR_family,_response_regulator;K07566|L-threonylcarbamoyladenylate_synthase_[EC:2.7.7.87];K09953|lipid_A_3-O-deacylase_[EC:3.1.1.-];PF00534|Glycosyl_transferases_group_1;PF01066|CDP-alcohol_phosphatidyltransferase;PF13239|2TM_domain;Uncharacterized
GCF_007097295.1_WP_143386721.1	HAS_2;K00661|maltose_O-acetyltransferase_[EC:2.3.1.79];K00970|poly(A)_polymerase_[EC:2.7.7.19];K02477|two-component_system,_LytTR_family,_response_regulator;K07566|L-threonylcarbamoyladenylate_synthase_[EC:2.7.7.87];K09953|lipid_A_3-O-deacylase_[EC:3.1.1.-];PF00534|Glycosyl_transferases_group_1;PF01066|CDP-alcohol_phosphatidyltransferase;PF13239|2TM_domain;Uncharacterized
GCF_007097305.1_WP_143386721.1	HAS_2;K00661|maltose_O-acetyltransferase_[EC:2.3.1.79];K00970|poly(A)_polymerase_[EC:2.7.7.19];K02477|two-component_system,_LytTR_family,_response_regulator;K07566|L-threonylcarbamoyladenylate_synthase_[EC:2.7.7.87];K09953|lipid_A_3-O-deacylase_[EC:3.1.1.-];PF00534|Glycosyl_transferases_group_1;PF01066|CDP-alcohol_phosphatidyltransferase;PF13239|2TM_domain;Uncharacterized
GCF_007097345.1_WP_143386721.1	HAS_2;K00661|maltose_O-acetyltransferase_[EC:2.3.1.79];K00970|poly(A)_polymerase_[EC:2.7.7.19];K02477|two-component_system,_LytTR_family,_response_regulator;K07566|L-threonylcarbamoyladenylate_synthase_[EC:2.7.7.87];K09953|lipid_A_3-O-deacylase_[EC:3.1.1.-];PF00534|Glycosyl_transferases_group_1;PF01066|CDP-alcohol_phosphatidyltransferase;PF13239|2TM_domain;Uncharacterized
GCA_002280995.1_OYX93775.1	HAS_2;K03149|thiazole_synthase_[EC:2.8.1.10];PF03203|MerC_mercury_resistance_protein
GCF_002741015.1_WP_099508027.1	HAS_2;K01740|O-acetylhomoserine_(thiol)-lyase_[EC:2.5.1.49];K06929|uncharacterized_protein;PF00196|Bacterial_regulatory_proteins,_luxR_family(286:340)PF00072|Response_regulator_receiver_domain;PF01656|CobQ/CobB/MinD/ParA_nucleotide_binding_domain;PF02518|Histidine_kinase-,_DNA_gyrase_B-,_and_HSP90-like_ATPase(597:705)PF00512|His_Kinase_A_(phospho-acceptor)_domain(486:552)PF08448|PAS_fold;PF06823|…
GCF_003024155.1_WP_107012591.1	HAS_2;K00970|poly(A)_polymerase_[EC:2.7.7.19];K01990|ABC-2_type_transport_system_ATP-binding_protein;K07566|L-threonylcarbamoyladenylate_synthase_[EC:2.7.7.87];K16870|N-acetylglucosaminyl-diphospho-decaprenol_L-rhamnosyltransferase_[EC:2.4.1.289];PF00534|Glycosyl_transferases_group_1(175:340)PF13439|Glycosyltransferase_Family_4;PF04245|37-kD_nucleoid-associated_bacterial_protein;PF07929|Plasmid_p…
GCF_006440815.1_WP_140870320.1	HAS_2;K00145|N-acetyl-gamma-glutamyl-phosphate_reductase_[EC:1.2.1.38];K01480|agmatinase_[EC:3.5.3.11];K04343|streptomycin_6-kinase_[EC:2.7.1.72];K16568|exopolysaccharide_production_protein_ExoZ;PF01522|Polysaccharide_deacetylase;PF11003|Protein_of_unknown_function_(DUF2842);PF13480|Acetyltransferase_(GNAT)_domain;Uncharacterized;Uncharacterized;Uncharacterized
GCF_000498475.1_WP_023570043.1	HAS_2;K00970|poly(A)_polymerase_[EC:2.7.7.19];K02477|two-component_system,_LytTR_family,_response_regulator;K07566|L-threonylcarbamoyladenylate_synthase_[EC:2.7.7.87];K15894|UDP-N-acetylglucosamine_4,6-dehydratase/5-epimerase_[EC:4.2.1.115_5.1.3.-];PF01041|DegT/DnrJ/EryC1/StrS_aminotransferase_family;PF05635|23S_rRNA-intervening_sequence_protein;PF13231|Dolichyl-phosphate-mannose-protein_mannosyl…
GCF_000157795.1_WP_006161112.1	HAS_2
GCF_000158995.1_WP_006161112.1	HAS_2;K00145|N-acetyl-gamma-glutamyl-phosphate_reductase_[EC:1.2.1.38];K01480|agmatinase_[EC:3.5.3.11];K02871|large_subunit_ribosomal_protein_L13;K02996|small_subunit_ribosomal_protein_S9;K20988|polysaccharide_biosynthesis/export_protein_VpsN;PF11003|Protein_of_unknown_function_(DUF2842);PF13614|AAA_domain;Uncharacterized;Uncharacterized;Uncharacterized
GCF_000182425.1_WP_006161112.1	HAS_2;K00145|N-acetyl-gamma-glutamyl-phosphate_reductase_[EC:1.2.1.38];K01480|agmatinase_[EC:3.5.3.11];K02871|large_subunit_ribosomal_protein_L13;K02996|small_subunit_ribosomal_protein_S9;K20988|polysaccharide_biosynthesis/export_protein_VpsN;PF11003|Protein_of_unknown_function_(DUF2842);PF13614|AAA_domain;Uncharacterized;Uncharacterized
GCF_000221005.1_WP_006161112.1	HAS_2;K00145|N-acetyl-gamma-glutamyl-phosphate_reductase_[EC:1.2.1.38];K01480|agmatinase_[EC:3.5.3.11];K02871|large_subunit_ribosomal_protein_L13;K02996|small_subunit_ribosomal_protein_S9;PF11003|Protein_of_unknown_function_(DUF2842);PF13614|AAA_domain;Uncharacterized;Uncharacterized
GCF_000367125.1_WP_006161112.1	HAS_2;K00145|N-acetyl-gamma-glutamyl-phosphate_reductase_[EC:1.2.1.38];K01480|agmatinase_[EC:3.5.3.11];K02871|large_subunit_ribosomal_protein_L13;K02996|small_subunit_ribosomal_protein_S9;K20988|polysaccharide_biosynthesis/export_protein_VpsN;PF11003|Protein_of_unknown_function_(DUF2842);PF13614|AAA_domain;Uncharacterized;Uncharacterized;Uncharacterized
GCF_000370925.1_WP_006161112.1	HAS_2;K00145|N-acetyl-gamma-glutamyl-phosphate_reductase_[EC:1.2.1.38];K01480|agmatinase_[EC:3.5.3.11];K02871|large_subunit_ribosomal_protein_L13;K02996|small_subunit_ribosomal_protein_S9;K07492|putative_transposase;PF11003|Protein_of_unknown_function_(DUF2842);PF13614|AAA_domain;Uncharacterized;Uncharacterized
GCF_000370985.1_WP_006161112.1	HAS_2;K00145|N-acetyl-gamma-glutamyl-phosphate_reductase_[EC:1.2.1.38];K01480|agmatinase_[EC:3.5.3.11];K02871|large_subunit_ribosomal_protein_L13;K02996|small_subunit_ribosomal_protein_S9;K20988|polysaccharide_biosynthesis/export_protein_VpsN;PF11003|Protein_of_unknown_function_(DUF2842);PF13614|AAA_domain;Uncharacterized;Uncharacterized;Uncharacterized
GCF_000371005.1_WP_006161112.1	HAS_2;K00145|N-acetyl-gamma-glutamyl-phosphate_reductase_[EC:1.2.1.38];K01480|agmatinase_[EC:3.5.3.11];K02871|large_subunit_ribosomal_protein_L13;K02996|small_subunit_ribosomal_protein_S9;K12262|superoxide_oxidase_[EC:1.10.3.17];Uncharacterized;Uncharacterized
GCF_000371065.1_WP_006161112.1	HAS_2;K00145|N-acetyl-gamma-glutamyl-phosphate_reductase_[EC:1.2.1.38];K01480|agmatinase_[EC:3.5.3.11];K02871|large_subunit_ribosomal_protein_L13;K02996|small_subunit_ribosomal_protein_S9;Uncharacterized;Uncharacterized
GCA_000585035.2_KFB71316.1	HAS_2;K00145|N-acetyl-gamma-glutamyl-phosphate_reductase_[EC:1.2.1.38];K02996|small_subunit_ribosomal_protein_S9;K15724|iron-sulfur_cluster_insertion_protein;Uncharacterized
GCF_004345855.1_WP_132908195.1	HAS_2;K00472|prolyl_4-hydroxylase_[EC:1.14.11.2];K00570|phosphatidylethanolamine/phosphatidyl-N-methylethanolamine_N-methyltransferase_[EC:2.1.1.17_2.1.1.71];K01845|glutamate-1-semialdehyde_2,1-aminomutase_[EC:5.4.3.8];K01950|NAD+_synthase_(glutamine-hydrolysing)_[EC:6.3.5.1];K02871|large_subunit_ribosomal_protein_L13;K02996|small_subunit_ribosomal_protein_S9;K13587|two-component_system,_cell_cyc…
GCF_900116005.1_WP_092075773.1	HAS_2;K00615|transketolase_[EC:2.2.1.1];K01299|carboxypeptidase_Taq_[EC:3.4.17.19];K01524|exopolyphosphatase_/_guanosine-5'-triphosphate,3'-diphosphate_pyrophosphatase_[EC:3.6.1.11_3.6.1.40];K01681|aconitate_hydratase_[EC:4.2.1.3];K02469|DNA_gyrase_subunit_A_[EC:5.6.2.2];K02517|Kdo2-lipid_IVA_lauroyltransferase/acyltransferase_[EC:2.3.1.241_2.3.1.-];K02533|tRNA/rRNA_methyltransferase_[EC:2.1.1.-]…
GCA_003248385.1_PZT94925.1	HAS_2;K00795|farnesyl_diphosphate_synthase_[EC:2.5.1.1_2.5.1.10];K00954|pantetheine-phosphate_adenylyltransferase_[EC:2.7.7.3];K02871|large_subunit_ribosomal_protein_L13;K02996|small_subunit_ribosomal_protein_S9;K03602|exodeoxyribonuclease_VII_small_subunit_[EC:3.1.11.6];K03975|membrane-associated_protein;PF00149|Calcineurin-like_phosphoesterase;PF13578|Methyltransferase_domain;Uncharacterized;Un…
GCF_004137085.1_WP_129218803.1	HAS_2;K00748|lipid-A-disaccharide_synthase_[EC:2.4.1.182];K01740|O-acetylhomoserine_(thiol)-lyase_[EC:2.5.1.49];K02871|large_subunit_ribosomal_protein_L13;K02996|small_subunit_ribosomal_protein_S9;K06929|uncharacterized_protein;PF00083|Sugar_(and_other)_transporter;PF01522|Polysaccharide_deacetylase(215:276)PF01522|Polysaccharide_deacetylase;PF11003|Protein_of_unknown_function_(DUF2842);PF13480|A…
GCF_000423125.1_WP_027951376.1	HAS_2;K01907|acetoacetyl-CoA_synthetase_[EC:6.2.1.16];K03442|small_conductance_mechanosensitive_channel;K03442|small_conductance_mechanosensitive_channel;K04047|starvation-inducible_DNA-binding_protein;K08084|type_IV_fimbrial_biogenesis_protein_FimT;K12541|ATP-binding_cassette,_subfamily_C,_bacterial_LapB;K12542|membrane_fusion_protein,_adhesin_transport_system;K15738|ABC_transport_system_ATP-bin…
GCF_001043955.1_WP_048450128.1	HAS_2;K01866|tyrosyl-tRNA_synthetase_[EC:6.1.1.1];K03611|protein_dithiol:quinone_oxidoreductase_[EC:1.8.5.9];K09001|anhydro-N-acetylmuramic_acid_kinase_[EC:2.7.1.170];K09005|uncharacterized_protein;K11068|hemolysin_III;Uncharacterized;Uncharacterized;Uncharacterized;Uncharacterized
GCF_001427345.1_WP_062552653.1	HAS_2;K00145|N-acetyl-gamma-glutamyl-phosphate_reductase_[EC:1.2.1.38];K01480|agmatinase_[EC:3.5.3.11];K01991|polysaccharide_biosynthesis/export_protein;K02996|small_subunit_ribosomal_protein_S9;K15777|4,5-DOPA_dioxygenase_extradiol_[EC:1.13.11.-];PF02706|Chain_length_determinant_protein;PF03992|Antibiotic_biosynthesis_monooxygenase;PF11003|Protein_of_unknown_function_(DUF2842);PF13439|Glycosyltr…
GCF_000282615.1_WP_035966500.1	HAS_2;PF01522|Polysaccharide_deacetylase;PF02706|Chain_length_determinant_protein;PF11003|Protein_of_unknown_function_(DUF2842);PF13480|Acetyltransferase_(GNAT)_domain;PF13579|Glycosyl_transferase_4-like_domain(20:185)PF00534|Glycosyl_transferases_group_1;Uncharacterized
GCF_001886735.1_WP_071971680.1	HAS_2;K01299|carboxypeptidase_Taq_[EC:3.4.17.19];K02469|DNA_gyrase_subunit_A_[EC:5.6.2.2];K02533|tRNA/rRNA_methyltransferase_[EC:2.1.1.-];K10094|nickel_transport_protein;PF00294|pfkB_family_carbohydrate_kinase(8:107)PF00294|pfkB_family_carbohydrate_kinase;PF02581|Thiamine_monophosphate_synthase;PF06233|Usg-like_family;PF11017|Protein_of_unknown_function_(DUF2855);PF13795|HupE_/_UreJ_protein;Uncha…
GCF_003985155.1_WP_126924336.1	HAS_2;K00145|N-acetyl-gamma-glutamyl-phosphate_reductase_[EC:1.2.1.38];K01480|agmatinase_[EC:3.5.3.11];K01991|polysaccharide_biosynthesis/export_protein;K07090|uncharacterized_protein;PF00903|Glyoxalase/Bleomycin_resistance_protein/Dioxygenase_superfamily;PF02706|Chain_length_determinant_protein;PF03992|Antibiotic_biosynthesis_monooxygenase;PF11003|Protein_of_unknown_function_(DUF2842);PF13439|Gl…
GCF_900112545.1_WP_093454378.1	HAS_2;K01299|carboxypeptidase_Taq_[EC:3.4.17.19];K02469|DNA_gyrase_subunit_A_[EC:5.6.2.2];K02533|tRNA/rRNA_methyltransferase_[EC:2.1.1.-];K22310|L-ornithine_Nalpha-acyltransferase_[EC:2.3.2.30];K22617|lyso-ornithine_lipid_O-acyltransferase_[EC:2.3.1.270];PF02581|Thiamine_monophosphate_synthase;PF03466|LysR_substrate_binding_domain(97:281)PF00126|Bacterial_regulatory_helix-turn-helix_protein,_lysR…
GCF_001642945.1_WP_068358690.1	HAS_2;K01299|carboxypeptidase_Taq_[EC:3.4.17.19];K01698|porphobilinogen_synthase_[EC:4.2.1.24];K02469|DNA_gyrase_subunit_A_[EC:5.6.2.2];K02533|tRNA/rRNA_methyltransferase_[EC:2.1.1.-];K22310|L-ornithine_Nalpha-acyltransferase_[EC:2.3.2.30];K22617|lyso-ornithine_lipid_O-acyltransferase_[EC:2.3.1.270];PF02581|Thiamine_monophosphate_synthase;PF04366|Las17-binding_protein_actin_regulator;PF12073|Prot…
GCF_004514425.1_WP_134650932.1	HAS_2;K00145|N-acetyl-gamma-glutamyl-phosphate_reductase_[EC:1.2.1.38];K01480|agmatinase_[EC:3.5.3.11];K01991|polysaccharide_biosynthesis/export_protein;K03719|Lrp/AsnC_family_transcriptional_regulator,_leucine-responsive_regulatory_protein;K04343|streptomycin_6-kinase_[EC:2.7.1.72];PF00892|EamA-like_transporter_family;PF02706|Chain_length_determinant_protein;PF11003|Protein_of_unknown_function_(…
GCF_004514435.1_WP_134650932.1	HAS_2;K00145|N-acetyl-gamma-glutamyl-phosphate_reductase_[EC:1.2.1.38];K01480|agmatinase_[EC:3.5.3.11];K01991|polysaccharide_biosynthesis/export_protein;K03719|Lrp/AsnC_family_transcriptional_regulator,_leucine-responsive_regulatory_protein;K04343|streptomycin_6-kinase_[EC:2.7.1.72];PF00892|EamA-like_transporter_family;PF02706|Chain_length_determinant_protein;PF11003|Protein_of_unknown_function_(…
GCF_003058325.1_WP_099952960.1	HAS_2;K01995|branched-chain_amino_acid_transport_system_ATP-binding_protein;K01997|branched-chain_amino_acid_transport_system_permease_protein;K01998|branched-chain_amino_acid_transport_system_permease_protein;K01999|branched-chain_amino_acid_transport_system_substrate-binding_protein;K03704|cold_shock_protein;K03710|GntR_family_transcriptional_regulator;K09005|uncharacterized_protein;K11068|hemo…
GCF_004355005.1_WP_133289029.1	HAS_2;K01919|glutamate--cysteine_ligase_[EC:6.3.2.2];K03568|TldD_protein;K03778|D-lactate_dehydrogenase_[EC:1.1.1.28];K04078|chaperonin_GroES;K09761|16S_rRNA_(uracil1498-N3)-methyltransferase_[EC:2.1.1.193];K13598|two-component_system,_NtrC_family,_nitrogen_regulation_sensor_histidine_kinase_NtrY_[EC:2.7.13.3];PF00535|Glycosyl_transferase_family_2;PF00583|Acetyltransferase_(GNAT)_family;PF06233|U…
GCF_900185775.1_WP_139413312.1	HAS_2;K00145|N-acetyl-gamma-glutamyl-phosphate_reductase_[EC:1.2.1.38];K00600|glycine_hydroxymethyltransferase_[EC:2.1.2.1];K00793|riboflavin_synthase_[EC:2.5.1.9];K03665|GTPase;K03666|host_factor-I_protein;K07738|transcriptional_repressor_NrdR;K11752|diaminohydroxyphosphoribosylaminopyrimidine_deaminase_/_5-amino-6-(5-phosphoribosylamino)uracil_reductase_[EC:3.5.4.26_1.1.1.193];Uncharacterized;U…
GCA_001899715.1_OJY70152.1	HAS_2;K02871|large_subunit_ribosomal_protein_L13;K02996|small_subunit_ribosomal_protein_S9;K03555|DNA_mismatch_repair_protein_MutS;K03568|TldD_protein;K03926|periplasmic_divalent_cation_tolerance_protein;K03939|NADH_dehydrogenase_(ubiquinone)_Fe-S_protein_6;PF00005|ABC_transporter(355:484)PF00005|ABC_transporter;PF01070|FMN-dependent_dehydrogenase;PF03203|MerC_mercury_resistance_protein;PF03949|M…
GCA_002704915.1_MAW82594.1	HAS_2;K02871|large_subunit_ribosomal_protein_L13;K02996|small_subunit_ribosomal_protein_S9;PF01694|Rhomboid_domain;PF07589|PEP-CTERM_motif;PF08241|Methyltransferase_domain;PF11003|Protein_of_unknown_function_(DUF2842);PF11964|SpoIIAA-like;PF20660|Family_of_unknown_function_(DUF6812)(33:70)PF00226|DnaJ_domain;Uncharacterized;Uncharacterized
GCA_002716045.1_MBG31035.1	HAS_2;K02379|FdhD_protein;K05566|multicomponent_Na+:H+_antiporter_subunit_B;K05569|multicomponent_Na+:H+_antiporter_subunit_E;K05570|multicomponent_Na+:H+_antiporter_subunit_F;K05571|multicomponent_Na+:H+_antiporter_subunit_G;K09861|uncharacterized_protein;PF00857|Isochorismatase_domain;PF00903|Glyoxalase/Bleomycin_resistance_protein/Dioxygenase_superfamily;PF01568|Molydopterin_dinucleotide_bindi…
GCF_900114415.1_WP_093320421.1	HAS_2;K01299|carboxypeptidase_Taq_[EC:3.4.17.19];K02469|DNA_gyrase_subunit_A_[EC:5.6.2.2];K02533|tRNA/rRNA_methyltransferase_[EC:2.1.1.-];K16329|pseudouridylate_synthase_[EC:4.2.1.70];PF00294|pfkB_family_carbohydrate_kinase;PF02581|Thiamine_monophosphate_synthase;PF04993|TfoX_N-terminal_domain;Uncharacterized;Uncharacterized;Uncharacterized
GCA_001896885.1_OJU06700.1	HAS_2;K01448|N-acetylmuramoyl-L-alanine_amidase_[EC:3.5.1.28];K01991|polysaccharide_biosynthesis/export_protein;K02434|aspartyl-tRNA(Asn)/glutamyl-tRNA(Gln)_amidotransferase_subunit_B_[EC:6.3.5.6_6.3.5.7];K02836|peptide_chain_release_factor_2;K05366|penicillin-binding_protein_1A_[EC:2.4.1.129_3.4.16.4];K08300|ribonuclease_E_[EC:3.1.26.12];K20997|polysaccharide_biosynthesis_protein_PslA;PF04932|O-…
GCF_001043975.1_WP_048443822.1	HAS_2;K01866|tyrosyl-tRNA_synthetase_[EC:6.1.1.1];K03395|aminoglycoside_3-N-acetyltransferase_I_[EC:2.3.1.60];K03611|protein_dithiol:quinone_oxidoreductase_[EC:1.8.5.9];K09001|anhydro-N-acetylmuramic_acid_kinase_[EC:2.7.1.170];K09005|uncharacterized_protein;K11068|hemolysin_III;Uncharacterized;Uncharacterized;Uncharacterized;Uncharacterized
GCF_000384475.1_WP_020178400.1	HAS_2;K01991|polysaccharide_biosynthesis/export_protein;K02871|large_subunit_ribosomal_protein_L13;K02996|small_subunit_ribosomal_protein_S9;K06929|uncharacterized_protein;PF01522|Polysaccharide_deacetylase;PF02706|Chain_length_determinant_protein;PF03061|Thioesterase_superfamily;PF11003|Protein_of_unknown_function_(DUF2842);PF13480|Acetyltransferase_(GNAT)_domain;Uncharacterized
GCF_003998025.1_WP_127279127.1	HAS_2;K00145|N-acetyl-gamma-glutamyl-phosphate_reductase_[EC:1.2.1.38];K01480|agmatinase_[EC:3.5.3.11];K16568|exopolysaccharide_production_protein_ExoZ;PF01522|Polysaccharide_deacetylase;PF11003|Protein_of_unknown_function_(DUF2842)
GCF_004792125.1_WP_135937325.1	HAS_2;K00145|N-acetyl-gamma-glutamyl-phosphate_reductase_[EC:1.2.1.38];K00643|5-aminolevulinate_synthase_[EC:2.3.1.37];K01480|agmatinase_[EC:3.5.3.11];K04077|chaperonin_GroEL_[EC:5.6.1.7];K04343|streptomycin_6-kinase_[EC:2.7.1.72];K05275|pyridoxine_4-dehydrogenase_[EC:1.1.1.65];K07152|protein_SCO1;PF03009|Glycerophosphoryl_diester_phosphodiesterase_family(50:193)PF16387|Domain_of_unknown_function…
GCA_001634865.1_KZY16818.1	HAS_2;K02871|large_subunit_ribosomal_protein_L13;K02996|small_subunit_ribosomal_protein_S9;K03149|thiazole_synthase_[EC:2.8.1.10];K03926|periplasmic_divalent_cation_tolerance_protein;K06975|uncharacterized_protein;K07300|Ca2+:H+_antiporter;PF03203|MerC_mercury_resistance_protein;Uncharacterized;Uncharacterized;Uncharacterized
GCF_003992675.1_WP_127141381.1	HAS_2;K00970|poly(A)_polymerase_[EC:2.7.7.19];K01990|ABC-2_type_transport_system_ATP-binding_protein;K07566|L-threonylcarbamoyladenylate_synthase_[EC:2.7.7.87];PF00535|Glycosyl_transferase_family_2;PF00535|Glycosyl_transferase_family_2;PF04245|37-kD_nucleoid-associated_bacterial_protein;PF07929|Plasmid_pRiA4b_ORF-3-like_protein;PF12679|ABC-2_family_transporter_protein;Uncharacterized;Uncharacteri…
GCF_008693785.1_WP_115359317.1	HAS_2;K01695|tryptophan_synthase_alpha_chain_[EC:4.2.1.20];K01696|tryptophan_synthase_beta_chain_[EC:4.2.1.20];K03568|TldD_protein;K04085|tRNA_2-thiouridine_synthesizing_protein_A_[EC:2.8.1.-];PF00384|Molybdopterin_oxidoreductase(110:488)PF01568|Molydopterin_dinucleotide_binding_domain;PF00535|Glycosyl_transferase_family_2;PF00583|Acetyltransferase_(GNAT)_family;PF09335|VTT_domain;PF12860|PAS_fol…
GCF_900110285.1_WP_090611717.1	HAS_2;K01299|carboxypeptidase_Taq_[EC:3.4.17.19];K01704|3-isopropylmalate/(R)-2-methylmalate_dehydratase_small_subunit_[EC:4.2.1.33_4.2.1.35];K01916|NAD+_synthase_[EC:6.3.1.5];K02533|tRNA/rRNA_methyltransferase_[EC:2.1.1.-];K06895|L-lysine_exporter_family_protein_LysE/ArgO;PF02493|MORN_repeat(35:55)PF02493|MORN_repeat(219:241)PF02493|MORN_repeat(242:262)PF02493|MORN_repeat(380:400)PF02493|MORN_re…
GCF_007004645.1_WP_142852847.1	HAS_2;K01299|carboxypeptidase_Taq_[EC:3.4.17.19];K01894|glutamyl-Q_tRNA(Asp)_synthetase_[EC:6.1.1.-];K02469|DNA_gyrase_subunit_A_[EC:5.6.2.2];K04094|methylenetetrahydrofolate--tRNA-(uracil-5-)-methyltransferase_[EC:2.1.1.74];K07018|uncharacterized_protein;PF00903|Glyoxalase/Bleomycin_resistance_protein/Dioxygenase_superfamily;PF06035|Bacterial_transglutaminase-like_cysteine_proteinase_BTLCP;Uncha…
GCF_002741945.1_WP_099563630.1	HAS_2;K00970|poly(A)_polymerase_[EC:2.7.7.19];K01990|ABC-2_type_transport_system_ATP-binding_protein;K03829|putative_acetyltransferase_[EC:2.3.1.-];K07566|L-threonylcarbamoyladenylate_synthase_[EC:2.7.7.87];PF05050|Methyltransferase_FkbM_domain;PF07929|Plasmid_pRiA4b_ORF-3-like_protein;PF12679|ABC-2_family_transporter_protein;PF13578|Methyltransferase_domain;Uncharacterized
GCF_004341845.1_WP_132387794.1	HAS_2;K02871|large_subunit_ribosomal_protein_L13;K02996|small_subunit_ribosomal_protein_S9;K03149|thiazole_synthase_[EC:2.8.1.10];K03154|sulfur_carrier_protein;K03926|periplasmic_divalent_cation_tolerance_protein;K07300|Ca2+:H+_antiporter;K10947|PadR_family_transcriptional_regulator;PF03203|MerC_mercury_resistance_protein;PF22564|HAAS;Uncharacterized
GCF_000073005.1_WP_012481867.1	HAS_2;K01885|glutamyl-tRNA_synthetase_[EC:6.1.1.17];K01965|propionyl-CoA_carboxylase_alpha_chain_[EC:6.4.1.3];K02108|F-type_H+-transporting_ATPase_subunit_a;K02109|F-type_H+-transporting_ATPase_subunit_b;K03474|pyridoxine_5-phosphate_synthase_[EC:2.6.99.2];K13993|HSP20_family_protein;PF00137|ATP_synthase_subunit_C;PF00430|ATP_synthase_B/B'_CF(0);PF13632|Glycosyl_transferase_family_group_2;Unchara…
GCF_000208785.1_WP_012481867.1	HAS_2;K01885|glutamyl-tRNA_synthetase_[EC:6.1.1.17];K01965|propionyl-CoA_carboxylase_alpha_chain_[EC:6.4.1.3];K02108|F-type_H+-transporting_ATPase_subunit_a;K02109|F-type_H+-transporting_ATPase_subunit_b;K03474|pyridoxine_5-phosphate_synthase_[EC:2.6.99.2];K13993|HSP20_family_protein;PF00137|ATP_synthase_subunit_C;PF00430|ATP_synthase_B/B'_CF(0);Uncharacterized
GCF_000723225.2_WP_012481867.1	HAS_2;K01885|glutamyl-tRNA_synthetase_[EC:6.1.1.17];K01965|propionyl-CoA_carboxylase_alpha_chain_[EC:6.4.1.3];K02108|F-type_H+-transporting_ATPase_subunit_a;K02109|F-type_H+-transporting_ATPase_subunit_b;K03474|pyridoxine_5-phosphate_synthase_[EC:2.6.99.2];K13993|HSP20_family_protein;PF00137|ATP_synthase_subunit_C;PF00430|ATP_synthase_B/B'_CF(0);PF13632|Glycosyl_transferase_family_group_2;Unchara…
GCF_007991615.1_WP_147158953.1	HAS_2;K00029|malate_dehydrogenase_(oxaloacetate-decarboxylating)(NADP+)_[EC:1.1.1.40];K00873|pyruvate_kinase_[EC:2.7.1.40];K02871|large_subunit_ribosomal_protein_L13;K02996|small_subunit_ribosomal_protein_S9;K03149|thiazole_synthase_[EC:2.8.1.10];K09948|uncharacterized_protein;PF03203|MerC_mercury_resistance_protein;PF07690|Major_Facilitator_Superfamily;Uncharacterized;Uncharacterized
GCA_002169995.2_RPH13983.1	HAS_2;K01740|O-acetylhomoserine_(thiol)-lyase_[EC:2.5.1.49];K02871|large_subunit_ribosomal_protein_L13;K02996|small_subunit_ribosomal_protein_S9;K07794|putative_tricarboxylic_transport_membrane_protein;K07795|putative_tricarboxylic_transport_membrane_protein;K20034|3-(methylthio)propionyl---CoA_ligase_[EC:6.2.1.44];PF01810|LysE_type_translocator;PF07690|Major_Facilitator_Superfamily(48:252)PF0769…
GCF_000265385.1_WP_014782980.1	HAS_2;K00970|poly(A)_polymerase_[EC:2.7.7.19];K03654|ATP-dependent_DNA_helicase_RecQ_[EC:5.6.2.4];K06041|arabinose-5-phosphate_isomerase_[EC:5.3.1.13];K07566|L-threonylcarbamoyladenylate_synthase_[EC:2.7.7.87];K16870|N-acetylglucosaminyl-diphospho-decaprenol_L-rhamnosyltransferase_[EC:2.4.1.289];PF00534|Glycosyl_transferases_group_1;PF00535|Glycosyl_transferase_family_2;PF04245|37-kD_nucleoid-ass…
GCF_000701585.1_WP_029314095.1	HAS_2;HAS_2;K01251|adenosylhomocysteinase_[EC:3.13.2.1];K03568|TldD_protein;K03628|transcription_termination_factor_Rho;PF13664|Domain_of_unknown_function_(DUF4149);Uncharacterized
GCF_000701585.1_WP_029314096.1	HAS_2;HAS_2;K01251|adenosylhomocysteinase_[EC:3.13.2.1];K03568|TldD_protein;K03628|transcription_termination_factor_Rho;PF13664|Domain_of_unknown_function_(DUF4149);Uncharacterized
GCF_900156265.1_WP_029314096.1	HAS_2;HAS_2;K01251|adenosylhomocysteinase_[EC:3.13.2.1];K01299|carboxypeptidase_Taq_[EC:3.4.17.19];K03568|TldD_protein;K03628|transcription_termination_factor_Rho;PF00370|FGGY_family_of_carbohydrate_kinases,_N-terminal_domain(4:243)PF02782|FGGY_family_of_carbohydrate_kinases,_C-terminal_domain;PF00528|Binding-protein-dependent_transport_system_inner_membrane_component;PF01547|Bacterial_extracellu…
GCF_900156265.1_WP_029314095.1	HAS_2;HAS_2;K01251|adenosylhomocysteinase_[EC:3.13.2.1];K01299|carboxypeptidase_Taq_[EC:3.4.17.19];K03568|TldD_protein;K03628|transcription_termination_factor_Rho;PF00370|FGGY_family_of_carbohydrate_kinases,_N-terminal_domain(4:243)PF02782|FGGY_family_of_carbohydrate_kinases,_C-terminal_domain;PF00528|Binding-protein-dependent_transport_system_inner_membrane_component;PF01547|Bacterial_extracellu…
GCF_001623165.1_WP_063301212.1	HAS_2;K01740|O-acetylhomoserine_(thiol)-lyase_[EC:2.5.1.49];K01991|polysaccharide_biosynthesis/export_protein;K06929|uncharacterized_protein;PF00378|Enoyl-CoA_hydratase/isomerase;PF01522|Polysaccharide_deacetylase(192:271)PF01522|Polysaccharide_deacetylase;PF03061|Thioesterase_superfamily;PF11003|Protein_of_unknown_function_(DUF2842);PF11253|Protein_of_unknown_function_(DUF3052);PF13480|Acetyltra…
GCA_002162875.1_OUS08677.1	HAS_2;K00031|isocitrate_dehydrogenase_[EC:1.1.1.42];K02533|tRNA/rRNA_methyltransferase_[EC:2.1.1.-];K02871|large_subunit_ribosomal_protein_L13;K02996|small_subunit_ribosomal_protein_S9;K03297|small_multidrug_resistance_pump;K18802|glutamine_amidotransferase;PF00378|Enoyl-CoA_hydratase/isomerase;PF03061|Thioesterase_superfamily;PF04993|TfoX_N-terminal_domain;Uncharacterized
GCF_000825685.1_WP_040257217.1	HAS_2;K00161|pyruvate_dehydrogenase_E1_component_subunit_alpha_[EC:1.2.4.1];K01142|exodeoxyribonuclease_III_[EC:3.1.11.2];K02535|UDP-3-O-[3-hydroxymyristoyl]_N-acetylglucosamine_deacetylase_[EC:3.5.1.108];K08300|ribonuclease_E_[EC:3.1.26.12];PF00144|Beta-lactamase;PF00849|RNA_pseudouridylate_synthase(97:245)PF01479|S4_domain;PF07690|Major_Facilitator_Superfamily;Uncharacterized
GCF_002088295.1_WP_083552196.1	HAS_2;K01740|O-acetylhomoserine_(thiol)-lyase_[EC:2.5.1.49];K06442|23S_rRNA_(cytidine1920-2'-O)/16S_rRNA_(cytidine1409-2'-O)-methyltransferase_[EC:2.1.1.226_2.1.1.227];PF05958|tRNA_(Uracil-5-)-methyltransferase;PF11003|Protein_of_unknown_function_(DUF2842);PF13649|Methyltransferase_domain;Uncharacterized;Uncharacterized;Uncharacterized;Uncharacterized;Uncharacterized
GCF_000420625.1_WP_022728451.1	HAS_2;K01975|RNA_2',3'-cyclic_3'-phosphodiesterase_[EC:3.1.4.58];K03975|membrane-associated_protein;K10804|acyl-CoA_thioesterase_I_[EC:3.1.2.-_3.1.2.2_3.1.1.2_3.1.1.5];K12410|NAD-dependent_protein_deacetylase/lipoamidase_[EC:2.3.1.286_2.3.1.313];PF00043|Glutathione_S-transferase,_C-terminal_domain(136:196)PF13417|Glutathione_S-transferase,_N-terminal_domain;PF00248|Aldo/keto_reductase_family;PF01…
GCF_902162175.1_WP_144753426.1	HAS_2;K00029|malate_dehydrogenase_(oxaloacetate-decarboxylating)(NADP+)_[EC:1.1.1.40];K00145|N-acetyl-gamma-glutamyl-phosphate_reductase_[EC:1.2.1.38];K00600|glycine_hydroxymethyltransferase_[EC:2.1.2.1];K00793|riboflavin_synthase_[EC:2.5.1.9];K03665|GTPase;K03666|host_factor-I_protein;K07738|transcriptional_repressor_NrdR;K11752|diaminohydroxyphosphoribosylaminopyrimidine_deaminase_/_5-amino-6-(…
GCA_002683755.1_MAC12626.1	HAS_2;K02871|large_subunit_ribosomal_protein_L13;K02996|small_subunit_ribosomal_protein_S9;K03406|methyl-accepting_chemotaxis_protein;K03926|periplasmic_divalent_cation_tolerance_protein;PF00149|Calcineurin-like_phosphoesterase
GCF_002975205.1_WP_105541514.1	HAS_2;K00145|N-acetyl-gamma-glutamyl-phosphate_reductase_[EC:1.2.1.38];K01480|agmatinase_[EC:3.5.3.11];K01991|polysaccharide_biosynthesis/export_protein;K04343|streptomycin_6-kinase_[EC:2.7.1.72];PF00534|Glycosyl_transferases_group_1(202:342)PF13439|Glycosyltransferase_Family_4;PF02706|Chain_length_determinant_protein;PF03767|HAD_superfamily,_subfamily_IIIB_(Acid_phosphatase);PF03992|Antibiotic_b…
GCA_001703985.1_OCW82909.1	HAS_2;K01740|O-acetylhomoserine_(thiol)-lyase_[EC:2.5.1.49];K01740|O-acetylhomoserine_(thiol)-lyase_[EC:2.5.1.49];K02871|large_subunit_ribosomal_protein_L13;K02996|small_subunit_ribosomal_protein_S9;K03621|phosphate_acyltransferase_[EC:2.3.1.274];PF00216|Bacterial_DNA-binding_protein;PF00471|Ribosomal_protein_L33;PF01817|Chorismate_mutase_type_II;PF12697|Alpha/beta_hydrolase_family;PF13411|MerR_H…
GCF_900172215.1_WP_085820698.1	HAS_2;K01299|carboxypeptidase_Taq_[EC:3.4.17.19];K02469|DNA_gyrase_subunit_A_[EC:5.6.2.2];K02533|tRNA/rRNA_methyltransferase_[EC:2.1.1.-];K03932|polyhydroxybutyrate_depolymerase;K16329|pseudouridylate_synthase_[EC:4.2.1.70];PF00294|pfkB_family_carbohydrate_kinase;PF02581|Thiamine_monophosphate_synthase;PF04367|Protein_of_unknown_function_(DUF502);PF06233|Usg-like_family;Uncharacterized
GCF_003584165.1_WP_119640811.1	HAS_2;K00674|2,3,4,5-tetrahydropyridine-2,6-dicarboxylate_N-succinyltransferase_[EC:2.3.1.117];K00970|poly(A)_polymerase_[EC:2.7.7.19];K01990|ABC-2_type_transport_system_ATP-binding_protein;K07566|L-threonylcarbamoyladenylate_synthase_[EC:2.7.7.87];PF00535|Glycosyl_transferase_family_2;PF00535|Glycosyl_transferase_family_2;PF04245|37-kD_nucleoid-associated_bacterial_protein;PF07929|Plasmid_pRiA4b…
GCF_001686925.1_WP_065451397.1	HAS_2;K00970|poly(A)_polymerase_[EC:2.7.7.19];K02477|two-component_system,_LytTR_family,_response_regulator;K03446|MFS_transporter,_DHA2_family,_multidrug_resistance_protein;K09861|uncharacterized_protein;PF13239|2TM_domain;PF13239|2TM_domain;PF13239|2TM_domain;PF13239|2TM_domain;PF13366|PD-(D/E)XK_nuclease_superfamily;Uncharacterized
GCF_000429365.1_WP_028094278.1	HAS_2;K01299|carboxypeptidase_Taq_[EC:3.4.17.19];K02469|DNA_gyrase_subunit_A_[EC:5.6.2.2];K02533|tRNA/rRNA_methyltransferase_[EC:2.1.1.-];K16329|pseudouridylate_synthase_[EC:4.2.1.70];PF00294|pfkB_family_carbohydrate_kinase;PF02581|Thiamine_monophosphate_synthase;PF04055|Radical_SAM_superfamily;PF06233|Usg-like_family;PF08239|Bacterial_SH3_domain;PF10592|AIPR_protein
GCF_002954265.1_WP_105038755.1	HAS_2;K03657|ATP-dependent_DNA_helicase_UvrD/PcrA_[EC:5.6.2.4];PF18962|Secretion_system_C-terminal_sorting_domain;PF18962|Secretion_system_C-terminal_sorting_domain(101:168)PF00127|Copper_binding_proteins,_plastocyanin/azurin_family;PF24595|Domain_of_unknown_function_(DUF7619)(668:798)PF18962|Secretion_system_C-terminal_sorting_domain;Uncharacterized;Uncharacterized;Uncharacterized;Uncharacterize…
GCF_003646465.1_WP_121065278.1	HAS_2;K01299|carboxypeptidase_Taq_[EC:3.4.17.19];K01406|serralysin_[EC:3.4.24.40];K02357|elongation_factor_Ts;K02469|DNA_gyrase_subunit_A_[EC:5.6.2.2];PF00254|FKBP-type_peptidyl-prolyl_cis-trans_isomerase;PF00857|Isochorismatase_domain;PF06233|Usg-like_family;PF06684|Amino_acid_synthesis;PF08239|Bacterial_SH3_domain;Uncharacterized
GCF_900112945.1_WP_091887586.1	HAS_2;K01866|tyrosyl-tRNA_synthetase_[EC:6.1.1.1];K03611|protein_dithiol:quinone_oxidoreductase_[EC:1.8.5.9];K03704|cold_shock_protein;K09001|anhydro-N-acetylmuramic_acid_kinase_[EC:2.7.1.170];K09005|uncharacterized_protein;K11068|hemolysin_III;Uncharacterized;Uncharacterized;Uncharacterized;Uncharacterized
GCA_002257365.1_OZA16668.1	HAS_2;PF00588|SpoU_rRNA_Methylase_family
GCA_002257365.1_OZA03511.1	HAS_2
GCF_900102905.1_WP_092500914.1	HAS_2;K00492|1,3,7-trimethyluric_acid_5-monooxygenase_[EC:1.14.13.212];K01299|carboxypeptidase_Taq_[EC:3.4.17.19];K02533|tRNA/rRNA_methyltransferase_[EC:2.1.1.-];K05801|DnaJ_like_chaperone_protein;K22310|L-ornithine_Nalpha-acyltransferase_[EC:2.3.2.30];K22617|lyso-ornithine_lipid_O-acyltransferase_[EC:2.3.1.270];PF02581|Thiamine_monophosphate_synthase;PF03372|Endonuclease/Exonuclease/phosphatase_…
GCA_002172215.2_RPH01469.1	HAS_2;K00145|N-acetyl-gamma-glutamyl-phosphate_reductase_[EC:1.2.1.38];K01740|O-acetylhomoserine_(thiol)-lyase_[EC:2.5.1.49];K02871|large_subunit_ribosomal_protein_L13;K02996|small_subunit_ribosomal_protein_S9;K04764|integration_host_factor_subunit_alpha;PF00471|Ribosomal_protein_L33;PF01817|Chorismate_mutase_type_II;PF11003|Protein_of_unknown_function_(DUF2842);PF13411|MerR_HTH_family_regulatory…
GCF_002319075.1_WP_096094256.1	HAS_2;K03294|basic_amino_acid/polyamine_antiporter,_APA_family;K06402|stage_IV_sporulation_protein_FB_[EC:3.4.24.-];K08364|periplasmic_mercuric_ion_binding_protein;PF00593|TonB_dependent_receptor-like,_beta-barrel(239:704)PF13715|CarboxypepD_reg-like_domain;PF19081|Ig-like_domain_CHU_C_associated(29:94)PF18962|Secretion_system_C-terminal_sorting_domain;PF19081|Ig-like_domain_CHU_C_associated(29:9…
GCF_900302465.1_WP_108828447.1	HAS_2;K01299|carboxypeptidase_Taq_[EC:3.4.17.19];K02469|DNA_gyrase_subunit_A_[EC:5.6.2.2];K02533|tRNA/rRNA_methyltransferase_[EC:2.1.1.-];K10094|nickel_transport_protein;PF00294|pfkB_family_carbohydrate_kinase;PF02581|Thiamine_monophosphate_synthase;PF13353|4Fe-4S_single_cluster_domain(44:103)PF04055|Radical_SAM_superfamily;PF13795|HupE_/_UreJ_protein;Uncharacterized;Uncharacterized
GCF_000746325.1_WP_037194155.1	HAS_2;K00145|N-acetyl-gamma-glutamyl-phosphate_reductase_[EC:1.2.1.38];K01480|agmatinase_[EC:3.5.3.11];K01991|polysaccharide_biosynthesis/export_protein;PF02706|Chain_length_determinant_protein;PF03992|Antibiotic_biosynthesis_monooxygenase;PF10908|Tlde1_domain;PF11003|Protein_of_unknown_function_(DUF2842);PF13439|Glycosyltransferase_Family_4(15:188)PF00534|Glycosyl_transferases_group_1;PF13480|Ac…
GCF_003952665.1_WP_126112608.1	HAS_2;K00492|1,3,7-trimethyluric_acid_5-monooxygenase_[EC:1.14.13.212];K01740|O-acetylhomoserine_(thiol)-lyase_[EC:2.5.1.49];K06929|uncharacterized_protein;K07795|putative_tricarboxylic_transport_membrane_protein;PF01522|Polysaccharide_deacetylase(217:277)PF01522|Polysaccharide_deacetylase;PF04828|Glutathione-dependent_formaldehyde-activating_enzyme;PF11003|Protein_of_unknown_function_(DUF2842);P…
GCF_004123815.1_WP_126112608.1	HAS_2;K00492|1,3,7-trimethyluric_acid_5-monooxygenase_[EC:1.14.13.212];K01740|O-acetylhomoserine_(thiol)-lyase_[EC:2.5.1.49];K06929|uncharacterized_protein;K07795|putative_tricarboxylic_transport_membrane_protein;PF01522|Polysaccharide_deacetylase(217:277)PF01522|Polysaccharide_deacetylase;PF04828|Glutathione-dependent_formaldehyde-activating_enzyme;PF11003|Protein_of_unknown_function_(DUF2842);P…
GCF_004123895.1_WP_126112608.1	HAS_2;K00492|1,3,7-trimethyluric_acid_5-monooxygenase_[EC:1.14.13.212];K01740|O-acetylhomoserine_(thiol)-lyase_[EC:2.5.1.49];K06929|uncharacterized_protein;K07795|putative_tricarboxylic_transport_membrane_protein;PF01522|Polysaccharide_deacetylase(217:277)PF01522|Polysaccharide_deacetylase;PF04828|Glutathione-dependent_formaldehyde-activating_enzyme;PF11003|Protein_of_unknown_function_(DUF2842);P…
GCF_900113875.1_WP_092776034.1	HAS_2;K01299|carboxypeptidase_Taq_[EC:3.4.17.19];K02533|tRNA/rRNA_methyltransferase_[EC:2.1.1.-];K07090|uncharacterized_protein;K21307|sulfite_dehydrogenase_(quinone)_subunit_SoeA_[EC:1.8.5.6];K21308|sulfite_dehydrogenase_(quinone)_subunit_SoeB;K21309|sulfite_dehydrogenase_(quinone)_subunit_SoeC;K22310|L-ornithine_Nalpha-acyltransferase_[EC:2.3.2.30];K22617|lyso-ornithine_lipid_O-acyltransferase_…
GCF_000374125.1_WP_018627247.1	HAS_2;K01875|seryl-tRNA_synthetase_[EC:6.1.1.11];K03811|nicotinamide_mononucleotide_transporter;K09992|uncharacterized_protein;PF00011|Hsp20/alpha_crystallin_family;PF00027|Cyclic_nucleotide-binding_domain;PF14520|Helix-hairpin-helix_domain;Uncharacterized;Uncharacterized;Uncharacterized;Uncharacterized
GCF_900112615.1_WP_090107253.1	HAS_2;K00939|adenylate_kinase_[EC:2.7.4.3];K01207|beta-N-acetylhexosaminidase_[EC:3.2.1.52];K03668|heat_shock_protein_HslJ;K03979|GTPase_[EC:3.6.5.-];K06207|GTP-binding_protein;PF01734|Patatin-like_phospholipase;PF10459|Peptidase_S46;Uncharacterized;Uncharacterized;Uncharacterized
GCF_000828715.1_WP_045468443.1	HAS_2;K00970|poly(A)_polymerase_[EC:2.7.7.19];K01990|ABC-2_type_transport_system_ATP-binding_protein;K03829|putative_acetyltransferase_[EC:2.3.1.-];PF00534|Glycosyl_transferases_group_1(180:343)PF13439|Glycosyltransferase_Family_4;PF07929|Plasmid_pRiA4b_ORF-3-like_protein;PF11316|Putative_rhamnosyl_transferase;PF12679|ABC-2_family_transporter_protein;PF13585|CHU_C_Type_IX_secretion_signal_domain;…
GCF_000172695.2_WP_077993313.1	HAS_2;K00145|N-acetyl-gamma-glutamyl-phosphate_reductase_[EC:1.2.1.38];K01480|agmatinase_[EC:3.5.3.11];K01991|polysaccharide_biosynthesis/export_protein;K02996|small_subunit_ribosomal_protein_S9;K07090|uncharacterized_protein;PF00534|Glycosyl_transferases_group_1(194:343)PF13439|Glycosyltransferase_Family_4;PF02706|Chain_length_determinant_protein;PF11003|Protein_of_unknown_function_(DUF2842);PF1…
GCF_003939025.1_WP_077993313.1	HAS_2;K00145|N-acetyl-gamma-glutamyl-phosphate_reductase_[EC:1.2.1.38];K01480|agmatinase_[EC:3.5.3.11];K01991|polysaccharide_biosynthesis/export_protein;K02996|small_subunit_ribosomal_protein_S9;K07090|uncharacterized_protein;PF00534|Glycosyl_transferases_group_1(194:343)PF13439|Glycosyltransferase_Family_4;PF02706|Chain_length_determinant_protein;PF11003|Protein_of_unknown_function_(DUF2842);PF1…
GCF_001650845.1_WP_068360420.1	HAS_2;K01299|carboxypeptidase_Taq_[EC:3.4.17.19];K01611|S-adenosylmethionine_decarboxylase_[EC:4.1.1.50];K02533|tRNA/rRNA_methyltransferase_[EC:2.1.1.-];K22310|L-ornithine_Nalpha-acyltransferase_[EC:2.3.2.30];K22617|lyso-ornithine_lipid_O-acyltransferase_[EC:2.3.1.270];PF00378|Enoyl-CoA_hydratase/isomerase;PF02581|Thiamine_monophosphate_synthase;PF03061|Thioesterase_superfamily;PF12073|Protein_of…
GCF_001650735.1_WP_064310034.1	HAS_2;K01662|1-deoxy-D-xylulose-5-phosphate_synthase_[EC:2.2.1.7];K02871|large_subunit_ribosomal_protein_L13;K02996|small_subunit_ribosomal_protein_S9;K03926|periplasmic_divalent_cation_tolerance_protein;K09823|Fur_family_transcriptional_regulator,_zinc_uptake_regulator;PF03203|MerC_mercury_resistance_protein;PF07394|Protein_of_unknown_function_(DUF1501);PF08811|Protein_of_unknown_function_(DUF18…
GCF_006442705.1_WP_140573373.1	HAS_2;K00145|N-acetyl-gamma-glutamyl-phosphate_reductase_[EC:1.2.1.38];K01480|agmatinase_[EC:3.5.3.11];K04343|streptomycin_6-kinase_[EC:2.7.1.72];K16568|exopolysaccharide_production_protein_ExoZ;PF00583|Acetyltransferase_(GNAT)_family(23:101)PF18014|Acetyltransferase_(GNAT)_domain;PF01522|Polysaccharide_deacetylase(92:149)PF01522|Polysaccharide_deacetylase;PF02706|Chain_length_determinant_protein…
GCF_006442895.1_WP_140573373.1	HAS_2;K00145|N-acetyl-gamma-glutamyl-phosphate_reductase_[EC:1.2.1.38];K01480|agmatinase_[EC:3.5.3.11];K04343|streptomycin_6-kinase_[EC:2.7.1.72];K16568|exopolysaccharide_production_protein_ExoZ;PF01522|Polysaccharide_deacetylase(215:280)PF01522|Polysaccharide_deacetylase;PF02706|Chain_length_determinant_protein;PF03009|Glycerophosphoryl_diester_phosphodiesterase_family(58:193)PF16387|Domain_of_u…
GCF_001421325.1_WP_056767919.1	HAS_2;K00023|acetoacetyl-CoA_reductase_[EC:1.1.1.36];K01897|long-chain_acyl-CoA_synthetase_[EC:6.2.1.3];K02871|large_subunit_ribosomal_protein_L13;K02996|small_subunit_ribosomal_protein_S9;K03149|thiazole_synthase_[EC:2.8.1.10];K03154|sulfur_carrier_protein;PF03203|MerC_mercury_resistance_protein;PF04116|Fatty_acid_hydroxylase;PF15887|Putative_zinc-binding_metallo-peptidase(101:352)PF10005|zinc-r…
GCA_001898465.1_OJW11685.1	HAS_2;K00648|3-oxoacyl-[acyl-carrier-protein]_synthase_III_[EC:2.3.1.180];K00939|adenylate_kinase_[EC:2.7.4.3];K03470|ribonuclease_HII_[EC:3.1.26.4];K07029|diacylglycerol_kinase_(ATP)_[EC:2.7.1.107];PF00155|Aminotransferase_class_I_and_II;PF07606|Protein_of_unknown_function_(DUF1569);Uncharacterized;Uncharacterized;Uncharacterized;Uncharacterized
GCF_001424445.1_WP_056528862.1	HAS_2;K00684|leucyl/phenylalanyl-tRNA---protein_transferase_[EC:2.3.2.6];K01961|acetyl-CoA_carboxylase,_biotin_carboxylase_subunit_[EC:6.4.1.2_6.3.4.14];K02014|iron_complex_outermembrane_recepter_protein;K02160|acetyl-CoA_carboxylase_biotin_carboxyl_carrier_protein;K11068|hemolysin_III;K20997|polysaccharide_biosynthesis_protein_PslA;PF11003|Protein_of_unknown_function_(DUF2842);PF13692|Glycosyl_t…
GCF_002742635.1_WP_099539092.1	HAS_2;K00145|N-acetyl-gamma-glutamyl-phosphate_reductase_[EC:1.2.1.38];K00648|3-oxoacyl-[acyl-carrier-protein]_synthase_III_[EC:2.3.1.180];K01077|alkaline_phosphatase_[EC:3.1.3.1];K02871|large_subunit_ribosomal_protein_L13;K02996|small_subunit_ribosomal_protein_S9;K04764|integration_host_factor_subunit_alpha;K07093|uncharacterized_protein;PF04226|Transglycosylase_associated_protein;PF11003|Protei…
GCF_001598355.1_WP_066806882.1	HAS_2;K00433|non-heme_chloroperoxidase_[EC:1.11.1.10];K01273|membrane_dipeptidase_[EC:3.4.13.19];K01870|isoleucyl-tRNA_synthetase_[EC:6.1.1.5];K02871|large_subunit_ribosomal_protein_L13;K02996|small_subunit_ribosomal_protein_S9;K03101|signal_peptidase_II_[EC:3.4.23.36];K03926|periplasmic_divalent_cation_tolerance_protein;K11753|riboflavin_kinase_/_FMN_adenylyltransferase_[EC:2.7.1.26_2.7.7.2];PF0…
GCA_002167695.1_OUT94378.1	HAS_2;K00145|N-acetyl-gamma-glutamyl-phosphate_reductase_[EC:1.2.1.38];K00648|3-oxoacyl-[acyl-carrier-protein]_synthase_III_[EC:2.3.1.180];K02372|3-hydroxyacyl-[acyl-carrier-protein]_dehydratase_[EC:4.2.1.59];K02871|large_subunit_ribosomal_protein_L13;K02996|small_subunit_ribosomal_protein_S9;K03621|phosphate_acyltransferase_[EC:2.3.1.274];K04764|integration_host_factor_subunit_alpha;K14261|alani…
GCF_002917105.1_WP_103718853.1	HAS_2;K00492|1,3,7-trimethyluric_acid_5-monooxygenase_[EC:1.14.13.212];K01480|agmatinase_[EC:3.5.3.11];K01740|O-acetylhomoserine_(thiol)-lyase_[EC:2.5.1.49];K06929|uncharacterized_protein;K20988|polysaccharide_biosynthesis/export_protein_VpsN;PF01522|Polysaccharide_deacetylase;PF02706|Chain_length_determinant_protein;PF11003|Protein_of_unknown_function_(DUF2842);PF13480|Acetyltransferase_(GNAT)_d…
GCF_008085455.1_WP_148545926.1	HAS_2;K00970|poly(A)_polymerase_[EC:2.7.7.19];K01990|ABC-2_type_transport_system_ATP-binding_protein;K03829|putative_acetyltransferase_[EC:2.3.1.-];K07566|L-threonylcarbamoyladenylate_synthase_[EC:2.7.7.87];PF00535|Glycosyl_transferase_family_2;PF06293|Lipopolysaccharide_kinase_(Kdo/WaaP)_family;PF07929|Plasmid_pRiA4b_ORF-3-like_protein;PF12679|ABC-2_family_transporter_protein;PF13585|CHU_C_Type_…
GCF_000472705.1_WP_027051555.1	HAS_2;K00145|N-acetyl-gamma-glutamyl-phosphate_reductase_[EC:1.2.1.38];K01480|agmatinase_[EC:3.5.3.11];K04343|streptomycin_6-kinase_[EC:2.7.1.72];K16568|exopolysaccharide_production_protein_ExoZ;PF00005|ABC_transporter(23:164)PF08402|TOBE_domain;PF00392|Bacterial_regulatory_proteins,_gntR_family(19:80)PF07729|FCD_domain;PF01522|Polysaccharide_deacetylase(215:280)PF01522|Polysaccharide_deacetylase…
GCF_004368925.1_WP_133968067.1	HAS_2;K00970|poly(A)_polymerase_[EC:2.7.7.19];K07566|L-threonylcarbamoyladenylate_synthase_[EC:2.7.7.87];K11105|potassium/hydrogen_antiporter;PF00535|Glycosyl_transferase_family_2;PF06293|Lipopolysaccharide_kinase_(Kdo/WaaP)_family;PF07929|Plasmid_pRiA4b_ORF-3-like_protein;PF13439|Glycosyltransferase_Family_4(13:170)PF00534|Glycosyl_transferases_group_1;PF18962|Secretion_system_C-terminal_sorting…
GCA_002937875.1_PPR42809.1	HAS_2;K18587|ubiquinone_biosynthesis_protein_COQ9;PF00106|short_chain_dehydrogenase;PF00111|2Fe-2S_iron-sulfur_cluster_binding_domain;PF04325|Protein_of_unknown_function_(DUF465);PF07992|Pyridine_nucleotide-disulphide_oxidoreductase;PF19630|Domain_of_unknown_function_(DUF6134)
GCF_900103445.1_WP_091713852.1	HAS_2;K02014|iron_complex_outermembrane_recepter_protein;K11068|hemolysin_III;K20997|polysaccharide_biosynthesis_protein_PslA;PF01522|Polysaccharide_deacetylase(95:166)PF01522|Polysaccharide_deacetylase;PF11003|Protein_of_unknown_function_(DUF2842);PF13439|Glycosyltransferase_Family_4(24:190)PF13692|Glycosyl_transferases_group_1;PF13480|Acetyltransferase_(GNAT)_domain;PF13807|G-rich_domain_on_put…
GCA_001438335.1_KRO64503.1	HAS_2;K00145|N-acetyl-gamma-glutamyl-phosphate_reductase_[EC:1.2.1.38];K01740|O-acetylhomoserine_(thiol)-lyase_[EC:2.5.1.49];K02871|large_subunit_ribosomal_protein_L13;K02996|small_subunit_ribosomal_protein_S9;K03621|phosphate_acyltransferase_[EC:2.3.1.274];PF00216|Bacterial_DNA-binding_protein;PF00471|Ribosomal_protein_L33;PF01817|Chorismate_mutase_type_II;PF13411|MerR_HTH_family_regulatory_prot…
GCF_900182725.1_WP_142492426.1	HAS_2;K00677|UDP-N-acetylglucosamine_acyltransferase_[EC:2.3.1.129];K00748|lipid-A-disaccharide_synthase_[EC:2.4.1.182];K01299|carboxypeptidase_Taq_[EC:3.4.17.19];K01995|branched-chain_amino_acid_transport_system_ATP-binding_protein;K01996|branched-chain_amino_acid_transport_system_ATP-binding_protein;K01997|branched-chain_amino_acid_transport_system_permease_protein;K01998|branched-chain_amino_a…
GCF_900142715.1_WP_073395361.1	HAS_2;K00970|poly(A)_polymerase_[EC:2.7.7.19];K02477|two-component_system,_LytTR_family,_response_regulator;K03446|MFS_transporter,_DHA2_family,_multidrug_resistance_protein;K09861|uncharacterized_protein;PF06580|Histidine_kinase(160:239)PF13239|2TM_domain;PF13239|2TM_domain;PF13239|2TM_domain;PF13239|2TM_domain;PF13366|PD-(D/E)XK_nuclease_superfamily;Uncharacterized
GCF_008014675.1_WP_147929801.1	HAS_2;K02379|FdhD_protein;K04757|serine/threonine-protein_kinase_RsbW_[EC:2.7.11.1];K07042|probable_rRNA_maturation_factor;K12524|bifunctional_aspartokinase_/_homoserine_dehydrogenase_1_[EC:2.7.2.4_1.1.1.3];K26059|glucoside_3-dehydrogenase_(cytochrome_c)_catalytic_subunit_[EC:1.1.2.11];K26059|glucoside_3-dehydrogenase_(cytochrome_c)_catalytic_subunit_[EC:1.1.2.11];K26060|glucoside_3-dehydrogenase…
GCA_002457245.1_PDH29720.1	HAS_2;K03648|uracil-DNA_glycosylase_[EC:3.2.2.27];K04567|lysyl-tRNA_synthetase,_class_II_[EC:6.1.1.6];K06980|tRNA-modifying_protein_YgfZ;K08997|protein_adenylyltransferase_[EC:2.7.7.108];K09159|antitoxin_CptB;PF03088|Strictosidine_synthase(144:236)PF20067|Strictosidine_synthase-like,_N-terminal;PF07690|Major_Facilitator_Superfamily;Uncharacterized;Uncharacterized
GCF_003046545.1_WP_107891471.1	HAS_2;K01299|carboxypeptidase_Taq_[EC:3.4.17.19];K01951|GMP_synthase_(glutamine-hydrolysing)_[EC:6.3.5.2];K02533|tRNA/rRNA_methyltransferase_[EC:2.1.1.-];K14083|trimethylamine---corrinoid_protein_Co-methyltransferase_[EC:2.1.1.250];K22310|L-ornithine_Nalpha-acyltransferase_[EC:2.3.2.30];K22617|lyso-ornithine_lipid_O-acyltransferase_[EC:2.3.1.270];PF02581|Thiamine_monophosphate_synthase;PF12073|Pr…
GCF_001721295.1_WP_079247154.1	HAS_2;K00457|4-hydroxyphenylpyruvate_dioxygenase_[EC:1.13.11.27];K01662|1-deoxy-D-xylulose-5-phosphate_synthase_[EC:2.2.1.7];K02871|large_subunit_ribosomal_protein_L13;K02996|small_subunit_ribosomal_protein_S9;K03926|periplasmic_divalent_cation_tolerance_protein;K07002|serine_hydrolase_[EC:3.-.-.-];K07304|peptide-methionine_(S)-S-oxide_reductase_[EC:1.8.4.11];K09823|Fur_family_transcriptional_reg…
GCF_900012625.1_WP_080825290.1	HAS_2;K00145|N-acetyl-gamma-glutamyl-phosphate_reductase_[EC:1.2.1.38];K01480|agmatinase_[EC:3.5.3.11];K01991|polysaccharide_biosynthesis/export_protein;K02871|large_subunit_ribosomal_protein_L13;K02996|small_subunit_ribosomal_protein_S9;K04343|streptomycin_6-kinase_[EC:2.7.1.72];PF02706|Chain_length_determinant_protein;PF11003|Protein_of_unknown_function_(DUF2842);PF13439|Glycosyltransferase_Fam…
GCF_900220985.1_WP_097107838.1	HAS_2;K00145|N-acetyl-gamma-glutamyl-phosphate_reductase_[EC:1.2.1.38];K01480|agmatinase_[EC:3.5.3.11];K01991|polysaccharide_biosynthesis/export_protein;K02871|large_subunit_ribosomal_protein_L13;K02996|small_subunit_ribosomal_protein_S9;PF02706|Chain_length_determinant_protein;PF11003|Protein_of_unknown_function_(DUF2842);PF13480|Acetyltransferase_(GNAT)_domain;PF13692|Glycosyl_transferases_grou…
GCF_900101475.1_WP_093026846.1	HAS_2;K01299|carboxypeptidase_Taq_[EC:3.4.17.19];K02469|DNA_gyrase_subunit_A_[EC:5.6.2.2];K02533|tRNA/rRNA_methyltransferase_[EC:2.1.1.-];K03611|protein_dithiol:quinone_oxidoreductase_[EC:1.8.5.9];PF01037|Lrp/AsnC_ligand_binding_domain(68:137)PF13404|AsnC-type_helix-turn-helix_domain;PF01124|MAPEG_family;PF02581|Thiamine_monophosphate_synthase;PF06233|Usg-like_family;PF09335|VTT_domain;PF20319|Fa…
GCA_001874245.1_OIQ34182.1	HAS_2;K01299|carboxypeptidase_Taq_[EC:3.4.17.19];K02469|DNA_gyrase_subunit_A_[EC:5.6.2.2];K02533|tRNA/rRNA_methyltransferase_[EC:2.1.1.-];K10094|nickel_transport_protein;PF00294|pfkB_family_carbohydrate_kinase;PF02581|Thiamine_monophosphate_synthase;PF04055|Radical_SAM_superfamily(40:184)PF13353|4Fe-4S_single_cluster_domain;PF06233|Usg-like_family;PF13795|HupE_/_UreJ_protein;PF20319|Family_of_unk…
GCF_000182745.2_WP_014104981.1	HAS_2;K00759|adenine_phosphoribosyltransferase_[EC:2.4.2.7];K00761|uracil_phosphoribosyltransferase_[EC:2.4.2.9];K01754|threonine_dehydratase_[EC:4.3.1.19];K07305|peptide-methionine_(R)-S-oxide_reductase_[EC:1.8.4.12];K07552|MFS_transporter,_DHA1_family,_multidrug_resistance_protein;PF04632|Fusaric_acid_resistance_protein_family;PF09335|VTT_domain;Uncharacterized;Uncharacterized;Uncharacterized
GCF_001005815.2_WP_046800335.1	HAS_2;K00145|N-acetyl-gamma-glutamyl-phosphate_reductase_[EC:1.2.1.38];K01480|agmatinase_[EC:3.5.3.11];K01991|polysaccharide_biosynthesis/export_protein;K04343|streptomycin_6-kinase_[EC:2.7.1.72];PF00534|Glycosyl_transferases_group_1(205:350)PF13439|Glycosyltransferase_Family_4;PF02706|Chain_length_determinant_protein;PF05973|Phage_derived_protein_Gp49-like_(DUF891);PF11003|Protein_of_unknown_fun…
GCF_001427625.1_WP_046800335.1	HAS_2;K00145|N-acetyl-gamma-glutamyl-phosphate_reductase_[EC:1.2.1.38];K01480|agmatinase_[EC:3.5.3.11];K01991|polysaccharide_biosynthesis/export_protein;K04343|streptomycin_6-kinase_[EC:2.7.1.72];PF00534|Glycosyl_transferases_group_1(205:350)PF13439|Glycosyltransferase_Family_4;PF02706|Chain_length_determinant_protein;PF05973|Phage_derived_protein_Gp49-like_(DUF891);PF11003|Protein_of_unknown_fun…
GCF_002237595.1_WP_094074470.1	HAS_2;K01740|O-acetylhomoserine_(thiol)-lyase_[EC:2.5.1.49];K01991|polysaccharide_biosynthesis/export_protein;K06929|uncharacterized_protein;K13652|AraC_family_transcriptional_regulator;PF01522|Polysaccharide_deacetylase(91:144)PF01522|Polysaccharide_deacetylase;PF01872|RibD_C-terminal_domain;PF11003|Protein_of_unknown_function_(DUF2842);PF13480|Acetyltransferase_(GNAT)_domain;Uncharacterized;Unc…
GCF_900115745.1_WP_093330761.1	HAS_2;K01662|1-deoxy-D-xylulose-5-phosphate_synthase_[EC:2.2.1.7];K02871|large_subunit_ribosomal_protein_L13;K02996|small_subunit_ribosomal_protein_S9;K03979|GTPase_[EC:3.6.5.-];K07044|uncharacterized_protein;K07171|mRNA_interferase_MazF_[EC:3.1.-.-];K09823|Fur_family_transcriptional_regulator,_zinc_uptake_regulator;K22295|TetR/AcrR_family_transcriptional_regulator,_repressor_for_neighboring_sulf…
GCF_900100645.1_WP_083731485.1	HAS_2;K00145|N-acetyl-gamma-glutamyl-phosphate_reductase_[EC:1.2.1.38];K01991|polysaccharide_biosynthesis/export_protein;K02871|large_subunit_ribosomal_protein_L13;K02996|small_subunit_ribosomal_protein_S9;K04343|streptomycin_6-kinase_[EC:2.7.1.72];K20997|polysaccharide_biosynthesis_protein_PslA;PF11003|Protein_of_unknown_function_(DUF2842);Uncharacterized;Uncharacterized;Uncharacterized
GCF_900108275.1_WP_104006625.1	HAS_2;K01299|carboxypeptidase_Taq_[EC:3.4.17.19];K02533|tRNA/rRNA_methyltransferase_[EC:2.1.1.-];K05595|multiple_antibiotic_resistance_protein;K06985|aspartyl_protease_family_protein;K15977|putative_oxidoreductase;Uncharacterized
GCF_001590965.1_WP_068071486.1	HAS_2;K01768|adenylate_cyclase_[EC:4.6.1.1];K02871|large_subunit_ribosomal_protein_L13;K02996|small_subunit_ribosomal_protein_S9;K03149|thiazole_synthase_[EC:2.8.1.10];K07461|putative_endonuclease;PF00149|Calcineurin-like_phosphoesterase;PF00390|Malic_enzyme,_N-terminal_domain(24:155)PF03949|Malic_enzyme,_NAD_binding_domain(170:364)PF01515|Phosphate_acetyl/butaryl_transferase;PF03203|MerC_mercury…
GCF_004361915.1_WP_133474449.1	HAS_2;K00175|2-oxoglutarate/2-oxoacid_ferredoxin_oxidoreductase_subunit_beta_[EC:1.2.7.3_1.2.7.11];K00648|3-oxoacyl-[acyl-carrier-protein]_synthase_III_[EC:2.3.1.180];K03470|ribonuclease_HII_[EC:3.1.26.4];K06207|GTP-binding_protein;K07029|diacylglycerol_kinase_(ATP)_[EC:2.7.1.107];K07566|L-threonylcarbamoyladenylate_synthase_[EC:2.7.7.87];PF00072|Response_regulator_receiver_domain(4:116)PF00196|B…
GCF_003254705.1_WP_111515361.1	HAS_2;K00145|N-acetyl-gamma-glutamyl-phosphate_reductase_[EC:1.2.1.38];K00648|3-oxoacyl-[acyl-carrier-protein]_synthase_III_[EC:2.3.1.180];K01406|serralysin_[EC:3.4.24.40];K02871|large_subunit_ribosomal_protein_L13;K02996|small_subunit_ribosomal_protein_S9;K04764|integration_host_factor_subunit_alpha;K07305|peptide-methionine_(R)-S-oxide_reductase_[EC:1.8.4.12];PF11003|Protein_of_unknown_function…
GCF_900109855.1_WP_074787203.1	HAS_2;K01299|carboxypeptidase_Taq_[EC:3.4.17.19];K02469|DNA_gyrase_subunit_A_[EC:5.6.2.2];K02493|release_factor_glutamine_methyltransferase_[EC:2.1.1.297];K02533|tRNA/rRNA_methyltransferase_[EC:2.1.1.-];K02835|peptide_chain_release_factor_1;PF01370|NAD_dependent_epimerase/dehydratase_family;PF06233|Usg-like_family;PF13763|Domain_of_unknown_function_(DUF4167);Uncharacterized
GCF_000442275.2_WP_021100423.1	HAS_2;K01299|carboxypeptidase_Taq_[EC:3.4.17.19];K02031|peptide/nickel_transport_system_ATP-binding_protein;K02033|peptide/nickel_transport_system_permease_protein;K02034|peptide/nickel_transport_system_permease_protein;K02533|tRNA/rRNA_methyltransferase_[EC:2.1.1.-];K22310|L-ornithine_Nalpha-acyltransferase_[EC:2.3.2.30];K22617|lyso-ornithine_lipid_O-acyltransferase_[EC:2.3.1.270];PF02581|Thiami…
GCF_001999485.2_WP_077470088.1	HAS_2;K00145|N-acetyl-gamma-glutamyl-phosphate_reductase_[EC:1.2.1.38];K01480|agmatinase_[EC:3.5.3.11];K01991|polysaccharide_biosynthesis/export_protein;PF00534|Glycosyl_transferases_group_1(189:343)PF13439|Glycosyltransferase_Family_4;PF02706|Chain_length_determinant_protein;PF10908|Tlde1_domain;PF11003|Protein_of_unknown_function_(DUF2842);PF13480|Acetyltransferase_(GNAT)_domain;Uncharacterized…
GCF_000744895.1_WP_051930836.1	HAS_2;K02871|large_subunit_ribosomal_protein_L13;K02996|small_subunit_ribosomal_protein_S9;K03149|thiazole_synthase_[EC:2.8.1.10];K03926|periplasmic_divalent_cation_tolerance_protein;PF00149|Calcineurin-like_phosphoesterase;PF03203|MerC_mercury_resistance_protein;PF03358|NADPH-dependent_FMN_reductase;Uncharacterized;Uncharacterized;Uncharacterized
GCF_000299095.1_WP_014953279.1	HAS_2;K00003|homoserine_dehydrogenase_[EC:1.1.1.3];K00145|N-acetyl-gamma-glutamyl-phosphate_reductase_[EC:1.2.1.38];K01740|O-acetylhomoserine_(thiol)-lyase_[EC:2.5.1.49];K02871|large_subunit_ribosomal_protein_L13;K02996|small_subunit_ribosomal_protein_S9;K03621|phosphate_acyltransferase_[EC:2.3.1.274];PF00216|Bacterial_DNA-binding_protein;PF00471|Ribosomal_protein_L33;PF01817|Chorismate_mutase_ty…
GCF_900156695.1_WP_076366047.1	HAS_2;K01299|carboxypeptidase_Taq_[EC:3.4.17.19];K02533|tRNA/rRNA_methyltransferase_[EC:2.1.1.-];K03406|methyl-accepting_chemotaxis_protein;K03670|periplasmic_glucans_biosynthesis_protein;K09989|uncharacterized_protein;PF01435|Peptidase_family_M48;PF02581|Thiamine_monophosphate_synthase;PF06181|Urate_oxidase_N-terminal;PF11150|Protein_of_unknown_function_(DUF2927);Uncharacterized
GCF_004349145.1_WP_132112276.1	HAS_2;K00970|poly(A)_polymerase_[EC:2.7.7.19];K02477|two-component_system,_LytTR_family,_response_regulator;K07566|L-threonylcarbamoyladenylate_synthase_[EC:2.7.7.87];PF00534|Glycosyl_transferases_group_1(177:342)PF13439|Glycosyltransferase_Family_4;PF01066|CDP-alcohol_phosphatidyltransferase;PF05532|CsbD-like;PF06293|Lipopolysaccharide_kinase_(Kdo/WaaP)_family;PF13239|2TM_domain;PF13239|2TM_doma…
GCF_001050155.1_WP_048647634.1	HAS_2;K00145|N-acetyl-gamma-glutamyl-phosphate_reductase_[EC:1.2.1.38];K01480|agmatinase_[EC:3.5.3.11];K02871|large_subunit_ribosomal_protein_L13;K02996|small_subunit_ribosomal_protein_S9;K04343|streptomycin_6-kinase_[EC:2.7.1.72];K07032|uncharacterized_protein;PF02706|Chain_length_determinant_protein;PF11003|Protein_of_unknown_function_(DUF2842);PF12833|Helix-turn-helix_domain(174:251)PF20240|Do…
GCF_001624695.1_WP_068419579.1	HAS_2;K01740|O-acetylhomoserine_(thiol)-lyase_[EC:2.5.1.49];K01991|polysaccharide_biosynthesis/export_protein;K06929|uncharacterized_protein;PF00378|Enoyl-CoA_hydratase/isomerase;PF01522|Polysaccharide_deacetylase(90:145)PF01522|Polysaccharide_deacetylase;PF06707|Protein_of_unknown_function_(DUF1194);PF11003|Protein_of_unknown_function_(DUF2842);PF13480|Acetyltransferase_(GNAT)_domain;PF13807|G-r…
GCF_900107235.1_WP_089882249.1	HAS_2;K01299|carboxypeptidase_Taq_[EC:3.4.17.19];K02469|DNA_gyrase_subunit_A_[EC:5.6.2.2];K02533|tRNA/rRNA_methyltransferase_[EC:2.1.1.-];K15977|putative_oxidoreductase;K22310|L-ornithine_Nalpha-acyltransferase_[EC:2.3.2.30];K22617|lyso-ornithine_lipid_O-acyltransferase_[EC:2.3.1.270];PF02581|Thiamine_monophosphate_synthase;PF04366|Las17-binding_protein_actin_regulator;PF06233|Usg-like_family;PF1…
GCA_002171035.2_RPG95770.1	HAS_2;K02871|large_subunit_ribosomal_protein_L13;K02996|small_subunit_ribosomal_protein_S9;K03621|phosphate_acyltransferase_[EC:2.3.1.274];PF00216|Bacterial_DNA-binding_protein;PF00471|Ribosomal_protein_L33;PF01118|Semialdehyde_dehydrogenase,_NAD_binding_domain;PF01817|Chorismate_mutase_type_II;PF13411|MerR_HTH_family_regulatory_protein
GCF_003660445.1_WP_121115740.1	HAS_2;K05799|GntR_family_transcriptional_regulator,_transcriptional_repressor_for_pyruvate_dehydrogenase_complex;K09955|uncharacterized_protein;K13609|delta1-piperideine-2-carboxylate_reductase_[EC:1.5.1.21];K18337|L-rhamnose_1-dehydrogenase_[EC:1.1.1.378_1.1.1.377_1.1.1.173];PF05960|Bacterial_protein_of_unknown_function_(DUF885);PF05960|Bacterial_protein_of_unknown_function_(DUF885);PF09339|IclR…
GCF_004364805.1_WP_099245451.1	HAS_2;K01299|carboxypeptidase_Taq_[EC:3.4.17.19];K02469|DNA_gyrase_subunit_A_[EC:5.6.2.2];K02533|tRNA/rRNA_methyltransferase_[EC:2.1.1.-];K22617|lyso-ornithine_lipid_O-acyltransferase_[EC:2.3.1.270];PF02581|Thiamine_monophosphate_synthase;PF04993|TfoX_N-terminal_domain;PF06233|Usg-like_family;PF08239|Bacterial_SH3_domain;PF20319|Family_of_unknown_function_(DUF6614);Uncharacterized
GCF_000161835.1_WP_009158012.1	HAS_2;K01299|carboxypeptidase_Taq_[EC:3.4.17.19];K02533|tRNA/rRNA_methyltransferase_[EC:2.1.1.-];K22310|L-ornithine_Nalpha-acyltransferase_[EC:2.3.2.30];K22617|lyso-ornithine_lipid_O-acyltransferase_[EC:2.3.1.270];PF00155|Aminotransferase_class_I_and_II(116:427)PF00392|Bacterial_regulatory_proteins,_gntR_family;PF00378|Enoyl-CoA_hydratase/isomerase;PF02581|Thiamine_monophosphate_synthase;PF03061|…
GCF_003217255.1_WP_110813073.1	HAS_2;K01299|carboxypeptidase_Taq_[EC:3.4.17.19];K02533|tRNA/rRNA_methyltransferase_[EC:2.1.1.-];K02871|large_subunit_ribosomal_protein_L13;K02996|small_subunit_ribosomal_protein_S9;K22310|L-ornithine_Nalpha-acyltransferase_[EC:2.3.2.30];K22617|lyso-ornithine_lipid_O-acyltransferase_[EC:2.3.1.270];PF00155|Aminotransferase_class_I_and_II(116:385)PF00392|Bacterial_regulatory_proteins,_gntR_family;P…
GCF_001556515.1_WP_066686873.1	HAS_2;K00648|3-oxoacyl-[acyl-carrier-protein]_synthase_III_[EC:2.3.1.180];K01077|alkaline_phosphatase_[EC:3.1.3.1];K04764|integration_host_factor_subunit_alpha;PF04226|Transglycosylase_associated_protein;PF11003|Protein_of_unknown_function_(DUF2842);PF13411|MerR_HTH_family_regulatory_protein
GCF_900104855.1_WP_092879390.1	HAS_2;K00330|NADH-quinone_oxidoreductase_subunit_A_[EC:7.1.1.2];K00331|NADH-quinone_oxidoreductase_subunit_B_[EC:7.1.1.2];K00332|NADH-quinone_oxidoreductase_subunit_C_[EC:7.1.1.2];K09919|uncharacterized_protein;PF01522|Polysaccharide_deacetylase;PF03009|Glycerophosphoryl_diester_phosphodiesterase_family;PF03992|Antibiotic_biosynthesis_monooxygenase;PF05635|23S_rRNA-intervening_sequence_protein;PF…
GCF_001455965.1_WP_082643412.1	HAS_2;K02014|iron_complex_outermembrane_recepter_protein;K11068|hemolysin_III;K20997|polysaccharide_biosynthesis_protein_PslA;PF11003|Protein_of_unknown_function_(DUF2842);PF13439|Glycosyltransferase_Family_4(24:190)PF13692|Glycosyl_transferases_group_1;Uncharacterized;Uncharacterized;Uncharacterized;Uncharacterized;Uncharacterized
GCF_007830205.1_WP_145630107.1	HAS_2;K01740|O-acetylhomoserine_(thiol)-lyase_[EC:2.5.1.49];K06929|uncharacterized_protein;PF00378|Enoyl-CoA_hydratase/isomerase;PF02706|Chain_length_determinant_protein;PF03061|Thioesterase_superfamily;PF11003|Protein_of_unknown_function_(DUF2842);PF13439|Glycosyltransferase_Family_4(19:189)PF13692|Glycosyl_transferases_group_1;PF13480|Acetyltransferase_(GNAT)_domain;Uncharacterized;Uncharacteri…
GCF_003568665.1_WP_119077815.1	HAS_2;K00492|1,3,7-trimethyluric_acid_5-monooxygenase_[EC:1.14.13.212];K03092|RNA_polymerase_sigma-54_factor;K03470|ribonuclease_HII_[EC:3.1.26.4];K03553|recombination_protein_RecA;K06207|GTP-binding_protein;K09747|nucleoid-associated_protein_EbfC;PF01734|Patatin-like_phospholipase;PF11199|Protein_of_unknown_function_(DUF2891);Uncharacterized
GCF_900129295.1_WP_072836987.1	HAS_2;K00175|2-oxoglutarate/2-oxoacid_ferredoxin_oxidoreductase_subunit_beta_[EC:1.2.7.3_1.2.7.11];K03470|ribonuclease_HII_[EC:3.1.26.4];K06207|GTP-binding_protein;K07029|diacylglycerol_kinase_(ATP)_[EC:2.7.1.107];K07566|L-threonylcarbamoyladenylate_synthase_[EC:2.7.7.87];K19713|thiosulfate_dehydrogenase_[EC:1.8.2.2];PF01734|Patatin-like_phospholipase;PF11146|Protein_of_unknown_function_(DUF2905)…
GCF_000409565.1_WP_022710797.1	HAS_2;K00145|N-acetyl-gamma-glutamyl-phosphate_reductase_[EC:1.2.1.38];K01480|agmatinase_[EC:3.5.3.11];K01991|polysaccharide_biosynthesis/export_protein;K04343|streptomycin_6-kinase_[EC:2.7.1.72];PF00583|Acetyltransferase_(GNAT)_family;PF02706|Chain_length_determinant_protein;PF03767|HAD_superfamily,_subfamily_IIIB_(Acid_phosphatase);PF11003|Protein_of_unknown_function_(DUF2842);PF13439|Glycosylt…
GCA_003998135.1_RUZ88899.1	HAS_2;K00145|N-acetyl-gamma-glutamyl-phosphate_reductase_[EC:1.2.1.38];K01480|agmatinase_[EC:3.5.3.11];K04343|streptomycin_6-kinase_[EC:2.7.1.72];K16568|exopolysaccharide_production_protein_ExoZ;PF01522|Polysaccharide_deacetylase;PF03009|Glycerophosphoryl_diester_phosphodiesterase_family;PF11003|Protein_of_unknown_function_(DUF2842);Uncharacterized
GCA_002690455.1_MAH87939.1	HAS_2;K00864|glycerol_kinase_[EC:2.7.1.30];K04077|chaperonin_GroEL_[EC:5.6.1.7];K04078|chaperonin_GroES;K20035|3-(methylsulfanyl)propanoyl-CoA_dehydrogenase_[EC:1.3.99.41];PF00691|OmpA_family;PF00691|OmpA_family;PF00892|EamA-like_transporter_family;PF01156|Inosine-uridine_preferring_nucleoside_hydrolase;PF03734|L,D-transpeptidase_catalytic_domain;Uncharacterized
GCF_000425425.1_WP_026713913.1	HAS_2;K00661|maltose_O-acetyltransferase_[EC:2.3.1.79];K00970|poly(A)_polymerase_[EC:2.7.7.19];K07566|L-threonylcarbamoyladenylate_synthase_[EC:2.7.7.87];K08234|glyoxylase_I_family_protein;PF00578|AhpC/TSA_family;PF00578|AhpC/TSA_family;PF01066|CDP-alcohol_phosphatidyltransferase;PF05635|23S_rRNA-intervening_sequence_protein;PF06293|Lipopolysaccharide_kinase_(Kdo/WaaP)_family;PF13366|PD-(D/E)XK_n…
GCF_006440675.1_WP_140707555.1	HAS_2;K00145|N-acetyl-gamma-glutamyl-phosphate_reductase_[EC:1.2.1.38];K01480|agmatinase_[EC:3.5.3.11];K04343|streptomycin_6-kinase_[EC:2.7.1.72];K16568|exopolysaccharide_production_protein_ExoZ;PF01522|Polysaccharide_deacetylase;PF11003|Protein_of_unknown_function_(DUF2842);PF13480|Acetyltransferase_(GNAT)_domain;Uncharacterized;Uncharacterized;Uncharacterized
GCF_008477545.1_WP_149891548.1	HAS_2;K00290|saccharopine_dehydrogenase_(NAD+,_L-lysine_forming)_[EC:1.5.1.7];K01991|polysaccharide_biosynthesis/export_protein;K03704|cold_shock_protein;K09967|uncharacterized_protein;K13747|carboxynorspermidine_decarboxylase_[EC:4.1.1.96];PF00296|Luciferase-like_monooxygenase;PF01522|Polysaccharide_deacetylase(220:282)PF01522|Polysaccharide_deacetylase;PF11003|Protein_of_unknown_function_(DUF28…
GCF_003611975.1_WP_120641278.1	HAS_2;PF00535|Glycosyl_transferase_family_2
GCF_004793685.1_WP_135996784.1	HAS_2;K02871|large_subunit_ribosomal_protein_L13;K02996|small_subunit_ribosomal_protein_S9;K03808|paraquat-inducible_protein_A;K07093|uncharacterized_protein;PF02770|Acyl-CoA_dehydrogenase,_middle_domain(133:209)PF02771|Acyl-CoA_dehydrogenase,_N-terminal_domain(6:120)PF00441|Acyl-CoA_dehydrogenase,_C-terminal_domain;PF02771|Acyl-CoA_dehydrogenase,_N-terminal_domain(39:125)PF02770|Acyl-CoA_dehydro…
GCF_001046955.1_WP_048531470.1	HAS_2;K01299|carboxypeptidase_Taq_[EC:3.4.17.19];K02469|DNA_gyrase_subunit_A_[EC:5.6.2.2];K02533|tRNA/rRNA_methyltransferase_[EC:2.1.1.-];K15977|putative_oxidoreductase;K22310|L-ornithine_Nalpha-acyltransferase_[EC:2.3.2.30];K22617|lyso-ornithine_lipid_O-acyltransferase_[EC:2.3.1.270];PF02581|Thiamine_monophosphate_synthase;PF04993|TfoX_N-terminal_domain;PF06233|Usg-like_family;Uncharacterized
GCF_002266465.2_WP_094977629.1	HAS_2;K01740|O-acetylhomoserine_(thiol)-lyase_[EC:2.5.1.49];K06929|uncharacterized_protein;PF00378|Enoyl-CoA_hydratase/isomerase;PF02706|Chain_length_determinant_protein;PF03061|Thioesterase_superfamily;PF11003|Protein_of_unknown_function_(DUF2842);PF13439|Glycosyltransferase_Family_4(19:189)PF13692|Glycosyl_transferases_group_1;PF13480|Acetyltransferase_(GNAT)_domain;Uncharacterized;Uncharacteri…
GCF_000296215.2_WP_060736233.1	HAS_2;K01740|O-acetylhomoserine_(thiol)-lyase_[EC:2.5.1.49];K06929|uncharacterized_protein;PF00378|Enoyl-CoA_hydratase/isomerase;PF02706|Chain_length_determinant_protein;PF03061|Thioesterase_superfamily;PF11003|Protein_of_unknown_function_(DUF2842);PF13480|Acetyltransferase_(GNAT)_domain;PF13692|Glycosyl_transferases_group_1(202:338)PF13439|Glycosyltransferase_Family_4;Uncharacterized;Uncharacter…
GCF_002754195.1_WP_099709058.1	HAS_2;K00970|poly(A)_polymerase_[EC:2.7.7.19];K02477|two-component_system,_LytTR_family,_response_regulator;K03446|MFS_transporter,_DHA2_family,_multidrug_resistance_protein;K03543|membrane_fusion_protein,_multidrug_efflux_system;K09861|uncharacterized_protein;PF13239|2TM_domain;PF13239|2TM_domain;PF13239|2TM_domain;PF13239|2TM_domain;Uncharacterized
GCF_001429765.1_WP_057120985.1	HAS_2;K00970|poly(A)_polymerase_[EC:2.7.7.19];K02477|two-component_system,_LytTR_family,_response_regulator;K03446|MFS_transporter,_DHA2_family,_multidrug_resistance_protein;K03543|membrane_fusion_protein,_multidrug_efflux_system;K09861|uncharacterized_protein;PF13239|2TM_domain;PF13239|2TM_domain;PF13239|2TM_domain;PF13239|2TM_domain;Uncharacterized
GCF_003182155.1_WP_110054032.1	HAS_2;K00939|adenylate_kinase_[EC:2.7.4.3];K01207|beta-N-acetylhexosaminidase_[EC:3.2.1.52];K03979|GTPase_[EC:3.6.5.-];K06207|GTP-binding_protein;K10860|mRNA_N1-methyladenine_demethylase_[EC:1.14.11.54];PF00561|alpha/beta_hydrolase_fold;PF01734|Patatin-like_phospholipase;Uncharacterized;Uncharacterized;Uncharacterized
GCF_900107165.1_WP_090415887.1	HAS_2;K03664|SsrA-binding_protein;K09801|uncharacterized_protein;K18588|coenzyme_Q-binding_protein_COQ10;PF06271|RDD_family
GCA_003697105.1_RMH70379.1	HAS_2;K01303|acylaminoacyl-peptidase_[EC:3.4.19.1];K02441|rhomboid_protease_GlpG_[EC:3.4.21.105];K07462|single-stranded-DNA-specific_exonuclease_[EC:3.1.-.-];K13598|two-component_system,_NtrC_family,_nitrogen_regulation_sensor_histidine_kinase_NtrY_[EC:2.7.13.3];K16053|miniconductance_mechanosensitive_channel;K23269|phosphoribosylformylglycinamidine_synthase_subunit_PurL_[EC:6.3.5.3];PF00512|His_…
GCF_004363695.1_WP_133609953.1	HAS_2;K00970|poly(A)_polymerase_[EC:2.7.7.19];K07566|L-threonylcarbamoyladenylate_synthase_[EC:2.7.7.87];K21001|polysaccharide_biosynthesis_protein_PslH;PF00535|Glycosyl_transferase_family_2;PF00578|AhpC/TSA_family;PF00578|AhpC/TSA_family;PF01066|CDP-alcohol_phosphatidyltransferase;PF04230|Polysaccharide_pyruvyl_transferase;Uncharacterized;Uncharacterized
GCF_000445065.1_WP_051209647.1	HAS_2;K00883|2-dehydro-3-deoxygalactonokinase_[EC:2.7.1.58];K01631|2-dehydro-3-deoxyphosphogalactonate_aldolase_[EC:4.1.2.21];K02871|large_subunit_ribosomal_protein_L13;K02996|small_subunit_ribosomal_protein_S9;K03310|alanine_or_glycine:cation_symporter,_AGCS_family;K03926|periplasmic_divalent_cation_tolerance_protein;K13587|two-component_system,_cell_cycle_sensor_histidine_kinase_and_response_re…
GCF_003144015.1_WP_109309033.1	HAS_2;K00970|poly(A)_polymerase_[EC:2.7.7.19];K01990|ABC-2_type_transport_system_ATP-binding_protein;K03829|putative_acetyltransferase_[EC:2.3.1.-];K07566|L-threonylcarbamoyladenylate_synthase_[EC:2.7.7.87];PF04230|Polysaccharide_pyruvyl_transferase;PF04572|Alpha_1,4-glycosyltransferase_conserved_region(197:256)PF04488|Glycosyltransferase_sugar-binding_region_containing_DXD_motif;PF07929|Plasmid_…
GCF_003390885.1_WP_116653812.1	HAS_2;K01990|ABC-2_type_transport_system_ATP-binding_protein;K01991|polysaccharide_biosynthesis/export_protein;K02871|large_subunit_ribosomal_protein_L13;K02996|small_subunit_ribosomal_protein_S9;PF00534|Glycosyl_transferases_group_1(193:338)PF13439|Glycosyltransferase_Family_4;PF01061|ABC-2_type_transporter;PF01522|Polysaccharide_deacetylase;PF02706|Chain_length_determinant_protein;PF11003|Prote…
GCF_000965185.1_WP_045805383.1	HAS_2;K00161|pyruvate_dehydrogenase_E1_component_subunit_alpha_[EC:1.2.4.1];K01142|exodeoxyribonuclease_III_[EC:3.1.11.2];K02535|UDP-3-O-[3-hydroxymyristoyl]_N-acetylglucosamine_deacetylase_[EC:3.5.1.108];K08300|ribonuclease_E_[EC:3.1.26.12];PF00144|Beta-lactamase;PF00849|RNA_pseudouridylate_synthase(97:245)PF01479|S4_domain;PF07690|Major_Facilitator_Superfamily;Uncharacterized;Uncharacterized
GCF_004564275.1_WP_135085120.1	HAS_2;K01662|1-deoxy-D-xylulose-5-phosphate_synthase_[EC:2.2.1.7];K02871|large_subunit_ribosomal_protein_L13;K02996|small_subunit_ribosomal_protein_S9;K03926|periplasmic_divalent_cation_tolerance_protein;K05349|beta-glucosidase_[EC:3.2.1.21];K06442|23S_rRNA_(cytidine1920-2'-O)/16S_rRNA_(cytidine1409-2'-O)-methyltransferase_[EC:2.1.1.226_2.1.1.227];K09823|Fur_family_transcriptional_regulator,_zinc…
GCA_001873105.1_OIP50470.1	HAS_2;K00674|2,3,4,5-tetrahydropyridine-2,6-dicarboxylate_N-succinyltransferase_[EC:2.3.1.117];K00970|poly(A)_polymerase_[EC:2.7.7.19];K01990|ABC-2_type_transport_system_ATP-binding_protein;K07566|L-threonylcarbamoyladenylate_synthase_[EC:2.7.7.87];PF04245|37-kD_nucleoid-associated_bacterial_protein;PF04464|CDP-Glycerol:Poly(glycerophosphate)_glycerophosphotransferase(114:310)PF00535|Glycosyl_tra…
GCA_002282565.1_OZB16760.1	HAS_2;K00145|N-acetyl-gamma-glutamyl-phosphate_reductase_[EC:1.2.1.38];K02871|large_subunit_ribosomal_protein_L13;K02996|small_subunit_ribosomal_protein_S9;K03821|poly[(R)-3-hydroxyalkanoate]_polymerase_subunit_PhaC_[EC:2.3.1.304];K23107|1-deoxyxylulose-5-phosphate_synthase_[EC:1.1.-.-];PF00106|short_chain_dehydrogenase;PF06719|AraC-type_transcriptional_regulator_N-terminus(24:173)PF12833|Helix-t…
GCF_001368935.1_WP_082430948.1	HAS_2;K02030|polar_amino_acid_transport_system_substrate-binding_protein;K02871|large_subunit_ribosomal_protein_L13;K02996|small_subunit_ribosomal_protein_S9;K03149|thiazole_synthase_[EC:2.8.1.10];K03154|sulfur_carrier_protein;K03926|periplasmic_divalent_cation_tolerance_protein;PF03203|MerC_mercury_resistance_protein;PF05977|Transmembrane_secretion_effector;PF09912|Uncharacterized_protein_conser…
GCF_900172265.1_WP_085791573.1	HAS_2;K01299|carboxypeptidase_Taq_[EC:3.4.17.19];K02469|DNA_gyrase_subunit_A_[EC:5.6.2.2];K02533|tRNA/rRNA_methyltransferase_[EC:2.1.1.-];K22310|L-ornithine_Nalpha-acyltransferase_[EC:2.3.2.30];K22617|lyso-ornithine_lipid_O-acyltransferase_[EC:2.3.1.270];PF00126|Bacterial_regulatory_helix-turn-helix_protein,_lysR_family;PF02581|Thiamine_monophosphate_synthase;PF06233|Usg-like_family;PF12073|Prote…
GCF_001422305.1_WP_056111731.1	HAS_2;K03147|phosphomethylpyrimidine_synthase_[EC:4.1.99.17];K06602|flagellar_biosynthesis_activator_protein_FlaF;K11068|hemolysin_III;PF01522|Polysaccharide_deacetylase;PF03646|FlaG_protein;PF11003|Protein_of_unknown_function_(DUF2842);PF13480|Acetyltransferase_(GNAT)_domain;Uncharacterized;Uncharacterized;Uncharacterized
GCF_001423025.1_WP_056111731.1	HAS_2;K03147|phosphomethylpyrimidine_synthase_[EC:4.1.99.17];K06602|flagellar_biosynthesis_activator_protein_FlaF;K11068|hemolysin_III;PF01522|Polysaccharide_deacetylase;PF03646|FlaG_protein;PF11003|Protein_of_unknown_function_(DUF2842);PF13480|Acetyltransferase_(GNAT)_domain;Uncharacterized;Uncharacterized;Uncharacterized
GCF_003332305.1_WP_114185093.1	HAS_2;K01740|O-acetylhomoserine_(thiol)-lyase_[EC:2.5.1.49];K06929|uncharacterized_protein;PF00196|Bacterial_regulatory_proteins,_luxR_family(320:374)PF00072|Response_regulator_receiver_domain;PF01656|CobQ/CobB/MinD/ParA_nucleotide_binding_domain;PF02518|Histidine_kinase-,_DNA_gyrase_B-,_and_HSP90-like_ATPase;PF03061|Thioesterase_superfamily;PF06823|Protein_of_unknown_function_(DUF1236);PF11003|P…
GCA_002937925.1_PPR54321.1	HAS_2;K04566|lysyl-tRNA_synthetase,_class_I_[EC:6.1.1.6];K18587|ubiquinone_biosynthesis_protein_COQ9;K21071|ATP-dependent_phosphofructokinase_/_diphosphate-dependent_phosphofructokinase_[EC:2.7.1.11_2.7.1.90];PF00106|short_chain_dehydrogenase;PF00111|2Fe-2S_iron-sulfur_cluster_binding_domain;PF01180|Dihydroorotate_dehydrogenase;PF04325|Protein_of_unknown_function_(DUF465);PF07992|Pyridine_nucleot…
GCA_004293165.1_TAF10353.1	HAS_2;K00970|poly(A)_polymerase_[EC:2.7.7.19];K02477|two-component_system,_LytTR_family,_response_regulator;K07566|L-threonylcarbamoyladenylate_synthase_[EC:2.7.7.87];PF00534|Glycosyl_transferases_group_1(173:333)PF13439|Glycosyltransferase_Family_4;PF00535|Glycosyl_transferase_family_2;PF00535|Glycosyl_transferase_family_2;PF01066|CDP-alcohol_phosphatidyltransferase;PF13239|2TM_domain;PF13239|2T…
GCF_001305595.1_WP_045581149.1	HAS_2;K00406|cytochrome_c_oxidase_cbb3-type_subunit_III;K01185|lysozyme_[EC:3.2.1.17];K01420|CRP/FNR_family_transcriptional_regulator,_anaerobic_regulatory_protein;K04077|chaperonin_GroEL_[EC:5.6.1.7];K04078|chaperonin_GroES;PF00702|haloacid_dehalogenase-like_hydrolase(499:695)PF00122|E1-E2_ATPase(302:483)PF00403|Heavy-metal-associated_domain(89:148)PF12156|Putative_metal-binding_domain_of_cation…
GCF_000333275.1_WP_085940139.1	HAS_2;K01091|phosphoglycolate_phosphatase_[EC:3.1.3.18];K01354|oligopeptidase_B_[EC:3.4.21.83];K02556|chemotaxis_protein_MotA;K03149|thiazole_synthase_[EC:2.8.1.10];K03153|glycine_oxidase_[EC:1.4.3.19];K03154|sulfur_carrier_protein;K05520|deglycase_[EC:3.5.1.124];K07486|transposase;PF07995|Glucose_/_Sorbosone_dehydrogenase;Uncharacterized
GCF_000242835.1_WP_010162053.1	HAS_2;K00936|two-component_system,_sensor_histidine_kinase_PdtaS_[EC:2.7.13.3];K01662|1-deoxy-D-xylulose-5-phosphate_synthase_[EC:2.2.1.7];K02871|large_subunit_ribosomal_protein_L13;K02996|small_subunit_ribosomal_protein_S9;K09823|Fur_family_transcriptional_regulator,_zinc_uptake_regulator;PF00149|Calcineurin-like_phosphoesterase;PF00583|Acetyltransferase_(GNAT)_family;PF00781|Diacylglycerol_kina…
GCF_004005845.1_WP_127766292.1	HAS_2;K00174|2-oxoglutarate/2-oxoacid_ferredoxin_oxidoreductase_subunit_alpha_[EC:1.2.7.3_1.2.7.11];K00175|2-oxoglutarate/2-oxoacid_ferredoxin_oxidoreductase_subunit_beta_[EC:1.2.7.3_1.2.7.11];K00528|ferredoxin/flavodoxin---NADP+_reductase_[EC:1.18.1.2_1.19.1.1];K00626|acetyl-CoA_C-acetyltransferase_[EC:2.3.1.9];K03406|methyl-accepting_chemotaxis_protein;K03821|poly[(R)-3-hydroxyalkanoate]_polyme…
GCF_000439355.1_WP_029994153.1	HAS_2;K00023|acetoacetyl-CoA_reductase_[EC:1.1.1.36];K01772|protoporphyrin/coproporphyrin_ferrochelatase_[EC:4.98.1.1_4.99.1.9];K02871|large_subunit_ribosomal_protein_L13;K02996|small_subunit_ribosomal_protein_S9;K07052|CAAX_protease_family_protein;K07303|isoquinoline_1-oxidoreductase_subunit_beta_[EC:1.3.99.16];PF13467|Ribbon-helix-helix_domain;Uncharacterized;Uncharacterized;Uncharacterized
GCF_002288505.1_WP_095677929.1	HAS_2;K00145|N-acetyl-gamma-glutamyl-phosphate_reductase_[EC:1.2.1.38];K01480|agmatinase_[EC:3.5.3.11];K02871|large_subunit_ribosomal_protein_L13;K02996|small_subunit_ribosomal_protein_S9;K18234|virginiamycin_A_acetyltransferase_[EC:2.3.1.-];PF02706|Chain_length_determinant_protein;PF03992|Antibiotic_biosynthesis_monooxygenase;PF11003|Protein_of_unknown_function_(DUF2842);PF12850|Calcineurin-like…
GCF_002532005.1_WP_095677929.1	HAS_2;K00145|N-acetyl-gamma-glutamyl-phosphate_reductase_[EC:1.2.1.38];K01480|agmatinase_[EC:3.5.3.11];K02871|large_subunit_ribosomal_protein_L13;K02996|small_subunit_ribosomal_protein_S9;K18234|virginiamycin_A_acetyltransferase_[EC:2.3.1.-];PF02706|Chain_length_determinant_protein;PF03992|Antibiotic_biosynthesis_monooxygenase;PF11003|Protein_of_unknown_function_(DUF2842);PF12850|Calcineurin-like…
GCF_900184895.1_WP_093991549.1	HAS_2;K01299|carboxypeptidase_Taq_[EC:3.4.17.19];K02533|tRNA/rRNA_methyltransferase_[EC:2.1.1.-];K02871|large_subunit_ribosomal_protein_L13;K02996|small_subunit_ribosomal_protein_S9;K22310|L-ornithine_Nalpha-acyltransferase_[EC:2.3.2.30];K22617|lyso-ornithine_lipid_O-acyltransferase_[EC:2.3.1.270];PF00155|Aminotransferase_class_I_and_II(137:410)PF00392|Bacterial_regulatory_proteins,_gntR_family;P…
GCF_004346185.1_WP_132035709.1	HAS_2;K01091|phosphoglycolate_phosphatase_[EC:3.1.3.18];K01740|O-acetylhomoserine_(thiol)-lyase_[EC:2.5.1.49];K02871|large_subunit_ribosomal_protein_L13;K06929|uncharacterized_protein;K07556|ATP_synthase_mitochondrial_F1_complex_assembly_factor_2;PF00378|Enoyl-CoA_hydratase/isomerase;PF03061|Thioesterase_superfamily;PF11003|Protein_of_unknown_function_(DUF2842);Uncharacterized;Uncharacterized
GCA_002257315.1_OYZ89524.1	HAS_2;K09823|Fur_family_transcriptional_regulator,_zinc_uptake_regulator;PF03203|MerC_mercury_resistance_protein
GCF_900109035.1_WP_092364354.1	HAS_2;K01299|carboxypeptidase_Taq_[EC:3.4.17.19];K02469|DNA_gyrase_subunit_A_[EC:5.6.2.2];K02533|tRNA/rRNA_methyltransferase_[EC:2.1.1.-];K10094|nickel_transport_protein;PF00294|pfkB_family_carbohydrate_kinase;PF02581|Thiamine_monophosphate_synthase;PF06233|Usg-like_family;PF13795|HupE_/_UreJ_protein;Uncharacterized;Uncharacterized
GCF_007827995.1_WP_145320461.1	HAS_2;K00145|N-acetyl-gamma-glutamyl-phosphate_reductase_[EC:1.2.1.38];K01480|agmatinase_[EC:3.5.3.11];K01991|polysaccharide_biosynthesis/export_protein;PF00534|Glycosyl_transferases_group_1(191:341)PF13439|Glycosyltransferase_Family_4;PF02706|Chain_length_determinant_protein;PF10908|Tlde1_domain;PF11003|Protein_of_unknown_function_(DUF2842);PF13480|Acetyltransferase_(GNAT)_domain;Uncharacterized…
GCF_007828395.1_WP_145320461.1	HAS_2;K00145|N-acetyl-gamma-glutamyl-phosphate_reductase_[EC:1.2.1.38];K01480|agmatinase_[EC:3.5.3.11];K01991|polysaccharide_biosynthesis/export_protein;PF00534|Glycosyl_transferases_group_1(191:341)PF13439|Glycosyltransferase_Family_4;PF02706|Chain_length_determinant_protein;PF10908|Tlde1_domain;PF11003|Protein_of_unknown_function_(DUF2842);PF13480|Acetyltransferase_(GNAT)_domain;Uncharacterized…
GCF_002759055.1_WP_099904912.1	HAS_2;K03395|aminoglycoside_3-N-acetyltransferase_I_[EC:2.3.1.60];K09005|uncharacterized_protein;K11068|hemolysin_III;PF00392|Bacterial_regulatory_proteins,_gntR_family;Uncharacterized;Uncharacterized
GCA_003963205.1_RTL80529.1	HAS_2;K01740|O-acetylhomoserine_(thiol)-lyase_[EC:2.5.1.49];K01991|polysaccharide_biosynthesis/export_protein;K06929|uncharacterized_protein;K07243|high-affinity_iron_transporter;PF00378|Enoyl-CoA_hydratase/isomerase;PF01522|Polysaccharide_deacetylase;PF02706|Chain_length_determinant_protein;PF03061|Thioesterase_superfamily;PF11003|Protein_of_unknown_function_(DUF2842);PF13480|Acetyltransferase_(…
GCF_000429005.1_WP_028641084.1	HAS_2;K02871|large_subunit_ribosomal_protein_L13;K02996|small_subunit_ribosomal_protein_S9;K03281|chloride_channel_protein,_CIC_family;K18369|alcohol_dehydrogenase_[EC:1.1.1.-];PF03203|MerC_mercury_resistance_protein;PF04389|Peptidase_family_M28
GCF_003789055.1_WP_123640399.1	HAS_2;K01299|carboxypeptidase_Taq_[EC:3.4.17.19];K01496|phosphoribosyl-AMP_cyclohydrolase_[EC:3.5.4.19];K02533|tRNA/rRNA_methyltransferase_[EC:2.1.1.-];PF00809|Pterin_binding_enzyme;PF01592|NifU-like_N_terminal_domain;PF02581|Thiamine_monophosphate_synthase;PF13419|Haloacid_dehalogenase-like_hydrolase;Uncharacterized;Uncharacterized;Uncharacterized
GCF_000017565.1_WP_012111850.1	HAS_2;K00648|3-oxoacyl-[acyl-carrier-protein]_synthase_III_[EC:2.3.1.180];K00799|glutathione_S-transferase_[EC:2.5.1.18];K03621|phosphate_acyltransferase_[EC:2.3.1.274];K04764|integration_host_factor_subunit_alpha;PF01661|Macro_domain;PF08327|Activator_of_Hsp90_ATPase_homolog_1-like_protein;PF11003|Protein_of_unknown_function_(DUF2842);PF12840|Helix-turn-helix_domain;PF13411|MerR_HTH_family_regul…
GCF_001424245.1_WP_062598185.1	HAS_2;K00145|N-acetyl-gamma-glutamyl-phosphate_reductase_[EC:1.2.1.38];K01480|agmatinase_[EC:3.5.3.11];K01991|polysaccharide_biosynthesis/export_protein;K02996|small_subunit_ribosomal_protein_S9;K04343|streptomycin_6-kinase_[EC:2.7.1.72];K16568|exopolysaccharide_production_protein_ExoZ;K20997|polysaccharide_biosynthesis_protein_PslA;PF00295|Glycosyl_hydrolases_family_28;PF11003|Protein_of_unknown…
GCA_002937505.1_PPR14656.1	HAS_2;K02275|cytochrome_c_oxidase_subunit_II_[EC:7.1.1.9];K02276|cytochrome_c_oxidase_subunit_III_[EC:7.1.1.9];K02277|cytochrome_c_oxidase_subunit_IV_[EC:7.1.1.9];PF00115|Cytochrome_C_and_Quinol_oxidase_polypeptide_I;PF00378|Enoyl-CoA_hydratase/isomerase;PF00510|Cytochrome_c_oxidase_subunit_III;PF01230|HIT_domain;PF01502|Phosphoribosyl-AMP_cyclohydrolase;PF02492|CobW/HypB/UreG,_nucleotide-binding…
GCF_003606345.3_WP_120122422.1	HAS_2;K00029|malate_dehydrogenase_(oxaloacetate-decarboxylating)(NADP+)_[EC:1.1.1.40];K00145|N-acetyl-gamma-glutamyl-phosphate_reductase_[EC:1.2.1.38];K00600|glycine_hydroxymethyltransferase_[EC:2.1.2.1];K00793|riboflavin_synthase_[EC:2.5.1.9];K03665|GTPase;K03666|host_factor-I_protein;K07738|transcriptional_repressor_NrdR;K11752|diaminohydroxyphosphoribosylaminopyrimidine_deaminase_/_5-amino-6-(…
GCA_002733955.1_PHR22138.1	HAS_2;K00145|N-acetyl-gamma-glutamyl-phosphate_reductase_[EC:1.2.1.38];K01480|agmatinase_[EC:3.5.3.11];K01991|polysaccharide_biosynthesis/export_protein;K16568|exopolysaccharide_production_protein_ExoZ;PF02706|Chain_length_determinant_protein;PF11003|Protein_of_unknown_function_(DUF2842);PF13439|Glycosyltransferase_Family_4(17:189)PF13692|Glycosyl_transferases_group_1;PF13480|Acetyltransferase_(G…
GCF_004571025.1_WP_135176053.1	HAS_2;K01740|O-acetylhomoserine_(thiol)-lyase_[EC:2.5.1.49];K06929|uncharacterized_protein;PF00378|Enoyl-CoA_hydratase/isomerase;PF02706|Chain_length_determinant_protein;PF03061|Thioesterase_superfamily;PF11003|Protein_of_unknown_function_(DUF2842);PF13480|Acetyltransferase_(GNAT)_domain;PF13692|Glycosyl_transferases_group_1(202:338)PF13439|Glycosyltransferase_Family_4;Uncharacterized;Uncharacter…
GCF_001854785.1_WP_108723060.1	HAS_2;K00145|N-acetyl-gamma-glutamyl-phosphate_reductase_[EC:1.2.1.38];K01480|agmatinase_[EC:3.5.3.11];K05275|pyridoxine_4-dehydrogenase_[EC:1.1.1.65];PF01522|Polysaccharide_deacetylase;PF02706|Chain_length_determinant_protein;PF03466|LysR_substrate_binding_domain(88:295)PF00126|Bacterial_regulatory_helix-turn-helix_protein,_lysR_family;PF11003|Protein_of_unknown_function_(DUF2842);PF13302|Acetyl…
GCF_003403295.1_WP_116704242.1	HAS_2;K00759|adenine_phosphoribosyltransferase_[EC:2.4.2.7];K01961|acetyl-CoA_carboxylase,_biotin_carboxylase_subunit_[EC:6.4.1.2_6.3.4.14];K07552|MFS_transporter,_DHA1_family,_multidrug_resistance_protein;PF04632|Fusaric_acid_resistance_protein_family;PF09335|VTT_domain
GCF_001729315.1_WP_069616273.1	HAS_2;K00145|N-acetyl-gamma-glutamyl-phosphate_reductase_[EC:1.2.1.38];K01480|agmatinase_[EC:3.5.3.11];K01991|polysaccharide_biosynthesis/export_protein;PF00534|Glycosyl_transferases_group_1(191:341)PF13439|Glycosyltransferase_Family_4;PF02706|Chain_length_determinant_protein;PF03992|Antibiotic_biosynthesis_monooxygenase;PF10908|Tlde1_domain;PF11003|Protein_of_unknown_function_(DUF2842);PF13480|A…
GCF_004353985.1_WP_133218776.1	HAS_2;K01406|serralysin_[EC:3.4.24.40];K03568|TldD_protein;K04078|chaperonin_GroES;PF00535|Glycosyl_transferase_family_2;PF00583|Acetyltransferase_(GNAT)_family;PF00583|Acetyltransferase_(GNAT)_family;PF02518|Histidine_kinase-,_DNA_gyrase_B-,_and_HSP90-like_ATPase(1646:1780)PF00512|His_Kinase_A_(phospho-acceptor)_domain(1534:1598)PF12860|PAS_fold(18:121)PF12860|PAS_fold(772:885)PF12860|PAS_fold(5…
GCA_004100315.1_RWZ86648.1	HAS_2;K00175|2-oxoglutarate/2-oxoacid_ferredoxin_oxidoreductase_subunit_beta_[EC:1.2.7.3_1.2.7.11];K01448|N-acetylmuramoyl-L-alanine_amidase_[EC:3.5.1.28];K03470|ribonuclease_HII_[EC:3.1.26.4];K06076|long-chain_fatty_acid_transport_protein;K07566|L-threonylcarbamoyladenylate_synthase_[EC:2.7.7.87];PF13621|Cupin-like_domain;PF14092|Domain_of_unknown_function_(DUF4270);PF24681|KLHDC2/KLHL20/DRC7_Ke…
GCF_002982075.1_WP_105863245.1	HAS_2;K00344|NADPH:quinone_reductase_[EC:1.6.5.5];K00858|NAD+_kinase_[EC:2.7.1.23];K01740|O-acetylhomoserine_(thiol)-lyase_[EC:2.5.1.49];K06929|uncharacterized_protein;K08300|ribonuclease_E_[EC:3.1.26.12];PF03466|LysR_substrate_binding_domain(84:252)PF00126|Bacterial_regulatory_helix-turn-helix_protein,_lysR_family;PF07330|Protein_of_unknown_function_(DUF1467);PF11003|Protein_of_unknown_function_…
GCF_003201955.1_WP_110298431.1	HAS_2;K01449|N-acetylmuramoyl-L-alanine_amidase_[EC:3.5.1.28];K02601|transcription_termination/antitermination_protein_NusG;K02871|large_subunit_ribosomal_protein_L13;K02996|small_subunit_ribosomal_protein_S9;K03073|preprotein_translocase_subunit_SecE;K03149|thiazole_synthase_[EC:2.8.1.10];K03926|periplasmic_divalent_cation_tolerance_protein;PF03203|MerC_mercury_resistance_protein;PF07372|Protein…
GCF_007065885.1_WP_143251458.1	HAS_2;K02871|large_subunit_ribosomal_protein_L13;K02996|small_subunit_ribosomal_protein_S9;K03149|thiazole_synthase_[EC:2.8.1.10];PF00149|Calcineurin-like_phosphoesterase;PF00781|Diacylglycerol_kinase_catalytic_domain;PF03203|MerC_mercury_resistance_protein;Uncharacterized;Uncharacterized;Uncharacterized;Uncharacterized
GCF_001556015.1_WP_062346965.1	HAS_2;K02871|large_subunit_ribosomal_protein_L13;K02996|small_subunit_ribosomal_protein_S9;K03926|periplasmic_divalent_cation_tolerance_protein;K07168|CBS_domain-containing_membrane_protein;PF02586|SOS_response_associated_peptidase_(SRAP)
GCF_003171715.1_WP_109797172.1	HAS_2;K00029|malate_dehydrogenase_(oxaloacetate-decarboxylating)(NADP+)_[EC:1.1.1.40];K02871|large_subunit_ribosomal_protein_L13;K02996|small_subunit_ribosomal_protein_S9;K03149|thiazole_synthase_[EC:2.8.1.10];K03926|periplasmic_divalent_cation_tolerance_protein;K07168|CBS_domain-containing_membrane_protein;PF02586|SOS_response_associated_peptidase_(SRAP);PF03203|MerC_mercury_resistance_protein;U…
GCF_006658635.1_WP_141935973.1	HAS_2;K01740|O-acetylhomoserine_(thiol)-lyase_[EC:2.5.1.49];K06929|uncharacterized_protein;K21395|TRAP-type_transport_system_periplasmic_protein;PF00378|Enoyl-CoA_hydratase/isomerase;PF11003|Protein_of_unknown_function_(DUF2842);PF13480|Acetyltransferase_(GNAT)_domain;Uncharacterized;Uncharacterized;Uncharacterized
GCF_001507425.1_WP_059116673.1	HAS_2;K00970|poly(A)_polymerase_[EC:2.7.7.19];K02477|two-component_system,_LytTR_family,_response_regulator;K03446|MFS_transporter,_DHA2_family,_multidrug_resistance_protein;K03543|membrane_fusion_protein,_multidrug_efflux_system;K09861|uncharacterized_protein;PF06580|Histidine_kinase(161:240)PF13239|2TM_domain;PF13239|2TM_domain;PF13239|2TM_domain;PF13239|2TM_domain;PF13366|PD-(D/E)XK_nuclease_s…
GCF_003952425.1_WP_126082870.1	HAS_2;K00145|N-acetyl-gamma-glutamyl-phosphate_reductase_[EC:1.2.1.38];K01480|agmatinase_[EC:3.5.3.11];K03775|FKBP-type_peptidyl-prolyl_cis-trans_isomerase_SlyD_[EC:5.2.1.8];K05275|pyridoxine_4-dehydrogenase_[EC:1.1.1.65];K16568|exopolysaccharide_production_protein_ExoZ;PF01522|Polysaccharide_deacetylase;PF02706|Chain_length_determinant_protein;PF03009|Glycerophosphoryl_diester_phosphodiesterase_…
GCF_003998035.1_WP_126082870.1	HAS_2;K00145|N-acetyl-gamma-glutamyl-phosphate_reductase_[EC:1.2.1.38];K01480|agmatinase_[EC:3.5.3.11];PF01757|Acyltransferase_domain
GCF_900110145.1_WP_090632528.1	HAS_2;K02397|flagellar_hook-associated_protein_3_FlgL;K03664|SsrA-binding_protein;K07165|transmembrane_sensor;K09801|uncharacterized_protein;K18588|coenzyme_Q-binding_protein_COQ10;PF08281|Sigma-70,_region_4(120:161)PF04542|Sigma-70_region_2;Uncharacterized
GCF_900115165.1_WP_092836665.1	HAS_2;K01299|carboxypeptidase_Taq_[EC:3.4.17.19];K01991|polysaccharide_biosynthesis/export_protein;K02493|release_factor_glutamine_methyltransferase_[EC:2.1.1.297];K02533|tRNA/rRNA_methyltransferase_[EC:2.1.1.-];K02835|peptide_chain_release_factor_1;K20152|2'-dehydrokanamycin_reductase_[EC:1.1.1.355];PF02397|Bacterial_sugar_transferase;PF02719|Polysaccharide_biosynthesis_protein(287:576)PF13727|C…
GCA_001794825.1_OGN44686.1	HAS_2;K00145|N-acetyl-gamma-glutamyl-phosphate_reductase_[EC:1.2.1.38];K00648|3-oxoacyl-[acyl-carrier-protein]_synthase_III_[EC:2.3.1.180];K02871|large_subunit_ribosomal_protein_L13;K02996|small_subunit_ribosomal_protein_S9;K04764|integration_host_factor_subunit_alpha;K07093|uncharacterized_protein;PF11003|Protein_of_unknown_function_(DUF2842);PF13411|MerR_HTH_family_regulatory_protein;Uncharacte…
GCF_002252535.1_WP_094514932.1	HAS_2;K00145|N-acetyl-gamma-glutamyl-phosphate_reductase_[EC:1.2.1.38];K01480|agmatinase_[EC:3.5.3.11];K01991|polysaccharide_biosynthesis/export_protein;K04343|streptomycin_6-kinase_[EC:2.7.1.72];PF00534|Glycosyl_transferases_group_1(205:344)PF13439|Glycosyltransferase_Family_4;PF02706|Chain_length_determinant_protein;PF03767|HAD_superfamily,_subfamily_IIIB_(Acid_phosphatase);PF03992|Antibiotic_b…
GCF_900197625.1_WP_108864105.1	HAS_2;K00031|isocitrate_dehydrogenase_[EC:1.1.1.42];K01872|alanyl-tRNA_synthetase_[EC:6.1.1.7];K02533|tRNA/rRNA_methyltransferase_[EC:2.1.1.-];K02871|large_subunit_ribosomal_protein_L13;K02996|small_subunit_ribosomal_protein_S9;K03553|recombination_protein_RecA;PF01292|Prokaryotic_cytochrome_b561;PF03061|Thioesterase_superfamily;PF07045|Domain_of_unknown_function_(DUF1330);Uncharacterized
GCF_003046175.1_WP_108051981.1	HAS_2;K00492|1,3,7-trimethyluric_acid_5-monooxygenase_[EC:1.14.13.212];K01740|O-acetylhomoserine_(thiol)-lyase_[EC:2.5.1.49];K01991|polysaccharide_biosynthesis/export_protein;K06929|uncharacterized_protein;PF00378|Enoyl-CoA_hydratase/isomerase;PF01522|Polysaccharide_deacetylase;PF02706|Chain_length_determinant_protein;PF03061|Thioesterase_superfamily;PF11003|Protein_of_unknown_function_(DUF2842);…
GCF_000283855.1_WP_014366067.1	HAS_2;K01142|exodeoxyribonuclease_III_[EC:3.1.11.2];K02535|UDP-3-O-[3-hydroxymyristoyl]_N-acetylglucosamine_deacetylase_[EC:3.5.1.108];K08300|ribonuclease_E_[EC:3.1.26.12];PF00144|Beta-lactamase;PF01479|S4_domain(12:57)PF00849|RNA_pseudouridylate_synthase;Uncharacterized;Uncharacterized;Uncharacterized;Uncharacterized
GCF_004362015.1_WP_133508897.1	HAS_2;K00970|poly(A)_polymerase_[EC:2.7.7.19];K02477|two-component_system,_LytTR_family,_response_regulator;K03446|MFS_transporter,_DHA2_family,_multidrug_resistance_protein;K03543|membrane_fusion_protein,_multidrug_efflux_system;K09861|uncharacterized_protein;PF02321|Outer_membrane_efflux_protein(29:213)PF02321|Outer_membrane_efflux_protein;PF13239|2TM_domain;PF13239|2TM_domain;PF13239|2TM_domai…
GCF_000502875.1_WP_023810264.1	HAS_2;K00145|N-acetyl-gamma-glutamyl-phosphate_reductase_[EC:1.2.1.38];K01480|agmatinase_[EC:3.5.3.11];K16568|exopolysaccharide_production_protein_ExoZ;PF00583|Acetyltransferase_(GNAT)_family(25:100)PF18014|Acetyltransferase_(GNAT)_domain;PF01522|Polysaccharide_deacetylase;PF02706|Chain_length_determinant_protein;PF11003|Protein_of_unknown_function_(DUF2842);PF13480|Acetyltransferase_(GNAT)_domai…
GCF_004102925.1_WP_088409804.1	HAS_2;K04063|lipoyl-dependent_peroxiredoxin_[EC:1.11.1.28];K05527|BolA_family_transcriptional_regulator,_general_stress-responsive_regulator;K09882|cobaltochelatase_CobS_[EC:6.6.1.2];K22736|vacuolar_iron_transporter_family_protein;PF00226|DnaJ_domain;PF01370|NAD_dependent_epimerase/dehydratase_family;PF11003|Protein_of_unknown_function_(DUF2842);PF11196|Protein_of_unknown_function_DUF2834;Unchara…
GCF_000309075.1_WP_019230934.1	HAS_2;K00663|aminoglycoside_6'-N-acetyltransferase_[EC:2.3.1.82];K01286|D-alanyl-D-alanine_carboxypeptidase_[EC:3.4.16.4];K01876|aspartyl-tRNA_synthetase_[EC:6.1.1.12];K01885|glutamyl-tRNA_synthetase_[EC:6.1.1.17];K02945|small_subunit_ribosomal_protein_S1;PF00795|Carbon-nitrogen_hydrolase(4:250)PF02540|NAD_synthase;PF00924|Mechanosensitive_ion_channel,_beta-domain(118:183)PF21082|Mechanosensitive…
GCF_000802185.1_WP_043358942.1	HAS_2;K04077|chaperonin_GroEL_[EC:5.6.1.7];K04078|chaperonin_GroES;PF00535|Glycosyl_transferase_family_2;PF06233|Usg-like_family;PF09335|VTT_domain
GCF_003575965.1_WP_119397105.1	HAS_2;K01299|carboxypeptidase_Taq_[EC:3.4.17.19];K02469|DNA_gyrase_subunit_A_[EC:5.6.2.2];K02533|tRNA/rRNA_methyltransferase_[EC:2.1.1.-];K22310|L-ornithine_Nalpha-acyltransferase_[EC:2.3.2.30];K22617|lyso-ornithine_lipid_O-acyltransferase_[EC:2.3.1.270];PF00126|Bacterial_regulatory_helix-turn-helix_protein,_lysR_family(4:59)PF03466|LysR_substrate_binding_domain;PF02581|Thiamine_monophosphate_syn…
GCF_008416095.1_WP_119397105.1	HAS_2;K01299|carboxypeptidase_Taq_[EC:3.4.17.19];K02469|DNA_gyrase_subunit_A_[EC:5.6.2.2];K02533|tRNA/rRNA_methyltransferase_[EC:2.1.1.-];K22310|L-ornithine_Nalpha-acyltransferase_[EC:2.3.2.30];K22617|lyso-ornithine_lipid_O-acyltransferase_[EC:2.3.1.270];PF00126|Bacterial_regulatory_helix-turn-helix_protein,_lysR_family(4:59)PF03466|LysR_substrate_binding_domain;PF02581|Thiamine_monophosphate_syn…
GCF_000376105.1_WP_018080240.1	HAS_2;K00145|N-acetyl-gamma-glutamyl-phosphate_reductase_[EC:1.2.1.38];K02871|large_subunit_ribosomal_protein_L13;K02996|small_subunit_ribosomal_protein_S9;K07093|uncharacterized_protein;K24915|TMEM175_potassium_channel_family_protein;PF11003|Protein_of_unknown_function_(DUF2842);Uncharacterized;Uncharacterized;Uncharacterized;Uncharacterized
GCF_000447205.1_WP_021316894.1	HAS_2;K00626|acetyl-CoA_C-acetyltransferase_[EC:2.3.1.9];K01644|citrate_lyase_subunit_beta_/_citryl-CoA_lyase_[EC:4.1.3.34];K02871|large_subunit_ribosomal_protein_L13;K02996|small_subunit_ribosomal_protein_S9;K13877|2,5-dioxopentanoate_dehydrogenase_[EC:1.2.1.26];K19776|GntR_family_transcriptional_regulator,_galactonate_operon_transcriptional_repressor;K22186|xylonate_dehydratase_[EC:4.2.1.82];PF…
GCA_002785125.1_PIY72961.1	HAS_2;K00031|isocitrate_dehydrogenase_[EC:1.1.1.42];PF02272|DHHA1_domain;PF07045|Domain_of_unknown_function_(DUF1330)
GCF_900142725.1_WP_084081731.1	HAS_2;K01991|polysaccharide_biosynthesis/export_protein;PF01522|Polysaccharide_deacetylase;PF01594|AI-2E_family_transporter;PF02706|Chain_length_determinant_protein;PF05532|CsbD-like;PF07043|Protein_of_unknown_function_(DUF1328);PF07536|HWE_histidine_kinase;PF07536|HWE_histidine_kinase(350:431)PF03924|CHASE_domain;PF11003|Protein_of_unknown_function_(DUF2842);PF13480|Acetyltransferase_(GNAT)_doma…
GCF_000312525.1_WP_034986888.1	HAS_2;K00029|malate_dehydrogenase_(oxaloacetate-decarboxylating)(NADP+)_[EC:1.1.1.40];K00145|N-acetyl-gamma-glutamyl-phosphate_reductase_[EC:1.2.1.38];K03665|GTPase;K03666|host_factor-I_protein;K07334|toxin_HigB-1;Uncharacterized;Uncharacterized;Uncharacterized
GCF_007922615.1_WP_146299536.1	HAS_2;K00145|N-acetyl-gamma-glutamyl-phosphate_reductase_[EC:1.2.1.38];K01480|agmatinase_[EC:3.5.3.11];K01991|polysaccharide_biosynthesis/export_protein;K19092|toxin_ParE1/3/4;PF01522|Polysaccharide_deacetylase(90:145)PF01522|Polysaccharide_deacetylase;PF02706|Chain_length_determinant_protein;PF07690|Major_Facilitator_Superfamily;PF09278|MerR,_DNA_binding(48:105)PF00376|MerR_family_regulatory_pro…
GCF_900172315.1_WP_085852096.1	HAS_2;K01126|glycerophosphoryl_diester_phosphodiesterase_[EC:3.1.4.46];K01299|carboxypeptidase_Taq_[EC:3.4.17.19];K02533|tRNA/rRNA_methyltransferase_[EC:2.1.1.-];K03699|magnesium_and_cobalt_exporter,_CNNM_family;K04763|integrase/recombinase_XerD;K15629|fatty-acid_peroxygenase_[EC:1.11.2.4];K22310|L-ornithine_Nalpha-acyltransferase_[EC:2.3.2.30];K22617|lyso-ornithine_lipid_O-acyltransferase_[EC:2.…
GCF_000013125.1_WP_011450276.1	HAS_2;K01494|dCTP_deaminase_[EC:3.5.4.13];K01892|histidyl-tRNA_synthetase_[EC:6.1.1.21];K01923|phosphoribosylaminoimidazole-succinocarboxamide_synthase_[EC:6.3.2.6];K02193|heme_exporter_protein_A_[EC:7.6.2.5];PF01323|DSBA-like_thioredoxin_domain;PF06808|Tripartite_ATP-independent_periplasmic_transporter,_DctM_component;Uncharacterized
GCF_001401755.1_WP_062059583.1	HAS_2;K00970|poly(A)_polymerase_[EC:2.7.7.19];K01990|ABC-2_type_transport_system_ATP-binding_protein;K07566|L-threonylcarbamoyladenylate_synthase_[EC:2.7.7.87];PF00534|Glycosyl_transferases_group_1;PF00534|Glycosyl_transferases_group_1(201:366)PF13439|Glycosyltransferase_Family_4;PF02709|N-terminal_domain_of_galactosyltransferase(167:228)PF00535|Glycosyl_transferase_family_2;PF04245|37-kD_nucleoi…
GCF_004011175.1_WP_127905177.1	HAS_2;K00055|aryl-alcohol_dehydrogenase_[EC:1.1.1.90];K01299|carboxypeptidase_Taq_[EC:3.4.17.19];K02533|tRNA/rRNA_methyltransferase_[EC:2.1.1.-];K03699|magnesium_and_cobalt_exporter,_CNNM_family;K22310|L-ornithine_Nalpha-acyltransferase_[EC:2.3.2.30];K22617|lyso-ornithine_lipid_O-acyltransferase_[EC:2.3.1.270];PF02581|Thiamine_monophosphate_synthase;PF04993|TfoX_N-terminal_domain;PF05951|Bacteria…
GCF_003046605.1_WP_074633084.1	HAS_2;K00088|IMP_dehydrogenase_[EC:1.1.1.205];K02197|cytochrome_c-type_biogenesis_protein_CcmE;K02198|cytochrome_c-type_biogenesis_protein_CcmF;K02199|cytochrome_c_biogenesis_protein_CcmG,_thiol:disulfide_interchange_protein_DsbE;K02200|cytochrome_c-type_biogenesis_protein_CcmH;K03664|SsrA-binding_protein;K09801|uncharacterized_protein;K18588|coenzyme_Q-binding_protein_COQ10;PF23914|Cytochrome_c-…
GCF_003050825.1_WP_074633084.1	HAS_2;K00088|IMP_dehydrogenase_[EC:1.1.1.205];K02197|cytochrome_c-type_biogenesis_protein_CcmE;K02198|cytochrome_c-type_biogenesis_protein_CcmF;K02199|cytochrome_c_biogenesis_protein_CcmG,_thiol:disulfide_interchange_protein_DsbE;K02200|cytochrome_c-type_biogenesis_protein_CcmH;K03664|SsrA-binding_protein;K09801|uncharacterized_protein;K18588|coenzyme_Q-binding_protein_COQ10;PF23914|Cytochrome_c-…
GCF_000010825.1_WP_003629845.1	HAS_2;K00759|adenine_phosphoribosyltransferase_[EC:2.4.2.7];K01649|2-isopropylmalate_synthase_[EC:2.3.3.13];K03569|rod_shape-determining_protein_MreB_and_related_proteins;K03570|rod_shape-determining_protein_MreC;K03571|rod_shape-determining_protein_MreD;K05515|penicillin-binding_protein_2_[EC:3.4.16.4];K07552|MFS_transporter,_DHA1_family,_multidrug_resistance_protein;K13587|two-component_system,…
GCF_000521215.1_WP_029062363.1	HAS_2;K01740|O-acetylhomoserine_(thiol)-lyase_[EC:2.5.1.49];K01991|polysaccharide_biosynthesis/export_protein;K06929|uncharacterized_protein;K13652|AraC_family_transcriptional_regulator;PF00378|Enoyl-CoA_hydratase/isomerase;PF01522|Polysaccharide_deacetylase(212:283)PF01522|Polysaccharide_deacetylase;PF11003|Protein_of_unknown_function_(DUF2842);PF11253|Protein_of_unknown_function_(DUF3052);PF134…
GCF_004683865.2_WP_135312280.1	HAS_2;K01299|carboxypeptidase_Taq_[EC:3.4.17.19];K01933|phosphoribosylformylglycinamidine_cyclo-ligase_[EC:6.3.3.1];K02533|tRNA/rRNA_methyltransferase_[EC:2.1.1.-];K07637|two-component_system,_OmpR_family,_sensor_histidine_kinase_PhoQ_[EC:2.7.13.3];K11175|phosphoribosylglycinamide_formyltransferase_1_[EC:2.1.2.2];K17722|dihydropyrimidine_dehydrogenase_(NAD+)_subunit_PreT_[EC:1.3.1.1];K17723|dihyd…
GCF_008370685.1_WP_149622856.1	HAS_2;K00970|poly(A)_polymerase_[EC:2.7.7.19];K01990|ABC-2_type_transport_system_ATP-binding_protein;K07566|L-threonylcarbamoyladenylate_synthase_[EC:2.7.7.87];K16870|N-acetylglucosaminyl-diphospho-decaprenol_L-rhamnosyltransferase_[EC:2.4.1.289];PF04245|37-kD_nucleoid-associated_bacterial_protein;PF07929|Plasmid_pRiA4b_ORF-3-like_protein;PF13439|Glycosyltransferase_Family_4(12:166)PF00534|Glycos…
GCF_008630015.1_WP_150061845.1	HAS_2;K00705|4-alpha-glucanotransferase_[EC:2.4.1.25];K01214|isoamylase_[EC:3.2.1.68];K02257|heme_o_synthase_[EC:2.5.1.141];K05343|maltose_alpha-D-glucosyltransferase_/_alpha-amylase_[EC:5.4.99.16_3.2.1.1];K08976|putative_membrane_protein;K16147|starch_synthase_(maltosyl-transferring)_[EC:2.4.99.16];PF00126|Bacterial_regulatory_helix-turn-helix_protein,_lysR_family(4:62)PF03466|LysR_substrate_bin…
GCF_900489465.1_WP_111881281.1	HAS_2;K00970|poly(A)_polymerase_[EC:2.7.7.19];K03654|ATP-dependent_DNA_helicase_RecQ_[EC:5.6.2.4];K06041|arabinose-5-phosphate_isomerase_[EC:5.3.1.13];K07566|L-threonylcarbamoyladenylate_synthase_[EC:2.7.7.87];PF00535|Glycosyl_transferase_family_2;PF00535|Glycosyl_transferase_family_2(4:137)PF02709|N-terminal_domain_of_galactosyltransferase;PF04245|37-kD_nucleoid-associated_bacterial_protein;PF04…
GCA_002747015.1_PCJ99117.1	HAS_2;K05939|acyl-[acyl-carrier-protein]-phospholipid_O-acyltransferase_/_long-chain-fatty-acid--[acyl-carrier-protein]_ligase_[EC:2.3.1.40_6.2.1.20];K07126|uncharacterized_protein;PF13443|Cro/C1-type_HTH_DNA-binding_domain;Uncharacterized;Uncharacterized;Uncharacterized;Uncharacterized;Uncharacterized;Uncharacterized;Uncharacterized
GCA_004144375.1_RYE06487.1	HAS_2;K00942|guanylate_kinase_[EC:2.7.4.8];K02050|NitT/TauT_family_transport_system_permease_protein;K03798|cell_division_protease_FtsH_[EC:3.4.24.-];K04075|tRNA(Ile)-lysidine_synthase_[EC:6.3.4.19];PF00005|ABC_transporter(25:163)PF09821|C-terminal_AAA-associated_domain;PF00083|Sugar_(and_other)_transporter;PF00106|short_chain_dehydrogenase;PF00849|RNA_pseudouridylate_synthase;PF13505|Outer_membr…
GCF_006442655.1_WP_140767892.1	HAS_2;K00145|N-acetyl-gamma-glutamyl-phosphate_reductase_[EC:1.2.1.38];K01480|agmatinase_[EC:3.5.3.11];K04343|streptomycin_6-kinase_[EC:2.7.1.72];K16568|exopolysaccharide_production_protein_ExoZ;PF00583|Acetyltransferase_(GNAT)_family(13:97)PF18014|Acetyltransferase_(GNAT)_domain;PF01522|Polysaccharide_deacetylase;PF11003|Protein_of_unknown_function_(DUF2842);PF13480|Acetyltransferase_(GNAT)_doma…
GCF_004341375.1_WP_132707302.1	HAS_2;K00609|aspartate_carbamoyltransferase_catalytic_subunit_[EC:2.1.3.2];K02871|large_subunit_ribosomal_protein_L13;K02996|small_subunit_ribosomal_protein_S9;K03168|DNA_topoisomerase_I_[EC:5.6.2.1];K03926|periplasmic_divalent_cation_tolerance_protein;K04096|DNA_processing_protein;K08344|suppressor_for_copper-sensitivity_B;K08591|acyl_phosphate:glycerol-3-phosphate_acyltransferase_[EC:2.3.1.275]…
GCF_900156525.1_WP_076646313.1	HAS_2;K00019|3-hydroxybutyrate_dehydrogenase_[EC:1.1.1.30];K00036|glucose-6-phosphate_1-dehydrogenase_[EC:1.1.1.49_1.1.1.363];K01057|6-phosphogluconolactonase_[EC:3.1.1.31];K01299|carboxypeptidase_Taq_[EC:3.4.17.19];K02469|DNA_gyrase_subunit_A_[EC:5.6.2.2];K02533|tRNA/rRNA_methyltransferase_[EC:2.1.1.-];K07001|NTE_family_protein;PF02581|Thiamine_monophosphate_synthase;PF04367|Protein_of_unknown_f…
GCF_000014285.2_WP_011632884.1	HAS_2;K01919|glutamate--cysteine_ligase_[EC:6.3.2.2];K03179|4-hydroxybenzoate_polyprenyltransferase_[EC:2.5.1.39];K03568|TldD_protein;K03704|cold_shock_protein;K04077|chaperonin_GroEL_[EC:5.6.1.7];K04078|chaperonin_GroES;K09761|16S_rRNA_(uracil1498-N3)-methyltransferase_[EC:2.1.1.193];K10804|acyl-CoA_thioesterase_I_[EC:3.1.2.-_3.1.2.2_3.1.1.2_3.1.1.5];PF06233|Usg-like_family;PF09335|VTT_domain
GCF_000526635.1_WP_024847804.1	HAS_2;K00145|N-acetyl-gamma-glutamyl-phosphate_reductase_[EC:1.2.1.38];K01480|agmatinase_[EC:3.5.3.11];K01991|polysaccharide_biosynthesis/export_protein;K02871|large_subunit_ribosomal_protein_L13;K02996|small_subunit_ribosomal_protein_S9;PF01522|Polysaccharide_deacetylase;PF02706|Chain_length_determinant_protein;PF03061|Thioesterase_superfamily;PF11003|Protein_of_unknown_function_(DUF2842);PF1348…
GCA_002937825.1_PPR48557.1	HAS_2;K21679|hydroxysqualene_synthase_[EC:4.2.3.156];PF00494|Squalene/phytoene_synthase;PF01053|Cys/Met_metabolism_PLP-dependent_enzyme;PF09694|Bacterial_protein_of_unknown_function_(Gcw_chp);Uncharacterized;Uncharacterized
GCF_001633165.1_WP_042461164.1	HAS_2;K01299|carboxypeptidase_Taq_[EC:3.4.17.19];K02533|tRNA/rRNA_methyltransferase_[EC:2.1.1.-];K22310|L-ornithine_Nalpha-acyltransferase_[EC:2.3.2.30];K22617|lyso-ornithine_lipid_O-acyltransferase_[EC:2.3.1.270];PF00378|Enoyl-CoA_hydratase/isomerase;PF02581|Thiamine_monophosphate_synthase;PF03061|Thioesterase_superfamily;PF07796|Protein_of_unknown_function_(DUF1638);PF12073|Protein_of_unknown_f…
GCF_001870665.2_WP_071481261.1	HAS_2;K01299|carboxypeptidase_Taq_[EC:3.4.17.19];K02533|tRNA/rRNA_methyltransferase_[EC:2.1.1.-];K02556|chemotaxis_protein_MotA;K07638|two-component_system,_OmpR_family,_osmolarity_sensor_histidine_kinase_EnvZ_[EC:2.7.13.3];K22310|L-ornithine_Nalpha-acyltransferase_[EC:2.3.2.30];K22617|lyso-ornithine_lipid_O-acyltransferase_[EC:2.3.1.270];PF02581|Thiamine_monophosphate_synthase;PF12073|Protein_of…
GCF_004366635.1_WP_071481261.1	HAS_2;K01299|carboxypeptidase_Taq_[EC:3.4.17.19];K02533|tRNA/rRNA_methyltransferase_[EC:2.1.1.-];K02556|chemotaxis_protein_MotA;K07638|two-component_system,_OmpR_family,_osmolarity_sensor_histidine_kinase_EnvZ_[EC:2.7.13.3];K22310|L-ornithine_Nalpha-acyltransferase_[EC:2.3.2.30];K22617|lyso-ornithine_lipid_O-acyltransferase_[EC:2.3.1.270];PF02581|Thiamine_monophosphate_synthase;PF12073|Protein_of…
GCF_003590145.1_WP_119840025.1	HAS_2;K01299|carboxypeptidase_Taq_[EC:3.4.17.19];K02469|DNA_gyrase_subunit_A_[EC:5.6.2.2];K02533|tRNA/rRNA_methyltransferase_[EC:2.1.1.-];K22310|L-ornithine_Nalpha-acyltransferase_[EC:2.3.2.30];K22617|lyso-ornithine_lipid_O-acyltransferase_[EC:2.3.1.270];PF02581|Thiamine_monophosphate_synthase;PF03466|LysR_substrate_binding_domain(91:273)PF00126|Bacterial_regulatory_helix-turn-helix_protein,_lysR…
GCF_002532045.1_WP_097673489.1	HAS_2;K00278|L-aspartate_oxidase_[EC:1.4.3.16];K00767|nicotinate-nucleotide_pyrophosphorylase_(carboxylating)_[EC:2.4.2.19];K03517|quinolinate_synthase_[EC:2.5.1.72];K13021|MFS_transporter,_ACS_family,_tartrate_transporter;PF00126|Bacterial_regulatory_helix-turn-helix_protein,_lysR_family(7:65)PF03466|LysR_substrate_binding_domain;PF11003|Protein_of_unknown_function_(DUF2842);PF13480|Acetyltransf…
GCF_000510685.1_WP_026612541.1	HAS_2;K00145|N-acetyl-gamma-glutamyl-phosphate_reductase_[EC:1.2.1.38];K01480|agmatinase_[EC:3.5.3.11];K02871|large_subunit_ribosomal_protein_L13;K02996|small_subunit_ribosomal_protein_S9;PF03061|Thioesterase_superfamily;PF11003|Protein_of_unknown_function_(DUF2842);PF12850|Calcineurin-like_phosphoesterase_superfamily_domain;PF13480|Acetyltransferase_(GNAT)_domain;PF13614|AAA_domain(534:650)PF027…
GCF_003054175.1_WP_107976848.1	HAS_2;K01299|carboxypeptidase_Taq_[EC:3.4.17.19];K02193|heme_exporter_protein_A_[EC:7.6.2.5];K02194|heme_exporter_protein_B;K02195|heme_exporter_protein_C;K02533|tRNA/rRNA_methyltransferase_[EC:2.1.1.-];K22310|L-ornithine_Nalpha-acyltransferase_[EC:2.3.2.30];K22617|lyso-ornithine_lipid_O-acyltransferase_[EC:2.3.1.270];PF01841|Transglutaminase-like_superfamily;PF02581|Thiamine_monophosphate_syntha…
GCF_004137355.1_WP_129331265.1	HAS_2;K00145|N-acetyl-gamma-glutamyl-phosphate_reductase_[EC:1.2.1.38];K01480|agmatinase_[EC:3.5.3.11];K02996|small_subunit_ribosomal_protein_S9;K15777|4,5-DOPA_dioxygenase_extradiol_[EC:1.13.11.-];K20988|polysaccharide_biosynthesis/export_protein_VpsN;PF00534|Glycosyl_transferases_group_1(191:343)PF13439|Glycosyltransferase_Family_4;PF00903|Glyoxalase/Bleomycin_resistance_protein/Dioxygenase_sup…
GCF_005771405.1_WP_138163066.1	HAS_2;K01299|carboxypeptidase_Taq_[EC:3.4.17.19];K02469|DNA_gyrase_subunit_A_[EC:5.6.2.2];K02533|tRNA/rRNA_methyltransferase_[EC:2.1.1.-];K10094|nickel_transport_protein;PF00294|pfkB_family_carbohydrate_kinase;PF02581|Thiamine_monophosphate_synthase;PF04055|Radical_SAM_superfamily(40:184)PF13353|4Fe-4S_single_cluster_domain;PF06233|Usg-like_family;PF13795|HupE_/_UreJ_protein;Uncharacterized
GCA_002787615.1_PIR34410.1	HAS_2;K00643|5-aminolevulinate_synthase_[EC:2.3.1.37];K02303|uroporphyrin-III_C-methyltransferase_[EC:2.1.1.107];K03072|preprotein_translocase_subunit_SecD;PF02600|Disulfide_bond_formation_protein_DsbB;PF02600|Disulfide_bond_formation_protein_DsbB;PF07963|Prokaryotic_N-terminal_methylation_motif;Uncharacterized
GCF_003353565.1_WP_115139453.1	HAS_2;K00145|N-acetyl-gamma-glutamyl-phosphate_reductase_[EC:1.2.1.38];K01480|agmatinase_[EC:3.5.3.11];K04343|streptomycin_6-kinase_[EC:2.7.1.72];PF01522|Polysaccharide_deacetylase;PF11003|Protein_of_unknown_function_(DUF2842);PF13480|Acetyltransferase_(GNAT)_domain;PF18014|Acetyltransferase_(GNAT)_domain(153:274)PF00583|Acetyltransferase_(GNAT)_family;Uncharacterized;Uncharacterized
GCF_900167135.1_WP_078669777.1	HAS_2;K00939|adenylate_kinase_[EC:2.7.4.3];K01207|beta-N-acetylhexosaminidase_[EC:3.2.1.52];K03553|recombination_protein_RecA;K03979|GTPase_[EC:3.6.5.-];K06207|GTP-binding_protein;PF00561|alpha/beta_hydrolase_fold;PF01734|Patatin-like_phospholipase;Uncharacterized;Uncharacterized;Uncharacterized
GCF_002294795.1_WP_095801288.1	HAS_2;K00145|N-acetyl-gamma-glutamyl-phosphate_reductase_[EC:1.2.1.38];K01480|agmatinase_[EC:3.5.3.11];K05275|pyridoxine_4-dehydrogenase_[EC:1.1.1.65];PF01522|Polysaccharide_deacetylase(215:280)PF01522|Polysaccharide_deacetylase;PF02706|Chain_length_determinant_protein;PF03466|LysR_substrate_binding_domain(89:296)PF00126|Bacterial_regulatory_helix-turn-helix_protein,_lysR_family;PF11003|Protein_o…
GCF_003997555.1_WP_095801288.1	HAS_2;K00145|N-acetyl-gamma-glutamyl-phosphate_reductase_[EC:1.2.1.38];K01480|agmatinase_[EC:3.5.3.11];K05275|pyridoxine_4-dehydrogenase_[EC:1.1.1.65];PF01522|Polysaccharide_deacetylase(216:278)PF01522|Polysaccharide_deacetylase;PF02706|Chain_length_determinant_protein;PF03009|Glycerophosphoryl_diester_phosphodiesterase_family(59:190)PF16387|Domain_of_unknown_function;PF03466|LysR_substrate_bindi…
GCF_003997575.1_WP_095801288.1	HAS_2;K00145|N-acetyl-gamma-glutamyl-phosphate_reductase_[EC:1.2.1.38];K01480|agmatinase_[EC:3.5.3.11];PF01522|Polysaccharide_deacetylase(216:278)PF01522|Polysaccharide_deacetylase;PF02706|Chain_length_determinant_protein;PF11003|Protein_of_unknown_function_(DUF2842);PF13480|Acetyltransferase_(GNAT)_domain
GCF_001635685.1_WP_082851552.1	HAS_2;K02871|large_subunit_ribosomal_protein_L13;K02996|small_subunit_ribosomal_protein_S9;K03149|thiazole_synthase_[EC:2.8.1.10];PF00149|Calcineurin-like_phosphoesterase;PF00571|CBS_domain(72:124)PF00571|CBS_domain;PF00781|Diacylglycerol_kinase_catalytic_domain;PF01521|Iron-sulphur_cluster_biosynthesis;PF03203|MerC_mercury_resistance_protein;Uncharacterized;Uncharacterized
GCF_001644645.1_WP_066406114.1	HAS_2;K03470|ribonuclease_HII_[EC:3.1.26.4];K06207|GTP-binding_protein;K07029|diacylglycerol_kinase_(ATP)_[EC:2.7.1.107];K09004|uncharacterized_protein;K09004|uncharacterized_protein;PF00155|Aminotransferase_class_I_and_II;PF01734|Patatin-like_phospholipase;PF11146|Protein_of_unknown_function_(DUF2905);Uncharacterized;Uncharacterized
GCA_002694745.1_MAL26297.1	HAS_2;K02871|large_subunit_ribosomal_protein_L13;K02996|small_subunit_ribosomal_protein_S9;K03149|thiazole_synthase_[EC:2.8.1.10];K03642|rare_lipoprotein_A;K03926|periplasmic_divalent_cation_tolerance_protein;PF00149|Calcineurin-like_phosphoesterase;PF01679|Proteolipid_membrane_potential_modulator;PF03203|MerC_mercury_resistance_protein;Uncharacterized;Uncharacterized
GCA_002684335.1_MAB03183.1	HAS_2;K01876|aspartyl-tRNA_synthetase_[EC:6.1.1.12];K03722|ATP-dependent_DNA_helicase_DinG_[EC:5.6.2.3];K04077|chaperonin_GroEL_[EC:5.6.1.7];K04078|chaperonin_GroES;K06938|uncharacterized_protein;PF01921|tRNA_synthetases_class_I_(K);PF01965|DJ-1/PfpI_family;PF02574|Homocysteine_S-methyltransferase;Uncharacterized;Uncharacterized
GCF_002205675.1_WP_088440279.1	HAS_2;K00986|RNA-directed_DNA_polymerase_[EC:2.7.7.49];K02871|large_subunit_ribosomal_protein_L13;K02996|small_subunit_ribosomal_protein_S9;K07304|peptide-methionine_(S)-S-oxide_reductase_[EC:1.8.4.11];K21021|diguanylate_cyclase_[EC:2.7.7.65];PF00691|OmpA_family;PF01435|Peptidase_family_M48(182:224)PF01435|Peptidase_family_M48;PF13689|YfiR/HmsC-like;PF22483|Mu_transposase,_C-terminal_domain(342:4…
GCF_002101295.1_WP_085070699.1	HAS_2;K01740|O-acetylhomoserine_(thiol)-lyase_[EC:2.5.1.49];K01740|O-acetylhomoserine_(thiol)-lyase_[EC:2.5.1.49];K02871|large_subunit_ribosomal_protein_L13;K03621|phosphate_acyltransferase_[EC:2.3.1.274];PF00216|Bacterial_DNA-binding_protein;PF00471|Ribosomal_protein_L33;PF01817|Chorismate_mutase_type_II;PF12697|Alpha/beta_hydrolase_family;PF13411|MerR_HTH_family_regulatory_protein;Uncharacteriz…
GCF_000314735.2_WP_002715593.1	HAS_2;K01740|O-acetylhomoserine_(thiol)-lyase_[EC:2.5.1.49];K02871|large_subunit_ribosomal_protein_L13;K02996|small_subunit_ribosomal_protein_S9;K07243|high-affinity_iron_transporter;K20997|polysaccharide_biosynthesis_protein_PslA;PF00534|Glycosyl_transferases_group_1(191:347)PF13439|Glycosyltransferase_Family_4;PF02706|Chain_length_determinant_protein;PF03061|Thioesterase_superfamily;PF11003|Pro…
GCF_000341355.1_WP_015397969.1	HAS_2;K00029|malate_dehydrogenase_(oxaloacetate-decarboxylating)(NADP+)_[EC:1.1.1.40];K00145|N-acetyl-gamma-glutamyl-phosphate_reductase_[EC:1.2.1.38];K00600|glycine_hydroxymethyltransferase_[EC:2.1.2.1];K00793|riboflavin_synthase_[EC:2.5.1.9];K02078|acyl_carrier_protein;K03665|GTPase;K03666|host_factor-I_protein;K07738|transcriptional_repressor_NrdR;K11752|diaminohydroxyphosphoribosylaminopyrimi…
GCF_001663155.1_WP_067596792.1	HAS_2;K01897|long-chain_acyl-CoA_synthetase_[EC:6.2.1.3];K02871|large_subunit_ribosomal_protein_L13;K02996|small_subunit_ribosomal_protein_S9;K03149|thiazole_synthase_[EC:2.8.1.10];K03926|periplasmic_divalent_cation_tolerance_protein;K06975|uncharacterized_protein;PF00149|Calcineurin-like_phosphoesterase;PF03203|MerC_mercury_resistance_protein;Uncharacterized;Uncharacterized
GCF_008086165.1_WP_148367491.1	HAS_2;K00970|poly(A)_polymerase_[EC:2.7.7.19];K01990|ABC-2_type_transport_system_ATP-binding_protein;K07566|L-threonylcarbamoyladenylate_synthase_[EC:2.7.7.87];PF00534|Glycosyl_transferases_group_1;PF01041|DegT/DnrJ/EryC1/StrS_aminotransferase_family;PF05635|23S_rRNA-intervening_sequence_protein;PF07929|Plasmid_pRiA4b_ORF-3-like_protein;PF12679|ABC-2_family_transporter_protein;PF13585|CHU_C_Type_…
GCF_000280015.1_WP_005865433.1	HAS_2;K00029|malate_dehydrogenase_(oxaloacetate-decarboxylating)(NADP+)_[EC:1.1.1.40];K00145|N-acetyl-gamma-glutamyl-phosphate_reductase_[EC:1.2.1.38];K00600|glycine_hydroxymethyltransferase_[EC:2.1.2.1];K00793|riboflavin_synthase_[EC:2.5.1.9];K03665|GTPase;K03666|host_factor-I_protein;K07738|transcriptional_repressor_NrdR;K11752|diaminohydroxyphosphoribosylaminopyrimidine_deaminase_/_5-amino-6-(…
GCF_001641635.1_WP_063708871.1	HAS_2;K01740|O-acetylhomoserine_(thiol)-lyase_[EC:2.5.1.49];K06929|uncharacterized_protein;PF00378|Enoyl-CoA_hydratase/isomerase;PF01522|Polysaccharide_deacetylase;PF01979|Amidohydrolase_family;PF02706|Chain_length_determinant_protein;PF03061|Thioesterase_superfamily;PF11003|Protein_of_unknown_function_(DUF2842);PF13480|Acetyltransferase_(GNAT)_domain;Uncharacterized
GCF_001692325.1_WP_068385820.1	HAS_2;K00145|N-acetyl-gamma-glutamyl-phosphate_reductase_[EC:1.2.1.38];K01480|agmatinase_[EC:3.5.3.11];K01991|polysaccharide_biosynthesis/export_protein;PF00534|Glycosyl_transferases_group_1(189:342)PF13439|Glycosyltransferase_Family_4;PF02706|Chain_length_determinant_protein;PF10908|Tlde1_domain;PF11003|Protein_of_unknown_function_(DUF2842);PF13480|Acetyltransferase_(GNAT)_domain;Uncharacterized…
GCF_001730525.1_WP_069660507.1	HAS_2;K01505|1-aminocyclopropane-1-carboxylate_deaminase_[EC:3.5.99.7];K03320|ammonium_transporter,_Amt_family;K03775|FKBP-type_peptidyl-prolyl_cis-trans_isomerase_SlyD_[EC:5.2.1.8];K06180|23S_rRNA_pseudouridine1911/1915/1917_synthase_[EC:5.4.99.23];K06888|uncharacterized_protein;K06959|protein_Tex;PF01063|Amino-transferase_class_IV;PF11750|Protein_of_unknown_function_(DUF3307);PF18939|Family_of_…
GCF_003335675.1_WP_114300966.1	HAS_2;K00970|poly(A)_polymerase_[EC:2.7.7.19];K01990|ABC-2_type_transport_system_ATP-binding_protein;K03829|putative_acetyltransferase_[EC:2.3.1.-];PF00535|Glycosyl_transferase_family_2;PF02709|N-terminal_domain_of_galactosyltransferase(181:240)PF00535|Glycosyl_transferase_family_2;PF06293|Lipopolysaccharide_kinase_(Kdo/WaaP)_family;PF07929|Plasmid_pRiA4b_ORF-3-like_protein;PF12679|ABC-2_family_t…
GCF_004022225.1_WP_128181007.1	HAS_2;K01299|carboxypeptidase_Taq_[EC:3.4.17.19];K01524|exopolyphosphatase_/_guanosine-5'-triphosphate,3'-diphosphate_pyrophosphatase_[EC:3.6.1.11_3.6.1.40];K02533|tRNA/rRNA_methyltransferase_[EC:2.1.1.-];K09007|GTP_cyclohydrolase_IB_[EC:3.5.4.16];PF00067|Cytochrome_P450;PF01435|Peptidase_family_M48;PF02581|Thiamine_monophosphate_synthase;PF13561|Enoyl-(Acyl_carrier_protein)_reductase;Uncharacter…
GCA_002162685.1_OUS02774.1	HAS_2;K00970|poly(A)_polymerase_[EC:2.7.7.19];K01990|ABC-2_type_transport_system_ATP-binding_protein;K03829|putative_acetyltransferase_[EC:2.3.1.-];K07566|L-threonylcarbamoyladenylate_synthase_[EC:2.7.7.87];PF00534|Glycosyl_transferases_group_1(180:343)PF13439|Glycosyltransferase_Family_4;PF07929|Plasmid_pRiA4b_ORF-3-like_protein;PF12679|ABC-2_family_transporter_protein;PF13795|HupE_/_UreJ_protei…
GCF_004355225.1_WP_133277706.1	HAS_2;K00970|poly(A)_polymerase_[EC:2.7.7.19];K02477|two-component_system,_LytTR_family,_response_regulator;K07566|L-threonylcarbamoyladenylate_synthase_[EC:2.7.7.87];K21001|polysaccharide_biosynthesis_protein_PslH;PF01066|CDP-alcohol_phosphatidyltransferase;PF05016|ParE_toxin_of_type_II_toxin-antitoxin_system,_parDE;PF06580|Histidine_kinase(100:179)PF13239|2TM_domain;PF13239|2TM_domain;PF13239|2…
GCF_004761865.1_WP_135465782.1	HAS_2;K00799|glutathione_S-transferase_[EC:2.5.1.18];K03568|TldD_protein;K04077|chaperonin_GroEL_[EC:5.6.1.7];K04078|chaperonin_GroES;K11753|riboflavin_kinase_/_FMN_adenylyltransferase_[EC:2.7.1.26_2.7.7.2];K17865|3-hydroxybutyryl-CoA_dehydratase_[EC:4.2.1.55];PF00535|Glycosyl_transferase_family_2;PF06233|Usg-like_family;PF09335|VTT_domain;PF12860|PAS_fold(12:124)PF12860|PAS_fold(138:250)PF12860|…
GCF_000013745.1_WP_011473132.1	HAS_2;K01740|O-acetylhomoserine_(thiol)-lyase_[EC:2.5.1.49];K06199|fluoride_exporter;K06199|fluoride_exporter;K07243|high-affinity_iron_transporter;K09137|uncharacterized_protein;K20997|polysaccharide_biosynthesis_protein_PslA;PF02706|Chain_length_determinant_protein;PF11003|Protein_of_unknown_function_(DUF2842);PF13480|Acetyltransferase_(GNAT)_domain;PF13692|Glycosyl_transferases_group_1(203:339…
GCF_900142885.1_WP_073207296.1	HAS_2;K00970|poly(A)_polymerase_[EC:2.7.7.19];K02477|two-component_system,_LytTR_family,_response_regulator;K07566|L-threonylcarbamoyladenylate_synthase_[EC:2.7.7.87];PF00534|Glycosyl_transferases_group_1;PF00535|Glycosyl_transferase_family_2;PF01066|CDP-alcohol_phosphatidyltransferase;PF05532|CsbD-like;PF13231|Dolichyl-phosphate-mannose-protein_mannosyltransferase;PF13239|2TM_domain;Uncharacteri…
GCF_000026145.1_WP_011927097.1	HAS_2;K01740|O-acetylhomoserine_(thiol)-lyase_[EC:2.5.1.49];K06929|uncharacterized_protein;PF00378|Enoyl-CoA_hydratase/isomerase;PF01522|Polysaccharide_deacetylase;PF02706|Chain_length_determinant_protein;PF03061|Thioesterase_superfamily;PF11003|Protein_of_unknown_function_(DUF2842);PF13480|Acetyltransferase_(GNAT)_domain;PF13692|Glycosyl_transferases_group_1(202:338)PF13439|Glycosyltransferase_F…
GCA_002167535.1_OUU39084.1	HAS_2;K00278|L-aspartate_oxidase_[EC:1.4.3.16];K02836|peptide_chain_release_factor_2;K03189|urease_accessory_protein;K03648|uracil-DNA_glycosylase_[EC:3.2.2.27];K04567|lysyl-tRNA_synthetase,_class_II_[EC:6.1.1.6];K08997|protein_adenylyltransferase_[EC:2.7.7.108];K09159|antitoxin_CptB;PF00989|PAS_fold(142:200)PF02518|Histidine_kinase-,_DNA_gyrase_B-,_and_HSP90-like_ATPase;PF01571|Aminomethyltransf…
GCF_000746265.1_WP_037134753.1	HAS_2;K01448|N-acetylmuramoyl-L-alanine_amidase_[EC:3.5.1.28];K01991|polysaccharide_biosynthesis/export_protein;K02836|peptide_chain_release_factor_2;K05366|penicillin-binding_protein_1A_[EC:2.4.1.129_3.4.16.4];K08300|ribonuclease_E_[EC:3.1.26.12];PF00534|Glycosyl_transferases_group_1(203:339)PF13439|Glycosyltransferase_Family_4;PF01936|NYN_domain(8:142)PF12872|OST-HTH/LOTUS_domain;PF02706|Chain_…
GCF_003996965.1_WP_127339498.1	HAS_2;K00970|poly(A)_polymerase_[EC:2.7.7.19];K02477|two-component_system,_LytTR_family,_response_regulator;K03446|MFS_transporter,_DHA2_family,_multidrug_resistance_protein;K03543|membrane_fusion_protein,_multidrug_efflux_system;K09861|uncharacterized_protein;PF02321|Outer_membrane_efflux_protein(29:215)PF02321|Outer_membrane_efflux_protein;PF13239|2TM_domain;PF13239|2TM_domain;PF13239|2TM_domai…
GCF_004216655.1_WP_130269154.1	HAS_2;K00145|N-acetyl-gamma-glutamyl-phosphate_reductase_[EC:1.2.1.38];K01480|agmatinase_[EC:3.5.3.11];K01991|polysaccharide_biosynthesis/export_protein;K04343|streptomycin_6-kinase_[EC:2.7.1.72];PF01522|Polysaccharide_deacetylase(91:145)PF01522|Polysaccharide_deacetylase;PF02706|Chain_length_determinant_protein;PF07690|Major_Facilitator_Superfamily;PF11003|Protein_of_unknown_function_(DUF2842);P…
GCF_900115815.1_WP_093010799.1	HAS_2;K00145|N-acetyl-gamma-glutamyl-phosphate_reductase_[EC:1.2.1.38];K00492|1,3,7-trimethyluric_acid_5-monooxygenase_[EC:1.14.13.212];K01299|carboxypeptidase_Taq_[EC:3.4.17.19];K01776|glutamate_racemase_[EC:5.1.1.3];K02469|DNA_gyrase_subunit_A_[EC:5.6.2.2];K02533|tRNA/rRNA_methyltransferase_[EC:2.1.1.-];PF00126|Bacterial_regulatory_helix-turn-helix_protein,_lysR_family;PF02581|Thiamine_monophos…
GCF_001650955.1_WP_066741660.1	HAS_2;K00674|2,3,4,5-tetrahydropyridine-2,6-dicarboxylate_N-succinyltransferase_[EC:2.3.1.117];K01662|1-deoxy-D-xylulose-5-phosphate_synthase_[EC:2.2.1.7];K01921|D-alanine-D-alanine_ligase_[EC:6.3.2.4];K02871|large_subunit_ribosomal_protein_L13;K02996|small_subunit_ribosomal_protein_S9;K07025|putative_hydrolase_of_the_HAD_superfamily;K09823|Fur_family_transcriptional_regulator,_zinc_uptake_regula…
GCF_003205195.1_WP_110793409.1	HAS_2;K00145|N-acetyl-gamma-glutamyl-phosphate_reductase_[EC:1.2.1.38];K01480|agmatinase_[EC:3.5.3.11];K01991|polysaccharide_biosynthesis/export_protein;K15777|4,5-DOPA_dioxygenase_extradiol_[EC:1.13.11.-];PF00534|Glycosyl_transferases_group_1(200:344)PF13439|Glycosyltransferase_Family_4;PF00903|Glyoxalase/Bleomycin_resistance_protein/Dioxygenase_superfamily;PF02706|Chain_length_determinant_prote…
GCF_900188295.1_WP_089388972.1	HAS_2;K01299|carboxypeptidase_Taq_[EC:3.4.17.19];K01933|phosphoribosylformylglycinamidine_cyclo-ligase_[EC:6.3.3.1];K02533|tRNA/rRNA_methyltransferase_[EC:2.1.1.-];K06901|adenine/guanine/hypoxanthine_permease;K11175|phosphoribosylglycinamide_formyltransferase_1_[EC:2.1.2.2];K13641|IclR_family_transcriptional_regulator,_acetate_operon_repressor;K14977|(S)-ureidoglycine_aminohydrolase_[EC:3.5.3.26]…
GCF_001561995.1_WP_082733918.1	HAS_2;K01740|O-acetylhomoserine_(thiol)-lyase_[EC:2.5.1.49];K01991|polysaccharide_biosynthesis/export_protein;K06929|uncharacterized_protein;K23997|ADP-dependent_NAD(P)H-hydrate_dehydratase_/_NAD(P)H-hydrate_epimerase_[EC:4.2.1.136_5.1.99.6];PF00378|Enoyl-CoA_hydratase/isomerase;PF03358|NADPH-dependent_FMN_reductase;PF07784|Protein_of_unknown_function_(DUF1622);PF11003|Protein_of_unknown_function…
GCF_002953155.1_WP_076073816.1	HAS_2;K02871|large_subunit_ribosomal_protein_L13;K02996|small_subunit_ribosomal_protein_S9;K07304|peptide-methionine_(S)-S-oxide_reductase_[EC:1.8.4.11];K21021|diguanylate_cyclase_[EC:2.7.7.65];PF00691|OmpA_family;PF01435|Peptidase_family_M48;PF01636|Phosphotransferase_enzyme_family;PF13689|YfiR/HmsC-like;Uncharacterized;Uncharacterized
GCF_006874585.1_WP_142636522.1	HAS_2;K01174|micrococcal_nuclease_[EC:3.1.31.1];K02871|large_subunit_ribosomal_protein_L13;K02996|small_subunit_ribosomal_protein_S9;K03149|thiazole_synthase_[EC:2.8.1.10];K03154|sulfur_carrier_protein;K03926|periplasmic_divalent_cation_tolerance_protein;K10947|PadR_family_transcriptional_regulator;PF03203|MerC_mercury_resistance_protein;Uncharacterized;Uncharacterized
GCF_900107535.1_WP_090557275.1	HAS_2;K01737|6-pyruvoyltetrahydropterin/6-carboxytetrahydropterin_synthase_[EC:4.2.3.12_4.1.2.50];K07146|UPF0176_protein;K07165|transmembrane_sensor;K21572|starch-binding_outer_membrane_protein,_SusD/RagB_family;K23514|RNA_polymerase_sigma-19_factor,_ECF_subfamily;PF10543|ORF6N_domain;PF13715|CarboxypepD_reg-like_domain(137:218)PF07715|TonB-dependent_Receptor_Plug_Domain(228:337)PF00593|TonB_depe…
GCF_000170795.1_WP_008243196.1	HAS_2;K01737|6-pyruvoyltetrahydropterin/6-carboxytetrahydropterin_synthase_[EC:4.2.3.12_4.1.2.50];K03744|LemA_protein;K07137|uncharacterized_protein;K21572|starch-binding_outer_membrane_protein,_SusD/RagB_family;PF02469|Fasciclin_domain(86:234)PF03422|Carbohydrate_binding_module_(family_6);PF04536|TPM_domain;PF07715|TonB-dependent_Receptor_Plug_Domain;PF09346|SMI1_/_KNR4_family_(SUKH-1);PF13380|C…
GCF_006385705.1_WP_140618891.1	HAS_2;K01247|DNA-3-methyladenine_glycosylase_II_[EC:3.2.2.21];K01470|creatinine_amidohydrolase_[EC:3.5.2.10];K01620|threonine_aldolase_[EC:4.1.2.48];K01714|4-hydroxy-tetrahydrodipicolinate_synthase_[EC:4.3.3.7];K02477|two-component_system,_LytTR_family,_response_regulator;K07095|uncharacterized_protein;PF00313|'Cold-shock'_DNA-binding_domain;Uncharacterized;Uncharacterized;Uncharacterized
GCF_008386695.1_WP_149836495.1	HAS_2;K00939|adenylate_kinase_[EC:2.7.4.3];K01207|beta-N-acetylhexosaminidase_[EC:3.2.1.52];K03979|GTPase_[EC:3.6.5.-];K06207|GTP-binding_protein;K10860|mRNA_N1-methyladenine_demethylase_[EC:1.14.11.54];K20968|AraC_family_transcriptional_regulator,_exoenzyme_S_synthesis_regulatory_protein_ExsA;PF01734|Patatin-like_phospholipase;PF01734|Patatin-like_phospholipase;Uncharacterized
GCF_001517585.1_WP_072245145.1	HAS_2;K01079|phosphoserine_phosphatase_[EC:3.1.3.3];K01299|carboxypeptidase_Taq_[EC:3.4.17.19];K01451|hippurate_hydrolase_[EC:3.5.1.32];K02533|tRNA/rRNA_methyltransferase_[EC:2.1.1.-];K07638|two-component_system,_OmpR_family,_osmolarity_sensor_histidine_kinase_EnvZ_[EC:2.7.13.3];PF00589|Phage_integrase_family;PF00753|Metallo-beta-lactamase_superfamily(24:205)PF17778|Beta-lactamase_associated_wing…
GCF_002917885.1_WP_103725762.1	HAS_2;K00318|proline_dehydrogenase_[EC:1.5.5.2];K00970|poly(A)_polymerase_[EC:2.7.7.19];K07566|L-threonylcarbamoyladenylate_synthase_[EC:2.7.7.87];PF00535|Glycosyl_transferase_family_2;PF00535|Glycosyl_transferase_family_2(6:132)PF02709|N-terminal_domain_of_galactosyltransferase;PF14066|Protein_of_unknown_function_(DUF4256);PF19515|Domain_of_unknown_function_(DUF6048);PF20050|Family_of_unknown_fu…
GCF_004349135.1_WP_132064440.1	HAS_2;K00970|poly(A)_polymerase_[EC:2.7.7.19];K02477|two-component_system,_LytTR_family,_response_regulator;K07566|L-threonylcarbamoyladenylate_synthase_[EC:2.7.7.87];PF01066|CDP-alcohol_phosphatidyltransferase;PF05532|CsbD-like;PF06293|Lipopolysaccharide_kinase_(Kdo/WaaP)_family;PF13239|2TM_domain;PF13239|2TM_domain;PF13366|PD-(D/E)XK_nuclease_superfamily;PF13692|Glycosyl_transferases_group_1(18…
GCA_002167925.1_OUU48713.1	HAS_2;K01876|aspartyl-tRNA_synthetase_[EC:6.1.1.12];K03722|ATP-dependent_DNA_helicase_DinG_[EC:5.6.2.3];K04077|chaperonin_GroEL_[EC:5.6.1.7];K04078|chaperonin_GroES;K06938|uncharacterized_protein;PF01921|tRNA_synthetases_class_I_(K);PF01965|DJ-1/PfpI_family;PF02574|Homocysteine_S-methyltransferase;Uncharacterized
GCF_003015025.1_WP_106569887.1	HAS_2;K00145|N-acetyl-gamma-glutamyl-phosphate_reductase_[EC:1.2.1.38];K01480|agmatinase_[EC:3.5.3.11];K01991|polysaccharide_biosynthesis/export_protein;K02871|large_subunit_ribosomal_protein_L13;K02996|small_subunit_ribosomal_protein_S9;PF01522|Polysaccharide_deacetylase;PF02706|Chain_length_determinant_protein;PF03061|Thioesterase_superfamily;PF11003|Protein_of_unknown_function_(DUF2842);PF1348…
GCF_004000215.1_WP_106569887.1	HAS_2;K00145|N-acetyl-gamma-glutamyl-phosphate_reductase_[EC:1.2.1.38];K01480|agmatinase_[EC:3.5.3.11];K01991|polysaccharide_biosynthesis/export_protein;K02871|large_subunit_ribosomal_protein_L13;K02996|small_subunit_ribosomal_protein_S9;PF01522|Polysaccharide_deacetylase;PF02706|Chain_length_determinant_protein;PF03061|Thioesterase_superfamily;PF11003|Protein_of_unknown_function_(DUF2842);PF1348…
GCF_001634695.1_WP_063511240.1	HAS_2;K03149|thiazole_synthase_[EC:2.8.1.10];PF03203|MerC_mercury_resistance_protein
GCF_001634795.1_WP_063511240.1	HAS_2;PF03203|MerC_mercury_resistance_protein
GCF_002813295.1_WP_100843824.1	HAS_2;K00648|3-oxoacyl-[acyl-carrier-protein]_synthase_III_[EC:2.3.1.180];K00970|poly(A)_polymerase_[EC:2.7.7.19];K02477|two-component_system,_LytTR_family,_response_regulator;K07566|L-threonylcarbamoyladenylate_synthase_[EC:2.7.7.87];PF00550|Phosphopantetheine_attachment_site;PF01041|DegT/DnrJ/EryC1/StrS_aminotransferase_family;PF01066|CDP-alcohol_phosphatidyltransferase;PF13239|2TM_domain;PF132…
GCF_004361705.1_WP_133565717.1	HAS_2;K00492|1,3,7-trimethyluric_acid_5-monooxygenase_[EC:1.14.13.212];K01740|O-acetylhomoserine_(thiol)-lyase_[EC:2.5.1.49];K06929|uncharacterized_protein;K08726|soluble_epoxide_hydrolase_/_lipid-phosphate_phosphatase_[EC:3.3.2.10_3.1.3.76];PF01522|Polysaccharide_deacetylase;PF02082|Iron-dependent_Transcriptional_regulator;PF11003|Protein_of_unknown_function_(DUF2842);PF13480|Acetyltransferase_(…
GCA_007694245.1_TVP96179.1	HAS_2;K02533|tRNA/rRNA_methyltransferase_[EC:2.1.1.-];K22310|L-ornithine_Nalpha-acyltransferase_[EC:2.3.2.30];K22617|lyso-ornithine_lipid_O-acyltransferase_[EC:2.3.1.270];PF02581|Thiamine_monophosphate_synthase;PF12073|Protein_of_unknown_function_(DUF3553)
GCA_001724885.1_ODT56158.1	HAS_2;K01740|O-acetylhomoserine_(thiol)-lyase_[EC:2.5.1.49];K01991|polysaccharide_biosynthesis/export_protein;K02871|large_subunit_ribosomal_protein_L13;K06929|uncharacterized_protein;PF00378|Enoyl-CoA_hydratase/isomerase;PF01522|Polysaccharide_deacetylase(219:275)PF01522|Polysaccharide_deacetylase;PF02706|Chain_length_determinant_protein;PF03061|Thioesterase_superfamily;PF11003|Protein_of_unknow…
GCF_900172255.1_WP_085816823.1	HAS_2;K01299|carboxypeptidase_Taq_[EC:3.4.17.19];K01991|polysaccharide_biosynthesis/export_protein;K02533|tRNA/rRNA_methyltransferase_[EC:2.1.1.-];K02914|large_subunit_ribosomal_protein_L34;K03536|ribonuclease_P_protein_component_[EC:3.1.26.5];K08998|uncharacterized_protein;PF01370|NAD_dependent_epimerase/dehydratase_family;PF02397|Bacterial_sugar_transferase;PF09335|VTT_domain;Uncharacterized
GCF_001429505.1_WP_082613693.1	HAS_2;K00492|1,3,7-trimethyluric_acid_5-monooxygenase_[EC:1.14.13.212];K01740|O-acetylhomoserine_(thiol)-lyase_[EC:2.5.1.49];K06929|uncharacterized_protein;K07795|putative_tricarboxylic_transport_membrane_protein;K09969|general_L-amino_acid_transport_system_substrate-binding_protein;PF01522|Polysaccharide_deacetylase(92:134)PF01522|Polysaccharide_deacetylase;PF02706|Chain_length_determinant_prote…
GCA_001899235.1_OJY15474.1	HAS_2;K00088|IMP_dehydrogenase_[EC:1.1.1.205];K01951|GMP_synthase_(glutamine-hydrolysing)_[EC:6.3.5.2];K02197|cytochrome_c-type_biogenesis_protein_CcmE;K02198|cytochrome_c-type_biogenesis_protein_CcmF;K02199|cytochrome_c_biogenesis_protein_CcmG,_thiol:disulfide_interchange_protein_DsbE;K02200|cytochrome_c-type_biogenesis_protein_CcmH;K03664|SsrA-binding_protein;K09801|uncharacterized_protein;K185…
GCA_002162765.1_OUR92252.1	HAS_2;K00970|poly(A)_polymerase_[EC:2.7.7.19];K01990|ABC-2_type_transport_system_ATP-binding_protein;K03829|putative_acetyltransferase_[EC:2.3.1.-];K07566|L-threonylcarbamoyladenylate_synthase_[EC:2.7.7.87];PF00534|Glycosyl_transferases_group_1(180:342)PF13439|Glycosyltransferase_Family_4;PF07929|Plasmid_pRiA4b_ORF-3-like_protein;PF12679|ABC-2_family_transporter_protein;PF13585|CHU_C_Type_IX_secr…
GCF_007995015.1_WP_147013896.1	HAS_2;K01875|seryl-tRNA_synthetase_[EC:6.1.1.11];K02888|large_subunit_ribosomal_protein_L21;K02899|large_subunit_ribosomal_protein_L27;K03699|magnesium_and_cobalt_exporter,_CNNM_family;PF00403|Heavy-metal-associated_domain;PF00892|EamA-like_transporter_family(13:143)PF00892|EamA-like_transporter_family;PF07690|Major_Facilitator_Superfamily;PF18096|THUMP_domain-like;Uncharacterized;Uncharacterized
GCF_001420005.1_WP_056031953.1	HAS_2;K01299|carboxypeptidase_Taq_[EC:3.4.17.19];K02533|tRNA/rRNA_methyltransferase_[EC:2.1.1.-];K22617|lyso-ornithine_lipid_O-acyltransferase_[EC:2.3.1.270];PF00378|Enoyl-CoA_hydratase/isomerase;PF00392|Bacterial_regulatory_proteins,_gntR_family(25:88)PF00155|Aminotransferase_class_I_and_II;PF02581|Thiamine_monophosphate_synthase;PF03061|Thioesterase_superfamily;PF04993|TfoX_N-terminal_domain;PF…
GCF_002631185.1_WP_099096207.1	HAS_2;K02017|molybdate_transport_system_ATP-binding_protein_[EC:7.3.2.5];K02018|molybdate_transport_system_permease_protein;K03568|TldD_protein;PF00535|Glycosyl_transferase_family_2;PF00583|Acetyltransferase_(GNAT)_family;PF02518|Histidine_kinase-,_DNA_gyrase_B-,_and_HSP90-like_ATPase(646:756)PF12860|PAS_fold(284:391)PF12860|PAS_fold(158:268)PF12860|PAS_fold(405:518)PF12860|PAS_fold(34:142)PF0051…
GCF_003002875.1_WP_106293315.1	HAS_2;K01505|1-aminocyclopropane-1-carboxylate_deaminase_[EC:3.5.99.7];K03320|ammonium_transporter,_Amt_family;K03775|FKBP-type_peptidyl-prolyl_cis-trans_isomerase_SlyD_[EC:5.2.1.8];K06180|23S_rRNA_pseudouridine1911/1915/1917_synthase_[EC:5.4.99.23];K06888|uncharacterized_protein;K17225|sulfane_dehydrogenase_subunit_SoxC;K22622|S-disulfanyl-L-cysteine_oxidoreductase_SoxD_[EC:1.8.2.6];PF01063|Amin…
GCF_003576285.1_WP_119376582.1	HAS_2;K00145|N-acetyl-gamma-glutamyl-phosphate_reductase_[EC:1.2.1.38];K01885|glutamyl-tRNA_synthetase_[EC:6.1.1.17];K02871|large_subunit_ribosomal_protein_L13;K02996|small_subunit_ribosomal_protein_S9;K03821|poly[(R)-3-hydroxyalkanoate]_polymerase_subunit_PhaC_[EC:2.3.1.304];K22522|cytokinin_riboside_5'-monophosphate_phosphoribohydrolase_[EC:3.2.2.-];PF00664|ABC_transporter_transmembrane_region(…
GCF_008932375.1_WP_151591282.1	HAS_2;K00145|N-acetyl-gamma-glutamyl-phosphate_reductase_[EC:1.2.1.38];K01480|agmatinase_[EC:3.5.3.11];K01991|polysaccharide_biosynthesis/export_protein;K04343|streptomycin_6-kinase_[EC:2.7.1.72];K12686|outer_membrane_lipase/esterase;PF03992|Antibiotic_biosynthesis_monooxygenase;PF11003|Protein_of_unknown_function_(DUF2842);PF13439|Glycosyltransferase_Family_4(21:192)PF00534|Glycosyl_transferases…
GCF_900107415.1_WP_092644098.1	HAS_2;K01299|carboxypeptidase_Taq_[EC:3.4.17.19];K02533|tRNA/rRNA_methyltransferase_[EC:2.1.1.-];K21307|sulfite_dehydrogenase_(quinone)_subunit_SoeA_[EC:1.8.5.6];K21308|sulfite_dehydrogenase_(quinone)_subunit_SoeB;K21309|sulfite_dehydrogenase_(quinone)_subunit_SoeC;K22310|L-ornithine_Nalpha-acyltransferase_[EC:2.3.2.30];K22617|lyso-ornithine_lipid_O-acyltransferase_[EC:2.3.1.270];PF02581|Thiamine…
GCA_002692825.1_MAL89835.1	HAS_2;K02622|topoisomerase_IV_subunit_B_[EC:5.6.2.2];K07093|uncharacterized_protein;K16567|exopolysaccharide_production_protein_ExoQ;PF01258|Prokaryotic_dksA/traR_C4-type_zinc_finger;PF05016|ParE_toxin_of_type_II_toxin-antitoxin_system,_parDE;PF11003|Protein_of_unknown_function_(DUF2842);PF13411|MerR_HTH_family_regulatory_protein;Uncharacterized;Uncharacterized;Uncharacterized
GCF_900177545.1_WP_085527730.1	HAS_2;K01299|carboxypeptidase_Taq_[EC:3.4.17.19];K02469|DNA_gyrase_subunit_A_[EC:5.6.2.2];K07018|uncharacterized_protein;K07488|transposase;K22736|vacuolar_iron_transporter_family_protein;PF02082|Iron-dependent_Transcriptional_regulator;PF07927|HicA_toxin_of_bacterial_toxin-antitoxin,;PF08972|Domain_of_unknown_function_(DUF1902);PF20075|Domain_of_unknown_function_(DUF6471);Uncharacterized
GCF_004349195.1_WP_131916319.1	HAS_2;K00970|poly(A)_polymerase_[EC:2.7.7.19];K02477|two-component_system,_LytTR_family,_response_regulator;K07566|L-threonylcarbamoyladenylate_synthase_[EC:2.7.7.87];K12452|CDP-4-dehydro-6-deoxyglucose_reductase,_E1_[EC:1.17.1.1];PF00535|Glycosyl_transferase_family_2;PF01066|CDP-alcohol_phosphatidyltransferase;PF06580|Histidine_kinase(160:239)PF13239|2TM_domain;PF13239|2TM_domain;PF13239|2TM_dom…
GCF_002573965.1_WP_098740628.1	HAS_2;K00406|cytochrome_c_oxidase_cbb3-type_subunit_III;K01185|lysozyme_[EC:3.2.1.17];K01420|CRP/FNR_family_transcriptional_regulator,_anaerobic_regulatory_protein;K04077|chaperonin_GroEL_[EC:5.6.1.7];K04078|chaperonin_GroES;PF03597|Cytochrome_oxidase_maturation_protein_cbb3-type;PF05751|FixH;PF12156|Putative_metal-binding_domain_of_cation_transport_ATPase(4:63)PF00403|Heavy-metal-associated_doma…
GCF_003324485.1_WP_114010367.1	HAS_2;K01740|O-acetylhomoserine_(thiol)-lyase_[EC:2.5.1.49];K01991|polysaccharide_biosynthesis/export_protein;K06929|uncharacterized_protein;K20997|polysaccharide_biosynthesis_protein_PslA;K22468|polyphosphate_kinase_[EC:2.7.4.34];PF00378|Enoyl-CoA_hydratase/isomerase;PF03061|Thioesterase_superfamily;PF11003|Protein_of_unknown_function_(DUF2842);PF19942|Family_of_unknown_function_(DUF6404);Unchar…
GCF_005771485.1_WP_114010367.1	HAS_2;K01740|O-acetylhomoserine_(thiol)-lyase_[EC:2.5.1.49];K01991|polysaccharide_biosynthesis/export_protein;K06929|uncharacterized_protein;K20997|polysaccharide_biosynthesis_protein_PslA;PF00378|Enoyl-CoA_hydratase/isomerase;PF03061|Thioesterase_superfamily;PF11003|Protein_of_unknown_function_(DUF2842);PF19942|Family_of_unknown_function_(DUF6404);Uncharacterized;Uncharacterized
GCF_001650875.1_WP_067296032.1	HAS_2;K01299|carboxypeptidase_Taq_[EC:3.4.17.19];K02469|DNA_gyrase_subunit_A_[EC:5.6.2.2];K02533|tRNA/rRNA_methyltransferase_[EC:2.1.1.-];K10094|nickel_transport_protein;PF00294|pfkB_family_carbohydrate_kinase;PF02581|Thiamine_monophosphate_synthase;PF06233|Usg-like_family;PF11017|Protein_of_unknown_function_(DUF2855);PF13795|HupE_/_UreJ_protein;Uncharacterized
GCF_000381165.1_WP_003512619.1	HAS_2;K00145|N-acetyl-gamma-glutamyl-phosphate_reductase_[EC:1.2.1.38];K01480|agmatinase_[EC:3.5.3.11];K01991|polysaccharide_biosynthesis/export_protein;K02871|large_subunit_ribosomal_protein_L13;K02996|small_subunit_ribosomal_protein_S9;K04343|streptomycin_6-kinase_[EC:2.7.1.72];PF02706|Chain_length_determinant_protein;PF11003|Protein_of_unknown_function_(DUF2842);PF13439|Glycosyltransferase_Fam…
GCF_007828365.1_WP_003512619.1	HAS_2;K00145|N-acetyl-gamma-glutamyl-phosphate_reductase_[EC:1.2.1.38];K01480|agmatinase_[EC:3.5.3.11];K01991|polysaccharide_biosynthesis/export_protein;K02871|large_subunit_ribosomal_protein_L13;K02996|small_subunit_ribosomal_protein_S9;K04343|streptomycin_6-kinase_[EC:2.7.1.72];PF02706|Chain_length_determinant_protein;PF11003|Protein_of_unknown_function_(DUF2842);PF13439|Glycosyltransferase_Fam…
GCF_003332115.1_WP_114215658.1	HAS_2;K00145|N-acetyl-gamma-glutamyl-phosphate_reductase_[EC:1.2.1.38];K01480|agmatinase_[EC:3.5.3.11];K01991|polysaccharide_biosynthesis/export_protein;K02996|small_subunit_ribosomal_protein_S9;K04343|streptomycin_6-kinase_[EC:2.7.1.72];PF02706|Chain_length_determinant_protein;PF03992|Antibiotic_biosynthesis_monooxygenase;PF11003|Protein_of_unknown_function_(DUF2842);PF13439|Glycosyltransferase_…
GCF_003330885.1_WP_116929180.1	HAS_2;K00648|3-oxoacyl-[acyl-carrier-protein]_synthase_III_[EC:2.3.1.180];K01740|O-acetylhomoserine_(thiol)-lyase_[EC:2.5.1.49];K02871|large_subunit_ribosomal_protein_L13;K04764|integration_host_factor_subunit_alpha;K06929|uncharacterized_protein;PF00378|Enoyl-CoA_hydratase/isomerase;PF03061|Thioesterase_superfamily;PF11003|Protein_of_unknown_function_(DUF2842);PF13411|MerR_HTH_family_regulatory_…
GCF_003355455.1_WP_115415546.1	HAS_2;K01897|long-chain_acyl-CoA_synthetase_[EC:6.2.1.3];K02871|large_subunit_ribosomal_protein_L13;K02996|small_subunit_ribosomal_protein_S9;K03149|thiazole_synthase_[EC:2.8.1.10];K03926|periplasmic_divalent_cation_tolerance_protein;PF01019|Gamma-glutamyltranspeptidase;PF03203|MerC_mercury_resistance_protein;Uncharacterized;Uncharacterized;Uncharacterized
GCF_003605195.1_WP_120076215.1	HAS_2;K02871|large_subunit_ribosomal_protein_L13;K02996|small_subunit_ribosomal_protein_S9;K03149|thiazole_synthase_[EC:2.8.1.10];K03154|sulfur_carrier_protein;K03926|periplasmic_divalent_cation_tolerance_protein;K06975|uncharacterized_protein;PF00072|Response_regulator_receiver_domain;PF03203|MerC_mercury_resistance_protein;Uncharacterized;Uncharacterized
GCF_000813905.1_WP_039192870.1	HAS_2;K01299|carboxypeptidase_Taq_[EC:3.4.17.19];K02469|DNA_gyrase_subunit_A_[EC:5.6.2.2];K02533|tRNA/rRNA_methyltransferase_[EC:2.1.1.-];K10094|nickel_transport_protein;PF00294|pfkB_family_carbohydrate_kinase;PF00656|Caspase_domain;PF02581|Thiamine_monophosphate_synthase;PF06233|Usg-like_family;PF13795|HupE_/_UreJ_protein;PF20319|Family_of_unknown_function_(DUF6614)
GCF_000737065.1_WP_038143904.1	HAS_2;K00940|nucleoside-diphosphate_kinase_[EC:2.7.4.6];K01299|carboxypeptidase_Taq_[EC:3.4.17.19];K01738|cysteine_synthase_[EC:2.5.1.47];K02520|translation_initiation_factor_IF-3;K06158|ATP-binding_cassette,_subfamily_F,_member_3;K07343|DNA_transformation_protein_and_related_proteins;PF00175|Oxidoreductase_NAD-binding_domain(106:206)PF00970|Oxidoreductase_FAD-binding_domain;Uncharacterized;Uncha…
GCF_000503115.1_WP_023705043.1	HAS_2;K00145|N-acetyl-gamma-glutamyl-phosphate_reductase_[EC:1.2.1.38];K01480|agmatinase_[EC:3.5.3.11];K04343|streptomycin_6-kinase_[EC:2.7.1.72];K05275|pyridoxine_4-dehydrogenase_[EC:1.1.1.65];PF00005|ABC_transporter(23:164)PF08402|TOBE_domain;PF01522|Polysaccharide_deacetylase;PF07729|FCD_domain(90:214)PF00392|Bacterial_regulatory_proteins,_gntR_family;PF11003|Protein_of_unknown_function_(DUF28…
GCF_001423085.1_WP_082513082.1	HAS_2;K01486|adenine_deaminase_[EC:3.5.4.2];K06193|protein_PhnA;K07273|lysozyme;K11068|hemolysin_III;K18098|LuxR_family_transcriptional_regulator,_quorum-sensing_system_regulator_BjaR1;PF04343|Domain_of_unknown_function_DUF488;Uncharacterized;Uncharacterized;Uncharacterized;Uncharacterized
GCF_004014775.2_WP_128104747.1	HAS_2;K00759|adenine_phosphoribosyltransferase_[EC:2.4.2.7];K01649|2-isopropylmalate_synthase_[EC:2.3.3.13];K03569|rod_shape-determining_protein_MreB_and_related_proteins;K03570|rod_shape-determining_protein_MreC;K03571|rod_shape-determining_protein_MreD;K05515|penicillin-binding_protein_2_[EC:3.4.16.4];K07552|MFS_transporter,_DHA1_family,_multidrug_resistance_protein;K13587|two-component_system,…
GCF_004150225.1_WP_129652958.1	HAS_2;K00970|poly(A)_polymerase_[EC:2.7.7.19];K01990|ABC-2_type_transport_system_ATP-binding_protein;K05304|sialic_acid_synthase_[EC:2.5.1.56_2.5.1.57_2.5.1.132];K07566|L-threonylcarbamoyladenylate_synthase_[EC:2.7.7.87];K21749|N-acylneuraminate/3-deoxy-D-glycero-D-galacto-nononate_cytidylyltransferase_[EC:2.7.7.43_2.7.7.92];PF04245|37-kD_nucleoid-associated_bacterial_protein;PF07922|Glycosyltran…
GCF_002836085.1_WP_101203072.1	HAS_2;K01990|ABC-2_type_transport_system_ATP-binding_protein;K03829|putative_acetyltransferase_[EC:2.3.1.-];K07566|L-threonylcarbamoyladenylate_synthase_[EC:2.7.7.87];K21001|polysaccharide_biosynthesis_protein_PslH;PF01966|HD_domain(259:343)PF12627|Probable_RNA_and_SrmB-_binding_site_of_polymerase_A(182:242)PF01743|Poly_A_polymerase_head_domain;PF04230|Polysaccharide_pyruvyl_transferase;PF07929|P…
GCF_000283095.1_WP_019401854.1	HAS_2;PF01522|Polysaccharide_deacetylase;PF11003|Protein_of_unknown_function_(DUF2842);PF13480|Acetyltransferase_(GNAT)_domain;Uncharacterized
GCF_001271345.1_WP_019401854.1	HAS_2;K01740|O-acetylhomoserine_(thiol)-lyase_[EC:2.5.1.49];K01740|O-acetylhomoserine_(thiol)-lyase_[EC:2.5.1.49];K01991|polysaccharide_biosynthesis/export_protein;PF01522|Polysaccharide_deacetylase;PF02706|Chain_length_determinant_protein;PF08818|Domain_of_unknown_function_(DU1801);PF11003|Protein_of_unknown_function_(DUF2842);PF13480|Acetyltransferase_(GNAT)_domain;Uncharacterized;Uncharacteriz…
GCF_900177655.1_WP_086469190.1	HAS_2;K01991|polysaccharide_biosynthesis/export_protein;K02871|large_subunit_ribosomal_protein_L13;K02996|small_subunit_ribosomal_protein_S9;PF00067|Cytochrome_P450(89:268)PF00067|Cytochrome_P450;PF00375|Sodium:dicarboxylate_symporter_family;PF00534|Glycosyl_transferases_group_1(220:376)PF13439|Glycosyltransferase_Family_4;PF01522|Polysaccharide_deacetylase(119:159)PF01522|Polysaccharide_deacetyl…
GCA_003331065.1_RCL00811.1	HAS_2;K00145|N-acetyl-gamma-glutamyl-phosphate_reductase_[EC:1.2.1.38];K00600|glycine_hydroxymethyltransferase_[EC:2.1.2.1];K00793|riboflavin_synthase_[EC:2.5.1.9];K00794|6,7-dimethyl-8-ribityllumazine_synthase_[EC:2.5.1.78];K01647|citrate_synthase_[EC:2.3.3.1];K01698|porphobilinogen_synthase_[EC:4.2.1.24];K01885|glutamyl-tRNA_synthetase_[EC:6.1.1.17];K11752|diaminohydroxyphosphoribosylaminopyrim…
GCA_008080675.1_TXT45411.1	HAS_2;K02014|iron_complex_outermembrane_recepter_protein;K09930|uncharacterized_protein;PF10027|Predicted_integral_membrane_protein_(DUF2269);PF12973|ChrR_Cupin-like_domain;PF13411|MerR_HTH_family_regulatory_protein;PF13781|DoxX-like_family(322:420)PF13460|NAD(P)H-binding;Uncharacterized;Uncharacterized;Uncharacterized;Uncharacterized
GCF_001429395.1_WP_082609965.1	HAS_2;K00492|1,3,7-trimethyluric_acid_5-monooxygenase_[EC:1.14.13.212];K01740|O-acetylhomoserine_(thiol)-lyase_[EC:2.5.1.49];K06929|uncharacterized_protein;K07795|putative_tricarboxylic_transport_membrane_protein;PF00378|Enoyl-CoA_hydratase/isomerase;PF01522|Polysaccharide_deacetylase;PF02706|Chain_length_determinant_protein;PF08818|Domain_of_unknown_function_(DU1801);PF11003|Protein_of_unknown_f…
GCF_900101945.1_WP_090907617.1	HAS_2;K00088|IMP_dehydrogenase_[EC:1.1.1.205];K01951|GMP_synthase_(glutamine-hydrolysing)_[EC:6.3.5.2];K02197|cytochrome_c-type_biogenesis_protein_CcmE;K02198|cytochrome_c-type_biogenesis_protein_CcmF;K02199|cytochrome_c_biogenesis_protein_CcmG,_thiol:disulfide_interchange_protein_DsbE;K02200|cytochrome_c-type_biogenesis_protein_CcmH;K03664|SsrA-binding_protein;K09801|uncharacterized_protein;K185…
GCF_001692185.1_WP_065690115.1	HAS_2;K01448|N-acetylmuramoyl-L-alanine_amidase_[EC:3.5.1.28];K01991|polysaccharide_biosynthesis/export_protein;K05366|penicillin-binding_protein_1A_[EC:2.4.1.129_3.4.16.4];K08300|ribonuclease_E_[EC:3.1.26.12];PF00534|Glycosyl_transferases_group_1(199:341)PF13439|Glycosyltransferase_Family_4;PF01872|RibD_C-terminal_domain;PF02706|Chain_length_determinant_protein;PF11003|Protein_of_unknown_functio…
GCA_002066955.1_OQY74677.1	HAS_2;K01579|aspartate_1-decarboxylase_[EC:4.1.1.11];K01918|pantoate--beta-alanine_ligase_[EC:6.3.2.1];PF00115|Cytochrome_C_and_Quinol_oxidase_polypeptide_I;PF02628|Cytochrome_oxidase_assembly_protein;PF02628|Cytochrome_oxidase_assembly_protein;Uncharacterized
GCF_001458435.1_WP_058319027.1	HAS_2;K00677|UDP-N-acetylglucosamine_acyltransferase_[EC:2.3.1.129];K00748|lipid-A-disaccharide_synthase_[EC:2.4.1.182];K01299|carboxypeptidase_Taq_[EC:3.4.17.19];K02469|DNA_gyrase_subunit_A_[EC:5.6.2.2];K02533|tRNA/rRNA_methyltransferase_[EC:2.1.1.-];K05595|multiple_antibiotic_resistance_protein;K06158|ATP-binding_cassette,_subfamily_F,_member_3;K07552|MFS_transporter,_DHA1_family,_multidrug_res…
GCF_008728855.1_WP_151179333.1	HAS_2;K00411|ubiquinol-cytochrome_c_reductase_iron-sulfur_subunit_[EC:7.1.1.8];K02052|putative_spermidine/putrescine_transport_system_ATP-binding_protein;K02053|putative_spermidine/putrescine_transport_system_permease_protein;K02055|putative_spermidine/putrescine_transport_system_substrate-binding_protein;K04077|chaperonin_GroEL_[EC:5.6.1.7];K04078|chaperonin_GroES;PF00528|Binding-protein-depende…
GCF_002294725.1_WP_095767642.1	HAS_2;K00145|N-acetyl-gamma-glutamyl-phosphate_reductase_[EC:1.2.1.38];K01480|agmatinase_[EC:3.5.3.11];K05275|pyridoxine_4-dehydrogenase_[EC:1.1.1.65];K16568|exopolysaccharide_production_protein_ExoZ;PF01522|Polysaccharide_deacetylase;PF02706|Chain_length_determinant_protein;PF11003|Protein_of_unknown_function_(DUF2842);PF13480|Acetyltransferase_(GNAT)_domain;PF16387|Domain_of_unknown_function(20…
GCF_000359125.1_WP_006332676.1	HAS_2;K00145|N-acetyl-gamma-glutamyl-phosphate_reductase_[EC:1.2.1.38];K01480|agmatinase_[EC:3.5.3.11];K04343|streptomycin_6-kinase_[EC:2.7.1.72];K05275|pyridoxine_4-dehydrogenase_[EC:1.1.1.65];K20988|polysaccharide_biosynthesis/export_protein_VpsN;PF01522|Polysaccharide_deacetylase;PF02706|Chain_length_determinant_protein;PF03009|Glycerophosphoryl_diester_phosphodiesterase_family(58:193)PF16387|…
GCF_003046185.1_WP_108177383.1	HAS_2;K01740|O-acetylhomoserine_(thiol)-lyase_[EC:2.5.1.49];K01918|pantoate--beta-alanine_ligase_[EC:6.3.2.1];K01968|3-methylcrotonyl-CoA_carboxylase_alpha_subunit_[EC:6.4.1.4];K06929|uncharacterized_protein;PF00378|Enoyl-CoA_hydratase/isomerase;PF00501|AMP-binding_enzyme(25:387)PF13193|AMP-binding_enzyme_C-terminal_domain;PF03061|Thioesterase_superfamily;PF07370|Protein_of_unknown_function_(DUF1…
GCF_000739935.1_WP_045230723.1	HAS_2;K00145|N-acetyl-gamma-glutamyl-phosphate_reductase_[EC:1.2.1.38];K01991|polysaccharide_biosynthesis/export_protein;K02871|large_subunit_ribosomal_protein_L13;K02996|small_subunit_ribosomal_protein_S9;K16568|exopolysaccharide_production_protein_ExoZ;K20997|polysaccharide_biosynthesis_protein_PslA;PF00892|EamA-like_transporter_family(141:275)PF00892|EamA-like_transporter_family;PF11003|Protei…
GCF_000023785.1_WP_015827718.1	HAS_2;K00145|N-acetyl-gamma-glutamyl-phosphate_reductase_[EC:1.2.1.38];K00688|glycogen_phosphorylase_[EC:2.4.1.1];K02871|large_subunit_ribosomal_protein_L13;K02996|small_subunit_ribosomal_protein_S9;K22522|cytokinin_riboside_5'-monophosphate_phosphoribohydrolase_[EC:3.2.2.-];PF00664|ABC_transporter_transmembrane_region(71:341)PF00005|ABC_transporter;PF05719|Golgi_phosphoprotein_3_(GPP34);PF05901|…
GCF_001940525.2_WP_075775071.1	HAS_2;K00940|nucleoside-diphosphate_kinase_[EC:2.7.4.6];K01299|carboxypeptidase_Taq_[EC:3.4.17.19];K02520|translation_initiation_factor_IF-3;K06158|ATP-binding_cassette,_subfamily_F,_member_3;K07343|DNA_transformation_protein_and_related_proteins;K13771|Rrf2_family_transcriptional_regulator,_nitric_oxide-sensitive_transcriptional_repressor;PF00970|Oxidoreductase_FAD-binding_domain(5:98)PF00175|Ox…
GCF_004361945.1_WP_133652653.1	HAS_2;K00883|2-dehydro-3-deoxygalactonokinase_[EC:2.7.1.58];K01631|2-dehydro-3-deoxyphosphogalactonate_aldolase_[EC:4.1.2.21];K02871|large_subunit_ribosomal_protein_L13;K02950|small_subunit_ribosomal_protein_S12;K02992|small_subunit_ribosomal_protein_S7;K02996|small_subunit_ribosomal_protein_S9;K13587|two-component_system,_cell_cycle_sensor_histidine_kinase_and_response_regulator_CckA_[EC:2.7.13.…
GCF_001989355.1_WP_077110986.1	HAS_1B;K01958|pyruvate_carboxylase_[EC:6.4.1.1];K02257|heme_o_synthase_[EC:2.5.1.141];K02274|cytochrome_c_oxidase_subunit_I_[EC:7.1.1.9];K02275|cytochrome_c_oxidase_subunit_II_[EC:7.1.1.9];K02277|cytochrome_c_oxidase_subunit_IV_[EC:7.1.1.9];K03588|cell_division_protein_FtsW;PF00510|Cytochrome_c_oxidase_subunit_III;PF07408|Protein_of_unknown_function_(DUF1507);Uncharacterized
GCF_001989355.1_WP_083717757.1	HAS_2
GCF_001939785.1_WP_075655605.1	HAS_2;K00145|N-acetyl-gamma-glutamyl-phosphate_reductase_[EC:1.2.1.38];K01480|agmatinase_[EC:3.5.3.11];K01991|polysaccharide_biosynthesis/export_protein;K04343|streptomycin_6-kinase_[EC:2.7.1.72];PF02706|Chain_length_determinant_protein;PF03767|HAD_superfamily,_subfamily_IIIB_(Acid_phosphatase);PF11003|Protein_of_unknown_function_(DUF2842);PF13439|Glycosyltransferase_Family_4(11:186)PF13692|Glyco…
GCA_001725095.1_ODU29661.1	HAS_2;K02871|large_subunit_ribosomal_protein_L13;K07304|peptide-methionine_(S)-S-oxide_reductase_[EC:1.8.4.11];K21021|diguanylate_cyclase_[EC:2.7.7.65];PF00691|OmpA_family;PF01435|Peptidase_family_M48;PF13689|YfiR/HmsC-like;Uncharacterized
GCF_900005615.1_WP_074966264.1	HAS_2;K01299|carboxypeptidase_Taq_[EC:3.4.17.19];K01951|GMP_synthase_(glutamine-hydrolysing)_[EC:6.3.5.2];K02533|tRNA/rRNA_methyltransferase_[EC:2.1.1.-];K03824|putative_acetyltransferase_[EC:2.3.1.-];K09989|uncharacterized_protein;PF00067|Cytochrome_P450;PF01435|Peptidase_family_M48;PF02581|Thiamine_monophosphate_synthase;Uncharacterized
GCF_000519085.1_WP_027173571.1	HAS_2;K07273|lysozyme;K11068|hemolysin_III;K18098|LuxR_family_transcriptional_regulator,_quorum-sensing_system_regulator_BjaR1;PF01522|Polysaccharide_deacetylase(215:281)PF01522|Polysaccharide_deacetylase;PF02706|Chain_length_determinant_protein;PF04343|Domain_of_unknown_function_DUF488;PF11003|Protein_of_unknown_function_(DUF2842);PF13480|Acetyltransferase_(GNAT)_domain;Uncharacterized;Uncharact…
GCF_001692285.1_WP_034518773.1	HAS_2;K00145|N-acetyl-gamma-glutamyl-phosphate_reductase_[EC:1.2.1.38];K01480|agmatinase_[EC:3.5.3.11];K01991|polysaccharide_biosynthesis/export_protein;K18552|MFS_transporter,_DHA1_family,_chloramphenicol/florfenicol_resistance_protein;PF02706|Chain_length_determinant_protein;PF10908|Tlde1_domain;PF11003|Protein_of_unknown_function_(DUF2842);PF13439|Glycosyltransferase_Family_4(15:188)PF00534|Gl…
GCF_002850435.1_WP_105235055.1	HAS_2;K01299|carboxypeptidase_Taq_[EC:3.4.17.19];K02533|tRNA/rRNA_methyltransferase_[EC:2.1.1.-];K22310|L-ornithine_Nalpha-acyltransferase_[EC:2.3.2.30];K22617|lyso-ornithine_lipid_O-acyltransferase_[EC:2.3.1.270];PF00378|Enoyl-CoA_hydratase/isomerase;PF00392|Bacterial_regulatory_proteins,_gntR_family(25:87)PF00155|Aminotransferase_class_I_and_II;PF02581|Thiamine_monophosphate_synthase;PF03061|Th…
GCF_003546645.1_WP_110546786.1	HAS_2;K00759|adenine_phosphoribosyltransferase_[EC:2.4.2.7];K01772|protoporphyrin/coproporphyrin_ferrochelatase_[EC:4.98.1.1_4.99.1.9];K01961|acetyl-CoA_carboxylase,_biotin_carboxylase_subunit_[EC:6.4.1.2_6.3.4.14];K03575|A/G-specific_adenine_glycosylase_[EC:3.2.2.31];K07552|MFS_transporter,_DHA1_family,_multidrug_resistance_protein;PF04632|Fusaric_acid_resistance_protein_family;PF05258|Dna[CI]_a…
GCF_000281715.1_WP_007713191.1	HAS_2;K00883|2-dehydro-3-deoxygalactonokinase_[EC:2.7.1.58];K01631|2-dehydro-3-deoxyphosphogalactonate_aldolase_[EC:4.1.2.21];K02871|large_subunit_ribosomal_protein_L13;K02996|small_subunit_ribosomal_protein_S9;K13587|two-component_system,_cell_cycle_sensor_histidine_kinase_and_response_regulator_CckA_[EC:2.7.13.3];K13877|2,5-dioxopentanoate_dehydrogenase_[EC:1.2.1.26];K22186|xylonate_dehydratase…
GCF_004151485.1_WP_129793207.1	HAS_2;K01662|1-deoxy-D-xylulose-5-phosphate_synthase_[EC:2.2.1.7];K02871|large_subunit_ribosomal_protein_L13;K02996|small_subunit_ribosomal_protein_S9;K03926|periplasmic_divalent_cation_tolerance_protein;K06442|23S_rRNA_(cytidine1920-2'-O)/16S_rRNA_(cytidine1409-2'-O)-methyltransferase_[EC:2.1.1.226_2.1.1.227];K07093|uncharacterized_protein;K09823|Fur_family_transcriptional_regulator,_zinc_uptake…
GCF_004365135.1_WP_133950508.1	HAS_2;K01740|O-acetylhomoserine_(thiol)-lyase_[EC:2.5.1.49];K01991|polysaccharide_biosynthesis/export_protein;K06929|uncharacterized_protein;PF00378|Enoyl-CoA_hydratase/isomerase;PF01522|Polysaccharide_deacetylase;PF06707|Protein_of_unknown_function_(DUF1194);PF11003|Protein_of_unknown_function_(DUF2842);PF13480|Acetyltransferase_(GNAT)_domain;Uncharacterized;Uncharacterized
GCF_000812665.2_WP_039000644.1	HAS_2;K00891|shikimate_kinase_[EC:2.7.1.71];K01299|carboxypeptidase_Taq_[EC:3.4.17.19];K03699|magnesium_and_cobalt_exporter,_CNNM_family;K22310|L-ornithine_Nalpha-acyltransferase_[EC:2.3.2.30];K22617|lyso-ornithine_lipid_O-acyltransferase_[EC:2.3.1.270];PF00589|Phage_integrase_family(109:292)PF02899|Phage_integrase,_N-terminal_SAM-like_domain;PF02581|Thiamine_monophosphate_synthase;PF04993|TfoX_N…
GCF_006386525.1_WP_140486820.1	HAS_2;K00661|maltose_O-acetyltransferase_[EC:2.3.1.79];K00970|poly(A)_polymerase_[EC:2.7.7.19];K07566|L-threonylcarbamoyladenylate_synthase_[EC:2.7.7.87];K08234|glyoxylase_I_family_protein;PF00578|AhpC/TSA_family;PF00578|AhpC/TSA_family;PF01066|CDP-alcohol_phosphatidyltransferase;PF03279|Bacterial_lipid_A_biosynthesis_acyltransferase;PF06293|Lipopolysaccharide_kinase_(Kdo/WaaP)_family;PF13366|PD-…
GCA_002255495.1_OYV53027.1	HAS_2;HAS_2;K01495|GTP_cyclohydrolase_IA_[EC:3.5.4.16];K01524|exopolyphosphatase_/_guanosine-5'-triphosphate,3'-diphosphate_pyrophosphatase_[EC:3.6.1.11_3.6.1.40];K01897|long-chain_acyl-CoA_synthetase_[EC:6.2.1.3];K03568|TldD_protein;K06195|ApaG_protein;K07516|3-hydroxyacyl-CoA_dehydrogenase_[EC:1.1.1.35];K20035|3-(methylsulfanyl)propanoyl-CoA_dehydrogenase_[EC:1.3.99.41];PF00561|alpha/beta_hydro…
GCA_002255495.1_OYV53028.1	HAS_2;HAS_2;K01495|GTP_cyclohydrolase_IA_[EC:3.5.4.16];K01524|exopolyphosphatase_/_guanosine-5'-triphosphate,3'-diphosphate_pyrophosphatase_[EC:3.6.1.11_3.6.1.40];K01897|long-chain_acyl-CoA_synthetase_[EC:6.2.1.3];K03568|TldD_protein;K06195|ApaG_protein;K07516|3-hydroxyacyl-CoA_dehydrogenase_[EC:1.1.1.35];K20035|3-(methylsulfanyl)propanoyl-CoA_dehydrogenase_[EC:1.3.99.41];PF00561|alpha/beta_hydro…
GCF_003993775.1_WP_126976568.1	HAS_2;K01299|carboxypeptidase_Taq_[EC:3.4.17.19];K01480|agmatinase_[EC:3.5.3.11];K02469|DNA_gyrase_subunit_A_[EC:5.6.2.2];K03611|protein_dithiol:quinone_oxidoreductase_[EC:1.8.5.9];K03975|membrane-associated_protein;PF01679|Proteolipid_membrane_potential_modulator;PF04055|Radical_SAM_superfamily;PF06233|Usg-like_family;Uncharacterized;Uncharacterized
GCF_006442275.1_WP_140720751.1	HAS_2;K00145|N-acetyl-gamma-glutamyl-phosphate_reductase_[EC:1.2.1.38];K01480|agmatinase_[EC:3.5.3.11];K16568|exopolysaccharide_production_protein_ExoZ;K20988|polysaccharide_biosynthesis/export_protein_VpsN;PF01522|Polysaccharide_deacetylase;PF02706|Chain_length_determinant_protein;PF11003|Protein_of_unknown_function_(DUF2842);PF13480|Acetyltransferase_(GNAT)_domain;PF16387|Domain_of_unknown_func…
GCF_900609015.1_WP_124112884.1	HAS_2;K01126|glycerophosphoryl_diester_phosphodiesterase_[EC:3.1.4.46];K01299|carboxypeptidase_Taq_[EC:3.4.17.19];K02533|tRNA/rRNA_methyltransferase_[EC:2.1.1.-];K03699|magnesium_and_cobalt_exporter,_CNNM_family;K04763|integrase/recombinase_XerD;K13588|histidine_phosphotransferase_ChpT;K22310|L-ornithine_Nalpha-acyltransferase_[EC:2.3.2.30];K22617|lyso-ornithine_lipid_O-acyltransferase_[EC:2.3.1.…
GCF_000511355.1_WP_024090196.1	HAS_2;K01299|carboxypeptidase_Taq_[EC:3.4.17.19];K02469|DNA_gyrase_subunit_A_[EC:5.6.2.2];K02533|tRNA/rRNA_methyltransferase_[EC:2.1.1.-];K10094|nickel_transport_protein;PF00294|pfkB_family_carbohydrate_kinase;PF02581|Thiamine_monophosphate_synthase;PF06233|Usg-like_family;PF13795|HupE_/_UreJ_protein;PF20319|Family_of_unknown_function_(DUF6614);Uncharacterized
GCA_002256425.1_OYU70228.1	HAS_2;K00145|N-acetyl-gamma-glutamyl-phosphate_reductase_[EC:1.2.1.38];K00648|3-oxoacyl-[acyl-carrier-protein]_synthase_III_[EC:2.3.1.180];K02871|large_subunit_ribosomal_protein_L13;K02996|small_subunit_ribosomal_protein_S9;K04764|integration_host_factor_subunit_alpha;K07305|peptide-methionine_(R)-S-oxide_reductase_[EC:1.8.4.12];PF00583|Acetyltransferase_(GNAT)_family;PF11003|Protein_of_unknown_f…
GCF_001425945.1_WP_056449629.1	HAS_2;K00145|N-acetyl-gamma-glutamyl-phosphate_reductase_[EC:1.2.1.38];K02871|large_subunit_ribosomal_protein_L13;K02996|small_subunit_ribosomal_protein_S9;K03778|D-lactate_dehydrogenase_[EC:1.1.1.28];K04764|integration_host_factor_subunit_alpha;K07093|uncharacterized_protein;PF11003|Protein_of_unknown_function_(DUF2842);PF13411|MerR_HTH_family_regulatory_protein;Uncharacterized;Uncharacterized
GCF_001458355.1_WP_058264362.1	HAS_2;K00677|UDP-N-acetylglucosamine_acyltransferase_[EC:2.3.1.129];K00748|lipid-A-disaccharide_synthase_[EC:2.4.1.182];K01299|carboxypeptidase_Taq_[EC:3.4.17.19];K02469|DNA_gyrase_subunit_A_[EC:5.6.2.2];K02533|tRNA/rRNA_methyltransferase_[EC:2.1.1.-];K09949|UDP-2,3-diacylglucosamine_hydrolase_[EC:3.6.1.54];PF01124|MAPEG_family;PF02581|Thiamine_monophosphate_synthase;Uncharacterized;Uncharacteriz…
GCF_004522175.1_WP_134680065.1	HAS_2;K01299|carboxypeptidase_Taq_[EC:3.4.17.19];K01951|GMP_synthase_(glutamine-hydrolysing)_[EC:6.3.5.2];K02533|tRNA/rRNA_methyltransferase_[EC:2.1.1.-];K09989|uncharacterized_protein;PF00067|Cytochrome_P450;PF01435|Peptidase_family_M48;PF02581|Thiamine_monophosphate_synthase;Uncharacterized;Uncharacterized;Uncharacterized
GCA_002169275.1_OUX38442.1	HAS_2;K00145|N-acetyl-gamma-glutamyl-phosphate_reductase_[EC:1.2.1.38];K01740|O-acetylhomoserine_(thiol)-lyase_[EC:2.5.1.49];K02871|large_subunit_ribosomal_protein_L13;K02996|small_subunit_ribosomal_protein_S9;K03621|phosphate_acyltransferase_[EC:2.3.1.274];PF00216|Bacterial_DNA-binding_protein;PF01817|Chorismate_mutase_type_II;PF12697|Alpha/beta_hydrolase_family;PF13411|MerR_HTH_family_regulator…
GCF_002115755.1_WP_085581222.1	HAS_2;K00383|glutathione_reductase_(NADPH)_[EC:1.8.1.7];K00390|phosphoadenosine_phosphosulfate_reductase_[EC:1.8.4.8_1.8.4.10];K01129|dGTPase_[EC:3.1.5.1];K01620|threonine_aldolase_[EC:4.1.2.48];K01768|adenylate_cyclase_[EC:4.6.1.1];K03568|TldD_protein;K07280|outer_membrane_protein;PF04773|FecR_protein;PF14824|Sirohaem_biosynthesis_protein_central(115:141)PF13241|Putative_NAD(P)-binding;Uncharact…
GCF_000226315.1_WP_014101928.1	HAS_2;K01448|N-acetylmuramoyl-L-alanine_amidase_[EC:3.5.1.28];K04755|ferredoxin,_2Fe-2S;K08300|ribonuclease_E_[EC:3.1.26.12];PF01987|Mitochondrial_biogenesis_AIM24;PF07992|Pyridine_nucleotide-disulphide_oxidoreductase;Uncharacterized;Uncharacterized;Uncharacterized;Uncharacterized;Uncharacterized
GCF_002531575.1_WP_097663274.1	HAS_2;K01740|O-acetylhomoserine_(thiol)-lyase_[EC:2.5.1.49];K06929|uncharacterized_protein;PF00378|Enoyl-CoA_hydratase/isomerase;PF01522|Polysaccharide_deacetylase;PF02706|Chain_length_determinant_protein;PF03061|Thioesterase_superfamily;PF11003|Protein_of_unknown_function_(DUF2842);PF13480|Acetyltransferase_(GNAT)_domain;PF13692|Glycosyl_transferases_group_1(202:338)PF13439|Glycosyltransferase_F…
GCA_002727035.1_MBP30684.1	HAS_2;K00684|leucyl/phenylalanyl-tRNA---protein_transferase_[EC:2.3.2.6];K01961|acetyl-CoA_carboxylase,_biotin_carboxylase_subunit_[EC:6.4.1.2_6.3.4.14];K02014|iron_complex_outermembrane_recepter_protein;K02160|acetyl-CoA_carboxylase_biotin_carboxyl_carrier_protein;K11068|hemolysin_III;K20997|polysaccharide_biosynthesis_protein_PslA;PF11003|Protein_of_unknown_function_(DUF2842);PF13692|Glycosyl_t…
GCF_002252445.1_WP_094506942.1	HAS_2;K00145|N-acetyl-gamma-glutamyl-phosphate_reductase_[EC:1.2.1.38];K01480|agmatinase_[EC:3.5.3.11];K01991|polysaccharide_biosynthesis/export_protein;K02996|small_subunit_ribosomal_protein_S9;K04343|streptomycin_6-kinase_[EC:2.7.1.72];PF00534|Glycosyl_transferases_group_1(207:346)PF13439|Glycosyltransferase_Family_4;PF02706|Chain_length_determinant_protein;PF03992|Antibiotic_biosynthesis_monoo…
GCF_000423645.1_WP_026757415.1	HAS_2;K01299|carboxypeptidase_Taq_[EC:3.4.17.19];K01951|GMP_synthase_(glutamine-hydrolysing)_[EC:6.3.5.2];K02469|DNA_gyrase_subunit_A_[EC:5.6.2.2];K02533|tRNA/rRNA_methyltransferase_[EC:2.1.1.-];K14083|trimethylamine---corrinoid_protein_Co-methyltransferase_[EC:2.1.1.250];K19746|D-arginine_dehydrogenase_[EC:1.4.99.6];PF00248|Aldo/keto_reductase_family;PF06080|Protein_of_unknown_function_(DUF938);…
GCF_004358675.1_WP_133341059.1	HAS_2;K00762|orotate_phosphoribosyltransferase_[EC:2.4.2.10];K02314|replicative_DNA_helicase_[EC:5.6.2.3];K02533|tRNA/rRNA_methyltransferase_[EC:2.1.1.-];K03799|heat_shock_protein_HtpX_[EC:3.4.24.-];K22310|L-ornithine_Nalpha-acyltransferase_[EC:2.3.2.30];K22617|lyso-ornithine_lipid_O-acyltransferase_[EC:2.3.1.270];PF01979|Amidohydrolase_family;PF02581|Thiamine_monophosphate_synthase;PF12073|Prote…
GCF_900106555.1_WP_090321432.1	HAS_2;K03502|DNA_polymerase_V;K03664|SsrA-binding_protein;K09801|uncharacterized_protein;K18588|coenzyme_Q-binding_protein_COQ10;PF00171|Aldehyde_dehydrogenase_family;PF01464|Transglycosylase_SLT_domain;PF07589|PEP-CTERM_motif;PF07758|Protein_of_unknown_function_(DUF1614);Uncharacterized;Uncharacterized
GCA_001896825.1_OJU06497.1	HAS_2;K00145|N-acetyl-gamma-glutamyl-phosphate_reductase_[EC:1.2.1.38];K01991|polysaccharide_biosynthesis/export_protein;K02996|small_subunit_ribosomal_protein_S9;PF02706|Chain_length_determinant_protein;PF05973|Phage_derived_protein_Gp49-like_(DUF891);PF11003|Protein_of_unknown_function_(DUF2842);PF13439|Glycosyltransferase_Family_4(18:191)PF13692|Glycosyl_transferases_group_1;PF13480|Acetyltran…
GCA_001769385.1_OFY85400.1	HAS_2;K00406|cytochrome_c_oxidase_cbb3-type_subunit_III;K02277|cytochrome_c_oxidase_subunit_IV_[EC:7.1.1.9];K02574|ferredoxin-type_protein_NapH;K07152|protein_SCO1;K08976|putative_membrane_protein;K15862|cytochrome_c_oxidase_cbb3-type_subunit_I/II_[EC:7.1.1.9];PF03597|Cytochrome_oxidase_maturation_protein_cbb3-type;PF06170|Protein_of_unknown_function_(DUF983);Uncharacterized;Uncharacterized
GCF_000473165.1_WP_027258874.1	HAS_2;K01299|carboxypeptidase_Taq_[EC:3.4.17.19];K02469|DNA_gyrase_subunit_A_[EC:5.6.2.2];K02533|tRNA/rRNA_methyltransferase_[EC:2.1.1.-];K10094|nickel_transport_protein;PF00294|pfkB_family_carbohydrate_kinase;PF02581|Thiamine_monophosphate_synthase;PF06233|Usg-like_family;PF13795|HupE_/_UreJ_protein;PF20319|Family_of_unknown_function_(DUF6614);Uncharacterized
GCF_000420305.1_WP_022673191.1	HAS_2;K01662|1-deoxy-D-xylulose-5-phosphate_synthase_[EC:2.2.1.7];K02871|large_subunit_ribosomal_protein_L13;K02996|small_subunit_ribosomal_protein_S9;K03101|signal_peptidase_II_[EC:3.4.23.36];K03406|methyl-accepting_chemotaxis_protein;K09823|Fur_family_transcriptional_regulator,_zinc_uptake_regulator;PF00149|Calcineurin-like_phosphoesterase;PF00781|Diacylglycerol_kinase_catalytic_domain;PF03203|…
GCA_000584975.2_KFB75023.1	HAS_2;K02257|heme_o_synthase_[EC:2.5.1.141];K07152|protein_SCO1;K15724|iron-sulfur_cluster_insertion_protein;PF00115|Cytochrome_C_and_Quinol_oxidase_polypeptide_I;PF00116|Cytochrome_C_oxidase_subunit_II,_periplasmic_domain;Uncharacterized;Uncharacterized
GCA_000934545.1_AJP49656.1	HAS_2;K01423|beta-barrel_assembly-enhancing_protease_[EC:3.4.-.-];K03554|recombination_associated_protein_RdgC;K03634|outer_membrane_lipoprotein_carrier_protein;K03637|cyclic_pyranopterin_monophosphate_synthase_[EC:4.6.1.17];K04760|transcription_elongation_factor_GreB;K23010|metalloendopeptidase_OMA1,_mitochondrial_[EC:3.4.24.-];PF06029|AlkA_N-terminal_domain(16:125)PF00730|HhH-GPD_superfamily_ba…
GCF_003651245.1_WP_121164631.1	HAS_2;K01299|carboxypeptidase_Taq_[EC:3.4.17.19];K02469|DNA_gyrase_subunit_A_[EC:5.6.2.2];K02533|tRNA/rRNA_methyltransferase_[EC:2.1.1.-];K22310|L-ornithine_Nalpha-acyltransferase_[EC:2.3.2.30];K22617|lyso-ornithine_lipid_O-acyltransferase_[EC:2.3.1.270];PF02581|Thiamine_monophosphate_synthase;PF04366|Las17-binding_protein_actin_regulator;PF06233|Usg-like_family;PF12073|Protein_of_unknown_functio…
GCF_001428865.1_WP_056614650.1	HAS_2;K01662|1-deoxy-D-xylulose-5-phosphate_synthase_[EC:2.2.1.7];K02871|large_subunit_ribosomal_protein_L13;K02996|small_subunit_ribosomal_protein_S9;K03926|periplasmic_divalent_cation_tolerance_protein;K09823|Fur_family_transcriptional_regulator,_zinc_uptake_regulator;PF03203|MerC_mercury_resistance_protein;PF08281|Sigma-70,_region_4;PF11175|Protein_of_unknown_function_(DUF2961);Uncharacterized…
GCA_008975085.1_GBF28550.1	HAS_2;K07226|heme_oxygenase_(biliverdin-IX-beta_and_delta-forming)_[EC:1.14.99.58];Uncharacterized
GCA_003130845.1_PWH18403.1	HAS_2;K03787|5'/3'-nucleotidase_[EC:3.1.3.5_3.1.3.6];K07636|two-component_system,_OmpR_family,_phosphate_regulon_sensor_histidine_kinase_PhoR_[EC:2.7.13.3];K21071|ATP-dependent_phosphofructokinase_/_diphosphate-dependent_phosphofructokinase_[EC:2.7.1.11_2.7.1.90];PF09858|Predicted_membrane_protein_(DUF2085);PF11667|Putative_zincin_peptidase;PF13442|Cytochrome_C_oxidase,_cbb3-type,_subunit_III;PF1…
GCF_900313015.1_WP_121997267.1	HAS_2;K01299|carboxypeptidase_Taq_[EC:3.4.17.19];K02469|DNA_gyrase_subunit_A_[EC:5.6.2.2];K02533|tRNA/rRNA_methyltransferase_[EC:2.1.1.-];K10094|nickel_transport_protein;PF00294|pfkB_family_carbohydrate_kinase;PF02581|Thiamine_monophosphate_synthase;PF04055|Radical_SAM_superfamily(40:184)PF13353|4Fe-4S_single_cluster_domain;PF06233|Usg-like_family;PF13480|Acetyltransferase_(GNAT)_domain;PF13795|H…
GCF_000714545.1_WP_038126933.1	HAS_2;K00773|queuine_tRNA-ribosyltransferase_[EC:2.4.2.29];K01299|carboxypeptidase_Taq_[EC:3.4.17.19];K01483|ureidoglycolate_lyase_[EC:4.3.2.3];K02339|DNA_polymerase_III_subunit_chi_[EC:2.7.7.7];K07090|uncharacterized_protein;K11068|hemolysin_III
GCF_001293565.1_WP_053998598.1	HAS_2;K00145|N-acetyl-gamma-glutamyl-phosphate_reductase_[EC:1.2.1.38];K01480|agmatinase_[EC:3.5.3.11];K01991|polysaccharide_biosynthesis/export_protein;K02871|large_subunit_ribosomal_protein_L13;K02996|small_subunit_ribosomal_protein_S9;PF02706|Chain_length_determinant_protein;PF11003|Protein_of_unknown_function_(DUF2842);PF13439|Glycosyltransferase_Family_4(1:173)PF00534|Glycosyl_transferases_g…
GCF_000698025.1_WP_035310274.1	HAS_2;K00145|N-acetyl-gamma-glutamyl-phosphate_reductase_[EC:1.2.1.38];K02871|large_subunit_ribosomal_protein_L13;K02996|small_subunit_ribosomal_protein_S9;K07093|uncharacterized_protein;K07305|peptide-methionine_(R)-S-oxide_reductase_[EC:1.8.4.12];PF11003|Protein_of_unknown_function_(DUF2842);Uncharacterized
GCF_003570715.1_WP_119133716.1	HAS_2;K01273|membrane_dipeptidase_[EC:3.4.13.19];K01299|carboxypeptidase_Taq_[EC:3.4.17.19];K02033|peptide/nickel_transport_system_permease_protein;K02035|peptide/nickel_transport_system_substrate-binding_protein;K02533|tRNA/rRNA_methyltransferase_[EC:2.1.1.-];PF02581|Thiamine_monophosphate_synthase;PF04168|A_predicted_alpha-helical_domain_with_a_conserved_ER_motif.(509:789)PF14403|Circularly_per…
GCA_001314545.1_KPP98620.1	HAS_2;K01303|acylaminoacyl-peptidase_[EC:3.4.19.1];PF00144|Beta-lactamase;PF00282|Pyridoxal-dependent_decarboxylase_conserved_domain;PF00892|EamA-like_transporter_family;PF08811|Protein_of_unknown_function_(DUF1800);PF14020|Protein_of_unknown_function_(DUF4236);PF14903|WG_containing_repeat(166:195)PF14903|WG_containing_repeat(132:166)PF14903|WG_containing_repeat(236:270)PF14903|WG_containing_repe…
GCF_000147835.2_WP_013846056.1	HAS_2;K00616|transaldolase_[EC:2.2.1.2];K02193|heme_exporter_protein_A_[EC:7.6.2.5];K02194|heme_exporter_protein_B;K02871|large_subunit_ribosomal_protein_L13;K02996|small_subunit_ribosomal_protein_S9;K16568|exopolysaccharide_production_protein_ExoZ;K19776|GntR_family_transcriptional_regulator,_galactonate_operon_transcriptional_repressor;PF03992|Antibiotic_biosynthesis_monooxygenase;PF10677|Prote…
GCF_001263295.1_WP_052818550.1	HAS_2;K00145|N-acetyl-gamma-glutamyl-phosphate_reductase_[EC:1.2.1.38];K01480|agmatinase_[EC:3.5.3.11];K01991|polysaccharide_biosynthesis/export_protein;K02871|large_subunit_ribosomal_protein_L13;K02996|small_subunit_ribosomal_protein_S9;K04343|streptomycin_6-kinase_[EC:2.7.1.72];PF11003|Protein_of_unknown_function_(DUF2842);PF13439|Glycosyltransferase_Family_4(31:204)PF00534|Glycosyl_transferase…
GCF_000153725.1_WP_007799647.1	HAS_2;K01299|carboxypeptidase_Taq_[EC:3.4.17.19];K02533|tRNA/rRNA_methyltransferase_[EC:2.1.1.-];K03566|LysR_family_transcriptional_regulator,_glycine_cleavage_system_transcriptional_activator;K22310|L-ornithine_Nalpha-acyltransferase_[EC:2.3.2.30];K22617|lyso-ornithine_lipid_O-acyltransferase_[EC:2.3.1.270];K23269|phosphoribosylformylglycinamidine_synthase_subunit_PurL_[EC:6.3.5.3];PF00126|Bacte…
GCF_000230995.2_WP_015318214.1	HAS_2;K00145|N-acetyl-gamma-glutamyl-phosphate_reductase_[EC:1.2.1.38];K01480|agmatinase_[EC:3.5.3.11];K16568|exopolysaccharide_production_protein_ExoZ;K20988|polysaccharide_biosynthesis/export_protein_VpsN;PF01522|Polysaccharide_deacetylase;PF02706|Chain_length_determinant_protein;PF11003|Protein_of_unknown_function_(DUF2842);PF13480|Acetyltransferase_(GNAT)_domain;PF16387|Domain_of_unknown_func…
GCF_004022645.1_WP_128333496.1	HAS_2;K00145|N-acetyl-gamma-glutamyl-phosphate_reductase_[EC:1.2.1.38];K01480|agmatinase_[EC:3.5.3.11]
GCF_005145045.1_WP_027672949.1	HAS_2;K00145|N-acetyl-gamma-glutamyl-phosphate_reductase_[EC:1.2.1.38];K01480|agmatinase_[EC:3.5.3.11];K02996|small_subunit_ribosomal_protein_S9;K04343|streptomycin_6-kinase_[EC:2.7.1.72];K16568|exopolysaccharide_production_protein_ExoZ;K20988|polysaccharide_biosynthesis/export_protein_VpsN;K20997|polysaccharide_biosynthesis_protein_PslA;PF11003|Protein_of_unknown_function_(DUF2842);Uncharacteriz…
GCA_002168405.1_OUX54108.1	HAS_2;K00003|homoserine_dehydrogenase_[EC:1.1.1.3];K00145|N-acetyl-gamma-glutamyl-phosphate_reductase_[EC:1.2.1.38];K02871|large_subunit_ribosomal_protein_L13;K02996|small_subunit_ribosomal_protein_S9;K03621|phosphate_acyltransferase_[EC:2.3.1.274];PF00216|Bacterial_DNA-binding_protein;PF00471|Ribosomal_protein_L33;PF01817|Chorismate_mutase_type_II;PF13411|MerR_HTH_family_regulatory_protein;Uncha…
GCA_002168405.1_OUX53088.1	HAS_2;K00003|homoserine_dehydrogenase_[EC:1.1.1.3];K00145|N-acetyl-gamma-glutamyl-phosphate_reductase_[EC:1.2.1.38];K02871|large_subunit_ribosomal_protein_L13;K02996|small_subunit_ribosomal_protein_S9;K03621|phosphate_acyltransferase_[EC:2.3.1.274];PF00216|Bacterial_DNA-binding_protein;PF00471|Ribosomal_protein_L33;PF01817|Chorismate_mutase_type_II;PF13411|MerR_HTH_family_regulatory_protein;Uncha…
GCA_002694385.1_MAL80045.1	HAS_2;K00648|3-oxoacyl-[acyl-carrier-protein]_synthase_III_[EC:2.3.1.180];K01740|O-acetylhomoserine_(thiol)-lyase_[EC:2.5.1.49];K03621|phosphate_acyltransferase_[EC:2.3.1.274];K04764|integration_host_factor_subunit_alpha;PF00903|Glyoxalase/Bleomycin_resistance_protein/Dioxygenase_superfamily;PF03783|Curli_production_assembly/transport_component_CsgG;PF13411|MerR_HTH_family_regulatory_protein;Unch…
GCA_001724605.1_ODT87472.1	HAS_2;K02014|iron_complex_outermembrane_recepter_protein;K02871|large_subunit_ribosomal_protein_L13;K02996|small_subunit_ribosomal_protein_S9;K04764|integration_host_factor_subunit_alpha;PF01037|Lrp/AsnC_ligand_binding_domain(73:142)PF13404|AsnC-type_helix-turn-helix_domain;PF03544|Gram-negative_bacterial_TonB_protein_C-terminal;PF07589|PEP-CTERM_motif;PF11003|Protein_of_unknown_function_(DUF2842…
GCF_001305615.1_WP_054538945.1	HAS_2;K00797|spermidine_synthase_[EC:2.5.1.16];K01299|carboxypeptidase_Taq_[EC:3.4.17.19];K02533|tRNA/rRNA_methyltransferase_[EC:2.1.1.-];K22310|L-ornithine_Nalpha-acyltransferase_[EC:2.3.2.30];K22617|lyso-ornithine_lipid_O-acyltransferase_[EC:2.3.1.270];PF00378|Enoyl-CoA_hydratase/isomerase;PF00535|Glycosyl_transferase_family_2;PF02581|Thiamine_monophosphate_synthase;PF03061|Thioesterase_superfa…
GCF_002020355.1_WP_078605700.1	HAS_2;K00940|nucleoside-diphosphate_kinase_[EC:2.7.4.6];K01299|carboxypeptidase_Taq_[EC:3.4.17.19];K02520|translation_initiation_factor_IF-3;K06158|ATP-binding_cassette,_subfamily_F,_member_3;K07343|DNA_transformation_protein_and_related_proteins;K13771|Rrf2_family_transcriptional_regulator,_nitric_oxide-sensitive_transcriptional_repressor;PF00175|Oxidoreductase_NAD-binding_domain(106:206)PF00970…
GCF_003597675.1_WP_119939560.1	HAS_2;K00145|N-acetyl-gamma-glutamyl-phosphate_reductase_[EC:1.2.1.38];K01480|agmatinase_[EC:3.5.3.11];K01991|polysaccharide_biosynthesis/export_protein;K02996|small_subunit_ribosomal_protein_S9;PF02706|Chain_length_determinant_protein;PF03992|Antibiotic_biosynthesis_monooxygenase;PF11003|Protein_of_unknown_function_(DUF2842);PF13400|Putative_Flp_pilus-assembly_TadE/G-like;PF13439|Glycosyltransfe…
GCF_002943755.1_WP_104812661.1	HAS_2;K00970|poly(A)_polymerase_[EC:2.7.7.19];K01990|ABC-2_type_transport_system_ATP-binding_protein;PF07929|Plasmid_pRiA4b_ORF-3-like_protein;PF12730|ABC-2_family_transporter_protein;PF13489|Methyltransferase_domain;Uncharacterized
GCF_001499675.1_WP_059022877.1	HAS_2;K00759|adenine_phosphoribosyltransferase_[EC:2.4.2.7];K01649|2-isopropylmalate_synthase_[EC:2.3.3.13];K03569|rod_shape-determining_protein_MreB_and_related_proteins;K03570|rod_shape-determining_protein_MreC;K03571|rod_shape-determining_protein_MreD;K05515|penicillin-binding_protein_2_[EC:3.4.16.4];K07552|MFS_transporter,_DHA1_family,_multidrug_resistance_protein;K13587|two-component_system,…
GCF_003253745.1_WP_111545903.1	HAS_2;K00145|N-acetyl-gamma-glutamyl-phosphate_reductase_[EC:1.2.1.38];K01480|agmatinase_[EC:3.5.3.11];K04343|streptomycin_6-kinase_[EC:2.7.1.72];K16568|exopolysaccharide_production_protein_ExoZ;PF00392|Bacterial_regulatory_proteins,_gntR_family(19:80)PF07729|FCD_domain;PF01522|Polysaccharide_deacetylase;PF08402|TOBE_domain(280:357)PF00005|ABC_transporter;PF11003|Protein_of_unknown_function_(DUF2…
GCF_003515075.1_WP_118863010.1	HAS_2;K01662|1-deoxy-D-xylulose-5-phosphate_synthase_[EC:2.2.1.7];K02871|large_subunit_ribosomal_protein_L13;K02996|small_subunit_ribosomal_protein_S9;K03926|periplasmic_divalent_cation_tolerance_protein;K07171|mRNA_interferase_MazF_[EC:3.1.-.-];K09823|Fur_family_transcriptional_regulator,_zinc_uptake_regulator;PF00149|Calcineurin-like_phosphoesterase;PF03203|MerC_mercury_resistance_protein;PF114…
GCF_900109285.1_WP_092761542.1	HAS_2;K01299|carboxypeptidase_Taq_[EC:3.4.17.19];K02533|tRNA/rRNA_methyltransferase_[EC:2.1.1.-];K21307|sulfite_dehydrogenase_(quinone)_subunit_SoeA_[EC:1.8.5.6];K21308|sulfite_dehydrogenase_(quinone)_subunit_SoeB;K21309|sulfite_dehydrogenase_(quinone)_subunit_SoeC;K22310|L-ornithine_Nalpha-acyltransferase_[EC:2.3.2.30];K22617|lyso-ornithine_lipid_O-acyltransferase_[EC:2.3.1.270];PF01515|Phosphat…
GCF_000743575.1_WP_084587568.1	HAS_2;K01991|polysaccharide_biosynthesis/export_protein;K02871|large_subunit_ribosomal_protein_L13;K02996|small_subunit_ribosomal_protein_S9;K26993|ArsR_family_transcriptional_regulator,_repressor_of_sdpIR_and_other_operons;PF00375|Sodium:dicarboxylate_symporter_family;PF01522|Polysaccharide_deacetylase;PF02706|Chain_length_determinant_protein;PF11003|Protein_of_unknown_function_(DUF2842);PF13439…
GCF_003688495.1_WP_121924361.1	HAS_2;K00970|poly(A)_polymerase_[EC:2.7.7.19];K02477|two-component_system,_LytTR_family,_response_regulator;K07566|L-threonylcarbamoyladenylate_synthase_[EC:2.7.7.87];PF01066|CDP-alcohol_phosphatidyltransferase;PF05532|CsbD-like;PF06580|Histidine_kinase(167:246)PF13239|2TM_domain;PF13239|2TM_domain;PF18922|Protein_of_unknown_function_(DUF5672);Uncharacterized
GCF_007115045.1_WP_143689777.1	HAS_2;K01885|glutamyl-tRNA_synthetase_[EC:6.1.1.17];K01965|propionyl-CoA_carboxylase_alpha_chain_[EC:6.4.1.3];K02109|F-type_H+-transporting_ATPase_subunit_b;K02126|F-type_H+-transporting_ATPase_subunit_a;K03474|pyridoxine_5-phosphate_synthase_[EC:2.6.99.2];K13993|HSP20_family_protein;PF00137|ATP_synthase_subunit_C;PF00430|ATP_synthase_B/B'_CF(0);PF13632|Glycosyl_transferase_family_group_2;Unchara…
GCF_003259835.1_WP_111566783.1	HAS_2;K00970|poly(A)_polymerase_[EC:2.7.7.19];K07566|L-threonylcarbamoyladenylate_synthase_[EC:2.7.7.87];PF00005|ABC_transporter;PF00578|AhpC/TSA_family;PF00578|AhpC/TSA_family;PF04230|Polysaccharide_pyruvyl_transferase;PF13366|PD-(D/E)XK_nuclease_superfamily;Uncharacterized;Uncharacterized;Uncharacterized
GCF_003966995.1_WP_126536996.1	HAS_2;K00059|3-oxoacyl-[acyl-carrier_protein]_reductase_[EC:1.1.1.100];K01740|O-acetylhomoserine_(thiol)-lyase_[EC:2.5.1.49];K01991|polysaccharide_biosynthesis/export_protein;K06929|uncharacterized_protein;K07032|uncharacterized_protein;PF02706|Chain_length_determinant_protein;PF03061|Thioesterase_superfamily;PF11003|Protein_of_unknown_function_(DUF2842);PF13480|Acetyltransferase_(GNAT)_domain;PF…
GCF_004362745.1_WP_126536996.1	HAS_2;K00059|3-oxoacyl-[acyl-carrier_protein]_reductase_[EC:1.1.1.100];K01740|O-acetylhomoserine_(thiol)-lyase_[EC:2.5.1.49];K01991|polysaccharide_biosynthesis/export_protein;K06929|uncharacterized_protein;K07032|uncharacterized_protein;PF02706|Chain_length_determinant_protein;PF03061|Thioesterase_superfamily;PF11003|Protein_of_unknown_function_(DUF2842);PF13480|Acetyltransferase_(GNAT)_domain;PF…
GCA_002279895.1_OYW52286.1	HAS_2;K01299|carboxypeptidase_Taq_[EC:3.4.17.19];K12256|putrescine---pyruvate_transaminase_[EC:2.6.1.113]
GCF_004119495.1_WP_129024269.1	HAS_2;K00970|poly(A)_polymerase_[EC:2.7.7.19];K02477|two-component_system,_LytTR_family,_response_regulator;K03446|MFS_transporter,_DHA2_family,_multidrug_resistance_protein;K03543|membrane_fusion_protein,_multidrug_efflux_system;K09861|uncharacterized_protein;PF02321|Outer_membrane_efflux_protein(29:215)PF02321|Outer_membrane_efflux_protein;PF13239|2TM_domain;PF13239|2TM_domain;PF13239|2TM_domai…
GCF_002865605.1_WP_101498915.1	HAS_2;K01299|carboxypeptidase_Taq_[EC:3.4.17.19];K02469|DNA_gyrase_subunit_A_[EC:5.6.2.2];K02899|large_subunit_ribosomal_protein_L27;K05527|BolA_family_transcriptional_regulator,_general_stress-responsive_regulator;K11744|AI-2_transport_protein_TqsA;K26057|6-dehydroglucose_reductase_[EC:1.1.1.432];PF00226|DnaJ_domain;PF01613|Flavin_reductase_like_domain;PF13302|Acetyltransferase_(GNAT)_domain;PF1…
GCF_000153545.1_WP_083784916.1	HAS_2;K00035|D-galactose_1-dehydrogenase_[EC:1.1.1.48];K05799|GntR_family_transcriptional_regulator,_transcriptional_repressor_for_pyruvate_dehydrogenase_complex;K07058|membrane_protein;K13877|2,5-dioxopentanoate_dehydrogenase_[EC:1.2.1.26];K22186|xylonate_dehydratase_[EC:4.2.1.82];PF02954|Bacterial_regulatory_protein,_Fis_family(436:475)PF00072|Response_regulator_receiver_domain(10:121)PF00158|S…
GCA_002938075.1_PPR64589.1	HAS_2;K00958|sulfate_adenylyltransferase_[EC:2.7.7.4];K03651|3',5'-cyclic-AMP_phosphodiesterase_[EC:3.1.4.53];K03797|carboxyl-terminal_processing_protease_[EC:3.4.21.102];PF04116|Fatty_acid_hydroxylase;PF13561|Enoyl-(Acyl_carrier_protein)_reductase;Uncharacterized;Uncharacterized;Uncharacterized;Uncharacterized;Uncharacterized
GCF_001748245.1_WP_141735866.1	HAS_2;K02003|putative_ABC_transport_system_ATP-binding_protein;K02004|putative_ABC_transport_system_permease_protein;K02945|small_subunit_ribosomal_protein_S1;K10804|acyl-CoA_thioesterase_I_[EC:3.1.2.-_3.1.2.2_3.1.1.2_3.1.1.5];PF02518|Histidine_kinase-,_DNA_gyrase_B-,_and_HSP90-like_ATPase(449:589)PF01627|Hpt_domain;PF05721|Phytanoyl-CoA_dioxygenase_(PhyH);PF11306|Protein_of_unknown_function_(DUF…
GCF_006385175.1_WP_139938007.1	HAS_2;K00029|malate_dehydrogenase_(oxaloacetate-decarboxylating)(NADP+)_[EC:1.1.1.40];K00259|alanine_dehydrogenase_[EC:1.4.1.1];K01740|O-acetylhomoserine_(thiol)-lyase_[EC:2.5.1.49];K02871|large_subunit_ribosomal_protein_L13;K02996|small_subunit_ribosomal_protein_S9;K03719|Lrp/AsnC_family_transcriptional_regulator,_leucine-responsive_regulatory_protein;K03926|periplasmic_divalent_cation_tolerance…
GCF_008107685.1_WP_148626950.1	HAS_2;K02871|large_subunit_ribosomal_protein_L13;K02996|small_subunit_ribosomal_protein_S9;K03149|thiazole_synthase_[EC:2.8.1.10];K03154|sulfur_carrier_protein;K03926|periplasmic_divalent_cation_tolerance_protein;PF03203|MerC_mercury_resistance_protein;Uncharacterized;Uncharacterized;Uncharacterized
GCF_900104485.1_WP_090875778.1	HAS_2;K00145|N-acetyl-gamma-glutamyl-phosphate_reductase_[EC:1.2.1.38];K01480|agmatinase_[EC:3.5.3.11];K02996|small_subunit_ribosomal_protein_S9;K20997|polysaccharide_biosynthesis_protein_PslA;PF00685|Sulfotransferase_domain;PF01557|Fumarylacetoacetate_(FAA)_hydrolase_C-terminal;PF02706|Chain_length_determinant_protein;PF11003|Protein_of_unknown_function_(DUF2842);PF13439|Glycosyltransferase_Fami…
GCA_003997055.1_RUU16536.1	HAS_2;K00145|N-acetyl-gamma-glutamyl-phosphate_reductase_[EC:1.2.1.38];K01480|agmatinase_[EC:3.5.3.11];K04343|streptomycin_6-kinase_[EC:2.7.1.72];PF01522|Polysaccharide_deacetylase;PF11003|Protein_of_unknown_function_(DUF2842);PF13480|Acetyltransferase_(GNAT)_domain
GCF_008253865.1_WP_149129869.1	HAS_2;K00492|1,3,7-trimethyluric_acid_5-monooxygenase_[EC:1.14.13.212];K01740|O-acetylhomoserine_(thiol)-lyase_[EC:2.5.1.49];K06929|uncharacterized_protein;K20988|polysaccharide_biosynthesis/export_protein_VpsN;PF00378|Enoyl-CoA_hydratase/isomerase;PF01522|Polysaccharide_deacetylase;PF02706|Chain_length_determinant_protein;PF11003|Protein_of_unknown_function_(DUF2842);PF13480|Acetyltransferase_(G…
GCF_000745215.1_WP_036291599.1	HAS_2;K00145|N-acetyl-gamma-glutamyl-phosphate_reductase_[EC:1.2.1.38];K01569|oxalate_decarboxylase_[EC:4.1.1.2];K02871|large_subunit_ribosomal_protein_L13;K02996|small_subunit_ribosomal_protein_S9;K06905|Bacteriophage_probable_baseplate_hub_protein;K06906|phage_tail_protein;PF05489|Phage_Tail_Protein_X;PF06035|Bacterial_transglutaminase-like_cysteine_proteinase_BTLCP;PF13411|MerR_HTH_family_regu…
GCF_001936175.1_WP_075380352.1	HAS_2;K00684|leucyl/phenylalanyl-tRNA---protein_transferase_[EC:2.3.2.6];K01961|acetyl-CoA_carboxylase,_biotin_carboxylase_subunit_[EC:6.4.1.2_6.3.4.14];K02014|iron_complex_outermembrane_recepter_protein;K02160|acetyl-CoA_carboxylase_biotin_carboxyl_carrier_protein;K11068|hemolysin_III;K20997|polysaccharide_biosynthesis_protein_PslA;PF11003|Protein_of_unknown_function_(DUF2842);PF13692|Glycosyl_t…
GCF_002213185.1_WP_088724443.1	HAS_2;K00940|nucleoside-diphosphate_kinase_[EC:2.7.4.6];K01299|carboxypeptidase_Taq_[EC:3.4.17.19];K02520|translation_initiation_factor_IF-3;K06158|ATP-binding_cassette,_subfamily_F,_member_3;K07343|DNA_transformation_protein_and_related_proteins;K13771|Rrf2_family_transcriptional_regulator,_nitric_oxide-sensitive_transcriptional_repressor;PF00970|Oxidoreductase_FAD-binding_domain(5:98)PF00175|Ox…
GCA_004297635.1_TAK08300.1	HAS_2;K02871|large_subunit_ribosomal_protein_L13;K02996|small_subunit_ribosomal_protein_S9;K07303|isoquinoline_1-oxidoreductase_subunit_beta_[EC:1.3.99.16];Uncharacterized;Uncharacterized;Uncharacterized;Uncharacterized
GCF_000745185.1_WP_036379217.1	HAS_2;K00970|poly(A)_polymerase_[EC:2.7.7.19];K01990|ABC-2_type_transport_system_ATP-binding_protein;K07566|L-threonylcarbamoyladenylate_synthase_[EC:2.7.7.87];PF00535|Glycosyl_transferase_family_2;PF00535|Glycosyl_transferase_family_2;PF04245|37-kD_nucleoid-associated_bacterial_protein;PF07929|Plasmid_pRiA4b_ORF-3-like_protein;PF12679|ABC-2_family_transporter_protein;Uncharacterized;Uncharacteri…
GCF_004340965.1_WP_133018970.1	HAS_2;K01662|1-deoxy-D-xylulose-5-phosphate_synthase_[EC:2.2.1.7];K02871|large_subunit_ribosomal_protein_L13;K02996|small_subunit_ribosomal_protein_S9;K03719|Lrp/AsnC_family_transcriptional_regulator,_leucine-responsive_regulatory_protein;K07002|serine_hydrolase_[EC:3.-.-.-];K09823|Fur_family_transcriptional_regulator,_zinc_uptake_regulator;PF00512|His_Kinase_A_(phospho-acceptor)_domain;PF00583|A…
GCF_001421785.1_WP_056423945.1	HAS_2;K02871|large_subunit_ribosomal_protein_L13;K02996|small_subunit_ribosomal_protein_S9;K03594|bacterioferritin_[EC:1.16.3.1];K03596|GTP-binding_protein_LepA;K03926|periplasmic_divalent_cation_tolerance_protein;PF03203|MerC_mercury_resistance_protein;PF07394|Protein_of_unknown_function_(DUF1501);PF08811|Protein_of_unknown_function_(DUF1800);PF13676|TIR_domain;Uncharacterized
GCF_900103365.1_WP_092507927.1	HAS_2;K00278|L-aspartate_oxidase_[EC:1.4.3.16];K00767|nicotinate-nucleotide_pyrophosphorylase_(carboxylating)_[EC:2.4.2.19];K03517|quinolinate_synthase_[EC:2.5.1.72];PF01522|Polysaccharide_deacetylase;PF02706|Chain_length_determinant_protein;PF11003|Protein_of_unknown_function_(DUF2842);PF13439|Glycosyltransferase_Family_4(19:187)PF13692|Glycosyl_transferases_group_1;PF13480|Acetyltransferase_(GN…
GCF_003633595.1_WP_121320139.1	HAS_2;K00970|poly(A)_polymerase_[EC:2.7.7.19];K02477|two-component_system,_LytTR_family,_response_regulator;K03446|MFS_transporter,_DHA2_family,_multidrug_resistance_protein;K03543|membrane_fusion_protein,_multidrug_efflux_system;K09861|uncharacterized_protein;PF13239|2TM_domain;PF13239|2TM_domain;PF13239|2TM_domain;PF13239|2TM_domain;Uncharacterized
GCA_003997235.1_RUU43655.1	HAS_2;K00145|N-acetyl-gamma-glutamyl-phosphate_reductase_[EC:1.2.1.38];K04343|streptomycin_6-kinase_[EC:2.7.1.72];K09474|acid_phosphatase_(class_A)_[EC:3.1.3.2];PF00211|Adenylate_and_Guanylate_cyclase_catalytic_domain;PF11003|Protein_of_unknown_function_(DUF2842)
GCF_000344805.1_WP_015666476.1	HAS_2;PF01522|Polysaccharide_deacetylase;PF11003|Protein_of_unknown_function_(DUF2842);PF13480|Acetyltransferase_(GNAT)_domain;PF13692|Glycosyl_transferases_group_1(202:338)PF13439|Glycosyltransferase_Family_4;Uncharacterized;Uncharacterized;Uncharacterized;Uncharacterized;Uncharacterized
GCF_000455605.1_WP_014388072.1	HAS_2;K00970|poly(A)_polymerase_[EC:2.7.7.19];K02477|two-component_system,_LytTR_family,_response_regulator;K07566|L-threonylcarbamoyladenylate_synthase_[EC:2.7.7.87];PF00578|AhpC/TSA_family;PF00578|AhpC/TSA_family;PF01041|DegT/DnrJ/EryC1/StrS_aminotransferase_family;PF05721|Phytanoyl-CoA_dioxygenase_(PhyH);PF13239|2TM_domain;PF13239|2TM_domain
GCF_001519065.1_WP_067614722.1	HAS_2;K02871|large_subunit_ribosomal_protein_L13;K02996|small_subunit_ribosomal_protein_S9;K07267|porin;K16301|deferrochelatase/peroxidase_EfeB_[EC:1.11.1.-];K19073|divinyl_chlorophyllide_a_8-vinyl-reductase_[EC:1.3.1.75];PF00144|Beta-lactamase;PF01757|Acyltransferase_domain(813:1082)PF00501|AMP-binding_enzyme(217:563)PF13193|AMP-binding_enzyme_C-terminal_domain;PF03203|MerC_mercury_resistance_pr…
GCF_001556865.1_WP_066763490.1	HAS_2;K00035|D-galactose_1-dehydrogenase_[EC:1.1.1.48];K00883|2-dehydro-3-deoxygalactonokinase_[EC:2.7.1.58];K01631|2-dehydro-3-deoxyphosphogalactonate_aldolase_[EC:4.1.2.21];K02871|large_subunit_ribosomal_protein_L13;K02996|small_subunit_ribosomal_protein_S9;K07029|diacylglycerol_kinase_(ATP)_[EC:2.7.1.107];K13877|2,5-dioxopentanoate_dehydrogenase_[EC:1.2.1.26];K22186|xylonate_dehydratase_[EC:4.…
GCA_003998675.1_RVC67994.1	HAS_2;K00145|N-acetyl-gamma-glutamyl-phosphate_reductase_[EC:1.2.1.38];K01480|agmatinase_[EC:3.5.3.11];K03775|FKBP-type_peptidyl-prolyl_cis-trans_isomerase_SlyD_[EC:5.2.1.8];PF01522|Polysaccharide_deacetylase;PF01757|Acyltransferase_domain;PF11003|Protein_of_unknown_function_(DUF2842);PF13480|Acetyltransferase_(GNAT)_domain;Uncharacterized
GCF_003130405.1_WP_109414581.1	HAS_2;K03320|ammonium_transporter,_Amt_family;K03775|FKBP-type_peptidyl-prolyl_cis-trans_isomerase_SlyD_[EC:5.2.1.8];K06180|23S_rRNA_pseudouridine1911/1915/1917_synthase_[EC:5.4.99.23];K06888|uncharacterized_protein;PF00702|haloacid_dehalogenase-like_hydrolase;PF01063|Amino-transferase_class_IV;PF01545|Cation_efflux_family;PF13715|CarboxypepD_reg-like_domain(24:106)PF18939|Family_of_unknown_funct…
GCF_000689395.1_WP_043949144.1	HAS_2;K01740|O-acetylhomoserine_(thiol)-lyase_[EC:2.5.1.49];K05841|sterol_3beta-glucosyltransferase_[EC:2.4.1.173];K06929|uncharacterized_protein;PF00378|Enoyl-CoA_hydratase/isomerase;PF01522|Polysaccharide_deacetylase;PF11003|Protein_of_unknown_function_(DUF2842);PF13480|Acetyltransferase_(GNAT)_domain;PF13487|HD_domain;PF23951|Domain_of_unknown_function_(DUF7282);Uncharacterized
GCF_900102015.1_WP_090109479.1	HAS_2;K01299|carboxypeptidase_Taq_[EC:3.4.17.19];K01923|phosphoribosylaminoimidazole-succinocarboxamide_synthase_[EC:6.3.2.6];K02533|tRNA/rRNA_methyltransferase_[EC:2.1.1.-];K22310|L-ornithine_Nalpha-acyltransferase_[EC:2.3.2.30];K22617|lyso-ornithine_lipid_O-acyltransferase_[EC:2.3.1.270];PF02574|Homocysteine_S-methyltransferase;PF02581|Thiamine_monophosphate_synthase;PF04993|TfoX_N-terminal_dom…
GCA_002162885.1_OUS21807.1	HAS_2;K01299|carboxypeptidase_Taq_[EC:3.4.17.19];K01698|porphobilinogen_synthase_[EC:4.2.1.24];K02469|DNA_gyrase_subunit_A_[EC:5.6.2.2];K02533|tRNA/rRNA_methyltransferase_[EC:2.1.1.-];K22310|L-ornithine_Nalpha-acyltransferase_[EC:2.3.2.30];K22617|lyso-ornithine_lipid_O-acyltransferase_[EC:2.3.1.270];PF02581|Thiamine_monophosphate_synthase;PF04366|Las17-binding_protein_actin_regulator;PF12073|Prot…
GCA_002839735.1_PKL79608.1	HAS_2;K03924|MoxR-like_ATPase_[EC:3.6.3.-];K22452|protein-glutamine_gamma-glutamyltransferase_[EC:2.3.2.13];PF00873|AcrB/AcrD/AcrF_family;PF13437|HlyD_family_secretion_protein;Uncharacterized;Uncharacterized;Uncharacterized
GCA_002839735.1_PKL76236.1	HAS_1C;K00936|two-component_system,_sensor_histidine_kinase_PdtaS_[EC:2.7.13.3];K01758|cystathionine_gamma-lyase_[EC:4.4.1.1];K03574|8-oxo-dGTP_diphosphatase_[EC:3.6.1.55];K03584|DNA_repair_protein_RecO_(recombination_protein_O);K04028|ethanolamine_utilization_protein_EutN;K07727|putative_transcriptional_regulator;K15034|ribosome-associated_protein;PF02698|DUF218_domain;Uncharacterized;Uncharacte…
GCF_900104375.1_WP_091384316.1	HAS_2;K00970|poly(A)_polymerase_[EC:2.7.7.19];K01990|ABC-2_type_transport_system_ATP-binding_protein;K07566|L-threonylcarbamoyladenylate_synthase_[EC:2.7.7.87];PF00535|Glycosyl_transferase_family_2(7:125)PF02709|N-terminal_domain_of_galactosyltransferase;PF05635|23S_rRNA-intervening_sequence_protein;PF07929|Plasmid_pRiA4b_ORF-3-like_protein;PF12679|ABC-2_family_transporter_protein;PF13366|PD-(D/E…
GCF_001707805.1_WP_068041436.1	HAS_2;K01142|exodeoxyribonuclease_III_[EC:3.1.11.2];K08300|ribonuclease_E_[EC:3.1.26.12];PF00144|Beta-lactamase;PF01479|S4_domain(11:57)PF00849|RNA_pseudouridylate_synthase;PF07690|Major_Facilitator_Superfamily;PF07690|Major_Facilitator_Superfamily
GCF_001707925.1_WP_068041436.1	HAS_2;K00161|pyruvate_dehydrogenase_E1_component_subunit_alpha_[EC:1.2.4.1];K00162|pyruvate_dehydrogenase_E1_component_subunit_beta_[EC:1.2.4.1];K01142|exodeoxyribonuclease_III_[EC:3.1.11.2];K08300|ribonuclease_E_[EC:3.1.26.12];PF00144|Beta-lactamase;PF01479|S4_domain(11:57)PF00849|RNA_pseudouridylate_synthase;PF07690|Major_Facilitator_Superfamily;PF07690|Major_Facilitator_Superfamily
GCF_002285905.1_WP_068041436.1	HAS_2;K00161|pyruvate_dehydrogenase_E1_component_subunit_alpha_[EC:1.2.4.1];K00162|pyruvate_dehydrogenase_E1_component_subunit_beta_[EC:1.2.4.1];K01142|exodeoxyribonuclease_III_[EC:3.1.11.2];K08300|ribonuclease_E_[EC:3.1.26.12];PF00144|Beta-lactamase;PF01479|S4_domain(11:57)PF00849|RNA_pseudouridylate_synthase;PF07690|Major_Facilitator_Superfamily;PF07690|Major_Facilitator_Superfamily
GCF_902150045.1_WP_142684619.1	HAS_2;K00939|adenylate_kinase_[EC:2.7.4.3];K01207|beta-N-acetylhexosaminidase_[EC:3.2.1.52];K03553|recombination_protein_RecA;K03979|GTPase_[EC:3.6.5.-];K06207|GTP-binding_protein;PF00561|alpha/beta_hydrolase_fold;PF01734|Patatin-like_phospholipase;Uncharacterized;Uncharacterized;Uncharacterized
GCF_003308995.1_WP_113616177.1	HAS_2;K00939|adenylate_kinase_[EC:2.7.4.3];K01207|beta-N-acetylhexosaminidase_[EC:3.2.1.52];K03092|RNA_polymerase_sigma-54_factor;K03553|recombination_protein_RecA;K03979|GTPase_[EC:3.6.5.-];K06207|GTP-binding_protein;PF01734|Patatin-like_phospholipase;Uncharacterized;Uncharacterized;Uncharacterized
GCF_003323795.1_WP_006116667.1	HAS_2;K00759|adenine_phosphoribosyltransferase_[EC:2.4.2.7];K01649|2-isopropylmalate_synthase_[EC:2.3.3.13];K03569|rod_shape-determining_protein_MreB_and_related_proteins;K03570|rod_shape-determining_protein_MreC;K03571|rod_shape-determining_protein_MreD;K05515|penicillin-binding_protein_2_[EC:3.4.16.4];K07552|MFS_transporter,_DHA1_family,_multidrug_resistance_protein;K13587|two-component_system,…
GCF_900258415.1_WP_104704622.1	HAS_2;K01740|O-acetylhomoserine_(thiol)-lyase_[EC:2.5.1.49];K01991|polysaccharide_biosynthesis/export_protein;K06929|uncharacterized_protein;K13652|AraC_family_transcriptional_regulator;PF00378|Enoyl-CoA_hydratase/isomerase;PF01522|Polysaccharide_deacetylase(214:283)PF01522|Polysaccharide_deacetylase;PF11003|Protein_of_unknown_function_(DUF2842);PF11253|Protein_of_unknown_function_(DUF3052);PF134…
GCF_900110645.1_WP_090167358.1	HAS_2;K04095|cell_filamentation_protein,_protein_adenylyltransferase_[EC:2.7.7.108];K04757|serine/threonine-protein_kinase_RsbW_[EC:2.7.11.1];K07042|probable_rRNA_maturation_factor;K17103|CDP-diacylglycerol---serine_O-phosphatidyltransferase_[EC:2.7.8.8];K23264|phosphoribosylformylglycinamidine_synthase_subunit_PurS_[EC:6.3.5.3];PF01566|Natural_resistance-associated_macrophage_protein-like;PF0185…
GCF_000813745.1_WP_039161444.1	HAS_2;K01299|carboxypeptidase_Taq_[EC:3.4.17.19];K02469|DNA_gyrase_subunit_A_[EC:5.6.2.2];K02533|tRNA/rRNA_methyltransferase_[EC:2.1.1.-];K10094|nickel_transport_protein;PF00294|pfkB_family_carbohydrate_kinase;PF00656|Caspase_domain;PF02581|Thiamine_monophosphate_synthase;PF06233|Usg-like_family;PF13795|HupE_/_UreJ_protein;PF20319|Family_of_unknown_function_(DUF6614)
GCF_005502805.1_WP_137883650.1	HAS_2;K00492|1,3,7-trimethyluric_acid_5-monooxygenase_[EC:1.14.13.212];K01740|O-acetylhomoserine_(thiol)-lyase_[EC:2.5.1.49];K07795|putative_tricarboxylic_transport_membrane_protein;PF01230|HIT_domain;PF01522|Polysaccharide_deacetylase(217:275)PF01522|Polysaccharide_deacetylase;PF02706|Chain_length_determinant_protein;PF04828|Glutathione-dependent_formaldehyde-activating_enzyme;PF11003|Protein_of…
GCF_006538185.1_WP_141301756.1	HAS_2;K00759|adenine_phosphoribosyltransferase_[EC:2.4.2.7];K01772|protoporphyrin/coproporphyrin_ferrochelatase_[EC:4.98.1.1_4.99.1.9];K01961|acetyl-CoA_carboxylase,_biotin_carboxylase_subunit_[EC:6.4.1.2_6.3.4.14];K03575|A/G-specific_adenine_glycosylase_[EC:3.2.2.31];K07552|MFS_transporter,_DHA1_family,_multidrug_resistance_protein;PF04632|Fusaric_acid_resistance_protein_family;PF05258|Dna[CI]_a…
GCA_002171925.1_OUW49605.1	HAS_2;K00003|homoserine_dehydrogenase_[EC:1.1.1.3];K00145|N-acetyl-gamma-glutamyl-phosphate_reductase_[EC:1.2.1.38];K02871|large_subunit_ribosomal_protein_L13;K02996|small_subunit_ribosomal_protein_S9;K03621|phosphate_acyltransferase_[EC:2.3.1.274];PF00216|Bacterial_DNA-binding_protein;PF00471|Ribosomal_protein_L33;PF01817|Chorismate_mutase_type_II;PF13411|MerR_HTH_family_regulatory_protein;Uncha…
GCF_000331225.1_WP_017668939.1	HAS_2;K01302|carboxypeptidase_Q_[EC:3.4.17.-];K02871|large_subunit_ribosomal_protein_L13;K02996|small_subunit_ribosomal_protein_S9;K07729|putative_transcriptional_regulator;K08344|suppressor_for_copper-sensitivity_B;K09823|Fur_family_transcriptional_regulator,_zinc_uptake_regulator;K09966|uncharacterized_protein;PF00293|NUDIX_domain;PF03203|MerC_mercury_resistance_protein;Uncharacterized
GCF_000518985.1_WP_028034619.1	HAS_2;K00145|N-acetyl-gamma-glutamyl-phosphate_reductase_[EC:1.2.1.38];K01480|agmatinase_[EC:3.5.3.11];K01991|polysaccharide_biosynthesis/export_protein;K02871|large_subunit_ribosomal_protein_L13;K02996|small_subunit_ribosomal_protein_S9;K04343|streptomycin_6-kinase_[EC:2.7.1.72];PF02706|Chain_length_determinant_protein;PF11003|Protein_of_unknown_function_(DUF2842);PF13439|Glycosyltransferase_Fam…
GCF_006440485.1_WP_140565223.1	HAS_2;K00145|N-acetyl-gamma-glutamyl-phosphate_reductase_[EC:1.2.1.38];K01480|agmatinase_[EC:3.5.3.11];K04343|streptomycin_6-kinase_[EC:2.7.1.72];K16568|exopolysaccharide_production_protein_ExoZ;K20988|polysaccharide_biosynthesis/export_protein_VpsN;PF01522|Polysaccharide_deacetylase;PF02706|Chain_length_determinant_protein;PF11003|Protein_of_unknown_function_(DUF2842);PF13480|Acetyltransferase_(…
GCF_006440635.1_WP_140565223.1	HAS_2;K00145|N-acetyl-gamma-glutamyl-phosphate_reductase_[EC:1.2.1.38];K01480|agmatinase_[EC:3.5.3.11];K04343|streptomycin_6-kinase_[EC:2.7.1.72];K16568|exopolysaccharide_production_protein_ExoZ;K20988|polysaccharide_biosynthesis/export_protein_VpsN;PF01522|Polysaccharide_deacetylase;PF02706|Chain_length_determinant_protein;PF03009|Glycerophosphoryl_diester_phosphodiesterase_family(59:190)PF16387…
GCF_006440845.1_WP_140565223.1	HAS_2;K00145|N-acetyl-gamma-glutamyl-phosphate_reductase_[EC:1.2.1.38];K01480|agmatinase_[EC:3.5.3.11];K04343|streptomycin_6-kinase_[EC:2.7.1.72];K16568|exopolysaccharide_production_protein_ExoZ;K20988|polysaccharide_biosynthesis/export_protein_VpsN;PF01522|Polysaccharide_deacetylase;PF02706|Chain_length_determinant_protein;PF11003|Protein_of_unknown_function_(DUF2842);PF13480|Acetyltransferase_(…
GCF_006441145.1_WP_140565223.1	HAS_2;K00145|N-acetyl-gamma-glutamyl-phosphate_reductase_[EC:1.2.1.38];K01480|agmatinase_[EC:3.5.3.11];K04343|streptomycin_6-kinase_[EC:2.7.1.72];K16568|exopolysaccharide_production_protein_ExoZ;K20988|polysaccharide_biosynthesis/export_protein_VpsN;PF01522|Polysaccharide_deacetylase;PF02706|Chain_length_determinant_protein;PF03009|Glycerophosphoryl_diester_phosphodiesterase_family(59:190)PF16387…
GCF_006442305.1_WP_140565223.1	HAS_2;K00145|N-acetyl-gamma-glutamyl-phosphate_reductase_[EC:1.2.1.38];K01480|agmatinase_[EC:3.5.3.11];K04343|streptomycin_6-kinase_[EC:2.7.1.72];K16568|exopolysaccharide_production_protein_ExoZ;K20988|polysaccharide_biosynthesis/export_protein_VpsN;PF01522|Polysaccharide_deacetylase(92:156)PF01522|Polysaccharide_deacetylase;PF02706|Chain_length_determinant_protein;PF03009|Glycerophosphoryl_diest…
GCF_006442375.1_WP_140565223.1	HAS_2;K00145|N-acetyl-gamma-glutamyl-phosphate_reductase_[EC:1.2.1.38];K01480|agmatinase_[EC:3.5.3.11];K04343|streptomycin_6-kinase_[EC:2.7.1.72];K16568|exopolysaccharide_production_protein_ExoZ;K20988|polysaccharide_biosynthesis/export_protein_VpsN;PF01522|Polysaccharide_deacetylase(91:158)PF01522|Polysaccharide_deacetylase;PF02706|Chain_length_determinant_protein;PF03009|Glycerophosphoryl_diest…
GCF_006442475.1_WP_140565223.1	HAS_2;K00145|N-acetyl-gamma-glutamyl-phosphate_reductase_[EC:1.2.1.38];K01480|agmatinase_[EC:3.5.3.11];K04343|streptomycin_6-kinase_[EC:2.7.1.72];K16568|exopolysaccharide_production_protein_ExoZ;K20988|polysaccharide_biosynthesis/export_protein_VpsN;PF01522|Polysaccharide_deacetylase(91:158)PF01522|Polysaccharide_deacetylase;PF02706|Chain_length_determinant_protein;PF03009|Glycerophosphoryl_diest…
GCF_006442575.1_WP_140565223.1	HAS_2;K00145|N-acetyl-gamma-glutamyl-phosphate_reductase_[EC:1.2.1.38];K01480|agmatinase_[EC:3.5.3.11];K04343|streptomycin_6-kinase_[EC:2.7.1.72];K16568|exopolysaccharide_production_protein_ExoZ;K20988|polysaccharide_biosynthesis/export_protein_VpsN;PF01522|Polysaccharide_deacetylase(91:158)PF01522|Polysaccharide_deacetylase;PF02706|Chain_length_determinant_protein;PF03009|Glycerophosphoryl_diest…
GCF_006442625.1_WP_140565223.1	HAS_2;K00145|N-acetyl-gamma-glutamyl-phosphate_reductase_[EC:1.2.1.38];K01480|agmatinase_[EC:3.5.3.11];K04343|streptomycin_6-kinase_[EC:2.7.1.72];K16568|exopolysaccharide_production_protein_ExoZ;K20988|polysaccharide_biosynthesis/export_protein_VpsN;PF01522|Polysaccharide_deacetylase;PF02706|Chain_length_determinant_protein;PF03009|Glycerophosphoryl_diester_phosphodiesterase_family(59:190)PF16387…
GCF_006442685.1_WP_140565223.1	HAS_2;K00145|N-acetyl-gamma-glutamyl-phosphate_reductase_[EC:1.2.1.38];K01480|agmatinase_[EC:3.5.3.11];K04343|streptomycin_6-kinase_[EC:2.7.1.72];K16568|exopolysaccharide_production_protein_ExoZ;K20988|polysaccharide_biosynthesis/export_protein_VpsN;PF01522|Polysaccharide_deacetylase;PF02706|Chain_length_determinant_protein;PF03009|Glycerophosphoryl_diester_phosphodiesterase_family(59:190)PF16387…
GCF_006442755.1_WP_140565223.1	HAS_2;K00145|N-acetyl-gamma-glutamyl-phosphate_reductase_[EC:1.2.1.38];K01480|agmatinase_[EC:3.5.3.11];K04343|streptomycin_6-kinase_[EC:2.7.1.72];K16568|exopolysaccharide_production_protein_ExoZ;K20988|polysaccharide_biosynthesis/export_protein_VpsN;PF01522|Polysaccharide_deacetylase;PF02706|Chain_length_determinant_protein;PF03009|Glycerophosphoryl_diester_phosphodiesterase_family(59:190)PF16387…
GCF_006442905.1_WP_140565223.1	HAS_2;K00145|N-acetyl-gamma-glutamyl-phosphate_reductase_[EC:1.2.1.38];K01480|agmatinase_[EC:3.5.3.11];K04343|streptomycin_6-kinase_[EC:2.7.1.72];K16568|exopolysaccharide_production_protein_ExoZ;K20988|polysaccharide_biosynthesis/export_protein_VpsN;PF01522|Polysaccharide_deacetylase;PF02706|Chain_length_determinant_protein;PF03009|Glycerophosphoryl_diester_phosphodiesterase_family(59:190)PF16387…
GCF_006443035.1_WP_140565223.1	HAS_2;K00145|N-acetyl-gamma-glutamyl-phosphate_reductase_[EC:1.2.1.38];K01480|agmatinase_[EC:3.5.3.11];K04343|streptomycin_6-kinase_[EC:2.7.1.72];K16568|exopolysaccharide_production_protein_ExoZ;K20988|polysaccharide_biosynthesis/export_protein_VpsN;PF01522|Polysaccharide_deacetylase;PF02706|Chain_length_determinant_protein;PF03009|Glycerophosphoryl_diester_phosphodiesterase_family(58:189)PF16387…
GCF_006443055.1_WP_140565223.1	HAS_2;K00145|N-acetyl-gamma-glutamyl-phosphate_reductase_[EC:1.2.1.38];K01480|agmatinase_[EC:3.5.3.11];K04343|streptomycin_6-kinase_[EC:2.7.1.72];K16568|exopolysaccharide_production_protein_ExoZ;K20988|polysaccharide_biosynthesis/export_protein_VpsN;PF01522|Polysaccharide_deacetylase;PF02706|Chain_length_determinant_protein;PF03009|Glycerophosphoryl_diester_phosphodiesterase_family(59:190)PF16387…
GCF_900013505.1_WP_080856248.1	HAS_2;K00145|N-acetyl-gamma-glutamyl-phosphate_reductase_[EC:1.2.1.38];K01480|agmatinase_[EC:3.5.3.11];K01991|polysaccharide_biosynthesis/export_protein;K04343|streptomycin_6-kinase_[EC:2.7.1.72];PF02706|Chain_length_determinant_protein;PF05973|Phage_derived_protein_Gp49-like_(DUF891);PF11003|Protein_of_unknown_function_(DUF2842);PF13439|Glycosyltransferase_Family_4(31:204)PF00534|Glycosyl_transf…
GCF_900113985.1_WP_091922476.1	HAS_2;K00145|N-acetyl-gamma-glutamyl-phosphate_reductase_[EC:1.2.1.38];K01991|polysaccharide_biosynthesis/export_protein;K04343|streptomycin_6-kinase_[EC:2.7.1.72];PF01522|Polysaccharide_deacetylase(92:150)PF01522|Polysaccharide_deacetylase;PF01850|PIN_domain;PF02604|Antitoxin_Phd_YefM,_type_II_toxin-antitoxin_system;PF02706|Chain_length_determinant_protein;PF11003|Protein_of_unknown_function_(DU…
GCF_003997275.1_WP_127205843.1	HAS_2;K00145|N-acetyl-gamma-glutamyl-phosphate_reductase_[EC:1.2.1.38];K01480|agmatinase_[EC:3.5.3.11];K04343|streptomycin_6-kinase_[EC:2.7.1.72];K05275|pyridoxine_4-dehydrogenase_[EC:1.1.1.65];PF01569|PAP2_superfamily;PF11003|Protein_of_unknown_function_(DUF2842);PF16387|Domain_of_unknown_function(208:327)PF03009|Glycerophosphoryl_diester_phosphodiesterase_family
GCF_004022605.1_WP_133372679.1	HAS_2;K03892|ArsR_family_transcriptional_regulator,_arsenate/arsenite/antimonite-responsive_transcriptional_repressor;PF00903|Glyoxalase/Bleomycin_resistance_protein/Dioxygenase_superfamily;PF08327|Activator_of_Hsp90_ATPase_homolog_1-like_protein;PF11003|Protein_of_unknown_function_(DUF2842);Uncharacterized
GCF_006065315.1_WP_138952635.1	HAS_2;K02888|large_subunit_ribosomal_protein_L21;K02899|large_subunit_ribosomal_protein_L27;K03111|single-strand_DNA-binding_protein;K03575|A/G-specific_adenine_glycosylase_[EC:3.2.2.31];K03699|magnesium_and_cobalt_exporter,_CNNM_family;PF00216|Bacterial_DNA-binding_protein;PF00403|Heavy-metal-associated_domain;PF01943|Polysaccharide_biosynthesis_protein;Uncharacterized;Uncharacterized
GCA_002280885.1_OYX99882.1	HAS_2;K00145|N-acetyl-gamma-glutamyl-phosphate_reductase_[EC:1.2.1.38];K01991|polysaccharide_biosynthesis/export_protein;K02871|large_subunit_ribosomal_protein_L13;K02996|small_subunit_ribosomal_protein_S9;PF01522|Polysaccharide_deacetylase;PF03741|Integral_membrane_protein_TerC_family;PF11003|Protein_of_unknown_function_(DUF2842);PF13439|Glycosyltransferase_Family_4(5:179)PF00534|Glycosyl_transf…
GCA_001516145.1_KUO64253.1	HAS_2;K02888|large_subunit_ribosomal_protein_L21;K03111|single-strand_DNA-binding_protein;K03575|A/G-specific_adenine_glycosylase_[EC:3.2.2.31];K03699|magnesium_and_cobalt_exporter,_CNNM_family;PF00216|Bacterial_DNA-binding_protein;PF00403|Heavy-metal-associated_domain;PF00892|EamA-like_transporter_family(153:286)PF00892|EamA-like_transporter_family;Uncharacterized;Uncharacterized
GCF_000176015.1_WP_008026772.1	HAS_2;K01299|carboxypeptidase_Taq_[EC:3.4.17.19];K02533|tRNA/rRNA_methyltransferase_[EC:2.1.1.-];K18459|guanidinopropionase_[EC:3.5.3.17];K22310|L-ornithine_Nalpha-acyltransferase_[EC:2.3.2.30];K22617|lyso-ornithine_lipid_O-acyltransferase_[EC:2.3.1.270];PF00378|Enoyl-CoA_hydratase/isomerase;PF02581|Thiamine_monophosphate_synthase;PF04519|Polymer-forming_cytoskeletal;PF07969|Amidohydrolase_family…
GCA_001830455.1_OHC79287.1	HAS_2;K03406|methyl-accepting_chemotaxis_protein;K04757|serine/threonine-protein_kinase_RsbW_[EC:2.7.11.1];K07152|protein_SCO1;K07315|phosphoserine_phosphatase_RsbU/P_[EC:3.1.3.3];K07315|phosphoserine_phosphatase_RsbU/P_[EC:3.1.3.3];K09796|periplasmic_copper_chaperone_A;K20978|HptB-dependent_secretion_and_biofilm_anti_anti-sigma_factor;PF13561|Enoyl-(Acyl_carrier_protein)_reductase;Uncharacterize…
GCF_006440615.1_WP_140697445.1	HAS_2;K00145|N-acetyl-gamma-glutamyl-phosphate_reductase_[EC:1.2.1.38];K01480|agmatinase_[EC:3.5.3.11];K05275|pyridoxine_4-dehydrogenase_[EC:1.1.1.65];K16568|exopolysaccharide_production_protein_ExoZ;PF00254|FKBP-type_peptidyl-prolyl_cis-trans_isomerase;PF01522|Polysaccharide_deacetylase;PF11003|Protein_of_unknown_function_(DUF2842);PF13480|Acetyltransferase_(GNAT)_domain;PF16387|Domain_of_unknow…
GCF_900110705.1_WP_090159400.1	HAS_2;K01299|carboxypeptidase_Taq_[EC:3.4.17.19];K02533|tRNA/rRNA_methyltransferase_[EC:2.1.1.-];K22310|L-ornithine_Nalpha-acyltransferase_[EC:2.3.2.30];K22617|lyso-ornithine_lipid_O-acyltransferase_[EC:2.3.1.270];PF00155|Aminotransferase_class_I_and_II(135:415)PF00392|Bacterial_regulatory_proteins,_gntR_family;PF00378|Enoyl-CoA_hydratase/isomerase;PF02581|Thiamine_monophosphate_synthase;PF03061|…
GCF_001187845.1_WP_049834425.1	HAS_2;K01299|carboxypeptidase_Taq_[EC:3.4.17.19];K02533|tRNA/rRNA_methyltransferase_[EC:2.1.1.-];K22310|L-ornithine_Nalpha-acyltransferase_[EC:2.3.2.30];K22617|lyso-ornithine_lipid_O-acyltransferase_[EC:2.3.1.270];PF00155|Aminotransferase_class_I_and_II(130:453)PF00392|Bacterial_regulatory_proteins,_gntR_family;PF00378|Enoyl-CoA_hydratase/isomerase;PF02581|Thiamine_monophosphate_synthase;PF03061|…
GCF_000259095.1_WP_009503530.1	HAS_2;K01299|carboxypeptidase_Taq_[EC:3.4.17.19];K01581|ornithine_decarboxylase_[EC:4.1.1.17];K02533|tRNA/rRNA_methyltransferase_[EC:2.1.1.-];K03520|aerobic_carbon-monoxide_dehydrogenase_large_subunit_[EC:1.2.5.3];K03566|LysR_family_transcriptional_regulator,_glycine_cleavage_system_transcriptional_activator;K04090|indolepyruvate_ferredoxin_oxidoreductase_[EC:1.2.7.8];K07085|putative_transport_pr…
GCF_003259905.1_WP_009503530.1	HAS_2;K01299|carboxypeptidase_Taq_[EC:3.4.17.19];K01581|ornithine_decarboxylase_[EC:4.1.1.17];K02533|tRNA/rRNA_methyltransferase_[EC:2.1.1.-];K03520|aerobic_carbon-monoxide_dehydrogenase_large_subunit_[EC:1.2.5.3];K03566|LysR_family_transcriptional_regulator,_glycine_cleavage_system_transcriptional_activator;K04090|indolepyruvate_ferredoxin_oxidoreductase_[EC:1.2.7.8];K07085|putative_transport_pr…
GCF_001426685.1_WP_060641433.1	HAS_2;K00145|N-acetyl-gamma-glutamyl-phosphate_reductase_[EC:1.2.1.38];K00500|phenylalanine-4-hydroxylase_[EC:1.14.16.1];K01480|agmatinase_[EC:3.5.3.11];K03719|Lrp/AsnC_family_transcriptional_regulator,_leucine-responsive_regulatory_protein;K07090|uncharacterized_protein;K18234|virginiamycin_A_acetyltransferase_[EC:2.3.1.-];PF02706|Chain_length_determinant_protein;PF11003|Protein_of_unknown_funct…
GCF_003350535.1_WP_114769543.1	HAS_2;K01740|O-acetylhomoserine_(thiol)-lyase_[EC:2.5.1.49];K06929|uncharacterized_protein;PF00072|Response_regulator_receiver_domain(13:124)PF00196|Bacterial_regulatory_proteins,_luxR_family;PF01656|CobQ/CobB/MinD/ParA_nucleotide_binding_domain;PF03061|Thioesterase_superfamily;PF06823|Protein_of_unknown_function_(DUF1236);PF08448|PAS_fold(226:328)PF02518|Histidine_kinase-,_DNA_gyrase_B-,_and_HSP…
GCF_000021865.1_WP_023911341.1	HAS_2;K01299|carboxypeptidase_Taq_[EC:3.4.17.19];K02533|tRNA/rRNA_methyltransferase_[EC:2.1.1.-];K09989|uncharacterized_protein;K11068|hemolysin_III;PF01435|Peptidase_family_M48;PF02581|Thiamine_monophosphate_synthase;PF11150|Protein_of_unknown_function_(DUF2927);Uncharacterized;Uncharacterized;Uncharacterized
GCF_900115295.1_WP_093399552.1	HAS_2;K01662|1-deoxy-D-xylulose-5-phosphate_synthase_[EC:2.2.1.7];K02871|large_subunit_ribosomal_protein_L13;K02996|small_subunit_ribosomal_protein_S9;K03719|Lrp/AsnC_family_transcriptional_regulator,_leucine-responsive_regulatory_protein;K09823|Fur_family_transcriptional_regulator,_zinc_uptake_regulator;PF00512|His_Kinase_A_(phospho-acceptor)_domain;PF00583|Acetyltransferase_(GNAT)_family;PF0320…
GCF_005503165.1_WP_137867370.1	HAS_2;K02871|large_subunit_ribosomal_protein_L13;K02996|small_subunit_ribosomal_protein_S9;K07304|peptide-methionine_(S)-S-oxide_reductase_[EC:1.8.4.11];K21021|diguanylate_cyclase_[EC:2.7.7.65];PF00691|OmpA_family;PF01435|Peptidase_family_M48(225:279)PF01435|Peptidase_family_M48;PF01636|Phosphotransferase_enzyme_family;PF04116|Fatty_acid_hydroxylase;PF13689|YfiR/HmsC-like
GCF_005503455.1_WP_137867370.1	HAS_2;K02871|large_subunit_ribosomal_protein_L13;K02996|small_subunit_ribosomal_protein_S9;K07304|peptide-methionine_(S)-S-oxide_reductase_[EC:1.8.4.11];K21021|diguanylate_cyclase_[EC:2.7.7.65];PF00691|OmpA_family;PF01435|Peptidase_family_M48(225:279)PF01435|Peptidase_family_M48;PF01636|Phosphotransferase_enzyme_family;PF04116|Fatty_acid_hydroxylase;PF13689|YfiR/HmsC-like
GCF_008369445.1_WP_149298769.1	HAS_2;K00145|N-acetyl-gamma-glutamyl-phosphate_reductase_[EC:1.2.1.38];K01480|agmatinase_[EC:3.5.3.11];K01991|polysaccharide_biosynthesis/export_protein;K02871|large_subunit_ribosomal_protein_L13;K02996|small_subunit_ribosomal_protein_S9;K18336|2,4-didehydro-3-deoxy-L-rhamnonate_hydrolase_[EC:3.7.1.26];K18676|glucosamine_kinase_[EC:2.7.1.8];PF01557|Fumarylacetoacetate_(FAA)_hydrolase_C-terminal;P…
GCA_002278815.1_OYU36340.1	HAS_2;K00029|malate_dehydrogenase_(oxaloacetate-decarboxylating)(NADP+)_[EC:1.1.1.40];K00873|pyruvate_kinase_[EC:2.7.1.40];K01406|serralysin_[EC:3.4.24.40];K02871|large_subunit_ribosomal_protein_L13;K02996|small_subunit_ribosomal_protein_S9;K03149|thiazole_synthase_[EC:2.8.1.10];K09948|uncharacterized_protein;K18843|antitoxin_HicB;PF03203|MerC_mercury_resistance_protein;PF05973|Phage_derived_prot…
GCA_002278815.1_OYU36668.1	HAS_2;K01432|arylformamidase_[EC:3.5.1.9];K01662|1-deoxy-D-xylulose-5-phosphate_synthase_[EC:2.2.1.7];K02871|large_subunit_ribosomal_protein_L13;K02996|small_subunit_ribosomal_protein_S9;K09823|Fur_family_transcriptional_regulator,_zinc_uptake_regulator;PF03203|MerC_mercury_resistance_protein;PF11233|Protein_of_unknown_function_(DUF3035);PF13440|Polysaccharide_biosynthesis_protein;Uncharacterized…
GCF_900116575.1_WP_054783399.1	HAS_2;K01740|O-acetylhomoserine_(thiol)-lyase_[EC:2.5.1.49];K01991|polysaccharide_biosynthesis/export_protein;K06929|uncharacterized_protein;PF00378|Enoyl-CoA_hydratase/isomerase;PF01522|Polysaccharide_deacetylase(192:271)PF01522|Polysaccharide_deacetylase;PF03061|Thioesterase_superfamily;PF11003|Protein_of_unknown_function_(DUF2842);PF11253|Protein_of_unknown_function_(DUF3052);PF13480|Acetyltra…
GCF_002754815.1_WP_099781675.1	HAS_2;K00433|non-heme_chloroperoxidase_[EC:1.11.1.10];K01695|tryptophan_synthase_alpha_chain_[EC:4.2.1.20];K01696|tryptophan_synthase_beta_chain_[EC:4.2.1.20];K03568|TldD_protein;K04085|tRNA_2-thiouridine_synthesizing_protein_A_[EC:2.8.1.-];PF00384|Molybdopterin_oxidoreductase(110:488)PF01568|Molydopterin_dinucleotide_binding_domain;PF00512|His_Kinase_A_(phospho-acceptor)_domain(523:617)PF12860|P…
GCF_004799325.1_WP_136338778.1	HAS_2;K00677|UDP-N-acetylglucosamine_acyltransferase_[EC:2.3.1.129];K00748|lipid-A-disaccharide_synthase_[EC:2.4.1.182];K01299|carboxypeptidase_Taq_[EC:3.4.17.19];K01406|serralysin_[EC:3.4.24.40];K01406|serralysin_[EC:3.4.24.40];K02469|DNA_gyrase_subunit_A_[EC:5.6.2.2];K02533|tRNA/rRNA_methyltransferase_[EC:2.1.1.-];K09949|UDP-2,3-diacylglucosamine_hydrolase_[EC:3.6.1.54];PF02581|Thiamine_monopho…
GCF_009184395.1_WP_152141163.1	HAS_2;K00031|isocitrate_dehydrogenase_[EC:1.1.1.42];K02533|tRNA/rRNA_methyltransferase_[EC:2.1.1.-];K02871|large_subunit_ribosomal_protein_L13;K02996|small_subunit_ribosomal_protein_S9;K03297|small_multidrug_resistance_pump;K18802|glutamine_amidotransferase;PF00378|Enoyl-CoA_hydratase/isomerase;PF01042|Endoribonuclease_L-PSP;PF03061|Thioesterase_superfamily;PF19883|Family_of_unknown_function_(DUF…
GCF_002213165.1_WP_088718436.1	HAS_2;K00940|nucleoside-diphosphate_kinase_[EC:2.7.4.6];K01299|carboxypeptidase_Taq_[EC:3.4.17.19];K02520|translation_initiation_factor_IF-3;K06158|ATP-binding_cassette,_subfamily_F,_member_3;K07343|DNA_transformation_protein_and_related_proteins;K13771|Rrf2_family_transcriptional_regulator,_nitric_oxide-sensitive_transcriptional_repressor;PF00970|Oxidoreductase_FAD-binding_domain(5:98)PF00175|Ox…
GCF_001675695.1_WP_082941397.1	HAS_2;K01885|glutamyl-tRNA_synthetase_[EC:6.1.1.17];K01965|propionyl-CoA_carboxylase_alpha_chain_[EC:6.4.1.3];K02109|F-type_H+-transporting_ATPase_subunit_b;K02126|F-type_H+-transporting_ATPase_subunit_a;PF00137|ATP_synthase_subunit_C;PF00430|ATP_synthase_B/B'_CF(0);PF13632|Glycosyl_transferase_family_group_2;Uncharacterized
GCF_001675715.1_WP_082941397.1	HAS_2;K01885|glutamyl-tRNA_synthetase_[EC:6.1.1.17];K01965|propionyl-CoA_carboxylase_alpha_chain_[EC:6.4.1.3];K02109|F-type_H+-transporting_ATPase_subunit_b;K02126|F-type_H+-transporting_ATPase_subunit_a;PF00137|ATP_synthase_subunit_C;PF00430|ATP_synthase_B/B'_CF(0);PF13632|Glycosyl_transferase_family_group_2;Uncharacterized
GCF_001675775.1_WP_082941397.1	HAS_2;K01885|glutamyl-tRNA_synthetase_[EC:6.1.1.17];K01965|propionyl-CoA_carboxylase_alpha_chain_[EC:6.4.1.3];K02109|F-type_H+-transporting_ATPase_subunit_b;K02126|F-type_H+-transporting_ATPase_subunit_a;PF00137|ATP_synthase_subunit_C;PF00430|ATP_synthase_B/B'_CF(0);Uncharacterized
GCF_001675785.1_WP_082941397.1	HAS_2;K01965|propionyl-CoA_carboxylase_alpha_chain_[EC:6.4.1.3];K02109|F-type_H+-transporting_ATPase_subunit_b;K02126|F-type_H+-transporting_ATPase_subunit_a;PF00137|ATP_synthase_subunit_C;PF00430|ATP_synthase_B/B'_CF(0);PF13632|Glycosyl_transferase_family_group_2;Uncharacterized
GCF_900142695.1_WP_073354256.1	HAS_2;K00970|poly(A)_polymerase_[EC:2.7.7.19];K02477|two-component_system,_LytTR_family,_response_regulator;K07566|L-threonylcarbamoyladenylate_synthase_[EC:2.7.7.87];PF01066|CDP-alcohol_phosphatidyltransferase;PF05532|CsbD-like;PF06293|Lipopolysaccharide_kinase_(Kdo/WaaP)_family;PF13239|2TM_domain;PF13239|2TM_domain;PF13366|PD-(D/E)XK_nuclease_superfamily;PF13439|Glycosyltransferase_Family_4(12:…
GCA_001897795.1_OJW47555.1	HAS_2;K01056|peptidyl-tRNA_hydrolase,_PTH1_family_[EC:3.1.1.29];K01778|diaminopimelate_epimerase_[EC:5.1.1.7];K02897|large_subunit_ribosomal_protein_L25;K03110|fused_signal_recognition_particle_receptor;K06942|ribosome-binding_ATPase;K18707|threonylcarbamoyladenosine_tRNA_methylthiotransferase_MtaB_[EC:2.8.4.5];PF08327|Activator_of_Hsp90_ATPase_homolog_1-like_protein;PF08327|Activator_of_Hsp90_AT…
GCF_900102505.1_WP_090741707.1	HAS_2;K01299|carboxypeptidase_Taq_[EC:3.4.17.19];K01933|phosphoribosylformylglycinamidine_cyclo-ligase_[EC:6.3.3.1];K02533|tRNA/rRNA_methyltransferase_[EC:2.1.1.-];K11175|phosphoribosylglycinamide_formyltransferase_1_[EC:2.1.2.2];K17722|dihydropyrimidine_dehydrogenase_(NAD+)_subunit_PreT_[EC:1.3.1.1];K17723|dihydropyrimidine_dehydrogenase_(NAD+)_subunit_PreA_[EC:1.3.1.1];PF00534|Glycosyl_transfer…
GCA_002167935.2_RPG01196.1	HAS_2;K00059|3-oxoacyl-[acyl-carrier_protein]_reductase_[EC:1.1.1.100];K01633|7,8-dihydroneopterin_aldolase/epimerase/oxygenase_[EC:4.1.2.25_5.1.99.8_1.13.11.81];K02316|DNA_primase_[EC:2.7.7.101];K02970|small_subunit_ribosomal_protein_S21;K03086|RNA_polymerase_primary_sigma_factor;K08591|acyl_phosphate:glycerol-3-phosphate_acyltransferase_[EC:2.3.1.275];K09117|uncharacterized_protein;K25706|tRNA_…
GCF_001422345.1_WP_056256428.1	HAS_2;K07273|lysozyme;K11068|hemolysin_III;K18098|LuxR_family_transcriptional_regulator,_quorum-sensing_system_regulator_BjaR1;PF01522|Polysaccharide_deacetylase(95:134)PF01522|Polysaccharide_deacetylase;PF02706|Chain_length_determinant_protein(23:112)PF13807|G-rich_domain_on_putative_tyrosine_kinase;PF04343|Domain_of_unknown_function_DUF488;PF11003|Protein_of_unknown_function_(DUF2842);PF13480|A…
GCA_001567165.1_KXK42115.1	HAS_2;K00023|acetoacetyl-CoA_reductase_[EC:1.1.1.36];K03470|ribonuclease_HII_[EC:3.1.26.4];K07304|peptide-methionine_(S)-S-oxide_reductase_[EC:1.8.4.11];PF00849|RNA_pseudouridylate_synthase;PF01479|S4_domain(40:84)PF00849|RNA_pseudouridylate_synthase;PF02628|Cytochrome_oxidase_assembly_protein;PF04264|YceI-like_domain;PF21948|Lipoyl_protein_ligase_A/B_catalytic_domain;Uncharacterized;Uncharacteri…
GCF_007830125.1_WP_145710950.1	HAS_2;K00939|adenylate_kinase_[EC:2.7.4.3];K01207|beta-N-acetylhexosaminidase_[EC:3.2.1.52];K03979|GTPase_[EC:3.6.5.-];K06207|GTP-binding_protein;K10860|mRNA_N1-methyladenine_demethylase_[EC:1.14.11.54];PF00561|alpha/beta_hydrolase_fold;PF01734|Patatin-like_phospholipase;PF01734|Patatin-like_phospholipase;Uncharacterized;Uncharacterized
GCF_004310335.1_WP_130935822.1	HAS_2;K00970|poly(A)_polymerase_[EC:2.7.7.19];K01990|ABC-2_type_transport_system_ATP-binding_protein;K03829|putative_acetyltransferase_[EC:2.3.1.-];PF00534|Glycosyl_transferases_group_1(177:343)PF13439|Glycosyltransferase_Family_4;PF01300|Telomere_recombination;PF07929|Plasmid_pRiA4b_ORF-3-like_protein;PF12679|ABC-2_family_transporter_protein;PF13366|PD-(D/E)XK_nuclease_superfamily;PF13585|CHU_C_…
GCF_001422245.1_WP_062451358.1	HAS_2;K00145|N-acetyl-gamma-glutamyl-phosphate_reductase_[EC:1.2.1.38];K01991|polysaccharide_biosynthesis/export_protein;K02871|large_subunit_ribosomal_protein_L13;K02996|small_subunit_ribosomal_protein_S9;K04343|streptomycin_6-kinase_[EC:2.7.1.72];K16568|exopolysaccharide_production_protein_ExoZ;K20997|polysaccharide_biosynthesis_protein_PslA;PF11003|Protein_of_unknown_function_(DUF2842);Unchara…
GCF_003610635.1_WP_120202003.1	HAS_2;K00970|poly(A)_polymerase_[EC:2.7.7.19];K01990|ABC-2_type_transport_system_ATP-binding_protein;K03829|putative_acetyltransferase_[EC:2.3.1.-];K07566|L-threonylcarbamoyladenylate_synthase_[EC:2.7.7.87];K16870|N-acetylglucosaminyl-diphospho-decaprenol_L-rhamnosyltransferase_[EC:2.4.1.289];PF07929|Plasmid_pRiA4b_ORF-3-like_protein;PF12679|ABC-2_family_transporter_protein;Uncharacterized;Unchar…
GCF_000261685.1_WP_035712916.1	HAS_2;K01740|O-acetylhomoserine_(thiol)-lyase_[EC:2.5.1.49];PF11003|Protein_of_unknown_function_(DUF2842);Uncharacterized
GCF_001557005.1_WP_066550741.1	HAS_2;K02871|large_subunit_ribosomal_protein_L13;K02996|small_subunit_ribosomal_protein_S9;K03926|periplasmic_divalent_cation_tolerance_protein;K09823|Fur_family_transcriptional_regulator,_zinc_uptake_regulator;PF03203|MerC_mercury_resistance_protein;Uncharacterized;Uncharacterized
GCF_001557405.1_WP_066550741.1	HAS_2;K02871|large_subunit_ribosomal_protein_L13;K02996|small_subunit_ribosomal_protein_S9;K03926|periplasmic_divalent_cation_tolerance_protein;K09823|Fur_family_transcriptional_regulator,_zinc_uptake_regulator;PF03203|MerC_mercury_resistance_protein;Uncharacterized;Uncharacterized
GCF_003448965.1_WP_118132433.1	HAS_2;K00031|isocitrate_dehydrogenase_[EC:1.1.1.42];K00681|gamma-glutamyltranspeptidase_/_glutathione_hydrolase_[EC:2.3.2.2_3.4.19.13];K01890|phenylalanyl-tRNA_synthetase_beta_chain_[EC:6.1.1.20];K02533|tRNA/rRNA_methyltransferase_[EC:2.1.1.-];K03500|16S_rRNA_(cytosine967-C5)-methyltransferase_[EC:2.1.1.176];K13587|two-component_system,_cell_cycle_sensor_histidine_kinase_and_response_regulator_Cc…
GCF_900185015.1_WP_093994784.1	HAS_2;K01299|carboxypeptidase_Taq_[EC:3.4.17.19];K02533|tRNA/rRNA_methyltransferase_[EC:2.1.1.-];K02871|large_subunit_ribosomal_protein_L13;K02996|small_subunit_ribosomal_protein_S9;K22310|L-ornithine_Nalpha-acyltransferase_[EC:2.3.2.30];K22617|lyso-ornithine_lipid_O-acyltransferase_[EC:2.3.1.270];PF00378|Enoyl-CoA_hydratase/isomerase;PF02581|Thiamine_monophosphate_synthase;PF03061|Thioesterase_s…
GCF_000429865.1_WP_051332227.1	HAS_2;K01991|polysaccharide_biosynthesis/export_protein;K02871|large_subunit_ribosomal_protein_L13;K02996|small_subunit_ribosomal_protein_S9;K26993|ArsR_family_transcriptional_regulator,_repressor_of_sdpIR_and_other_operons;K26996|immunity_protein,_SdpI_family;PF00534|Glycosyl_transferases_group_1(239:379)PF13439|Glycosyltransferase_Family_4;PF01522|Polysaccharide_deacetylase(88:129)PF01522|Polys…
GCF_002155685.1_WP_086737720.1	HAS_2;K02871|large_subunit_ribosomal_protein_L13;K02996|small_subunit_ribosomal_protein_S9;K03149|thiazole_synthase_[EC:2.8.1.10];K03154|sulfur_carrier_protein;K03926|periplasmic_divalent_cation_tolerance_protein;PF00149|Calcineurin-like_phosphoesterase;PF03203|MerC_mercury_resistance_protein;Uncharacterized;Uncharacterized;Uncharacterized
GCF_007097385.1_WP_143376644.1	HAS_2;K00970|poly(A)_polymerase_[EC:2.7.7.19];K02477|two-component_system,_LytTR_family,_response_regulator;K07566|L-threonylcarbamoyladenylate_synthase_[EC:2.7.7.87];K12990|rhamnosyltransferase_[EC:2.4.1.-];PF01066|CDP-alcohol_phosphatidyltransferase;PF13239|2TM_domain;PF13239|2TM_domain;PF13239|2TM_domain;PF14052|Capsule_assembly_protein_Wzi;Uncharacterized
GCF_008802405.1_WP_150968877.1	HAS_2;K00145|N-acetyl-gamma-glutamyl-phosphate_reductase_[EC:1.2.1.38];K01480|agmatinase_[EC:3.5.3.11];K02871|large_subunit_ribosomal_protein_L13;K02996|small_subunit_ribosomal_protein_S9;K20988|polysaccharide_biosynthesis/export_protein_VpsN;K20997|polysaccharide_biosynthesis_protein_PslA;PF00378|Enoyl-CoA_hydratase/isomerase;PF11003|Protein_of_unknown_function_(DUF2842);Uncharacterized;Uncharac…
GCF_001591025.1_WP_083943015.1	HAS_2;K01662|1-deoxy-D-xylulose-5-phosphate_synthase_[EC:2.2.1.7];K02871|large_subunit_ribosomal_protein_L13;K02996|small_subunit_ribosomal_protein_S9;K03811|nicotinamide_mononucleotide_transporter;K03926|periplasmic_divalent_cation_tolerance_protein;K06211|HTH-type_transcriptional_regulator,_transcriptional_repressor_of_NAD_biosynthesis_genes_[EC:2.7.7.1_2.7.1.22];PF00196|Bacterial_regulatory_pr…
GCF_004337505.1_WP_131450141.1	HAS_2;K03470|ribonuclease_HII_[EC:3.1.26.4];PF00072|Response_regulator_receiver_domain;PF01734|Patatin-like_phospholipase;PF08447|PAS_fold(36:120)PF08447|PAS_fold(162:246)PF02518|Histidine_kinase-,_DNA_gyrase_B-,_and_HSP90-like_ATPase(402:525)PF00512|His_Kinase_A_(phospho-acceptor)_domain;PF13650|Aspartyl_protease(209:302)PF13650|Aspartyl_protease;PF13715|CarboxypepD_reg-like_domain;PF13852|Prote…
GCF_003952445.1_WP_126061104.1	HAS_2;K00145|N-acetyl-gamma-glutamyl-phosphate_reductase_[EC:1.2.1.38];K01480|agmatinase_[EC:3.5.3.11];K05275|pyridoxine_4-dehydrogenase_[EC:1.1.1.65];K16568|exopolysaccharide_production_protein_ExoZ;PF00254|FKBP-type_peptidyl-prolyl_cis-trans_isomerase;PF02706|Chain_length_determinant_protein;PF03009|Glycerophosphoryl_diester_phosphodiesterase_family(59:190)PF16387|Domain_of_unknown_function;PF1…
GCF_003076455.1_WP_108740756.1	HAS_2;K00970|poly(A)_polymerase_[EC:2.7.7.19];K02477|two-component_system,_LytTR_family,_response_regulator;K04095|cell_filamentation_protein,_protein_adenylyltransferase_[EC:2.7.7.108];K07566|L-threonylcarbamoyladenylate_synthase_[EC:2.7.7.87];PF00004|ATPase_family_associated_with_various_cellular_activities_(AAA);PF00082|Subtilase_family;PF00578|AhpC/TSA_family;PF01066|CDP-alcohol_phosphatidylt…
GCF_008364685.1_WP_149577407.1	HAS_2;K00355|NAD(P)H_dehydrogenase_(quinone)_[EC:1.6.5.2];K01740|O-acetylhomoserine_(thiol)-lyase_[EC:2.5.1.49];K06518|holin-like_protein;PF00378|Enoyl-CoA_hydratase/isomerase;PF03061|Thioesterase_superfamily;PF03466|LysR_substrate_binding_domain(87:290)PF00126|Bacterial_regulatory_helix-turn-helix_protein,_lysR_family;PF04172|LrgB-like_family;PF08803|Putative_mono-oxygenase_ydhR;PF11003|Protein_…
GCF_003173715.1_WP_109892430.1	HAS_2;K11068|hemolysin_III;PF01522|Polysaccharide_deacetylase;PF02706|Chain_length_determinant_protein(6:90)PF13807|G-rich_domain_on_putative_tyrosine_kinase;PF11003|Protein_of_unknown_function_(DUF2842);PF13480|Acetyltransferase_(GNAT)_domain;Uncharacterized;Uncharacterized;Uncharacterized;Uncharacterized;Uncharacterized
GCF_002967695.1_WP_105320735.1	HAS_2;K00797|spermidine_synthase_[EC:2.5.1.16];K01299|carboxypeptidase_Taq_[EC:3.4.17.19];K01611|S-adenosylmethionine_decarboxylase_[EC:4.1.1.50];K02533|tRNA/rRNA_methyltransferase_[EC:2.1.1.-];K22310|L-ornithine_Nalpha-acyltransferase_[EC:2.3.2.30];K22617|lyso-ornithine_lipid_O-acyltransferase_[EC:2.3.1.270];PF00378|Enoyl-CoA_hydratase/isomerase;PF01145|SPFH_domain_/_Band_7_family;PF02581|Thiami…
GCF_009012935.1_WP_151807891.1	HAS_2;K00239|succinate_dehydrogenase_flavoprotein_subunit_[EC:1.3.5.1];K01885|glutamyl-tRNA_synthetase_[EC:6.1.1.17];K01965|propionyl-CoA_carboxylase_alpha_chain_[EC:6.4.1.3];K02108|F-type_H+-transporting_ATPase_subunit_a;K02109|F-type_H+-transporting_ATPase_subunit_b;PF00137|ATP_synthase_subunit_C;PF00430|ATP_synthase_B/B'_CF(0);PF13632|Glycosyl_transferase_family_group_2;Uncharacterized;Unchara…
GCF_002155695.1_WP_086618309.1	HAS_2;K01897|long-chain_acyl-CoA_synthetase_[EC:6.2.1.3];K02871|large_subunit_ribosomal_protein_L13;K02996|small_subunit_ribosomal_protein_S9;K03149|thiazole_synthase_[EC:2.8.1.10];K03926|periplasmic_divalent_cation_tolerance_protein;K07492|putative_transposase;PF00781|Diacylglycerol_kinase_catalytic_domain;PF03203|MerC_mercury_resistance_protein;Uncharacterized;Uncharacterized
GCA_002169685.1_OUW72502.1	HAS_2;K00390|phosphoadenosine_phosphosulfate_reductase_[EC:1.8.4.8_1.8.4.10];K00957|sulfate_adenylyltransferase_subunit_2_[EC:2.7.7.4];K04077|chaperonin_GroEL_[EC:5.6.1.7];K04078|chaperonin_GroES;PF00009|Elongation_factor_Tu_GTP_binding_domain(9:206)PF22594|GTP-eEF1A_C-terminal_domain-like(317:411)PF01583|Adenylylsulphate_kinase;PF09694|Bacterial_protein_of_unknown_function_(Gcw_chp);Uncharacteri…
GCA_002770945.1_PIQ18219.1	HAS_2;K00674|2,3,4,5-tetrahydropyridine-2,6-dicarboxylate_N-succinyltransferase_[EC:2.3.1.117];K00970|poly(A)_polymerase_[EC:2.7.7.19];K01990|ABC-2_type_transport_system_ATP-binding_protein;K07566|L-threonylcarbamoyladenylate_synthase_[EC:2.7.7.87];PF00535|Glycosyl_transferase_family_2(366:484)PF04464|CDP-Glycerol:Poly(glycerophosphate)_glycerophosphotransferase;PF04245|37-kD_nucleoid-associated_…
GCF_000344725.1_WP_007874500.1	HAS_2;K00145|N-acetyl-gamma-glutamyl-phosphate_reductase_[EC:1.2.1.38];K01480|agmatinase_[EC:3.5.3.11];K01991|polysaccharide_biosynthesis/export_protein;K02996|small_subunit_ribosomal_protein_S9;K04343|streptomycin_6-kinase_[EC:2.7.1.72];PF00534|Glycosyl_transferases_group_1(204:346)PF13439|Glycosyltransferase_Family_4;PF02706|Chain_length_determinant_protein;PF03992|Antibiotic_biosynthesis_monoo…
GCF_002870965.1_WP_102154781.1	HAS_2;K01897|long-chain_acyl-CoA_synthetase_[EC:6.2.1.3];K02871|large_subunit_ribosomal_protein_L13;K02996|small_subunit_ribosomal_protein_S9;K03149|thiazole_synthase_[EC:2.8.1.10];K03926|periplasmic_divalent_cation_tolerance_protein;PF00149|Calcineurin-like_phosphoesterase;PF03203|MerC_mercury_resistance_protein;PF08479|POTRA_domain,_ShlB-type;Uncharacterized;Uncharacterized
GCF_003789015.1_WP_102154781.1	HAS_2;K01897|long-chain_acyl-CoA_synthetase_[EC:6.2.1.3];K02871|large_subunit_ribosomal_protein_L13;K02996|small_subunit_ribosomal_protein_S9;K03149|thiazole_synthase_[EC:2.8.1.10];K03926|periplasmic_divalent_cation_tolerance_protein;PF00149|Calcineurin-like_phosphoesterase;PF03203|MerC_mercury_resistance_protein;PF08479|POTRA_domain,_ShlB-type;Uncharacterized;Uncharacterized
GCF_001295965.1_WP_054135157.1	HAS_2;K01449|N-acetylmuramoyl-L-alanine_amidase_[EC:3.5.1.28];K02871|large_subunit_ribosomal_protein_L13;K02996|small_subunit_ribosomal_protein_S9;K03073|preprotein_translocase_subunit_SecE;K03149|thiazole_synthase_[EC:2.8.1.10];K03926|periplasmic_divalent_cation_tolerance_protein;PF03203|MerC_mercury_resistance_protein;PF04828|Glutathione-dependent_formaldehyde-activating_enzyme;Uncharacterized;…
GCF_007833635.1_WP_145597762.1	HAS_2;K00145|N-acetyl-gamma-glutamyl-phosphate_reductase_[EC:1.2.1.38];K01740|O-acetylhomoserine_(thiol)-lyase_[EC:2.5.1.49];K02871|large_subunit_ribosomal_protein_L13;K02996|small_subunit_ribosomal_protein_S9;K03621|phosphate_acyltransferase_[EC:2.3.1.274];PF00216|Bacterial_DNA-binding_protein;PF00471|Ribosomal_protein_L33;PF01817|Chorismate_mutase_type_II;PF13411|MerR_HTH_family_regulatory_prot…
GCF_000425645.1_WP_027138881.1	HAS_2;K00970|poly(A)_polymerase_[EC:2.7.7.19];K01990|ABC-2_type_transport_system_ATP-binding_protein;K07566|L-threonylcarbamoyladenylate_synthase_[EC:2.7.7.87];PF04230|Polysaccharide_pyruvyl_transferase;PF07929|Plasmid_pRiA4b_ORF-3-like_protein;PF12679|ABC-2_family_transporter_protein;PF13585|CHU_C_Type_IX_secretion_signal_domain;PF14393|Domain_of_unknown_function_(DUF4422);PF14393|Domain_of_unkn…
GCF_007859315.1_WP_146544944.1	HAS_2;K00311|electron-transferring-flavoprotein_dehydrogenase_[EC:1.5.5.1];K00919|4-diphosphocytidyl-2-C-methyl-D-erythritol_kinase_[EC:2.7.1.148];K01996|branched-chain_amino_acid_transport_system_ATP-binding_protein;K01997|branched-chain_amino_acid_transport_system_permease_protein;K01998|branched-chain_amino_acid_transport_system_permease_protein;K07090|uncharacterized_protein;K07126|uncharacte…
GCF_004342335.1_WP_132533501.1	HAS_2;K00145|N-acetyl-gamma-glutamyl-phosphate_reductase_[EC:1.2.1.38];K01480|agmatinase_[EC:3.5.3.11];K01991|polysaccharide_biosynthesis/export_protein;K02871|large_subunit_ribosomal_protein_L13;K02996|small_subunit_ribosomal_protein_S9;K16568|exopolysaccharide_production_protein_ExoZ;PF02706|Chain_length_determinant_protein;PF11003|Protein_of_unknown_function_(DUF2842);PF12850|Calcineurin-like_…
GCF_000379145.1_WP_026192828.1	HAS_2;K00278|L-aspartate_oxidase_[EC:1.4.3.16];K00767|nicotinate-nucleotide_pyrophosphorylase_(carboxylating)_[EC:2.4.2.19];K03517|quinolinate_synthase_[EC:2.5.1.72];K13021|MFS_transporter,_ACS_family,_tartrate_transporter;PF03466|LysR_substrate_binding_domain(92:297)PF00126|Bacterial_regulatory_helix-turn-helix_protein,_lysR_family;PF11003|Protein_of_unknown_function_(DUF2842);PF13480|Acetyltran…
GCF_000017645.1_WP_012116307.1	HAS_2;K00355|NAD(P)H_dehydrogenase_(quinone)_[EC:1.6.5.2];K06518|holin-like_protein;PF00378|Enoyl-CoA_hydratase/isomerase;PF02275|Linear_amide_C-N_hydrolases,_choloylglycine_hydrolase_family;PF03061|Thioesterase_superfamily;PF03466|LysR_substrate_binding_domain(87:290)PF00126|Bacterial_regulatory_helix-turn-helix_protein,_lysR_family;PF04172|LrgB-like_family;PF11003|Protein_of_unknown_function_(D…
GCF_003148775.1_WP_109665443.1	HAS_2;K01299|carboxypeptidase_Taq_[EC:3.4.17.19];K02533|tRNA/rRNA_methyltransferase_[EC:2.1.1.-];K03304|tellurite_resistance_protein;K12941|aminobenzoyl-glutamate_utilization_protein_B;K22310|L-ornithine_Nalpha-acyltransferase_[EC:2.3.2.30];K22617|lyso-ornithine_lipid_O-acyltransferase_[EC:2.3.1.270];PF00378|Enoyl-CoA_hydratase/isomerase;PF02581|Thiamine_monophosphate_synthase;PF03061|Thioesteras…
GCF_000520995.1_WP_024771239.1	HAS_2;K00970|poly(A)_polymerase_[EC:2.7.7.19];K07090|uncharacterized_protein;K07566|L-threonylcarbamoyladenylate_synthase_[EC:2.7.7.87];PF04245|37-kD_nucleoid-associated_bacterial_protein;PF05635|23S_rRNA-intervening_sequence_protein;PF07929|Plasmid_pRiA4b_ORF-3-like_protein;PF13489|Methyltransferase_domain;Uncharacterized;Uncharacterized;Uncharacterized
GCF_900116565.1_WP_092460934.1	HAS_2;K00939|adenylate_kinase_[EC:2.7.4.3];K03092|RNA_polymerase_sigma-54_factor;K03470|ribonuclease_HII_[EC:3.1.26.4];K03553|recombination_protein_RecA;K03702|excinuclease_ABC_subunit_B;K08602|oligoendopeptidase_F_[EC:3.4.24.-];PF21186|Domain_of_unknown_function_(DUF6852)(53:122)PF18347|Domain_of_unknown_function_(DUF5606);Uncharacterized;Uncharacterized;Uncharacterized
GCF_004346865.1_WP_132859414.1	HAS_2;K01299|carboxypeptidase_Taq_[EC:3.4.17.19];K02469|DNA_gyrase_subunit_A_[EC:5.6.2.2];K02533|tRNA/rRNA_methyltransferase_[EC:2.1.1.-];K16329|pseudouridylate_synthase_[EC:4.2.1.70];PF00126|Bacterial_regulatory_helix-turn-helix_protein,_lysR_family(35:89)PF03466|LysR_substrate_binding_domain;PF00294|pfkB_family_carbohydrate_kinase;PF02581|Thiamine_monophosphate_synthase;PF04993|TfoX_N-terminal_…
GCF_000299415.1_WP_031277393.1	HAS_2;K00231|protoporphyrinogen/coproporphyrinogen_III_oxidase_[EC:1.3.3.4_1.3.3.15];K00635|diacylglycerol_O-acyltransferase_/_wax_synthase_[EC:2.3.1.20_2.3.1.75];K03556|LuxR_family_transcriptional_regulator,_maltose_regulon_positive_regulatory_protein;K07027|glycosyltransferase_2_family_protein;K22227|AdoMet-dependent_heme_synthase_[EC:1.3.98.6];PF00561|alpha/beta_hydrolase_fold;PF00884|Sulfatas…
GCF_000299415.1_WP_020379242.1	HAS_1C;K00027|malate_dehydrogenase_(oxaloacetate-decarboxylating)_[EC:1.1.1.38];K02257|heme_o_synthase_[EC:2.5.1.141];K02275|cytochrome_c_oxidase_subunit_II_[EC:7.1.1.9];K06891|ATP-dependent_Clp_protease_adaptor_protein_ClpS;K07025|putative_hydrolase_of_the_HAD_superfamily;PF00115|Cytochrome_C_and_Quinol_oxidase_polypeptide_I;PF00510|Cytochrome_c_oxidase_subunit_III;PF09438|Domain_of_unknown_func…
GCA_001770475.1_OGA15979.1	HAS_2;K02257|heme_o_synthase_[EC:2.5.1.141];K03734|FAD:protein_FMN_transferase_[EC:2.7.1.180];K07152|protein_SCO1;PF00116|Cytochrome_C_oxidase_subunit_II,_periplasmic_domain;PF00903|Glyoxalase/Bleomycin_resistance_protein/Dioxygenase_superfamily;PF10006|Uncharacterized_conserved_protein_(DUF2249)(147:211)PF01814|Hemerythrin_HHE_cation_binding_domain(5:124)PF01814|Hemerythrin_HHE_cation_binding_do…
GCF_003449015.1_WP_117879725.1	HAS_2;K02888|large_subunit_ribosomal_protein_L21;K02899|large_subunit_ribosomal_protein_L27;K03111|single-strand_DNA-binding_protein;K03575|A/G-specific_adenine_glycosylase_[EC:3.2.2.31];K03699|magnesium_and_cobalt_exporter,_CNNM_family;PF00216|Bacterial_DNA-binding_protein;PF00403|Heavy-metal-associated_domain;PF01943|Polysaccharide_biosynthesis_protein;Uncharacterized;Uncharacterized
GCF_000502395.1_WP_023783830.1	HAS_2;K00145|N-acetyl-gamma-glutamyl-phosphate_reductase_[EC:1.2.1.38];K01480|agmatinase_[EC:3.5.3.11];K16568|exopolysaccharide_production_protein_ExoZ;K20988|polysaccharide_biosynthesis/export_protein_VpsN;PF01522|Polysaccharide_deacetylase;PF02706|Chain_length_determinant_protein;PF03009|Glycerophosphoryl_diester_phosphodiesterase_family(59:192)PF16387|Domain_of_unknown_function;PF11003|Protein…
GCF_001673765.1_WP_067545121.1	HAS_2;K01299|carboxypeptidase_Taq_[EC:3.4.17.19];K02533|tRNA/rRNA_methyltransferase_[EC:2.1.1.-];K22310|L-ornithine_Nalpha-acyltransferase_[EC:2.3.2.30];K22617|lyso-ornithine_lipid_O-acyltransferase_[EC:2.3.1.270];PF00378|Enoyl-CoA_hydratase/isomerase;PF00392|Bacterial_regulatory_proteins,_gntR_family(25:87)PF00155|Aminotransferase_class_I_and_II;PF02581|Thiamine_monophosphate_synthase;PF03061|Th…
GCF_001908835.1_WP_067545121.1	HAS_2;K01299|carboxypeptidase_Taq_[EC:3.4.17.19];K02533|tRNA/rRNA_methyltransferase_[EC:2.1.1.-];K22310|L-ornithine_Nalpha-acyltransferase_[EC:2.3.2.30];K22617|lyso-ornithine_lipid_O-acyltransferase_[EC:2.3.1.270];PF00378|Enoyl-CoA_hydratase/isomerase;PF00392|Bacterial_regulatory_proteins,_gntR_family(25:87)PF00155|Aminotransferase_class_I_and_II;PF02581|Thiamine_monophosphate_synthase;PF03061|Th…
GCF_002760615.1_WP_099911607.1	HAS_2;K01299|carboxypeptidase_Taq_[EC:3.4.17.19];K02469|DNA_gyrase_subunit_A_[EC:5.6.2.2];K02533|tRNA/rRNA_methyltransferase_[EC:2.1.1.-];K22310|L-ornithine_Nalpha-acyltransferase_[EC:2.3.2.30];K22617|lyso-ornithine_lipid_O-acyltransferase_[EC:2.3.1.270];PF02581|Thiamine_monophosphate_synthase;PF06233|Usg-like_family;PF12073|Protein_of_unknown_function_(DUF3553);PF20319|Family_of_unknown_function…
GCF_000019845.1_WP_012383815.1	HAS_2;K01491|methylenetetrahydrofolate_dehydrogenase_(NADP+)_/_methenyltetrahydrofolate_cyclohydrolase_[EC:1.5.1.5_3.5.4.9];K01740|O-acetylhomoserine_(thiol)-lyase_[EC:2.5.1.49];K01935|dethiobiotin_synthetase_[EC:6.3.3.3];K01993|HlyD_family_secretion_protein;K06975|uncharacterized_protein;K13926|ribosome-dependent_ATPase;PF01263|Aldose_1-epimerase;PF11003|Protein_of_unknown_function_(DUF2842);PF1…
GCF_001424045.1_WP_062596676.1	HAS_2;K00145|N-acetyl-gamma-glutamyl-phosphate_reductase_[EC:1.2.1.38];K01480|agmatinase_[EC:3.5.3.11];K01991|polysaccharide_biosynthesis/export_protein;K02871|large_subunit_ribosomal_protein_L13;K02996|small_subunit_ribosomal_protein_S9;K16568|exopolysaccharide_production_protein_ExoZ;PF02706|Chain_length_determinant_protein;PF11003|Protein_of_unknown_function_(DUF2842);PF12850|Calcineurin-like_…
GCF_005144885.1_WP_136964332.1	HAS_2;K01740|O-acetylhomoserine_(thiol)-lyase_[EC:2.5.1.49];K01918|pantoate--beta-alanine_ligase_[EC:6.3.2.1];K01968|3-methylcrotonyl-CoA_carboxylase_alpha_subunit_[EC:6.4.1.4];K02871|large_subunit_ribosomal_protein_L13;K06929|uncharacterized_protein;PF00378|Enoyl-CoA_hydratase/isomerase;PF03061|Thioesterase_superfamily;PF07370|Protein_of_unknown_function_(DUF1489);PF11003|Protein_of_unknown_func…
GCF_003999175.1_WP_127398609.1	HAS_2;K04343|streptomycin_6-kinase_[EC:2.7.1.72];PF11003|Protein_of_unknown_function_(DUF2842)
GCF_000261705.1_WP_028141413.1	HAS_2;K01740|O-acetylhomoserine_(thiol)-lyase_[EC:2.5.1.49];K06929|uncharacterized_protein;PF00378|Enoyl-CoA_hydratase/isomerase;PF02706|Chain_length_determinant_protein;PF03061|Thioesterase_superfamily;PF11003|Protein_of_unknown_function_(DUF2842);PF13480|Acetyltransferase_(GNAT)_domain;PF13692|Glycosyl_transferases_group_1(202:338)PF13439|Glycosyltransferase_Family_4;Uncharacterized;Uncharacter…
GCF_000261725.1_WP_028141413.1	HAS_2;K01740|O-acetylhomoserine_(thiol)-lyase_[EC:2.5.1.49];K06929|uncharacterized_protein;PF00378|Enoyl-CoA_hydratase/isomerase;PF02706|Chain_length_determinant_protein;PF03061|Thioesterase_superfamily;PF11003|Protein_of_unknown_function_(DUF2842);PF13480|Acetyltransferase_(GNAT)_domain;PF13692|Glycosyl_transferases_group_1(202:338)PF13439|Glycosyltransferase_Family_4;Uncharacterized;Uncharacter…
GCF_000261745.1_WP_028141413.1	HAS_2;K01740|O-acetylhomoserine_(thiol)-lyase_[EC:2.5.1.49];K06929|uncharacterized_protein;PF00378|Enoyl-CoA_hydratase/isomerase;PF02706|Chain_length_determinant_protein;PF03061|Thioesterase_superfamily;PF11003|Protein_of_unknown_function_(DUF2842);PF13480|Acetyltransferase_(GNAT)_domain;PF13692|Glycosyl_transferases_group_1(202:338)PF13439|Glycosyltransferase_Family_4;Uncharacterized;Uncharacter…
GCF_009176665.1_WP_028141413.1	HAS_2;K01740|O-acetylhomoserine_(thiol)-lyase_[EC:2.5.1.49];K06929|uncharacterized_protein;PF00378|Enoyl-CoA_hydratase/isomerase;PF02706|Chain_length_determinant_protein;PF03061|Thioesterase_superfamily;PF11003|Protein_of_unknown_function_(DUF2842);PF13480|Acetyltransferase_(GNAT)_domain;PF13692|Glycosyl_transferases_group_1(202:338)PF13439|Glycosyltransferase_Family_4;Uncharacterized;Uncharacter…
GCF_008520305.1_WP_149905128.1	HAS_2;K00145|N-acetyl-gamma-glutamyl-phosphate_reductase_[EC:1.2.1.38];K01480|agmatinase_[EC:3.5.3.11];K02996|small_subunit_ribosomal_protein_S9;PF00392|Bacterial_regulatory_proteins,_gntR_family(19:80)PF07729|FCD_domain;PF01522|Polysaccharide_deacetylase;PF08402|TOBE_domain(280:357)PF00005|ABC_transporter;PF11003|Protein_of_unknown_function_(DUF2842);PF13480|Acetyltransferase_(GNAT)_domain;PF163…
GCF_001006805.1_WP_046865303.1	HAS_2;K01740|O-acetylhomoserine_(thiol)-lyase_[EC:2.5.1.49];K01969|3-methylcrotonyl-CoA_carboxylase_beta_subunit_[EC:6.4.1.4];K02871|large_subunit_ribosomal_protein_L13;K03801|lipoyl(octanoyl)_transferase_[EC:2.3.1.181];K06929|uncharacterized_protein;PF00378|Enoyl-CoA_hydratase/isomerase;PF03061|Thioesterase_superfamily;PF11003|Protein_of_unknown_function_(DUF2842);Uncharacterized;Uncharacterized
GCF_001421945.1_WP_082461275.1	HAS_2;K01991|polysaccharide_biosynthesis/export_protein;K02871|large_subunit_ribosomal_protein_L13;K02996|small_subunit_ribosomal_protein_S9;PF00375|Sodium:dicarboxylate_symporter_family;PF01522|Polysaccharide_deacetylase;PF02706|Chain_length_determinant_protein;PF11003|Protein_of_unknown_function_(DUF2842);PF13439|Glycosyltransferase_Family_4(61:231)PF00534|Glycosyl_transferases_group_1;Uncharac…
GCF_000192635.1_WP_013635937.1	HAS_2;K00145|N-acetyl-gamma-glutamyl-phosphate_reductase_[EC:1.2.1.38];K01480|agmatinase_[EC:3.5.3.11];K01991|polysaccharide_biosynthesis/export_protein;K02871|large_subunit_ribosomal_protein_L13;K02996|small_subunit_ribosomal_protein_S9;K04343|streptomycin_6-kinase_[EC:2.7.1.72];PF00534|Glycosyl_transferases_group_1(192:336)PF13439|Glycosyltransferase_Family_4;PF11003|Protein_of_unknown_function…
GCF_902498765.1_WP_151992055.1	HAS_2;K01662|1-deoxy-D-xylulose-5-phosphate_synthase_[EC:2.2.1.7];K02871|large_subunit_ribosomal_protein_L13;K02996|small_subunit_ribosomal_protein_S9;K03719|Lrp/AsnC_family_transcriptional_regulator,_leucine-responsive_regulatory_protein;K07002|serine_hydrolase_[EC:3.-.-.-];K09823|Fur_family_transcriptional_regulator,_zinc_uptake_regulator;PF00512|His_Kinase_A_(phospho-acceptor)_domain;PF00583|A…
GCF_000283655.1_WP_014248864.1	HAS_2;K00406|cytochrome_c_oxidase_cbb3-type_subunit_III;K01185|lysozyme_[EC:3.2.1.17];K01420|CRP/FNR_family_transcriptional_regulator,_anaerobic_regulatory_protein;K04077|chaperonin_GroEL_[EC:5.6.1.7];K04078|chaperonin_GroES;K09926|uncharacterized_protein;PF00702|haloacid_dehalogenase-like_hydrolase(501:697)PF00122|E1-E2_ATPase(305:485)PF12156|Putative_metal-binding_domain_of_cation_transport_ATP…
GCF_001424945.1_WP_057472067.1	HAS_2;K01448|N-acetylmuramoyl-L-alanine_amidase_[EC:3.5.1.28];K01991|polysaccharide_biosynthesis/export_protein;K05366|penicillin-binding_protein_1A_[EC:2.4.1.129_3.4.16.4];K08300|ribonuclease_E_[EC:3.1.26.12];PF01872|RibD_C-terminal_domain;PF02706|Chain_length_determinant_protein;PF11003|Protein_of_unknown_function_(DUF2842);PF13439|Glycosyltransferase_Family_4(17:189)PF13692|Glycosyl_transferas…
GCF_002284535.1_WP_095521889.1	HAS_2;K00145|N-acetyl-gamma-glutamyl-phosphate_reductase_[EC:1.2.1.38];K01480|agmatinase_[EC:3.5.3.11];K05275|pyridoxine_4-dehydrogenase_[EC:1.1.1.65];PF00211|Adenylate_and_Guanylate_cyclase_catalytic_domain(9:160)PF13424|Tetratricopeptide_repeat;PF01522|Polysaccharide_deacetylase(92:146)PF01522|Polysaccharide_deacetylase;PF02706|Chain_length_determinant_protein;PF11003|Protein_of_unknown_functio…
GCA_002171215.1_OUV86594.1	HAS_2;K00003|homoserine_dehydrogenase_[EC:1.1.1.3];K00145|N-acetyl-gamma-glutamyl-phosphate_reductase_[EC:1.2.1.38];K02871|large_subunit_ribosomal_protein_L13;K02996|small_subunit_ribosomal_protein_S9;K03621|phosphate_acyltransferase_[EC:2.3.1.274];PF00216|Bacterial_DNA-binding_protein;PF00471|Ribosomal_protein_L33;PF01817|Chorismate_mutase_type_II;PF03320|Bacterial_fructose-1,6-bisphosphatase,_g…
GCF_003491345.1_WP_118849232.1	HAS_2;K00145|N-acetyl-gamma-glutamyl-phosphate_reductase_[EC:1.2.1.38];K01480|agmatinase_[EC:3.5.3.11];K01991|polysaccharide_biosynthesis/export_protein;K02871|large_subunit_ribosomal_protein_L13;K02996|small_subunit_ribosomal_protein_S9;PF00534|Glycosyl_transferases_group_1(198:337)PF13439|Glycosyltransferase_Family_4;PF02706|Chain_length_determinant_protein;PF07681|DoxX;PF11003|Protein_of_unkno…
GCF_003130795.1_WP_109329225.1	HAS_2;K01115|phospholipase_D1/2_[EC:3.1.4.4];K04077|chaperonin_GroEL_[EC:5.6.1.7];K04078|chaperonin_GroES;K05973|poly(3-hydroxybutyrate)_depolymerase_[EC:3.1.1.75];PF00528|Binding-protein-dependent_transport_system_inner_membrane_component;PF00528|Binding-protein-dependent_transport_system_inner_membrane_component(85:258)PF12911|N-terminal_TM_domain_of_oligopeptide_transport_permease_C;PF03372|En…
GCF_004458765.1_WP_134499779.1	HAS_2;K01740|O-acetylhomoserine_(thiol)-lyase_[EC:2.5.1.49];K06929|uncharacterized_protein;PF00196|Bacterial_regulatory_proteins,_luxR_family(282:336)PF00072|Response_regulator_receiver_domain;PF01656|CobQ/CobB/MinD/ParA_nucleotide_binding_domain;PF02518|Histidine_kinase-,_DNA_gyrase_B-,_and_HSP90-like_ATPase(597:705)PF00512|His_Kinase_A_(phospho-acceptor)_domain(486:552)PF08448|PAS_fold;PF06823|…
GCF_900142925.1_WP_149694015.1	HAS_2;K00939|adenylate_kinase_[EC:2.7.4.3];K01207|beta-N-acetylhexosaminidase_[EC:3.2.1.52];K03668|heat_shock_protein_HslJ;K03979|GTPase_[EC:3.6.5.-];K06207|GTP-binding_protein;K10860|mRNA_N1-methyladenine_demethylase_[EC:1.14.11.54];PF01734|Patatin-like_phospholipase;Uncharacterized;Uncharacterized;Uncharacterized
GCA_002279345.1_OYW00782.1	HAS_2;K01251|adenosylhomocysteinase_[EC:3.13.2.1];K01299|carboxypeptidase_Taq_[EC:3.4.17.19];K03568|TldD_protein;K03628|transcription_termination_factor_Rho;PF01547|Bacterial_extracellular_solute-binding_protein;PF02782|FGGY_family_of_carbohydrate_kinases,_C-terminal_domain(255:440)PF00370|FGGY_family_of_carbohydrate_kinases,_N-terminal_domain;PF08240|Alcohol_dehydrogenase_GroES-like_domain(26:13…
GCF_001696535.1_WP_067214851.1	HAS_2;K01740|O-acetylhomoserine_(thiol)-lyase_[EC:2.5.1.49];K02871|large_subunit_ribosomal_protein_L13;K06929|uncharacterized_protein;K20988|polysaccharide_biosynthesis/export_protein_VpsN;PF00378|Enoyl-CoA_hydratase/isomerase;PF01522|Polysaccharide_deacetylase(93:152)PF01522|Polysaccharide_deacetylase;PF03061|Thioesterase_superfamily;PF11003|Protein_of_unknown_function_(DUF2842);PF13480|Acetyltr…
GCF_003290125.1_WP_112663555.1	HAS_2;K16135|LysR_family_transcriptional_regulator,_transcriptional_activator_for_dmlA;PF00072|Response_regulator_receiver_domain(10:121)PF00196|Bacterial_regulatory_proteins,_luxR_family;PF01272|Transcription_elongation_factor,_GreA/GreB,_C-term;PF01810|LysE_type_translocator;PF02776|Thiamine_pyrophosphate_enzyme,_N-terminal_TPP_binding_domain(40:150)PF00205|Thiamine_pyrophosphate_enzyme,_centra…
GCF_003403035.1_WP_116625183.1	HAS_2;K00145|N-acetyl-gamma-glutamyl-phosphate_reductase_[EC:1.2.1.38];K00858|NAD+_kinase_[EC:2.7.1.23];K01480|agmatinase_[EC:3.5.3.11];K01991|polysaccharide_biosynthesis/export_protein;K07107|acyl-CoA_thioester_hydrolase_[EC:3.1.2.-];K11927|ATP-dependent_RNA_helicase_RhlE_[EC:3.6.4.13];PF00534|Glycosyl_transferases_group_1(199:338)PF13439|Glycosyltransferase_Family_4;PF02706|Chain_length_determi…
GCF_005222875.1_WP_116625183.1	HAS_2;K00145|N-acetyl-gamma-glutamyl-phosphate_reductase_[EC:1.2.1.38];K00858|NAD+_kinase_[EC:2.7.1.23];K01480|agmatinase_[EC:3.5.3.11];K01991|polysaccharide_biosynthesis/export_protein;K07107|acyl-CoA_thioester_hydrolase_[EC:3.1.2.-];K11927|ATP-dependent_RNA_helicase_RhlE_[EC:3.6.4.13];PF00534|Glycosyl_transferases_group_1(199:338)PF13439|Glycosyltransferase_Family_4;PF02706|Chain_length_determi…
GCF_900109095.1_WP_093080630.1	HAS_2;K00883|2-dehydro-3-deoxygalactonokinase_[EC:2.7.1.58];K01631|2-dehydro-3-deoxyphosphogalactonate_aldolase_[EC:4.1.2.21];K02871|large_subunit_ribosomal_protein_L13;K02996|small_subunit_ribosomal_protein_S9;K07029|diacylglycerol_kinase_(ATP)_[EC:2.7.1.107];K13587|two-component_system,_cell_cycle_sensor_histidine_kinase_and_response_regulator_CckA_[EC:2.7.13.3];K13877|2,5-dioxopentanoate_dehyd…
GCF_900142985.1_WP_072826581.1	HAS_2;K01740|O-acetylhomoserine_(thiol)-lyase_[EC:2.5.1.49];K01991|polysaccharide_biosynthesis/export_protein;K06929|uncharacterized_protein;PF00378|Enoyl-CoA_hydratase/isomerase;PF02706|Chain_length_determinant_protein;PF03061|Thioesterase_superfamily;PF11003|Protein_of_unknown_function_(DUF2842);PF13480|Acetyltransferase_(GNAT)_domain;Uncharacterized;Uncharacterized
GCA_002281875.1_OYZ52304.1	HAS_2;K00175|2-oxoglutarate/2-oxoacid_ferredoxin_oxidoreductase_subunit_beta_[EC:1.2.7.3_1.2.7.11];K00648|3-oxoacyl-[acyl-carrier-protein]_synthase_III_[EC:2.3.1.180];K03470|ribonuclease_HII_[EC:3.1.26.4];K07029|diacylglycerol_kinase_(ATP)_[EC:2.7.1.107];K07566|L-threonylcarbamoyladenylate_synthase_[EC:2.7.7.87];PF00196|Bacterial_regulatory_proteins,_luxR_family(155:209)PF00072|Response_regulator…
GCF_004765575.1_WP_135515263.1	HAS_2;K01299|carboxypeptidase_Taq_[EC:3.4.17.19];K02533|tRNA/rRNA_methyltransferase_[EC:2.1.1.-];K18459|guanidinopropionase_[EC:3.5.3.17];K22617|lyso-ornithine_lipid_O-acyltransferase_[EC:2.3.1.270];PF02581|Thiamine_monophosphate_synthase;PF03061|Thioesterase_superfamily;PF04519|Polymer-forming_cytoskeletal;PF07690|Major_Facilitator_Superfamily;Uncharacterized;Uncharacterized
GCA_002714715.1_MBF52651.1	HAS_2;K01299|carboxypeptidase_Taq_[EC:3.4.17.19];K02533|tRNA/rRNA_methyltransferase_[EC:2.1.1.-];K03281|chloride_channel_protein,_CIC_family;K07141|molybdenum_cofactor_cytidylyltransferase_[EC:2.7.7.76];K08997|protein_adenylyltransferase_[EC:2.7.7.108];PF00067|Cytochrome_P450;PF02581|Thiamine_monophosphate_synthase;PF13403|Hint_domain;PF13561|Enoyl-(Acyl_carrier_protein)_reductase;Uncharacterized
GCF_001580535.1_WP_062250460.1	HAS_2;K00759|adenine_phosphoribosyltransferase_[EC:2.4.2.7];K01649|2-isopropylmalate_synthase_[EC:2.3.3.13];K03569|rod_shape-determining_protein_MreB_and_related_proteins;K03570|rod_shape-determining_protein_MreC;K03571|rod_shape-determining_protein_MreD;K05515|penicillin-binding_protein_2_[EC:3.4.16.4];K07552|MFS_transporter,_DHA1_family,_multidrug_resistance_protein;K13587|two-component_system,…
GCF_003590645.1_WP_119818282.1	HAS_2;K00145|N-acetyl-gamma-glutamyl-phosphate_reductase_[EC:1.2.1.38];K01480|agmatinase_[EC:3.5.3.11];K01991|polysaccharide_biosynthesis/export_protein;K04343|streptomycin_6-kinase_[EC:2.7.1.72];PF01522|Polysaccharide_deacetylase(215:294)PF01522|Polysaccharide_deacetylase;PF02706|Chain_length_determinant_protein;PF11003|Protein_of_unknown_function_(DUF2842);PF13480|Acetyltransferase_(GNAT)_domai…
GCF_004368705.1_WP_134153235.1	HAS_2;K00145|N-acetyl-gamma-glutamyl-phosphate_reductase_[EC:1.2.1.38];K01480|agmatinase_[EC:3.5.3.11];K02996|small_subunit_ribosomal_protein_S9;K04343|streptomycin_6-kinase_[EC:2.7.1.72];K20988|polysaccharide_biosynthesis/export_protein_VpsN;PF02706|Chain_length_determinant_protein;PF03767|HAD_superfamily,_subfamily_IIIB_(Acid_phosphatase);PF11003|Protein_of_unknown_function_(DUF2842);PF13439|Gl…
GCF_000156255.1_WP_008561337.1	HAS_2;K00036|glucose-6-phosphate_1-dehydrogenase_[EC:1.1.1.49_1.1.1.363];K01299|carboxypeptidase_Taq_[EC:3.4.17.19];K02469|DNA_gyrase_subunit_A_[EC:5.6.2.2];K02533|tRNA/rRNA_methyltransferase_[EC:2.1.1.-];PF00294|pfkB_family_carbohydrate_kinase;PF02581|Thiamine_monophosphate_synthase;PF06233|Usg-like_family;PF10670|Domain_of_unknown_function_(DUF4198);PF13795|HupE_/_UreJ_protein;PF20319|Family_of…
GCF_000972285.1_WP_008561337.1	HAS_2;K00036|glucose-6-phosphate_1-dehydrogenase_[EC:1.1.1.49_1.1.1.363];K01299|carboxypeptidase_Taq_[EC:3.4.17.19];K02469|DNA_gyrase_subunit_A_[EC:5.6.2.2];K02533|tRNA/rRNA_methyltransferase_[EC:2.1.1.-];PF00294|pfkB_family_carbohydrate_kinase;PF02581|Thiamine_monophosphate_synthase;PF06233|Usg-like_family;PF10670|Domain_of_unknown_function_(DUF4198);PF13795|HupE_/_UreJ_protein;PF20319|Family_of…
GCF_001258055.1_WP_008561337.1	HAS_2;K00036|glucose-6-phosphate_1-dehydrogenase_[EC:1.1.1.49_1.1.1.363];K01299|carboxypeptidase_Taq_[EC:3.4.17.19];K02469|DNA_gyrase_subunit_A_[EC:5.6.2.2];K02533|tRNA/rRNA_methyltransferase_[EC:2.1.1.-];PF00294|pfkB_family_carbohydrate_kinase;PF02581|Thiamine_monophosphate_synthase;PF06233|Usg-like_family;PF10670|Domain_of_unknown_function_(DUF4198);PF13795|HupE_/_UreJ_protein;PF20319|Family_of…
GCF_900185035.1_WP_093962211.1	HAS_2;K01299|carboxypeptidase_Taq_[EC:3.4.17.19];K02469|DNA_gyrase_subunit_A_[EC:5.6.2.2];K02533|tRNA/rRNA_methyltransferase_[EC:2.1.1.-];K16329|pseudouridylate_synthase_[EC:4.2.1.70];PF00294|pfkB_family_carbohydrate_kinase;PF01022|Bacterial_regulatory_protein,_arsR_family;PF02581|Thiamine_monophosphate_synthase;PF06233|Usg-like_family;PF13795|HupE_/_UreJ_protein;Uncharacterized
GCF_007668225.1_WP_145110124.1	HAS_2;K01299|carboxypeptidase_Taq_[EC:3.4.17.19];K02533|tRNA/rRNA_methyltransferase_[EC:2.1.1.-];K22310|L-ornithine_Nalpha-acyltransferase_[EC:2.3.2.30];K22617|lyso-ornithine_lipid_O-acyltransferase_[EC:2.3.1.270];PF00378|Enoyl-CoA_hydratase/isomerase;PF02581|Thiamine_monophosphate_synthase;PF03061|Thioesterase_superfamily;PF07110|EthD_domain;Uncharacterized;Uncharacterized
GCF_003984825.1_WP_126768539.1	HAS_2;K00661|maltose_O-acetyltransferase_[EC:2.3.1.79];K00970|poly(A)_polymerase_[EC:2.7.7.19];K01854|UDP-galactopyranose_mutase_[EC:5.4.99.9];K07566|L-threonylcarbamoyladenylate_synthase_[EC:2.7.7.87];K08234|glyoxylase_I_family_protein;PF01066|CDP-alcohol_phosphatidyltransferase;PF13366|PD-(D/E)XK_nuclease_superfamily;PF14393|Domain_of_unknown_function_(DUF4422);Uncharacterized
GCF_000155575.1_WP_008259416.1	HAS_2;K00145|N-acetyl-gamma-glutamyl-phosphate_reductase_[EC:1.2.1.38];K01114|phospholipase_C_[EC:3.1.4.3];K02014|iron_complex_outermembrane_recepter_protein;K02871|large_subunit_ribosomal_protein_L13;K02996|small_subunit_ribosomal_protein_S9;K07093|uncharacterized_protein;K07305|peptide-methionine_(R)-S-oxide_reductase_[EC:1.8.4.12];PF00196|Bacterial_regulatory_proteins,_luxR_family;PF11003|Prot…
GCF_900172345.1_WP_085896687.1	HAS_2;K01299|carboxypeptidase_Taq_[EC:3.4.17.19];K01923|phosphoribosylaminoimidazole-succinocarboxamide_synthase_[EC:6.3.2.6];K02533|tRNA/rRNA_methyltransferase_[EC:2.1.1.-];K22310|L-ornithine_Nalpha-acyltransferase_[EC:2.3.2.30];K22617|lyso-ornithine_lipid_O-acyltransferase_[EC:2.3.1.270];PF02574|Homocysteine_S-methyltransferase;PF02581|Thiamine_monophosphate_synthase;PF04993|TfoX_N-terminal_dom…
GCF_007992095.1_WP_147179397.1	HAS_2;K00145|N-acetyl-gamma-glutamyl-phosphate_reductase_[EC:1.2.1.38];K01480|agmatinase_[EC:3.5.3.11];K01991|polysaccharide_biosynthesis/export_protein;K15777|4,5-DOPA_dioxygenase_extradiol_[EC:1.13.11.-];K16079|outer_membrane_immunogenic_protein;PF00534|Glycosyl_transferases_group_1(197:342)PF13439|Glycosyltransferase_Family_4;PF00903|Glyoxalase/Bleomycin_resistance_protein/Dioxygenase_superfam…
GCF_000014745.1_WP_011643458.1	HAS_2;K00529|3-phenylpropionate/trans-cinnamate_dioxygenase_ferredoxin_reductase_component_[EC:1.18.1.3];K00648|3-oxoacyl-[acyl-carrier-protein]_synthase_III_[EC:2.3.1.180];K02871|large_subunit_ribosomal_protein_L13;K03621|phosphate_acyltransferase_[EC:2.3.1.274];K04764|integration_host_factor_subunit_alpha;K07052|CAAX_protease_family_protein;K07093|uncharacterized_protein;PF12802|MarR_family;PF1…
GCF_008039935.1_WP_147896151.1	HAS_2;PF11003|Protein_of_unknown_function_(DUF2842)
GCF_000374005.1_WP_020593153.1	HAS_2;K03088|RNA_polymerase_sigma-70_factor,_ECF_subfamily;K05777|putative_thiamine_transport_system_substrate-binding_protein;K05778|putative_thiamine_transport_system_permease_protein;PF00563|EAL_domain(471:702)PF00989|PAS_fold(20:85)PF00990|Diguanylate_cyclase,_GGDEF_domain(295:447)PF13426|PAS_domain;PF02492|CobW/HypB/UreG,_nucleotide-binding_domain(21:199)PF07683|Cobalamin_synthesis_protein_c…
GCF_006716975.1_WP_141986210.1	HAS_2;K01662|1-deoxy-D-xylulose-5-phosphate_synthase_[EC:2.2.1.7];K02871|large_subunit_ribosomal_protein_L13;K02996|small_subunit_ribosomal_protein_S9;K03926|periplasmic_divalent_cation_tolerance_protein;K09823|Fur_family_transcriptional_regulator,_zinc_uptake_regulator;PF03203|MerC_mercury_resistance_protein;PF07394|Protein_of_unknown_function_(DUF1501);PF08811|Protein_of_unknown_function_(DUF18…
GCF_007954425.1_WP_147089697.1	HAS_2;K01897|long-chain_acyl-CoA_synthetase_[EC:6.2.1.3];K02871|large_subunit_ribosomal_protein_L13;K02996|small_subunit_ribosomal_protein_S9;K03149|thiazole_synthase_[EC:2.8.1.10];K07168|CBS_domain-containing_membrane_protein;PF00149|Calcineurin-like_phosphoesterase;PF03203|MerC_mercury_resistance_protein;Uncharacterized;Uncharacterized;Uncharacterized
GCF_008084905.1_WP_148455773.1	HAS_2;K00970|poly(A)_polymerase_[EC:2.7.7.19];K01990|ABC-2_type_transport_system_ATP-binding_protein;K03829|putative_acetyltransferase_[EC:2.3.1.-];K07566|L-threonylcarbamoyladenylate_synthase_[EC:2.7.7.87];PF00535|Glycosyl_transferase_family_2;PF06293|Lipopolysaccharide_kinase_(Kdo/WaaP)_family;PF07929|Plasmid_pRiA4b_ORF-3-like_protein;PF12679|ABC-2_family_transporter_protein;PF13585|CHU_C_Type_…
GCA_002706335.1_MAZ15682.1	HAS_2;K01991|polysaccharide_biosynthesis/export_protein;K03704|cold_shock_protein;K04564|superoxide_dismutase,_Fe-Mn_family_[EC:1.15.1.1];K06886|hemoglobin;K09012|DeoR_family_transcriptional_regulator,_suf_operon_transcriptional_repressor;PF01522|Polysaccharide_deacetylase(274:359)PF01522|Polysaccharide_deacetylase;PF02706|Chain_length_determinant_protein;PF11003|Protein_of_unknown_function_(DUF2…
GCF_002531935.1_WP_097611106.1	HAS_2;K00145|N-acetyl-gamma-glutamyl-phosphate_reductase_[EC:1.2.1.38];K01480|agmatinase_[EC:3.5.3.11];K01991|polysaccharide_biosynthesis/export_protein;K02871|large_subunit_ribosomal_protein_L13;K02996|small_subunit_ribosomal_protein_S9;K07090|uncharacterized_protein;PF02706|Chain_length_determinant_protein;PF11003|Protein_of_unknown_function_(DUF2842);PF13480|Acetyltransferase_(GNAT)_domain
GCF_003985205.1_WP_097611106.1	HAS_2;K00145|N-acetyl-gamma-glutamyl-phosphate_reductase_[EC:1.2.1.38];K01480|agmatinase_[EC:3.5.3.11];K01991|polysaccharide_biosynthesis/export_protein;K02871|large_subunit_ribosomal_protein_L13;K02996|small_subunit_ribosomal_protein_S9;K07090|uncharacterized_protein;PF02706|Chain_length_determinant_protein;PF11003|Protein_of_unknown_function_(DUF2842);PF13439|Glycosyltransferase_Family_4(17:189…
GCF_000744735.1_WP_036860257.1	HAS_2;K01055|3-oxoadipate_enol-lactonase_[EC:3.1.1.24];K01952|phosphoribosylformylglycinamidine_synthase_[EC:6.3.5.3];K03648|uracil-DNA_glycosylase_[EC:3.2.2.27];K06980|tRNA-modifying_protein_YgfZ;K07001|NTE_family_protein;K11991|tRNA(adenine34)_deaminase_[EC:3.5.4.33];K17230|cytochrome_subunit_of_sulfide_dehydrogenase;K18691|membrane-bound_lytic_murein_transglycosylase_F_[EC:4.2.2.-];Uncharacter…
GCF_000687435.1_WP_035838712.1	HAS_0;K01031|3-oxoadipate_CoA-transferase,_alpha_subunit_[EC:2.8.3.6];K01032|3-oxoadipate_CoA-transferase,_beta_subunit_[EC:2.8.3.6];K02041|phosphonate_transport_system_ATP-binding_protein_[EC:7.3.2.2];K02042|phosphonate_transport_system_permease_protein;K02042|phosphonate_transport_system_permease_protein;K02044|phosphonate_transport_system_substrate-binding_protein;K02624|IclR_family_transcript…
GCF_000687435.1_WP_035844143.1	HAS_2;K01299|carboxypeptidase_Taq_[EC:3.4.17.19];K01653|acetolactate_synthase_I/III_small_subunit_[EC:2.2.1.6];K01958|pyruvate_carboxylase_[EC:6.4.1.1];K02533|tRNA/rRNA_methyltransferase_[EC:2.1.1.-];K03657|ATP-dependent_DNA_helicase_UvrD/PcrA_[EC:5.6.2.4];K17225|sulfane_dehydrogenase_subunit_SoxC;K22622|S-disulfanyl-L-cysteine_oxidoreductase_SoxD_[EC:1.8.2.6];PF13560|Helix-turn-helix_domain;Unch…
GCF_900106675.1_WP_035844143.1	HAS_2;K01299|carboxypeptidase_Taq_[EC:3.4.17.19];K01653|acetolactate_synthase_I/III_small_subunit_[EC:2.2.1.6];K01958|pyruvate_carboxylase_[EC:6.4.1.1];K02533|tRNA/rRNA_methyltransferase_[EC:2.1.1.-];K03657|ATP-dependent_DNA_helicase_UvrD/PcrA_[EC:5.6.2.4];K17225|sulfane_dehydrogenase_subunit_SoxC;K22622|S-disulfanyl-L-cysteine_oxidoreductase_SoxD_[EC:1.8.2.6];Uncharacterized;Uncharacterized
GCF_900106675.1_WP_092164172.1	HAS_0;K01031|3-oxoadipate_CoA-transferase,_alpha_subunit_[EC:2.8.3.6];K01032|3-oxoadipate_CoA-transferase,_beta_subunit_[EC:2.8.3.6];K02041|phosphonate_transport_system_ATP-binding_protein_[EC:7.3.2.2];K02042|phosphonate_transport_system_permease_protein;K02042|phosphonate_transport_system_permease_protein;K02044|phosphonate_transport_system_substrate-binding_protein;K02624|IclR_family_transcript…
GCF_002277895.1_WP_095434478.1	HAS_2;K00145|N-acetyl-gamma-glutamyl-phosphate_reductase_[EC:1.2.1.38];K01480|agmatinase_[EC:3.5.3.11];K01991|polysaccharide_biosynthesis/export_protein;PF02706|Chain_length_determinant_protein;PF03992|Antibiotic_biosynthesis_monooxygenase;PF10908|Tlde1_domain;PF11003|Protein_of_unknown_function_(DUF2842);PF13439|Glycosyltransferase_Family_4(15:188)PF00534|Glycosyl_transferases_group_1;PF13480|Ac…
GCF_003097635.1_WP_116724152.1	HAS_2;K00970|poly(A)_polymerase_[EC:2.7.7.19];K02477|two-component_system,_LytTR_family,_response_regulator;K07566|L-threonylcarbamoyladenylate_synthase_[EC:2.7.7.87];K15894|UDP-N-acetylglucosamine_4,6-dehydratase/5-epimerase_[EC:4.2.1.115_5.1.3.-];PF00248|Aldo/keto_reductase_family;PF01041|DegT/DnrJ/EryC1/StrS_aminotransferase_family;PF01066|CDP-alcohol_phosphatidyltransferase;PF06580|Histidine_…
GCF_003433515.1_WP_117395914.1	HAS_2;K01991|polysaccharide_biosynthesis/export_protein;K02871|large_subunit_ribosomal_protein_L13;K02996|small_subunit_ribosomal_protein_S9;K05841|sterol_3beta-glucosyltransferase_[EC:2.4.1.173];K26993|ArsR_family_transcriptional_regulator,_repressor_of_sdpIR_and_other_operons;K26996|immunity_protein,_SdpI_family;PF01522|Polysaccharide_deacetylase;PF02706|Chain_length_determinant_protein;PF11003…
GCF_003499275.1_WP_118857479.1	HAS_2;K01241|AMP_nucleosidase_[EC:3.2.2.4];K01662|1-deoxy-D-xylulose-5-phosphate_synthase_[EC:2.2.1.7];K02871|large_subunit_ribosomal_protein_L13;K02996|small_subunit_ribosomal_protein_S9;K03926|periplasmic_divalent_cation_tolerance_protein;K06442|23S_rRNA_(cytidine1920-2'-O)/16S_rRNA_(cytidine1409-2'-O)-methyltransferase_[EC:2.1.1.226_2.1.1.227];K09823|Fur_family_transcriptional_regulator,_zinc_…
GCF_004135935.1_WP_115837573.1	HAS_2;K00145|N-acetyl-gamma-glutamyl-phosphate_reductase_[EC:1.2.1.38];K02871|large_subunit_ribosomal_protein_L13;K02996|small_subunit_ribosomal_protein_S9;K06929|uncharacterized_protein;PF01522|Polysaccharide_deacetylase;PF08327|Activator_of_Hsp90_ATPase_homolog_1-like_protein;PF11003|Protein_of_unknown_function_(DUF2842);PF13480|Acetyltransferase_(GNAT)_domain;Uncharacterized
GCF_000300515.1_WP_009450145.1	HAS_2;K00145|N-acetyl-gamma-glutamyl-phosphate_reductase_[EC:1.2.1.38];K01480|agmatinase_[EC:3.5.3.11];K01991|polysaccharide_biosynthesis/export_protein;K02996|small_subunit_ribosomal_protein_S9;K04343|streptomycin_6-kinase_[EC:2.7.1.72];K07492|putative_transposase;PF02706|Chain_length_determinant_protein;PF11003|Protein_of_unknown_function_(DUF2842);PF13439|Glycosyltransferase_Family_4(15:190)PF…
GCF_001639105.2_WP_063635398.1	HAS_2;K00406|cytochrome_c_oxidase_cbb3-type_subunit_III;K01185|lysozyme_[EC:3.2.1.17];K01420|CRP/FNR_family_transcriptional_regulator,_anaerobic_regulatory_protein;K04077|chaperonin_GroEL_[EC:5.6.1.7];K04078|chaperonin_GroES;PF00403|Heavy-metal-associated_domain(93:152)PF00122|E1-E2_ATPase(307:487)PF12156|Putative_metal-binding_domain_of_cation_transport_ATPase(4:63)PF00702|haloacid_dehalogenase-…
GCF_002002725.1_WP_077498519.1	HAS_2;K00145|N-acetyl-gamma-glutamyl-phosphate_reductase_[EC:1.2.1.38];K00500|phenylalanine-4-hydroxylase_[EC:1.14.16.1];K01480|agmatinase_[EC:3.5.3.11];K01991|polysaccharide_biosynthesis/export_protein;K03719|Lrp/AsnC_family_transcriptional_regulator,_leucine-responsive_regulatory_protein;PF00884|Sulfatase;PF11003|Protein_of_unknown_function_(DUF2842);PF12850|Calcineurin-like_phosphoesterase_sup…
GCF_000203895.1_WP_041530605.1	HAS_2;K01299|carboxypeptidase_Taq_[EC:3.4.17.19];K01915|glutamine_synthetase_[EC:6.3.1.2];K01951|GMP_synthase_(glutamine-hydrolysing)_[EC:6.3.5.2];K02533|tRNA/rRNA_methyltransferase_[EC:2.1.1.-];K03824|putative_acetyltransferase_[EC:2.3.1.-];K06168|tRNA-2-methylthio-N6-dimethylallyladenosine_synthase_[EC:2.8.4.3];K06189|hemolysin_(HlyC)_family_protein;PF00528|Binding-protein-dependent_transport_s…
GCF_007197755.1_WP_144258777.1	HAS_2;K01740|O-acetylhomoserine_(thiol)-lyase_[EC:2.5.1.49];K03926|periplasmic_divalent_cation_tolerance_protein;K06153|undecaprenyl-diphosphatase_[EC:3.6.1.27];K07795|putative_tricarboxylic_transport_membrane_protein;K22296|MarR_family_transcriptional_regulator,_lower_aerobic_nicotinate_degradation_pathway_regulator;PF04241|Protein_of_unknown_function_(DUF423);PF07690|Major_Facilitator_Superfami…
GCA_002719495.1_MBK61972.1	HAS_2;K00681|gamma-glutamyltranspeptidase_/_glutathione_hydrolase_[EC:2.3.2.2_3.4.19.13];K01897|long-chain_acyl-CoA_synthetase_[EC:6.2.1.3];K02871|large_subunit_ribosomal_protein_L13;K02996|small_subunit_ribosomal_protein_S9;K03149|thiazole_synthase_[EC:2.8.1.10];PF03203|MerC_mercury_resistance_protein;Uncharacterized
GCA_002719495.1_MBK63609.1	HAS_2;K00681|gamma-glutamyltranspeptidase_/_glutathione_hydrolase_[EC:2.3.2.2_3.4.19.13];K01897|long-chain_acyl-CoA_synthetase_[EC:6.2.1.3];K02871|large_subunit_ribosomal_protein_L13;K02996|small_subunit_ribosomal_protein_S9;K03149|thiazole_synthase_[EC:2.8.1.10];PF00149|Calcineurin-like_phosphoesterase;PF00781|Diacylglycerol_kinase_catalytic_domain;PF03203|MerC_mercury_resistance_protein;Unchara…
GCF_000724705.2_WP_035187993.1	HAS_2;HAS_2;K00134|glyceraldehyde_3-phosphate_dehydrogenase_(phosphorylating)_[EC:1.2.1.12];K00615|transketolase_[EC:2.2.1.1];K00927|phosphoglycerate_kinase_[EC:2.7.2.3];K01251|adenosylhomocysteinase_[EC:3.13.2.1];K02471|vitamin_B12/bleomycin/antimicrobial_peptide_transport_system_ATP-binding/permease_protein;K03568|TldD_protein;K03628|transcription_termination_factor_Rho;K03750|molybdopterin_mol…
GCF_000724705.2_WP_035187995.1	HAS_2;HAS_2;K00134|glyceraldehyde_3-phosphate_dehydrogenase_(phosphorylating)_[EC:1.2.1.12];K00615|transketolase_[EC:2.2.1.1];K00927|phosphoglycerate_kinase_[EC:2.7.2.3];K01251|adenosylhomocysteinase_[EC:3.13.2.1];K02471|vitamin_B12/bleomycin/antimicrobial_peptide_transport_system_ATP-binding/permease_protein;K03568|TldD_protein;K03628|transcription_termination_factor_Rho;K03750|molybdopterin_mol…
GCF_003254475.1_WP_111529005.1	HAS_2;K00145|N-acetyl-gamma-glutamyl-phosphate_reductase_[EC:1.2.1.38];K00648|3-oxoacyl-[acyl-carrier-protein]_synthase_III_[EC:2.3.1.180];K02871|large_subunit_ribosomal_protein_L13;K02996|small_subunit_ribosomal_protein_S9;K03621|phosphate_acyltransferase_[EC:2.3.1.274];K04764|integration_host_factor_subunit_alpha;K07305|peptide-methionine_(R)-S-oxide_reductase_[EC:1.8.4.12];PF11003|Protein_of_u…
GCF_902153245.1_WP_142592255.1	HAS_2;K00145|N-acetyl-gamma-glutamyl-phosphate_reductase_[EC:1.2.1.38];K01480|agmatinase_[EC:3.5.3.11];K01991|polysaccharide_biosynthesis/export_protein;K02871|large_subunit_ribosomal_protein_L13;K02996|small_subunit_ribosomal_protein_S9;PF00534|Glycosyl_transferases_group_1(190:347)PF13579|Glycosyl_transferase_4-like_domain;PF02706|Chain_length_determinant_protein;PF11003|Protein_of_unknown_func…
GCA_002066995.1_OQY92482.1	HAS_2;K00648|3-oxoacyl-[acyl-carrier-protein]_synthase_III_[EC:2.3.1.180];K01183|chitinase_[EC:3.2.1.14];K03470|ribonuclease_HII_[EC:3.1.26.4];K07029|diacylglycerol_kinase_(ATP)_[EC:2.7.1.107];PF01734|Patatin-like_phospholipase;PF13621|Cupin-like_domain;Uncharacterized;Uncharacterized;Uncharacterized;Uncharacterized
GCF_001425465.1_WP_056244403.1	HAS_2;K03147|phosphomethylpyrimidine_synthase_[EC:4.1.99.17];K11068|hemolysin_III;PF00903|Glyoxalase/Bleomycin_resistance_protein/Dioxygenase_superfamily;PF03734|L,D-transpeptidase_catalytic_domain;PF04577|Glycosyltransferase_61;PF11003|Protein_of_unknown_function_(DUF2842);PF12697|Alpha/beta_hydrolase_family;Uncharacterized;Uncharacterized;Uncharacterized
GCF_002407205.1_WP_096784459.1	HAS_2;K01299|carboxypeptidase_Taq_[EC:3.4.17.19];K02533|tRNA/rRNA_methyltransferase_[EC:2.1.1.-];K22310|L-ornithine_Nalpha-acyltransferase_[EC:2.3.2.30];K22617|lyso-ornithine_lipid_O-acyltransferase_[EC:2.3.1.270];PF00378|Enoyl-CoA_hydratase/isomerase;PF02581|Thiamine_monophosphate_synthase;PF03061|Thioesterase_superfamily;PF07110|EthD_domain;Uncharacterized;Uncharacterized
GCF_003367195.1_WP_115518838.1	HAS_2;K01740|O-acetylhomoserine_(thiol)-lyase_[EC:2.5.1.49];K06929|uncharacterized_protein;K06975|uncharacterized_protein;K07006|uncharacterized_protein;K08641|zinc_D-Ala-D-Ala_dipeptidase_[EC:3.4.13.22];PF00378|Enoyl-CoA_hydratase/isomerase;PF11003|Protein_of_unknown_function_(DUF2842);PF13476|AAA_domain(41:74)PF13304|AAA_domain,_putative_AbiEii_toxin,_Type_IV_TA_system;Uncharacterized;Uncharact…
GCA_003997465.1_RUW87859.1	HAS_2;K04343|streptomycin_6-kinase_[EC:2.7.1.72]
GCA_003997465.1_RUW85675.1	HAS_2;PF11003|Protein_of_unknown_function_(DUF2842)
GCF_001557395.1_WP_066780477.1	HAS_2;K02242|competence_protein_ComFC;K02871|large_subunit_ribosomal_protein_L13;K02996|small_subunit_ribosomal_protein_S9;K03676|glutaredoxin_3;K06985|aspartyl_protease_family_protein;K11206|deaminated_glutathione_amidase_[EC:3.5.1.128];K18162|NADH_dehydrogenase_[ubiquinone]_1_alpha_subcomplex_assembly_factor_5_[EC:2.1.1.-];PF00174|Oxidoreductase_molybdopterin_binding_domain;PF03203|MerC_mercury…
GCF_001423325.1_WP_082508147.1	HAS_2;K01486|adenine_deaminase_[EC:3.5.4.2];K06193|protein_PhnA;K07273|lysozyme;K11068|hemolysin_III;K18098|LuxR_family_transcriptional_regulator,_quorum-sensing_system_regulator_BjaR1;PF04343|Domain_of_unknown_function_DUF488;Uncharacterized;Uncharacterized;Uncharacterized;Uncharacterized
GCF_000824825.2_WP_096874845.1	HAS_2;K00145|N-acetyl-gamma-glutamyl-phosphate_reductase_[EC:1.2.1.38];K01480|agmatinase_[EC:3.5.3.11];K05275|pyridoxine_4-dehydrogenase_[EC:1.1.1.65];K16568|exopolysaccharide_production_protein_ExoZ;K18911|L-histidine_Nalpha-methyltransferase_[EC:2.1.1.44];PF01522|Polysaccharide_deacetylase;PF03009|Glycerophosphoryl_diester_phosphodiesterase_family(59:190)PF16387|Domain_of_unknown_function;PF037…
GCF_900113725.1_WP_092180775.1	HAS_2;K01740|O-acetylhomoserine_(thiol)-lyase_[EC:2.5.1.49];K06929|uncharacterized_protein;PF00378|Enoyl-CoA_hydratase/isomerase;PF02706|Chain_length_determinant_protein;PF03061|Thioesterase_superfamily;PF11003|Protein_of_unknown_function_(DUF2842);PF13439|Glycosyltransferase_Family_4(19:189)PF13692|Glycosyl_transferases_group_1;PF13480|Acetyltransferase_(GNAT)_domain;Uncharacterized;Uncharacteri…
GCF_900116285.1_WP_093915175.1	HAS_2;K00036|glucose-6-phosphate_1-dehydrogenase_[EC:1.1.1.49_1.1.1.363];K01299|carboxypeptidase_Taq_[EC:3.4.17.19];K02469|DNA_gyrase_subunit_A_[EC:5.6.2.2];K02533|tRNA/rRNA_methyltransferase_[EC:2.1.1.-];K10094|nickel_transport_protein;PF00294|pfkB_family_carbohydrate_kinase;PF02581|Thiamine_monophosphate_synthase;PF04055|Radical_SAM_superfamily;PF11017|Protein_of_unknown_function_(DUF2855);PF13…
GCA_001772005.1_OGA53743.1	HAS_2;K00459|nitronate_monooxygenase_[EC:1.13.12.16];K02257|heme_o_synthase_[EC:2.5.1.141];K06218|mRNA_interferase_RelE/StbE;K07152|protein_SCO1;PF00115|Cytochrome_C_and_Quinol_oxidase_polypeptide_I;PF00116|Cytochrome_C_oxidase_subunit_II,_periplasmic_domain;PF01402|Ribbon-helix-helix_protein,_copG_family;PF04247|Invasion_gene_expression_up-regulator,_SirB;Uncharacterized;Uncharacterized
GCF_001421845.1_WP_055756740.1	HAS_2;K00795|farnesyl_diphosphate_synthase_[EC:2.5.1.1_2.5.1.10];K00954|pantetheine-phosphate_adenylyltransferase_[EC:2.7.7.3];K02871|large_subunit_ribosomal_protein_L13;K02996|small_subunit_ribosomal_protein_S9;K03602|exodeoxyribonuclease_VII_small_subunit_[EC:3.1.11.6];K03975|membrane-associated_protein;PF00149|Calcineurin-like_phosphoesterase;PF13578|Methyltransferase_domain;Uncharacterized;Un…
GCF_001425385.1_WP_055756740.1	HAS_2;K00795|farnesyl_diphosphate_synthase_[EC:2.5.1.1_2.5.1.10];K00954|pantetheine-phosphate_adenylyltransferase_[EC:2.7.7.3];K02871|large_subunit_ribosomal_protein_L13;K02996|small_subunit_ribosomal_protein_S9;K03602|exodeoxyribonuclease_VII_small_subunit_[EC:3.1.11.6];K03975|membrane-associated_protein;PF00149|Calcineurin-like_phosphoesterase;PF13578|Methyltransferase_domain;Uncharacterized;Un…
GCF_900167075.1_WP_078830959.1	HAS_2;K00175|2-oxoglutarate/2-oxoacid_ferredoxin_oxidoreductase_subunit_beta_[EC:1.2.7.3_1.2.7.11];K03088|RNA_polymerase_sigma-70_factor,_ECF_subfamily;K03470|ribonuclease_HII_[EC:3.1.26.4];K07566|L-threonylcarbamoyladenylate_synthase_[EC:2.7.7.87];PF00072|Response_regulator_receiver_domain;PF03734|L,D-transpeptidase_catalytic_domain;PF13568|Outer_membrane_protein_beta-barrel_domain;PF13621|Cupin…
GCA_002280685.1_OYX61861.1	HAS_2;K02871|large_subunit_ribosomal_protein_L13;K02996|small_subunit_ribosomal_protein_S9;K03926|periplasmic_divalent_cation_tolerance_protein;PF00149|Calcineurin-like_phosphoesterase;PF03203|MerC_mercury_resistance_protein;Uncharacterized
GCA_002280685.1_OYX65574.1	HAS_2;K00681|gamma-glutamyltranspeptidase_/_glutathione_hydrolase_[EC:2.3.2.2_3.4.19.13];K01897|long-chain_acyl-CoA_synthetase_[EC:6.2.1.3];K02871|large_subunit_ribosomal_protein_L13;K02996|small_subunit_ribosomal_protein_S9;K03149|thiazole_synthase_[EC:2.8.1.10];K03926|periplasmic_divalent_cation_tolerance_protein;PF00149|Calcineurin-like_phosphoesterase;PF03203|MerC_mercury_resistance_protein;U…
GCA_002721545.1_MBL80168.1	HAS_2;K00088|IMP_dehydrogenase_[EC:1.1.1.205];K00817|histidinol-phosphate_aminotransferase_[EC:2.6.1.9];K01693|imidazoleglycerol-phosphate_dehydratase_[EC:4.2.1.19];K01814|phosphoribosylformimino-5-aminoimidazole_carboxamide_ribotide_isomerase_[EC:5.3.1.16];K01951|GMP_synthase_(glutamine-hydrolysing)_[EC:6.3.5.2];K02500|imidazole_glycerol-phosphate_synthase_subunit_HisF_[EC:4.3.2.10];K02501|imida…
GCF_000495835.1_WP_031235566.1	HAS_2;K00145|N-acetyl-gamma-glutamyl-phosphate_reductase_[EC:1.2.1.38];K02871|large_subunit_ribosomal_protein_L13;K02996|small_subunit_ribosomal_protein_S9;K07093|uncharacterized_protein;PF07330|Protein_of_unknown_function_(DUF1467);PF11003|Protein_of_unknown_function_(DUF2842);Uncharacterized;Uncharacterized;Uncharacterized;Uncharacterized
GCF_000499825.2_WP_029651774.1	HAS_2;K09930|uncharacterized_protein;PF05973|Phage_derived_protein_Gp49-like_(DUF891);PF07715|TonB-dependent_Receptor_Plug_Domain(4:111)PF00593|TonB_dependent_receptor-like,_beta-barrel;PF12973|ChrR_Cupin-like_domain;PF13411|MerR_HTH_family_regulatory_protein;PF21716|Probable_addiction_module_antidote_protein;Uncharacterized;Uncharacterized;Uncharacterized;Uncharacterized
GCF_000182725.1_WP_008504492.1	HAS_2;K00145|N-acetyl-gamma-glutamyl-phosphate_reductase_[EC:1.2.1.38];K01480|agmatinase_[EC:3.5.3.11];K01991|polysaccharide_biosynthesis/export_protein;K02871|large_subunit_ribosomal_protein_L13;K02996|small_subunit_ribosomal_protein_S9;PF11003|Protein_of_unknown_function_(DUF2842);PF13614|AAA_domain;Uncharacterized;Uncharacterized
GCF_003313245.1_WP_116597030.1	HAS_2;K01299|carboxypeptidase_Taq_[EC:3.4.17.19];K01698|porphobilinogen_synthase_[EC:4.2.1.24];K02469|DNA_gyrase_subunit_A_[EC:5.6.2.2];K02533|tRNA/rRNA_methyltransferase_[EC:2.1.1.-];K22310|L-ornithine_Nalpha-acyltransferase_[EC:2.3.2.30];K22617|lyso-ornithine_lipid_O-acyltransferase_[EC:2.3.1.270];PF02581|Thiamine_monophosphate_synthase;PF04366|Las17-binding_protein_actin_regulator;PF06233|Usg-…
GCF_002022545.1_WP_078688501.1	HAS_2;K00145|N-acetyl-gamma-glutamyl-phosphate_reductase_[EC:1.2.1.38];K00600|glycine_hydroxymethyltransferase_[EC:2.1.2.1];K00793|riboflavin_synthase_[EC:2.5.1.9];K03665|GTPase;K03666|host_factor-I_protein;K07738|transcriptional_repressor_NrdR;K11752|diaminohydroxyphosphoribosylaminopyrimidine_deaminase_/_5-amino-6-(5-phosphoribosylamino)uracil_reductase_[EC:3.5.4.26_1.1.1.193];Uncharacterized;U…
GCF_002022585.1_WP_078688501.1	HAS_2;K00145|N-acetyl-gamma-glutamyl-phosphate_reductase_[EC:1.2.1.38];K00600|glycine_hydroxymethyltransferase_[EC:2.1.2.1];K00793|riboflavin_synthase_[EC:2.5.1.9];K03665|GTPase;K03666|host_factor-I_protein;K07738|transcriptional_repressor_NrdR;K11752|diaminohydroxyphosphoribosylaminopyrimidine_deaminase_/_5-amino-6-(5-phosphoribosylamino)uracil_reductase_[EC:3.5.4.26_1.1.1.193];Uncharacterized;U…
GCF_003335045.1_WP_114442422.1	HAS_2;K00145|N-acetyl-gamma-glutamyl-phosphate_reductase_[EC:1.2.1.38];K01480|agmatinase_[EC:3.5.3.11];K02871|large_subunit_ribosomal_protein_L13;K02996|small_subunit_ribosomal_protein_S9;K04343|streptomycin_6-kinase_[EC:2.7.1.72];PF02706|Chain_length_determinant_protein;PF11003|Protein_of_unknown_function_(DUF2842);PF13480|Acetyltransferase_(GNAT)_domain
GCF_002119405.1_WP_086052192.1	HAS_2;K00762|orotate_phosphoribosyltransferase_[EC:2.4.2.10];K01299|carboxypeptidase_Taq_[EC:3.4.17.19];K02314|replicative_DNA_helicase_[EC:5.6.2.3];K02533|tRNA/rRNA_methyltransferase_[EC:2.1.1.-];K03799|heat_shock_protein_HtpX_[EC:3.4.24.-];K22310|L-ornithine_Nalpha-acyltransferase_[EC:2.3.2.30];K22617|lyso-ornithine_lipid_O-acyltransferase_[EC:2.3.1.270];PF01979|Amidohydrolase_family;PF02581|Th…
GCF_900199195.1_WP_089342964.1	HAS_2;K01299|carboxypeptidase_Taq_[EC:3.4.17.19];K01933|phosphoribosylformylglycinamidine_cyclo-ligase_[EC:6.3.3.1];K02533|tRNA/rRNA_methyltransferase_[EC:2.1.1.-];K11175|phosphoribosylglycinamide_formyltransferase_1_[EC:2.1.2.2];K11928|sodium/proline_symporter;K17722|dihydropyrimidine_dehydrogenase_(NAD+)_subunit_PreT_[EC:1.3.1.1];K17723|dihydropyrimidine_dehydrogenase_(NAD+)_subunit_PreA_[EC:1.…
GCF_003182275.1_WP_110030020.1	HAS_2;K00145|N-acetyl-gamma-glutamyl-phosphate_reductase_[EC:1.2.1.38];K01480|agmatinase_[EC:3.5.3.11];K01991|polysaccharide_biosynthesis/export_protein;PF00126|Bacterial_regulatory_helix-turn-helix_protein,_lysR_family(5:62)PF03466|LysR_substrate_binding_domain;PF02706|Chain_length_determinant_protein;PF08240|Alcohol_dehydrogenase_GroES-like_domain(32:126)PF13602|Zinc-binding_dehydrogenase;PF110…
GCF_004791385.1_WP_127869607.1	HAS_2;K00145|N-acetyl-gamma-glutamyl-phosphate_reductase_[EC:1.2.1.38];K01480|agmatinase_[EC:3.5.3.11];K16568|exopolysaccharide_production_protein_ExoZ;PF00005|ABC_transporter(23:164)PF08402|TOBE_domain;PF01522|Polysaccharide_deacetylase;PF03009|Glycerophosphoryl_diester_phosphodiesterase_family(59:193)PF16387|Domain_of_unknown_function;PF07729|FCD_domain(91:215)PF00392|Bacterial_regulatory_prote…
GCF_004791595.1_WP_127869607.1	HAS_2;K00145|N-acetyl-gamma-glutamyl-phosphate_reductase_[EC:1.2.1.38];K01480|agmatinase_[EC:3.5.3.11];K16568|exopolysaccharide_production_protein_ExoZ;PF00005|ABC_transporter(23:164)PF08402|TOBE_domain;PF01522|Polysaccharide_deacetylase;PF03009|Glycerophosphoryl_diester_phosphodiesterase_family(59:193)PF16387|Domain_of_unknown_function;PF07729|FCD_domain(91:215)PF00392|Bacterial_regulatory_prote…
GCF_004791615.1_WP_127869607.1	HAS_2;K00145|N-acetyl-gamma-glutamyl-phosphate_reductase_[EC:1.2.1.38];K01480|agmatinase_[EC:3.5.3.11];K16568|exopolysaccharide_production_protein_ExoZ;PF00005|ABC_transporter(23:164)PF08402|TOBE_domain;PF01522|Polysaccharide_deacetylase;PF03009|Glycerophosphoryl_diester_phosphodiesterase_family(59:193)PF16387|Domain_of_unknown_function;PF07729|FCD_domain(91:215)PF00392|Bacterial_regulatory_prote…
GCF_004792085.1_WP_127869607.1	HAS_2;K00145|N-acetyl-gamma-glutamyl-phosphate_reductase_[EC:1.2.1.38];K01480|agmatinase_[EC:3.5.3.11];K16568|exopolysaccharide_production_protein_ExoZ;PF00005|ABC_transporter(23:164)PF08402|TOBE_domain;PF01522|Polysaccharide_deacetylase;PF03009|Glycerophosphoryl_diester_phosphodiesterase_family(59:193)PF16387|Domain_of_unknown_function;PF07729|FCD_domain(91:215)PF00392|Bacterial_regulatory_prote…
GCF_004792085.1_WP_127230118.1	HAS_2;K00145|N-acetyl-gamma-glutamyl-phosphate_reductase_[EC:1.2.1.38];K01480|agmatinase_[EC:3.5.3.11];K16568|exopolysaccharide_production_protein_ExoZ;PF00254|FKBP-type_peptidyl-prolyl_cis-trans_isomerase;PF01522|Polysaccharide_deacetylase;PF02706|Chain_length_determinant_protein;PF03009|Glycerophosphoryl_diester_phosphodiesterase_family(49:188)PF16387|Domain_of_unknown_function;PF11003|Protein_…
GCF_900113695.1_WP_092859983.1	HAS_2;K01627|2-dehydro-3-deoxyphosphooctonate_aldolase_(KDO_8-P_synthase)_[EC:2.5.1.55];K02533|tRNA/rRNA_methyltransferase_[EC:2.1.1.-];K04750|PhnB_protein;PF00034|Cytochrome_c;PF01322|Cytochrome_C';PF04993|TfoX_N-terminal_domain;PF11776|Nickel/cobalt_transporter_regulator;PF12833|Helix-turn-helix_domain;PF13023|HD_domain;PF13578|Methyltransferase_domain
GCF_003664085.1_WP_121163720.1	HAS_2;K03502|DNA_polymerase_V;K03664|SsrA-binding_protein;K09801|uncharacterized_protein;K18588|coenzyme_Q-binding_protein_COQ10;PF00171|Aldehyde_dehydrogenase_family;PF01464|Transglycosylase_SLT_domain;PF07758|Protein_of_unknown_function_(DUF1614);PF18475|PIN_domain;Uncharacterized;Uncharacterized
GCF_001895085.1_WP_072658578.1	HAS_2;K07152|protein_SCO1;K08738|cytochrome_c;PF00027|Cyclic_nucleotide-binding_domain;PF00115|Cytochrome_C_and_Quinol_oxidase_polypeptide_I;PF00196|Bacterial_regulatory_proteins,_luxR_family;PF01292|Prokaryotic_cytochrome_b561;PF07690|Major_Facilitator_Superfamily(13:350)PF21987|YajR_YAM_domain;PF13426|PAS_domain;Uncharacterized;Uncharacterized
GCF_001879695.1_WP_071689931.1	HAS_2;K01299|carboxypeptidase_Taq_[EC:3.4.17.19];K02533|tRNA/rRNA_methyltransferase_[EC:2.1.1.-];K22310|L-ornithine_Nalpha-acyltransferase_[EC:2.3.2.30];K22617|lyso-ornithine_lipid_O-acyltransferase_[EC:2.3.1.270];PF00378|Enoyl-CoA_hydratase/isomerase;PF02581|Thiamine_monophosphate_synthase;PF03061|Thioesterase_superfamily;PF07690|Major_Facilitator_Superfamily;PF12073|Protein_of_unknown_function_…
GCF_004329695.1_WP_071689931.1	HAS_2;K01299|carboxypeptidase_Taq_[EC:3.4.17.19];K02533|tRNA/rRNA_methyltransferase_[EC:2.1.1.-];K22310|L-ornithine_Nalpha-acyltransferase_[EC:2.3.2.30];K22617|lyso-ornithine_lipid_O-acyltransferase_[EC:2.3.1.270];PF00378|Enoyl-CoA_hydratase/isomerase;PF02581|Thiamine_monophosphate_synthase;PF03061|Thioesterase_superfamily;PF07690|Major_Facilitator_Superfamily;PF12073|Protein_of_unknown_function_…
GCA_002167385.1_OUT82647.1	HAS_2;K00145|N-acetyl-gamma-glutamyl-phosphate_reductase_[EC:1.2.1.38];K00648|3-oxoacyl-[acyl-carrier-protein]_synthase_III_[EC:2.3.1.180];K01740|O-acetylhomoserine_(thiol)-lyase_[EC:2.5.1.49];K02871|large_subunit_ribosomal_protein_L13;K02996|small_subunit_ribosomal_protein_S9;K03621|phosphate_acyltransferase_[EC:2.3.1.274];K04764|integration_host_factor_subunit_alpha;K14261|alanine-synthesizing_…
GCF_002214625.1_WP_075138674.1	HAS_2;K00606|3-methyl-2-oxobutanoate_hydroxymethyltransferase_[EC:2.1.2.11];K00790|UDP-N-acetylglucosamine_1-carboxyvinyltransferase_[EC:2.5.1.7];K01494|dCTP_deaminase_[EC:3.5.4.13];K01892|histidyl-tRNA_synthetase_[EC:6.1.1.21];K01923|phosphoribosylaminoimidazole-succinocarboxamide_synthase_[EC:6.3.2.6];K02193|heme_exporter_protein_A_[EC:7.6.2.5];PF01323|DSBA-like_thioredoxin_domain;Uncharacteriz…
GCF_000585415.1_WP_037503996.1	HAS_2;K01662|1-deoxy-D-xylulose-5-phosphate_synthase_[EC:2.2.1.7];K02871|large_subunit_ribosomal_protein_L13;K02996|small_subunit_ribosomal_protein_S9;K03811|nicotinamide_mononucleotide_transporter;K03926|periplasmic_divalent_cation_tolerance_protein;K06211|HTH-type_transcriptional_regulator,_transcriptional_repressor_of_NAD_biosynthesis_genes_[EC:2.7.7.1_2.7.1.22];K09823|Fur_family_transcription…
GCF_900184945.1_WP_094021906.1	HAS_2;K01299|carboxypeptidase_Taq_[EC:3.4.17.19];K02469|DNA_gyrase_subunit_A_[EC:5.6.2.2];K02533|tRNA/rRNA_methyltransferase_[EC:2.1.1.-];K15977|putative_oxidoreductase;PF02581|Thiamine_monophosphate_synthase;PF04366|Las17-binding_protein_actin_regulator;PF06233|Usg-like_family;PF08239|Bacterial_SH3_domain;PF08239|Bacterial_SH3_domain;PF08239|Bacterial_SH3_domain
GCF_001556425.1_WP_082745557.1	HAS_2;K00790|UDP-N-acetylglucosamine_1-carboxyvinyltransferase_[EC:2.5.1.7];K02871|large_subunit_ribosomal_protein_L13;K02996|small_subunit_ribosomal_protein_S9;K03149|thiazole_synthase_[EC:2.8.1.10];K03926|periplasmic_divalent_cation_tolerance_protein;PF00149|Calcineurin-like_phosphoesterase;PF03203|MerC_mercury_resistance_protein;PF13467|Ribbon-helix-helix_domain;Uncharacterized;Uncharacterized
GCF_001557115.1_WP_082745557.1	HAS_2;K00790|UDP-N-acetylglucosamine_1-carboxyvinyltransferase_[EC:2.5.1.7];K02871|large_subunit_ribosomal_protein_L13;K02996|small_subunit_ribosomal_protein_S9;K03149|thiazole_synthase_[EC:2.8.1.10];K03926|periplasmic_divalent_cation_tolerance_protein;PF00149|Calcineurin-like_phosphoesterase;PF03203|MerC_mercury_resistance_protein;PF13467|Ribbon-helix-helix_domain;Uncharacterized;Uncharacterized
GCF_900313035.1_WP_120635566.1	HAS_2;K01299|carboxypeptidase_Taq_[EC:3.4.17.19];K02469|DNA_gyrase_subunit_A_[EC:5.6.2.2];K02533|tRNA/rRNA_methyltransferase_[EC:2.1.1.-];K16329|pseudouridylate_synthase_[EC:4.2.1.70];PF00294|pfkB_family_carbohydrate_kinase;PF01323|DSBA-like_thioredoxin_domain;PF02581|Thiamine_monophosphate_synthase;PF04055|Radical_SAM_superfamily(40:188)PF13353|4Fe-4S_single_cluster_domain;PF06233|Usg-like_famil…
GCF_900110335.1_WP_073484552.1	HAS_2;K00970|poly(A)_polymerase_[EC:2.7.7.19];K02477|two-component_system,_LytTR_family,_response_regulator;K03446|MFS_transporter,_DHA2_family,_multidrug_resistance_protein;K03543|membrane_fusion_protein,_multidrug_efflux_system;K09861|uncharacterized_protein;PF13239|2TM_domain;PF13239|2TM_domain;PF13239|2TM_domain;PF13239|2TM_domain;Uncharacterized
GCF_900129795.1_WP_073484552.1	HAS_2;K00970|poly(A)_polymerase_[EC:2.7.7.19];K02477|two-component_system,_LytTR_family,_response_regulator;K03446|MFS_transporter,_DHA2_family,_multidrug_resistance_protein;K03543|membrane_fusion_protein,_multidrug_efflux_system;K09861|uncharacterized_protein;PF13239|2TM_domain;PF13239|2TM_domain;PF13239|2TM_domain;PF13239|2TM_domain;Uncharacterized
GCA_002457275.1_PDH41900.1	HAS_2;K01887|arginyl-tRNA_synthetase_[EC:6.1.1.19];K02558|UDP-N-acetylmuramate:_L-alanyl-gamma-D-glutamyl-meso-diaminopimelate_ligase_[EC:6.3.2.45];K21071|ATP-dependent_phosphofructokinase_/_diphosphate-dependent_phosphofructokinase_[EC:2.7.1.11_2.7.1.90];PF00795|Carbon-nitrogen_hydrolase(3:230)PF02540|NAD_synthase;PF02770|Acyl-CoA_dehydrogenase,_middle_domain(125:218)PF00441|Acyl-CoA_dehydrogena…
GCF_006439375.1_WP_140900258.1	HAS_2;K00145|N-acetyl-gamma-glutamyl-phosphate_reductase_[EC:1.2.1.38];K01480|agmatinase_[EC:3.5.3.11];K04343|streptomycin_6-kinase_[EC:2.7.1.72];K16568|exopolysaccharide_production_protein_ExoZ;PF00254|FKBP-type_peptidyl-prolyl_cis-trans_isomerase;PF01522|Polysaccharide_deacetylase;PF11003|Protein_of_unknown_function_(DUF2842);PF13480|Acetyltransferase_(GNAT)_domain;Uncharacterized;Uncharacteriz…
GCF_000382705.1_WP_019996322.1	HAS_2;K00145|N-acetyl-gamma-glutamyl-phosphate_reductase_[EC:1.2.1.38];K01480|agmatinase_[EC:3.5.3.11];K01991|polysaccharide_biosynthesis/export_protein;K02871|large_subunit_ribosomal_protein_L13;K02996|small_subunit_ribosomal_protein_S9;K06995|uncharacterized_protein;K20997|polysaccharide_biosynthesis_protein_PslA;PF01042|Endoribonuclease_L-PSP;PF11003|Protein_of_unknown_function_(DUF2842);Uncha…
GCF_006385875.1_WP_140926240.1	HAS_2;K01613|phosphatidylserine_decarboxylase_[EC:4.1.1.65];K02871|large_subunit_ribosomal_protein_L13;K02996|small_subunit_ribosomal_protein_S9;K17103|CDP-diacylglycerol---serine_O-phosphatidyltransferase_[EC:2.7.8.8];PF02518|Histidine_kinase-,_DNA_gyrase_B-,_and_HSP90-like_ATPase;PF02954|Bacterial_regulatory_protein,_Fis_family(395:434)PF00072|Response_regulator_receiver_domain(35:150)PF00158|S…
GCF_001296055.1_WP_054121507.1	HAS_2;K00029|malate_dehydrogenase_(oxaloacetate-decarboxylating)(NADP+)_[EC:1.1.1.40];K03149|thiazole_synthase_[EC:2.8.1.10];K19092|toxin_ParE1/3/4;PF03203|MerC_mercury_resistance_protein;Uncharacterized
GCF_005503215.1_WP_137891959.1	HAS_2;K02871|large_subunit_ribosomal_protein_L13;K02996|small_subunit_ribosomal_protein_S9;K07304|peptide-methionine_(S)-S-oxide_reductase_[EC:1.8.4.11];K21021|diguanylate_cyclase_[EC:2.7.7.65];PF00691|OmpA_family;PF01435|Peptidase_family_M48;PF01636|Phosphotransferase_enzyme_family;PF13689|YfiR/HmsC-like;Uncharacterized;Uncharacterized
GCA_001828925.1_OHC68069.1	HAS_2;K02448|nitric_oxide_reductase_NorD_protein;K03637|cyclic_pyranopterin_monophosphate_synthase_[EC:4.6.1.17];K03809|NAD(P)H_dehydrogenase_(quinone)_[EC:1.6.5.2];K04748|nitric_oxide_reductase_NorQ_protein;K06911|quercetin_2,3-dioxygenase_[EC:1.13.11.24];PF00126|Bacterial_regulatory_helix-turn-helix_protein,_lysR_family(11:68)PF03466|LysR_substrate_binding_domain;Uncharacterized;Uncharacterized…
GCA_001828925.1_OHC67858.1	HAS_2;K02257|heme_o_synthase_[EC:2.5.1.141];K07152|protein_SCO1;PF00115|Cytochrome_C_and_Quinol_oxidase_polypeptide_I;PF02628|Cytochrome_oxidase_assembly_protein;PF02662|Methyl-viologen-reducing_hydrogenase,_delta_subunit(412:503)PF12838|4Fe-4S_dicluster_domain(302:351)PF00033|Cytochrome_b/b6/petB;Uncharacterized
GCF_000797515.1_WP_033963765.1	HAS_2;K01662|1-deoxy-D-xylulose-5-phosphate_synthase_[EC:2.2.1.7];K02871|large_subunit_ribosomal_protein_L13;K02996|small_subunit_ribosomal_protein_S9;K09823|Fur_family_transcriptional_regulator,_zinc_uptake_regulator;PF00583|Acetyltransferase_(GNAT)_family;PF00781|Diacylglycerol_kinase_catalytic_domain;PF03203|MerC_mercury_resistance_protein;PF20334|Family_of_unknown_function_(DUF6629);Uncharact…
GCF_005503265.1_WP_033963765.1	HAS_2;K01662|1-deoxy-D-xylulose-5-phosphate_synthase_[EC:2.2.1.7];K02871|large_subunit_ribosomal_protein_L13;K02996|small_subunit_ribosomal_protein_S9;K09823|Fur_family_transcriptional_regulator,_zinc_uptake_regulator;PF00149|Calcineurin-like_phosphoesterase;PF00583|Acetyltransferase_(GNAT)_family;PF00781|Diacylglycerol_kinase_catalytic_domain;PF03203|MerC_mercury_resistance_protein;PF20334|Famil…
GCF_000260835.1_WP_008238960.1	HAS_2;K00970|poly(A)_polymerase_[EC:2.7.7.19];K01990|ABC-2_type_transport_system_ATP-binding_protein;K07566|L-threonylcarbamoyladenylate_synthase_[EC:2.7.7.87];PF01370|NAD_dependent_epimerase/dehydratase_family;PF02709|N-terminal_domain_of_galactosyltransferase(180:238)PF00535|Glycosyl_transferase_family_2;PF04245|37-kD_nucleoid-associated_bacterial_protein;PF07929|Plasmid_pRiA4b_ORF-3-like_prote…
GCF_900099905.1_WP_091591848.1	HAS_2;K00145|N-acetyl-gamma-glutamyl-phosphate_reductase_[EC:1.2.1.38];K01480|agmatinase_[EC:3.5.3.11];K04343|streptomycin_6-kinase_[EC:2.7.1.72];K05275|pyridoxine_4-dehydrogenase_[EC:1.1.1.65];K07152|protein_SCO1;K11443|two-component_system,_cell_cycle_response_regulator_DivK;PF00211|Adenylate_and_Guanylate_cyclase_catalytic_domain(196:372)PF00072|Response_regulator_receiver_domain;PF02518|Histi…
GCF_004358025.1_WP_133315778.1	HAS_2;K00145|N-acetyl-gamma-glutamyl-phosphate_reductase_[EC:1.2.1.38];K01480|agmatinase_[EC:3.5.3.11];K01991|polysaccharide_biosynthesis/export_protein;K02871|large_subunit_ribosomal_protein_L13;K02996|small_subunit_ribosomal_protein_S9;K04343|streptomycin_6-kinase_[EC:2.7.1.72];PF00534|Glycosyl_transferases_group_1(191:347)PF13439|Glycosyltransferase_Family_4;PF02706|Chain_length_determinant_pr…
GCF_900117445.1_WP_072374642.1	HAS_2;K00145|N-acetyl-gamma-glutamyl-phosphate_reductase_[EC:1.2.1.38];K01991|polysaccharide_biosynthesis/export_protein;K02871|large_subunit_ribosomal_protein_L13;K02996|small_subunit_ribosomal_protein_S9;K20997|polysaccharide_biosynthesis_protein_PslA;PF01522|Polysaccharide_deacetylase;PF02706|Chain_length_determinant_protein;PF03741|Integral_membrane_protein_TerC_family;PF13692|Glycosyl_transf…
GCA_001724575.1_ODT70800.1	HAS_2;K01991|polysaccharide_biosynthesis/export_protein;K02871|large_subunit_ribosomal_protein_L13;K02996|small_subunit_ribosomal_protein_S9;PF00067|Cytochrome_P450(291:384)PF00067|Cytochrome_P450;PF00375|Sodium:dicarboxylate_symporter_family;PF01522|Polysaccharide_deacetylase;PF02706|Chain_length_determinant_protein;PF11003|Protein_of_unknown_function_(DUF2842);PF13439|Glycosyltransferase_Family…
GCA_001724575.1_ODT67688.1	HAS_2;K01991|polysaccharide_biosynthesis/export_protein;K02871|large_subunit_ribosomal_protein_L13;PF01522|Polysaccharide_deacetylase;PF02706|Chain_length_determinant_protein;PF11003|Protein_of_unknown_function_(DUF2842);PF13439|Glycosyltransferase_Family_4(16:183)PF00534|Glycosyl_transferases_group_1
GCF_000022285.1_WP_012673133.1	HAS_2;K00239|succinate_dehydrogenase_flavoprotein_subunit_[EC:1.3.5.1];K01885|glutamyl-tRNA_synthetase_[EC:6.1.1.17];K01965|propionyl-CoA_carboxylase_alpha_chain_[EC:6.4.1.3];K02109|F-type_H+-transporting_ATPase_subunit_b;K02126|F-type_H+-transporting_ATPase_subunit_a;PF00137|ATP_synthase_subunit_C;PF00430|ATP_synthase_B/B'_CF(0);PF13632|Glycosyl_transferase_family_group_2;Uncharacterized;Unchara…
GCF_000333795.1_WP_012673133.1	HAS_2;K00239|succinate_dehydrogenase_flavoprotein_subunit_[EC:1.3.5.1];K01885|glutamyl-tRNA_synthetase_[EC:6.1.1.17];K01965|propionyl-CoA_carboxylase_alpha_chain_[EC:6.4.1.3];K02109|F-type_H+-transporting_ATPase_subunit_b;K02126|F-type_H+-transporting_ATPase_subunit_a;PF00137|ATP_synthase_subunit_C;PF00430|ATP_synthase_B/B'_CF(0);PF12796|Ankyrin_repeats_(3_copies);PF13632|Glycosyl_transferase_fam…
GCF_002300525.1_WP_012673133.1	HAS_2;K00239|succinate_dehydrogenase_flavoprotein_subunit_[EC:1.3.5.1];K01885|glutamyl-tRNA_synthetase_[EC:6.1.1.17];K01965|propionyl-CoA_carboxylase_alpha_chain_[EC:6.4.1.3];K02109|F-type_H+-transporting_ATPase_subunit_b;K02126|F-type_H+-transporting_ATPase_subunit_a;PF00137|ATP_synthase_subunit_C;PF00430|ATP_synthase_B/B'_CF(0);PF13632|Glycosyl_transferase_family_group_2;Uncharacterized
GCF_008033215.1_WP_012673133.1	HAS_2;K00239|succinate_dehydrogenase_flavoprotein_subunit_[EC:1.3.5.1];K01885|glutamyl-tRNA_synthetase_[EC:6.1.1.17];K01965|propionyl-CoA_carboxylase_alpha_chain_[EC:6.4.1.3];K02109|F-type_H+-transporting_ATPase_subunit_b;K02126|F-type_H+-transporting_ATPase_subunit_a;PF00137|ATP_synthase_subunit_C;PF00430|ATP_synthase_B/B'_CF(0);PF13632|Glycosyl_transferase_family_group_2;Uncharacterized;Unchara…
GCF_004362445.1_WP_133706558.1	HAS_2;K00145|N-acetyl-gamma-glutamyl-phosphate_reductase_[EC:1.2.1.38];K01480|agmatinase_[EC:3.5.3.11];K01991|polysaccharide_biosynthesis/export_protein;PF00534|Glycosyl_transferases_group_1(189:344)PF13439|Glycosyltransferase_Family_4;PF02706|Chain_length_determinant_protein;PF03992|Antibiotic_biosynthesis_monooxygenase;PF10908|Tlde1_domain;PF11003|Protein_of_unknown_function_(DUF2842);PF13480|A…
GCF_000158095.2_WP_134852956.1	HAS_2;K01740|O-acetylhomoserine_(thiol)-lyase_[EC:2.5.1.49];K01991|polysaccharide_biosynthesis/export_protein;K06929|uncharacterized_protein;PF00378|Enoyl-CoA_hydratase/isomerase;PF01522|Polysaccharide_deacetylase(214:278)PF01522|Polysaccharide_deacetylase;PF06707|Protein_of_unknown_function_(DUF1194);PF11003|Protein_of_unknown_function_(DUF2842);PF13480|Acetyltransferase_(GNAT)_domain;Uncharacte…
GCA_004213235.1_RZO68419.1	HAS_2;K07040|DUF177_domain-containing_protein;K17662|cytochrome_b_pre-mRNA-processing_protein_3;PF04355|Outer_membrane_protein_assembly_factor_BamE_domain;PF11003|Protein_of_unknown_function_(DUF2842);PF20660|Family_of_unknown_function_(DUF6812)
GCF_003931565.1_WP_125158112.1	HAS_2;K00145|N-acetyl-gamma-glutamyl-phosphate_reductase_[EC:1.2.1.38];K00648|3-oxoacyl-[acyl-carrier-protein]_synthase_III_[EC:2.3.1.180];K02871|large_subunit_ribosomal_protein_L13;K02996|small_subunit_ribosomal_protein_S9;K04764|integration_host_factor_subunit_alpha;K09974|uncharacterized_protein;PF04226|Transglycosylase_associated_protein;PF11003|Protein_of_unknown_function_(DUF2842);PF13411|M…
GCF_008040095.1_WP_147844688.1	HAS_2;PF11003|Protein_of_unknown_function_(DUF2842)
GCF_003386855.1_WP_115846777.1	HAS_2;K00970|poly(A)_polymerase_[EC:2.7.7.19];K02477|two-component_system,_LytTR_family,_response_regulator;K03446|MFS_transporter,_DHA2_family,_multidrug_resistance_protein;K03543|membrane_fusion_protein,_multidrug_efflux_system;K09861|uncharacterized_protein;PF06580|Histidine_kinase(168:247)PF13239|2TM_domain;PF13239|2TM_domain;PF13239|2TM_domain;PF13239|2TM_domain;Uncharacterized
GCF_003688345.1_WP_115846777.1	HAS_2;K00970|poly(A)_polymerase_[EC:2.7.7.19];K02477|two-component_system,_LytTR_family,_response_regulator;K03446|MFS_transporter,_DHA2_family,_multidrug_resistance_protein;K03543|membrane_fusion_protein,_multidrug_efflux_system;K09861|uncharacterized_protein;PF06580|Histidine_kinase(168:247)PF13239|2TM_domain;PF13239|2TM_domain;PF13239|2TM_domain;PF13239|2TM_domain;Uncharacterized
GCF_000164395.1_WP_003616982.1	HAS_2;K00097|4-hydroxythreonine-4-phosphate_dehydrogenase_[EC:1.1.1.262];K00759|adenine_phosphoribosyltransferase_[EC:2.4.2.7];K01194|alpha,alpha-trehalase_[EC:3.2.1.28];K01961|acetyl-CoA_carboxylase,_biotin_carboxylase_subunit_[EC:6.4.1.2_6.3.4.14];K03474|pyridoxine_5-phosphate_synthase_[EC:2.6.99.2];K03568|TldD_protein;K07552|MFS_transporter,_DHA1_family,_multidrug_resistance_protein;PF04632|Fu…
GCA_002256765.1_OYZ52979.1	HAS_2;K00648|3-oxoacyl-[acyl-carrier-protein]_synthase_III_[EC:2.3.1.180];K02477|two-component_system,_LytTR_family,_response_regulator;K03470|ribonuclease_HII_[EC:3.1.26.4];K07029|diacylglycerol_kinase_(ATP)_[EC:2.7.1.107];PF07291|Methylamine_utilisation_protein_MauE;PF07495|Y_Y_Y_domain(691:752)PF07494|Two_component_regulator_propeller(36:58)PF06580|Histidine_kinase;PF12146|Serine_aminopeptidas…
GCF_000813925.1_WP_039171040.1	HAS_2;K01299|carboxypeptidase_Taq_[EC:3.4.17.19];K02469|DNA_gyrase_subunit_A_[EC:5.6.2.2];K02533|tRNA/rRNA_methyltransferase_[EC:2.1.1.-];K10094|nickel_transport_protein;PF00294|pfkB_family_carbohydrate_kinase;PF00656|Caspase_domain;PF02581|Thiamine_monophosphate_synthase;PF06233|Usg-like_family;PF13795|HupE_/_UreJ_protein;PF20319|Family_of_unknown_function_(DUF6614)
GCF_003950435.1_WP_125944567.1	HAS_2;K02242|competence_protein_ComFC;K02871|large_subunit_ribosomal_protein_L13;K02996|small_subunit_ribosomal_protein_S9;K03676|glutaredoxin_3;K11206|deaminated_glutathione_amidase_[EC:3.5.1.128];K18162|NADH_dehydrogenase_[ubiquinone]_1_alpha_subcomplex_assembly_factor_5_[EC:2.1.1.-];PF00174|Oxidoreductase_molybdopterin_binding_domain;PF01568|Molydopterin_dinucleotide_binding_domain(656:762)PF0…
GCA_002785385.1_PIZ09069.1	HAS_2;K00674|2,3,4,5-tetrahydropyridine-2,6-dicarboxylate_N-succinyltransferase_[EC:2.3.1.117];K00970|poly(A)_polymerase_[EC:2.7.7.19];K01990|ABC-2_type_transport_system_ATP-binding_protein;K07566|L-threonylcarbamoyladenylate_synthase_[EC:2.7.7.87];PF04245|37-kD_nucleoid-associated_bacterial_protein;PF07929|Plasmid_pRiA4b_ORF-3-like_protein;PF12679|ABC-2_family_transporter_protein;Uncharacterized…
GCF_000421265.1_WP_022734057.1	HAS_2;K00390|phosphoadenosine_phosphosulfate_reductase_[EC:1.8.4.8_1.8.4.10];K01129|dGTPase_[EC:3.1.5.1];K01768|adenylate_cyclase_[EC:4.6.1.1];K03568|TldD_protein;K07280|outer_membrane_protein;K11936|poly-beta-1,6-N-acetyl-D-glucosamine_synthase_[EC:2.4.1.-];PF11902|Protein_of_unknown_function_(DUF3422);PF13437|HlyD_family_secretion_protein;PF14824|Sirohaem_biosynthesis_protein_central(115:139)PF…
GCF_001185205.1_WP_049704953.1	HAS_2;K01991|polysaccharide_biosynthesis/export_protein;K02871|large_subunit_ribosomal_protein_L13;K02996|small_subunit_ribosomal_protein_S9;K05841|sterol_3beta-glucosyltransferase_[EC:2.4.1.173];K26996|immunity_protein,_SdpI_family;PF00375|Sodium:dicarboxylate_symporter_family;PF01522|Polysaccharide_deacetylase;PF02706|Chain_length_determinant_protein;PF11003|Protein_of_unknown_function_(DUF2842…
GCF_003730275.1_WP_123286494.1	HAS_2;K02622|topoisomerase_IV_subunit_B_[EC:5.6.2.2];K04764|integration_host_factor_subunit_alpha;K07093|uncharacterized_protein;K16567|exopolysaccharide_production_protein_ExoQ;K19092|toxin_ParE1/3/4;PF01258|Prokaryotic_dksA/traR_C4-type_zinc_finger;PF11003|Protein_of_unknown_function_(DUF2842);PF13411|MerR_HTH_family_regulatory_protein;Uncharacterized;Uncharacterized
GCA_004022635.1_RVC77219.1	HAS_2;K00145|N-acetyl-gamma-glutamyl-phosphate_reductase_[EC:1.2.1.38];K03775|FKBP-type_peptidyl-prolyl_cis-trans_isomerase_SlyD_[EC:5.2.1.8];PF00491|Arginase_family;PF01522|Polysaccharide_deacetylase;PF11003|Protein_of_unknown_function_(DUF2842);PF13480|Acetyltransferase_(GNAT)_domain;Uncharacterized
GCF_900302445.1_WP_108892155.1	HAS_2;K01126|glycerophosphoryl_diester_phosphodiesterase_[EC:3.1.4.46];K01299|carboxypeptidase_Taq_[EC:3.4.17.19];K02533|tRNA/rRNA_methyltransferase_[EC:2.1.1.-];K03699|magnesium_and_cobalt_exporter,_CNNM_family;K04763|integrase/recombinase_XerD;K15629|fatty-acid_peroxygenase_[EC:1.11.2.4];K22310|L-ornithine_Nalpha-acyltransferase_[EC:2.3.2.30];K22617|lyso-ornithine_lipid_O-acyltransferase_[EC:2.…
GCF_000272475.1_WP_008995941.1	HAS_2;K02871|large_subunit_ribosomal_protein_L13;K02996|small_subunit_ribosomal_protein_S9;K03149|thiazole_synthase_[EC:2.8.1.10];K03154|sulfur_carrier_protein;PF03203|MerC_mercury_resistance_protein;PF13239|2TM_domain(78:152)PF01381|Helix-turn-helix;PF22564|HAAS;Uncharacterized;Uncharacterized
GCF_002925845.1_WP_104018879.1	HAS_2;K01299|carboxypeptidase_Taq_[EC:3.4.17.19];K02012|iron(III)_transport_system_substrate-binding_protein;K02482|two-component_system,_NtrC_family,_sensor_kinase_[EC:2.7.13.3];K02493|release_factor_glutamine_methyltransferase_[EC:2.1.1.297];K02533|tRNA/rRNA_methyltransferase_[EC:2.1.1.-];K02835|peptide_chain_release_factor_1;K09816|zinc_transport_system_permease_protein;K09817|zinc_transport_s…
GCF_003719295.1_WP_123033439.1	HAS_2;K01270|dipeptidase_D_[EC:3.4.13.-];K01907|acetoacetyl-CoA_synthetase_[EC:6.2.1.16];K04047|starvation-inducible_DNA-binding_protein;K08084|type_IV_fimbrial_biogenesis_protein_FimT;K12541|ATP-binding_cassette,_subfamily_C,_bacterial_LapB;K12542|membrane_fusion_protein,_adhesin_transport_system;K15738|ABC_transport_system_ATP-binding/permease_protein;PF00155|Aminotransferase_class_I_and_II;PF0…
GCF_002968635.1_WP_105386124.1	HAS_2;K00145|N-acetyl-gamma-glutamyl-phosphate_reductase_[EC:1.2.1.38];K00500|phenylalanine-4-hydroxylase_[EC:1.14.16.1];K01480|agmatinase_[EC:3.5.3.11];K01991|polysaccharide_biosynthesis/export_protein;K04343|streptomycin_6-kinase_[EC:2.7.1.72];PF00534|Glycosyl_transferases_group_1(192:346)PF13439|Glycosyltransferase_Family_4;PF02706|Chain_length_determinant_protein;PF07681|DoxX;PF11003|Protein_…
GCF_004343075.1_WP_132462181.1	HAS_2;K01299|carboxypeptidase_Taq_[EC:3.4.17.19];K02533|tRNA/rRNA_methyltransferase_[EC:2.1.1.-];K07126|uncharacterized_protein;K22310|L-ornithine_Nalpha-acyltransferase_[EC:2.3.2.30];K22617|lyso-ornithine_lipid_O-acyltransferase_[EC:2.3.1.270];PF00378|Enoyl-CoA_hydratase/isomerase;PF02581|Thiamine_monophosphate_synthase;PF03061|Thioesterase_superfamily;PF12073|Protein_of_unknown_function_(DUF355…
GCF_003254465.1_WP_111401650.1	HAS_2;K00982|[glutamine_synthetase]_adenylyltransferase_/_[glutamine_synthetase]-adenylyl-L-tyrosine_phosphorylase_[EC:2.7.7.42_2.7.7.89];K01625|2-dehydro-3-deoxyphosphogluconate_aldolase_/_(4S)-4-hydroxy-2-oxoglutarate_aldolase_[EC:4.1.2.14_4.1.3.42];K01690|phosphogluconate_dehydratase_[EC:4.2.1.12];K02533|tRNA/rRNA_methyltransferase_[EC:2.1.1.-];K03799|heat_shock_protein_HtpX_[EC:3.4.24.-];K223…
GCA_001314765.1_KPP86993.1	HAS_2;K01897|long-chain_acyl-CoA_synthetase_[EC:6.2.1.3];K03149|thiazole_synthase_[EC:2.8.1.10];K03926|periplasmic_divalent_cation_tolerance_protein;PF03203|MerC_mercury_resistance_protein;PF13442|Cytochrome_C_oxidase,_cbb3-type,_subunit_III;Uncharacterized;Uncharacterized
GCF_900143615.1_WP_108889979.1	HAS_2;K01299|carboxypeptidase_Taq_[EC:3.4.17.19];K02469|DNA_gyrase_subunit_A_[EC:5.6.2.2];K02533|tRNA/rRNA_methyltransferase_[EC:2.1.1.-];K16329|pseudouridylate_synthase_[EC:4.2.1.70];PF00294|pfkB_family_carbohydrate_kinase;PF02581|Thiamine_monophosphate_synthase;PF04993|TfoX_N-terminal_domain;PF13353|4Fe-4S_single_cluster_domain(41:109)PF04055|Radical_SAM_superfamily;Uncharacterized;Uncharacteri…
GCF_000735605.1_WP_081881296.1	HAS_2;K00492|1,3,7-trimethyluric_acid_5-monooxygenase_[EC:1.14.13.212];K01740|O-acetylhomoserine_(thiol)-lyase_[EC:2.5.1.49];K01991|polysaccharide_biosynthesis/export_protein;K06929|uncharacterized_protein;PF00378|Enoyl-CoA_hydratase/isomerase;PF01522|Polysaccharide_deacetylase;PF02706|Chain_length_determinant_protein;PF11003|Protein_of_unknown_function_(DUF2842);PF13480|Acetyltransferase_(GNAT)_…
GCF_003097655.1_WP_116760573.1	HAS_2;K00970|poly(A)_polymerase_[EC:2.7.7.19];K02477|two-component_system,_LytTR_family,_response_regulator;K07566|L-threonylcarbamoyladenylate_synthase_[EC:2.7.7.87];K12990|rhamnosyltransferase_[EC:2.4.1.-];PF00535|Glycosyl_transferase_family_2;PF01066|CDP-alcohol_phosphatidyltransferase;PF13239|2TM_domain;PF13239|2TM_domain;PF13239|2TM_domain;PF13366|PD-(D/E)XK_nuclease_superfamily
GCA_001725345.1_ODU85023.1	HAS_2;K00790|UDP-N-acetylglucosamine_1-carboxyvinyltransferase_[EC:2.5.1.7];K00963|UTP--glucose-1-phosphate_uridylyltransferase_[EC:2.7.7.9];K01903|succinyl-CoA_synthetase_beta_subunit_[EC:6.2.1.5];K02871|large_subunit_ribosomal_protein_L13;K02996|small_subunit_ribosomal_protein_S9;K03149|thiazole_synthase_[EC:2.8.1.10];K03926|periplasmic_divalent_cation_tolerance_protein;PF00459|Inositol_monopho…
GCF_002020275.1_WP_078530689.1	HAS_2;K00940|nucleoside-diphosphate_kinase_[EC:2.7.4.6];K01299|carboxypeptidase_Taq_[EC:3.4.17.19];K01738|cysteine_synthase_[EC:2.5.1.47];K02520|translation_initiation_factor_IF-3;K06158|ATP-binding_cassette,_subfamily_F,_member_3;K07343|DNA_transformation_protein_and_related_proteins;PF00970|Oxidoreductase_FAD-binding_domain(5:98)PF00175|Oxidoreductase_NAD-binding_domain;PF13704|Glycosyl_transfe…
GCF_900172385.1_WP_085889960.1	HAS_2;K01299|carboxypeptidase_Taq_[EC:3.4.17.19];K02469|DNA_gyrase_subunit_A_[EC:5.6.2.2];K02533|tRNA/rRNA_methyltransferase_[EC:2.1.1.-];K22310|L-ornithine_Nalpha-acyltransferase_[EC:2.3.2.30];K22617|lyso-ornithine_lipid_O-acyltransferase_[EC:2.3.1.270];PF02581|Thiamine_monophosphate_synthase;PF03466|LysR_substrate_binding_domain(91:273)PF00126|Bacterial_regulatory_helix-turn-helix_protein,_lysR…
GCF_003201995.1_WP_063093317.1	HAS_2;K00390|phosphoadenosine_phosphosulfate_reductase_[EC:1.8.4.8_1.8.4.10];K00986|RNA-directed_DNA_polymerase_[EC:2.7.7.49];K01129|dGTPase_[EC:3.1.5.1];K03568|TldD_protein;K07280|outer_membrane_protein;PF04773|FecR_protein;PF11902|Protein_of_unknown_function_(DUF3422);PF14824|Sirohaem_biosynthesis_protein_central(115:141)PF13241|Putative_NAD(P)-binding;Uncharacterized;Uncharacterized
GCF_900105665.1_WP_063093317.1	HAS_2;K00383|glutathione_reductase_(NADPH)_[EC:1.8.1.7];K00390|phosphoadenosine_phosphosulfate_reductase_[EC:1.8.4.8_1.8.4.10];K00986|RNA-directed_DNA_polymerase_[EC:2.7.7.49];K01129|dGTPase_[EC:3.1.5.1];K03568|TldD_protein;K07280|outer_membrane_protein;PF04773|FecR_protein;PF11902|Protein_of_unknown_function_(DUF3422);PF14824|Sirohaem_biosynthesis_protein_central(115:141)PF13241|Putative_NAD(P)-…
GCF_003410315.1_WP_116824303.1	HAS_2;K00970|poly(A)_polymerase_[EC:2.7.7.19];K01990|ABC-2_type_transport_system_ATP-binding_protein;K03829|putative_acetyltransferase_[EC:2.3.1.-];K07566|L-threonylcarbamoyladenylate_synthase_[EC:2.7.7.87];K21001|polysaccharide_biosynthesis_protein_PslH;PF04230|Polysaccharide_pyruvyl_transferase;PF07929|Plasmid_pRiA4b_ORF-3-like_protein;PF12679|ABC-2_family_transporter_protein;PF13585|CHU_C_Type…
GCA_002168795.1_OUX18573.1	HAS_2;K00145|N-acetyl-gamma-glutamyl-phosphate_reductase_[EC:1.2.1.38];K01847|methylmalonyl-CoA_mutase_[EC:5.4.99.2];K02372|3-hydroxyacyl-[acyl-carrier-protein]_dehydratase_[EC:4.2.1.59];K02871|large_subunit_ribosomal_protein_L13;K02996|small_subunit_ribosomal_protein_S9;K10805|acyl-CoA_thioesterase_II_[EC:3.1.2.-];K15738|ABC_transport_system_ATP-binding/permease_protein;PF01642|Methylmalonyl-CoA…
GCF_001598335.1_WP_062732216.1	HAS_2;K00035|D-galactose_1-dehydrogenase_[EC:1.1.1.48];K07058|membrane_protein;K13877|2,5-dioxopentanoate_dehydrogenase_[EC:1.2.1.26];K19776|GntR_family_transcriptional_regulator,_galactonate_operon_transcriptional_repressor;K22186|xylonate_dehydratase_[EC:4.2.1.82];PF00158|Sigma-54_interaction_domain(151:316)PF00072|Response_regulator_receiver_domain(10:121)PF02954|Bacterial_regulatory_protein,_…
GCF_003208305.1_WP_110763772.1	HAS_2;K00029|malate_dehydrogenase_(oxaloacetate-decarboxylating)(NADP+)_[EC:1.1.1.40];K01520|dUTP_diphosphatase_[EC:3.6.1.23];K02871|large_subunit_ribosomal_protein_L13;K02996|small_subunit_ribosomal_protein_S9;K03149|thiazole_synthase_[EC:2.8.1.10];K03320|ammonium_transporter,_Amt_family;PF00196|Bacterial_regulatory_proteins,_luxR_family;PF03203|MerC_mercury_resistance_protein;Uncharacterized;Un…
GCF_000530755.1_WP_025264239.1	HAS_2;K01885|glutamyl-tRNA_synthetase_[EC:6.1.1.17];K02108|F-type_H+-transporting_ATPase_subunit_a;K02109|F-type_H+-transporting_ATPase_subunit_b;K18164|NADH_dehydrogenase_[ubiquinone]_1_alpha_subcomplex_assembly_factor_7;PF00137|ATP_synthase_subunit_C;PF00289|Biotin_carboxylase,_N-terminal_domain(7:113)PF00364|Biotin-requiring_enzyme(693:757)PF18140|Propionyl-coenzyme_A_carboxylase_BT_domain(578…
GCA_000512675.1_ETO91124.1	HAS_2;K00942|guanylate_kinase_[EC:2.7.4.8];K01142|exodeoxyribonuclease_III_[EC:3.1.11.2];K01262|Xaa-Pro_aminopeptidase_[EC:3.4.11.9];K02427|23S_rRNA_(uridine2552-2'-O)-methyltransferase_[EC:2.1.1.166];K03572|DNA_mismatch_repair_protein_MutL;K03979|GTPase_[EC:3.6.5.-];PF00194|Eukaryotic-type_carbonic_anhydrase;PF00849|RNA_pseudouridylate_synthase;PF13599|Pentapeptide_repeat_region(86:162)PF00805|P…
GCF_001028705.1_WP_047824320.1	HAS_2;K02871|large_subunit_ribosomal_protein_L13;K02996|small_subunit_ribosomal_protein_S9;K03149|thiazole_synthase_[EC:2.8.1.10];K03926|periplasmic_divalent_cation_tolerance_protein;PF03203|MerC_mercury_resistance_protein;Uncharacterized;Uncharacterized;Uncharacterized;Uncharacterized;Uncharacterized
GCF_006439475.1_WP_140842754.1	HAS_2;K00145|N-acetyl-gamma-glutamyl-phosphate_reductase_[EC:1.2.1.38];K01480|agmatinase_[EC:3.5.3.11];K05275|pyridoxine_4-dehydrogenase_[EC:1.1.1.65];K16568|exopolysaccharide_production_protein_ExoZ;PF01522|Polysaccharide_deacetylase;PF02706|Chain_length_determinant_protein;PF11003|Protein_of_unknown_function_(DUF2842);PF13480|Acetyltransferase_(GNAT)_domain;PF16387|Domain_of_unknown_function(20…
GCF_001664085.1_WP_064810093.1	HAS_2;K00145|N-acetyl-gamma-glutamyl-phosphate_reductase_[EC:1.2.1.38];K01480|agmatinase_[EC:3.5.3.11];K01991|polysaccharide_biosynthesis/export_protein;K02996|small_subunit_ribosomal_protein_S9;K07090|uncharacterized_protein;K18552|MFS_transporter,_DHA1_family,_chloramphenicol/florfenicol_resistance_protein;PF00534|Glycosyl_transferases_group_1(199:343)PF13439|Glycosyltransferase_Family_4;PF0270…
GCF_001664265.1_WP_064810093.1	HAS_2;K00145|N-acetyl-gamma-glutamyl-phosphate_reductase_[EC:1.2.1.38];K01480|agmatinase_[EC:3.5.3.11];K01991|polysaccharide_biosynthesis/export_protein;K02996|small_subunit_ribosomal_protein_S9;K07090|uncharacterized_protein;K18552|MFS_transporter,_DHA1_family,_chloramphenicol/florfenicol_resistance_protein;PF00534|Glycosyl_transferases_group_1(199:343)PF13439|Glycosyltransferase_Family_4;PF0270…
GCF_001664325.1_WP_064810093.1	HAS_2;K00145|N-acetyl-gamma-glutamyl-phosphate_reductase_[EC:1.2.1.38];K01480|agmatinase_[EC:3.5.3.11];K01991|polysaccharide_biosynthesis/export_protein;K02996|small_subunit_ribosomal_protein_S9;K07090|uncharacterized_protein;K18552|MFS_transporter,_DHA1_family,_chloramphenicol/florfenicol_resistance_protein;PF00534|Glycosyl_transferases_group_1(199:343)PF13439|Glycosyltransferase_Family_4;PF0270…
GCF_001664345.1_WP_064810093.1	HAS_2;K00145|N-acetyl-gamma-glutamyl-phosphate_reductase_[EC:1.2.1.38];K01480|agmatinase_[EC:3.5.3.11];K01991|polysaccharide_biosynthesis/export_protein;K02996|small_subunit_ribosomal_protein_S9;K07090|uncharacterized_protein;K18552|MFS_transporter,_DHA1_family,_chloramphenicol/florfenicol_resistance_protein;PF00534|Glycosyl_transferases_group_1(199:343)PF13439|Glycosyltransferase_Family_4;PF0270…
GCF_001664465.1_WP_064810093.1	HAS_2;K00145|N-acetyl-gamma-glutamyl-phosphate_reductase_[EC:1.2.1.38];K01480|agmatinase_[EC:3.5.3.11];K01991|polysaccharide_biosynthesis/export_protein;K02996|small_subunit_ribosomal_protein_S9;K07090|uncharacterized_protein;K18552|MFS_transporter,_DHA1_family,_chloramphenicol/florfenicol_resistance_protein;PF00534|Glycosyl_transferases_group_1(199:343)PF13439|Glycosyltransferase_Family_4;PF0270…
GCF_001664525.1_WP_064810093.1	HAS_2;K00145|N-acetyl-gamma-glutamyl-phosphate_reductase_[EC:1.2.1.38];K01480|agmatinase_[EC:3.5.3.11];K01991|polysaccharide_biosynthesis/export_protein;K02996|small_subunit_ribosomal_protein_S9;K07090|uncharacterized_protein;K18552|MFS_transporter,_DHA1_family,_chloramphenicol/florfenicol_resistance_protein;PF00534|Glycosyl_transferases_group_1(199:343)PF13439|Glycosyltransferase_Family_4;PF0270…
GCF_001664545.1_WP_064810093.1	HAS_2;K00145|N-acetyl-gamma-glutamyl-phosphate_reductase_[EC:1.2.1.38];K01480|agmatinase_[EC:3.5.3.11];K01991|polysaccharide_biosynthesis/export_protein;K02996|small_subunit_ribosomal_protein_S9;K07090|uncharacterized_protein;K18552|MFS_transporter,_DHA1_family,_chloramphenicol/florfenicol_resistance_protein;PF00534|Glycosyl_transferases_group_1(199:343)PF13439|Glycosyltransferase_Family_4;PF0270…
GCF_001556185.1_WP_066648798.1	HAS_2;K02871|large_subunit_ribosomal_protein_L13;K02996|small_subunit_ribosomal_protein_S9;K05770|translocator_protein;K06442|23S_rRNA_(cytidine1920-2'-O)/16S_rRNA_(cytidine1409-2'-O)-methyltransferase_[EC:2.1.1.226_2.1.1.227];K07002|serine_hydrolase_[EC:3.-.-.-];K09823|Fur_family_transcriptional_regulator,_zinc_uptake_regulator;PF00903|Glyoxalase/Bleomycin_resistance_protein/Dioxygenase_superfam…
GCF_003010935.1_WP_106716930.1	HAS_2;K00145|N-acetyl-gamma-glutamyl-phosphate_reductase_[EC:1.2.1.38];K01480|agmatinase_[EC:3.5.3.11];K02871|large_subunit_ribosomal_protein_L13;K02996|small_subunit_ribosomal_protein_S9;K04343|streptomycin_6-kinase_[EC:2.7.1.72];K20988|polysaccharide_biosynthesis/export_protein_VpsN;PF01522|Polysaccharide_deacetylase(213:279)PF01522|Polysaccharide_deacetylase;PF02706|Chain_length_determinant_pr…
GCF_006441275.1_WP_140777317.1	HAS_2;K00145|N-acetyl-gamma-glutamyl-phosphate_reductase_[EC:1.2.1.38];K01480|agmatinase_[EC:3.5.3.11];K16568|exopolysaccharide_production_protein_ExoZ;K20988|polysaccharide_biosynthesis/export_protein_VpsN;PF01522|Polysaccharide_deacetylase;PF02706|Chain_length_determinant_protein;PF11003|Protein_of_unknown_function_(DUF2842);PF13480|Acetyltransferase_(GNAT)_domain;PF16387|Domain_of_unknown_func…
GCA_001920025.1_OLE73360.1	HAS_2
GCF_900094605.1_WP_091965241.1	HAS_2;K01740|O-acetylhomoserine_(thiol)-lyase_[EC:2.5.1.49];K06929|uncharacterized_protein;PF00378|Enoyl-CoA_hydratase/isomerase;PF01522|Polysaccharide_deacetylase;PF02706|Chain_length_determinant_protein;PF03061|Thioesterase_superfamily;PF11003|Protein_of_unknown_function_(DUF2842);PF13439|Glycosyltransferase_Family_4(19:189)PF13692|Glycosyl_transferases_group_1;PF13480|Acetyltransferase_(GNAT)_…
GCF_004365425.1_WP_133940239.1	HAS_2;K00145|N-acetyl-gamma-glutamyl-phosphate_reductase_[EC:1.2.1.38];K00500|phenylalanine-4-hydroxylase_[EC:1.14.16.1];K01480|agmatinase_[EC:3.5.3.11];K01991|polysaccharide_biosynthesis/export_protein;K03719|Lrp/AsnC_family_transcriptional_regulator,_leucine-responsive_regulatory_protein;K07090|uncharacterized_protein;PF02706|Chain_length_determinant_protein;PF11003|Protein_of_unknown_function_…
GCF_000502595.1_WP_023736494.1	HAS_2;K00145|N-acetyl-gamma-glutamyl-phosphate_reductase_[EC:1.2.1.38];K01480|agmatinase_[EC:3.5.3.11];K04343|streptomycin_6-kinase_[EC:2.7.1.72];K05275|pyridoxine_4-dehydrogenase_[EC:1.1.1.65];PF00005|ABC_transporter(23:164)PF08402|TOBE_domain;PF01522|Polysaccharide_deacetylase;PF07729|FCD_domain(90:214)PF00392|Bacterial_regulatory_proteins,_gntR_family;PF11003|Protein_of_unknown_function_(DUF28…
GCF_002845745.1_WP_101250562.1	HAS_2;K00088|IMP_dehydrogenase_[EC:1.1.1.205];K00375|GntR_family_transcriptional_regulator_/_MocR_family_aminotransferase;K01999|branched-chain_amino_acid_transport_system_substrate-binding_protein;K02014|iron_complex_outermembrane_recepter_protein;K02444|DeoR_family_transcriptional_regulator,_glycerol-3-phosphate_regulon_repressor;PF07992|Pyridine_nucleotide-disulphide_oxidoreductase;PF08448|PAS…
GCF_005473895.1_WP_137794144.1	HAS_2;K00677|UDP-N-acetylglucosamine_acyltransferase_[EC:2.3.1.129];K00748|lipid-A-disaccharide_synthase_[EC:2.4.1.182];K01299|carboxypeptidase_Taq_[EC:3.4.17.19];K02469|DNA_gyrase_subunit_A_[EC:5.6.2.2];K02533|tRNA/rRNA_methyltransferase_[EC:2.1.1.-];K09949|UDP-2,3-diacylglucosamine_hydrolase_[EC:3.6.1.54];PF04366|Las17-binding_protein_actin_regulator;PF06233|Usg-like_family;PF06776|Invasion_ass…
GCA_006738865.1_BBK38935.1	HAS_2;K04077|chaperonin_GroEL_[EC:5.6.1.7];K04078|chaperonin_GroES;K24942|tetratricopeptide_repeat_protein_38;PF00378|Enoyl-CoA_hydratase/isomerase;PF01047|MarR_family;PF03704|Bacterial_transcriptional_activator_domain(116:232)PF00486|Transcriptional_regulatory_protein,_C_terminal;PF06233|Usg-like_family;PF07045|Domain_of_unknown_function_(DUF1330);PF13561|Enoyl-(Acyl_carrier_protein)_reductase;U…
GCF_008710275.1_WP_150444621.1	HAS_2;K01299|carboxypeptidase_Taq_[EC:3.4.17.19];K01496|phosphoribosyl-AMP_cyclohydrolase_[EC:3.5.4.19];K01524|exopolyphosphatase_/_guanosine-5'-triphosphate,3'-diphosphate_pyrophosphatase_[EC:3.6.1.11_3.6.1.40];K02533|tRNA/rRNA_methyltransferase_[EC:2.1.1.-];PF02581|Thiamine_monophosphate_synthase;PF04993|TfoX_N-terminal_domain;PF13419|Haloacid_dehalogenase-like_hydrolase;PF13769|Virulence_facto…
GCF_002210105.1_WP_088625203.1	HAS_2;K01299|carboxypeptidase_Taq_[EC:3.4.17.19];K02469|DNA_gyrase_subunit_A_[EC:5.6.2.2];K02533|tRNA/rRNA_methyltransferase_[EC:2.1.1.-];PF00126|Bacterial_regulatory_helix-turn-helix_protein,_lysR_family(4:58)PF03466|LysR_substrate_binding_domain;PF06233|Usg-like_family;Uncharacterized
GCF_000682695.1_WP_034742308.1	HAS_2;K00145|N-acetyl-gamma-glutamyl-phosphate_reductase_[EC:1.2.1.38];K02871|large_subunit_ribosomal_protein_L13;K02996|small_subunit_ribosomal_protein_S9;K03074|preprotein_translocase_subunit_SecF;K03821|poly[(R)-3-hydroxyalkanoate]_polymerase_subunit_PhaC_[EC:2.3.1.304];K22522|cytokinin_riboside_5'-monophosphate_phosphoribohydrolase_[EC:3.2.2.-];PF00005|ABC_transporter(386:534)PF00664|ABC_tran…
GCF_900172225.1_WP_085795471.1	HAS_2;K01299|carboxypeptidase_Taq_[EC:3.4.17.19];K02469|DNA_gyrase_subunit_A_[EC:5.6.2.2];K02533|tRNA/rRNA_methyltransferase_[EC:2.1.1.-];K10094|nickel_transport_protein;PF00294|pfkB_family_carbohydrate_kinase;PF02581|Thiamine_monophosphate_synthase;PF04055|Radical_SAM_superfamily(40:184)PF13353|4Fe-4S_single_cluster_domain;PF06233|Usg-like_family;PF13403|Hint_domain;PF13795|HupE_/_UreJ_protein
GCF_003096615.1_WP_116655645.1	HAS_2;K00684|leucyl/phenylalanyl-tRNA---protein_transferase_[EC:2.3.2.6];K01961|acetyl-CoA_carboxylase,_biotin_carboxylase_subunit_[EC:6.4.1.2_6.3.4.14];K02014|iron_complex_outermembrane_recepter_protein;K02160|acetyl-CoA_carboxylase_biotin_carboxyl_carrier_protein;K11068|hemolysin_III;K20997|polysaccharide_biosynthesis_protein_PslA;PF11003|Protein_of_unknown_function_(DUF2842);PF13692|Glycosyl_t…
GCF_002914525.1_WP_003573982.1	HAS_2;K00145|N-acetyl-gamma-glutamyl-phosphate_reductase_[EC:1.2.1.38];K01480|agmatinase_[EC:3.5.3.11];K01991|polysaccharide_biosynthesis/export_protein;K07090|uncharacterized_protein;K16568|exopolysaccharide_production_protein_ExoZ;K18552|MFS_transporter,_DHA1_family,_chloramphenicol/florfenicol_resistance_protein;PF02706|Chain_length_determinant_protein;PF11003|Protein_of_unknown_function_(DUF2…
GCF_006440955.1_WP_140493972.1	HAS_2;K00145|N-acetyl-gamma-glutamyl-phosphate_reductase_[EC:1.2.1.38];K01480|agmatinase_[EC:3.5.3.11];K04343|streptomycin_6-kinase_[EC:2.7.1.72];K16568|exopolysaccharide_production_protein_ExoZ;K20988|polysaccharide_biosynthesis/export_protein_VpsN;PF01522|Polysaccharide_deacetylase;PF02706|Chain_length_determinant_protein;PF11003|Protein_of_unknown_function_(DUF2842);PF13480|Acetyltransferase_(…
GCF_006442185.1_WP_140493972.1	HAS_2;K00145|N-acetyl-gamma-glutamyl-phosphate_reductase_[EC:1.2.1.38];K01480|agmatinase_[EC:3.5.3.11];K04343|streptomycin_6-kinase_[EC:2.7.1.72];K16568|exopolysaccharide_production_protein_ExoZ;K20988|polysaccharide_biosynthesis/export_protein_VpsN;PF01522|Polysaccharide_deacetylase;PF02706|Chain_length_determinant_protein;PF03009|Glycerophosphoryl_diester_phosphodiesterase_family(59:190)PF16387…
GCF_006442585.1_WP_140493972.1	HAS_2;K00145|N-acetyl-gamma-glutamyl-phosphate_reductase_[EC:1.2.1.38];K01480|agmatinase_[EC:3.5.3.11];K04343|streptomycin_6-kinase_[EC:2.7.1.72];K16568|exopolysaccharide_production_protein_ExoZ;K20988|polysaccharide_biosynthesis/export_protein_VpsN;PF01522|Polysaccharide_deacetylase;PF02706|Chain_length_determinant_protein;PF03009|Glycerophosphoryl_diester_phosphodiesterase_family(59:190)PF16387…
GCF_001422215.1_WP_056354227.1	HAS_2;K01486|adenine_deaminase_[EC:3.5.4.2];K06193|protein_PhnA;K07273|lysozyme;K11068|hemolysin_III;K18098|LuxR_family_transcriptional_regulator,_quorum-sensing_system_regulator_BjaR1;PF04343|Domain_of_unknown_function_DUF488;Uncharacterized;Uncharacterized;Uncharacterized;Uncharacterized
GCA_000961745.1_KJS35449.1	HAS_2;K03320|ammonium_transporter,_Amt_family;K03568|TldD_protein;PF07992|Pyridine_nucleotide-disulphide_oxidoreductase;PF11902|Protein_of_unknown_function_(DUF3422)
GCF_003062295.1_WP_108513534.1	HAS_2;K00278|L-aspartate_oxidase_[EC:1.4.3.16];K00767|nicotinate-nucleotide_pyrophosphorylase_(carboxylating)_[EC:2.4.2.19];K03517|quinolinate_synthase_[EC:2.5.1.72];K07243|high-affinity_iron_transporter;PF01522|Polysaccharide_deacetylase;PF02706|Chain_length_determinant_protein;PF11003|Protein_of_unknown_function_(DUF2842);PF13480|Acetyltransferase_(GNAT)_domain;PF21906|NrtR_DNA-binding_winged_h…
GCF_000046685.1_WP_034449228.1	HAS_2;K00145|N-acetyl-gamma-glutamyl-phosphate_reductase_[EC:1.2.1.38];K00600|glycine_hydroxymethyltransferase_[EC:2.1.2.1];K00793|riboflavin_synthase_[EC:2.5.1.9];K03665|GTPase;K03666|host_factor-I_protein;K07738|transcriptional_repressor_NrdR;K11752|diaminohydroxyphosphoribosylaminopyrimidine_deaminase_/_5-amino-6-(5-phosphoribosylamino)uracil_reductase_[EC:3.5.4.26_1.1.1.193];Uncharacterized;U…
GCF_000219295.1_WP_007424842.1	HAS_2;HAS_2;K00134|glyceraldehyde_3-phosphate_dehydrogenase_(phosphorylating)_[EC:1.2.1.12];K00615|transketolase_[EC:2.2.1.1];K00927|phosphoglycerate_kinase_[EC:2.7.2.3];K02471|vitamin_B12/bleomycin/antimicrobial_peptide_transport_system_ATP-binding/permease_protein;K03568|TldD_protein;K03628|transcription_termination_factor_Rho
GCF_000219295.1_WP_007424841.1	HAS_2;HAS_2;K00134|glyceraldehyde_3-phosphate_dehydrogenase_(phosphorylating)_[EC:1.2.1.12];K00615|transketolase_[EC:2.2.1.1];K00927|phosphoglycerate_kinase_[EC:2.7.2.3];K02471|vitamin_B12/bleomycin/antimicrobial_peptide_transport_system_ATP-binding/permease_protein;K03568|TldD_protein;K03628|transcription_termination_factor_Rho
GCF_004791315.1_WP_135928860.1	HAS_2;K00145|N-acetyl-gamma-glutamyl-phosphate_reductase_[EC:1.2.1.38];K01480|agmatinase_[EC:3.5.3.11];K16568|exopolysaccharide_production_protein_ExoZ;PF00005|ABC_transporter(23:164)PF08402|TOBE_domain;PF01522|Polysaccharide_deacetylase;PF03009|Glycerophosphoryl_diester_phosphodiesterase_family(59:193)PF16387|Domain_of_unknown_function;PF07729|FCD_domain(91:215)PF00392|Bacterial_regulatory_prote…
GCF_004791875.1_WP_135928860.1	HAS_2;K00145|N-acetyl-gamma-glutamyl-phosphate_reductase_[EC:1.2.1.38];K01480|agmatinase_[EC:3.5.3.11];K16568|exopolysaccharide_production_protein_ExoZ;PF00005|ABC_transporter(23:164)PF08402|TOBE_domain;PF01522|Polysaccharide_deacetylase;PF03009|Glycerophosphoryl_diester_phosphodiesterase_family(59:193)PF16387|Domain_of_unknown_function;PF07729|FCD_domain(91:215)PF00392|Bacterial_regulatory_prote…
GCF_002531725.1_WP_097617623.1	HAS_2;K00145|N-acetyl-gamma-glutamyl-phosphate_reductase_[EC:1.2.1.38];K01480|agmatinase_[EC:3.5.3.11];K01991|polysaccharide_biosynthesis/export_protein;K02871|large_subunit_ribosomal_protein_L13;K02996|small_subunit_ribosomal_protein_S9;K07090|uncharacterized_protein;PF02706|Chain_length_determinant_protein;PF11003|Protein_of_unknown_function_(DUF2842);PF13439|Glycosyltransferase_Family_4(17:189…
GCF_000444995.1_WP_020950631.1	HAS_2;K01299|carboxypeptidase_Taq_[EC:3.4.17.19];K01951|GMP_synthase_(glutamine-hydrolysing)_[EC:6.3.5.2];K02533|tRNA/rRNA_methyltransferase_[EC:2.1.1.-];K03286|OmpA-OmpF_porin,_OOP_family;K09989|uncharacterized_protein;PF00067|Cytochrome_P450;PF01435|Peptidase_family_M48;PF02581|Thiamine_monophosphate_synthase;Uncharacterized
GCF_000722555.1_WP_051768165.1	HAS_2;K00883|2-dehydro-3-deoxygalactonokinase_[EC:2.7.1.58];K01631|2-dehydro-3-deoxyphosphogalactonate_aldolase_[EC:4.1.2.21];K02871|large_subunit_ribosomal_protein_L13;K02996|small_subunit_ribosomal_protein_S9;K03310|alanine_or_glycine:cation_symporter,_AGCS_family;K03926|periplasmic_divalent_cation_tolerance_protein;K13587|two-component_system,_cell_cycle_sensor_histidine_kinase_and_response_re…
GCF_002211285.1_WP_088685397.1	HAS_2;K00145|N-acetyl-gamma-glutamyl-phosphate_reductase_[EC:1.2.1.38];K01480|agmatinase_[EC:3.5.3.11];K01991|polysaccharide_biosynthesis/export_protein;K02996|small_subunit_ribosomal_protein_S9;K07090|uncharacterized_protein;K16568|exopolysaccharide_production_protein_ExoZ;PF00534|Glycosyl_transferases_group_1(199:343)PF13439|Glycosyltransferase_Family_4;PF02706|Chain_length_determinant_protein;…
GCF_008365375.1_WP_149467731.1	HAS_2;K01115|phospholipase_D1/2_[EC:3.1.4.4];K01185|lysozyme_[EC:3.2.1.17];K04077|chaperonin_GroEL_[EC:5.6.1.7];K04078|chaperonin_GroES;K05973|poly(3-hydroxybutyrate)_depolymerase_[EC:3.1.1.75];PF00528|Binding-protein-dependent_transport_system_inner_membrane_component;PF00528|Binding-protein-dependent_transport_system_inner_membrane_component;PF03372|Endonuclease/Exonuclease/phosphatase_family;P…
GCA_002171735.1_OUU55444.1	HAS_2;K00059|3-oxoacyl-[acyl-carrier_protein]_reductase_[EC:1.1.1.100];K01633|7,8-dihydroneopterin_aldolase/epimerase/oxygenase_[EC:4.1.2.25_5.1.99.8_1.13.11.81];K02316|DNA_primase_[EC:2.7.7.101];K02970|small_subunit_ribosomal_protein_S21;K03086|RNA_polymerase_primary_sigma_factor;K08591|acyl_phosphate:glycerol-3-phosphate_acyltransferase_[EC:2.3.1.275];K09117|uncharacterized_protein;K25706|tRNA_…
GCF_000746085.1_WP_036261591.1	HAS_2;K00145|N-acetyl-gamma-glutamyl-phosphate_reductase_[EC:1.2.1.38];K01491|methylenetetrahydrofolate_dehydrogenase_(NADP+)_/_methenyltetrahydrofolate_cyclohydrolase_[EC:1.5.1.5_3.5.4.9];K01740|O-acetylhomoserine_(thiol)-lyase_[EC:2.5.1.49];K02871|large_subunit_ribosomal_protein_L13;K02996|small_subunit_ribosomal_protein_S9;K06929|uncharacterized_protein;PF02706|Chain_length_determinant_protein…
GCF_004005855.1_WP_127789140.1	HAS_2;K02035|peptide/nickel_transport_system_substrate-binding_protein;K03523|biotin_transport_system_substrate-specific_component;K03568|TldD_protein;PF00441|Acyl-CoA_dehydrogenase,_C-terminal_domain(232:365)PF02771|Acyl-CoA_dehydrogenase,_N-terminal_domain(7:116)PF02770|Acyl-CoA_dehydrogenase,_middle_domain;PF00535|Glycosyl_transferase_family_2;PF01594|AI-2E_family_transporter;PF04366|Las17-bin…
GCF_004346105.1_WP_132320912.1	HAS_2;K01586|diaminopimelate_decarboxylase_[EC:4.1.1.20];K02003|putative_ABC_transport_system_ATP-binding_protein;K02004|putative_ABC_transport_system_permease_protein;K02945|small_subunit_ribosomal_protein_S1;K10804|acyl-CoA_thioesterase_I_[EC:3.1.2.-_3.1.2.2_3.1.1.2_3.1.1.5];K19745|acrylyl-CoA_reductase_(NADPH)_[EC:1.3.1.-];PF01556|DnaJ_C_terminal_domain(138:285)PF00226|DnaJ_domain;PF02518|Hist…
GCF_003014575.1_WP_106565832.1	HAS_2;K00368|nitrite_reductase_(NO-forming)_[EC:1.7.2.1];K01737|6-pyruvoyltetrahydropterin/6-carboxytetrahydropterin_synthase_[EC:4.2.3.12_4.1.2.50];K02305|nitric_oxide_reductase_subunit_C;K02575|MFS_transporter,_NNP_family,_nitrate/nitrite_transporter;K03517|quinolinate_synthase_[EC:2.5.1.72];K07152|protein_SCO1;PF00027|Cyclic_nucleotide-binding_domain(31:115)PF13545|Crp-like_helix-turn-helix_do…
GCF_000426505.1_WP_036555480.1	HAS_2;K01438|acetylornithine_deacetylase_[EC:3.5.1.16];K02902|large_subunit_ribosomal_protein_L28;K03719|Lrp/AsnC_family_transcriptional_regulator,_leucine-responsive_regulatory_protein;K04077|chaperonin_GroEL_[EC:5.6.1.7];K04078|chaperonin_GroES;K07090|uncharacterized_protein;PF00702|haloacid_dehalogenase-like_hydrolase;PF06233|Usg-like_family;PF13344|Haloacid_dehalogenase-like_hydrolase(18:111)…
GCF_002295065.1_WP_095818427.1	HAS_2;K00145|N-acetyl-gamma-glutamyl-phosphate_reductase_[EC:1.2.1.38];K05275|pyridoxine_4-dehydrogenase_[EC:1.1.1.65];K16568|exopolysaccharide_production_protein_ExoZ;PF00254|FKBP-type_peptidyl-prolyl_cis-trans_isomerase;PF01522|Polysaccharide_deacetylase;PF02706|Chain_length_determinant_protein;PF11003|Protein_of_unknown_function_(DUF2842);PF13480|Acetyltransferase_(GNAT)_domain;PF16387|Domain_…
GCF_900013495.1_WP_080822654.1	HAS_2;K00145|N-acetyl-gamma-glutamyl-phosphate_reductase_[EC:1.2.1.38];K01480|agmatinase_[EC:3.5.3.11];K01991|polysaccharide_biosynthesis/export_protein;K02871|large_subunit_ribosomal_protein_L13;K02996|small_subunit_ribosomal_protein_S9;K04343|streptomycin_6-kinase_[EC:2.7.1.72];PF02706|Chain_length_determinant_protein;PF13480|Acetyltransferase_(GNAT)_domain;PF13579|Glycosyl_transferase_4-like_d…
GCF_902153225.1_WP_080822654.1	HAS_2;K00145|N-acetyl-gamma-glutamyl-phosphate_reductase_[EC:1.2.1.38];K01480|agmatinase_[EC:3.5.3.11];K01991|polysaccharide_biosynthesis/export_protein;K02871|large_subunit_ribosomal_protein_L13;K02996|small_subunit_ribosomal_protein_S9;K04343|streptomycin_6-kinase_[EC:2.7.1.72];PF02706|Chain_length_determinant_protein;PF11003|Protein_of_unknown_function_(DUF2842);PF13480|Acetyltransferase_(GNAT…
GCF_000379805.1_WP_020537859.1	HAS_2;K05896|segregation_and_condensation_protein_A;K07056|16S_rRNA_(cytidine1402-2'-O)-methyltransferase_[EC:2.1.1.198];K07133|uncharacterized_protein;K07560|D-aminoacyl-tRNA_deacylase_[EC:3.1.1.96];PF01345|Domain_of_unknown_function_DUF11(773:837)PF13573|SprB_repeat(347:380)PF13573|SprB_repeat(197:233)PF24595|Domain_of_unknown_function_(DUF7619)(993:1128)PF18962|Secretion_system_C-terminal_sort…
GCF_000424665.1_WP_029035029.1	HAS_2;K00970|poly(A)_polymerase_[EC:2.7.7.19];K01990|ABC-2_type_transport_system_ATP-binding_protein;K07566|L-threonylcarbamoyladenylate_synthase_[EC:2.7.7.87];PF04245|37-kD_nucleoid-associated_bacterial_protein;PF04765|TOD1/MUCI70,_glycosyltransferase-like_domain;PF07929|Plasmid_pRiA4b_ORF-3-like_protein;PF12679|ABC-2_family_transporter_protein;PF13439|Glycosyltransferase_Family_4(12:166)PF00534…
GCF_006345815.1_WP_139975632.1	HAS_2;K00145|N-acetyl-gamma-glutamyl-phosphate_reductase_[EC:1.2.1.38];K01480|agmatinase_[EC:3.5.3.11];K01991|polysaccharide_biosynthesis/export_protein;K02996|small_subunit_ribosomal_protein_S9;K04343|streptomycin_6-kinase_[EC:2.7.1.72];PF02706|Chain_length_determinant_protein;PF03992|Antibiotic_biosynthesis_monooxygenase;PF11003|Protein_of_unknown_function_(DUF2842);PF13439|Glycosyltransferase_…
GCA_002256225.1_OYU51078.1	HAS_2;K00161|pyruvate_dehydrogenase_E1_component_subunit_alpha_[EC:1.2.4.1];K00162|pyruvate_dehydrogenase_E1_component_subunit_beta_[EC:1.2.4.1];K00648|3-oxoacyl-[acyl-carrier-protein]_synthase_III_[EC:2.3.1.180];K01689|enolase_[EC:4.2.1.11];K04764|integration_host_factor_subunit_alpha;PF00583|Acetyltransferase_(GNAT)_family;PF04977|Septum_formation_initiator;PF11003|Protein_of_unknown_function_(…
GCF_000469155.1_WP_021776536.1	HAS_2;K00145|N-acetyl-gamma-glutamyl-phosphate_reductase_[EC:1.2.1.38];K01847|methylmalonyl-CoA_mutase_[EC:5.4.99.2];K02372|3-hydroxyacyl-[acyl-carrier-protein]_dehydratase_[EC:4.2.1.59];K02871|large_subunit_ribosomal_protein_L13;K02996|small_subunit_ribosomal_protein_S9;K10805|acyl-CoA_thioesterase_II_[EC:3.1.2.-];K15738|ABC_transport_system_ATP-binding/permease_protein;PF01642|Methylmalonyl-CoA…
GCF_003385955.1_WP_115936903.1	HAS_2;K00381|sulfite_reductase_(NADPH)_hemoprotein_beta-component_[EC:1.8.1.2];K03406|methyl-accepting_chemotaxis_protein;K21993|formate_transporter;K24866|precorrin-2_dehydrogenase_[EC:1.3.1.76];PF00990|Diguanylate_cyclase,_GGDEF_domain(139:294)PF08447|PAS_fold(57:121)PF00563|EAL_domain;PF02698|DUF218_domain;PF06073|Bacterial_protein_of_unknown_function_(DUF934);PF11011|Protein_of_unknown_functi…
GCF_000969445.1_WP_046104012.1	HAS_2;K01991|polysaccharide_biosynthesis/export_protein;K02871|large_subunit_ribosomal_protein_L13;K02996|small_subunit_ribosomal_protein_S9;PF00067|Cytochrome_P450(293:386)PF00067|Cytochrome_P450;PF00375|Sodium:dicarboxylate_symporter_family;PF01522|Polysaccharide_deacetylase(215:293)PF01522|Polysaccharide_deacetylase;PF02706|Chain_length_determinant_protein;PF11003|Protein_of_unknown_function_(…
GCF_003115895.1_WP_109048080.1	HAS_2;K00406|cytochrome_c_oxidase_cbb3-type_subunit_III;K01185|lysozyme_[EC:3.2.1.17];K01420|CRP/FNR_family_transcriptional_regulator,_anaerobic_regulatory_protein;K04077|chaperonin_GroEL_[EC:5.6.1.7];K04078|chaperonin_GroES;PF03597|Cytochrome_oxidase_maturation_protein_cbb3-type;PF05751|FixH;PF12156|Putative_metal-binding_domain_of_cation_transport_ATPase(4:58)PF00403|Heavy-metal-associated_doma…
GCF_003344785.1_WP_114510640.1	HAS_2;K01299|carboxypeptidase_Taq_[EC:3.4.17.19];K02469|DNA_gyrase_subunit_A_[EC:5.6.2.2];K02533|tRNA/rRNA_methyltransferase_[EC:2.1.1.-];K13588|histidine_phosphotransferase_ChpT;PF00126|Bacterial_regulatory_helix-turn-helix_protein,_lysR_family;PF02581|Thiamine_monophosphate_synthase;PF02588|Uncharacterised_5xTM_membrane_BCR,_YitT_family_COG1284;PF06233|Usg-like_family;PF12073|Protein_of_unknown…
GCF_000239775.1_WP_009027893.1	HAS_2;K01740|O-acetylhomoserine_(thiol)-lyase_[EC:2.5.1.49];PF01522|Polysaccharide_deacetylase;PF02706|Chain_length_determinant_protein;PF11003|Protein_of_unknown_function_(DUF2842);PF13480|Acetyltransferase_(GNAT)_domain;PF13692|Glycosyl_transferases_group_1(202:338)PF13439|Glycosyltransferase_Family_4;Uncharacterized;Uncharacterized;Uncharacterized
GCF_003074955.1_WP_116494094.1	HAS_2;K00145|N-acetyl-gamma-glutamyl-phosphate_reductase_[EC:1.2.1.38];K01480|agmatinase_[EC:3.5.3.11];K01991|polysaccharide_biosynthesis/export_protein;K02996|small_subunit_ribosomal_protein_S9;K04343|streptomycin_6-kinase_[EC:2.7.1.72];K16568|exopolysaccharide_production_protein_ExoZ;K20997|polysaccharide_biosynthesis_protein_PslA;PF11003|Protein_of_unknown_function_(DUF2842);Uncharacterized;Un…
GCF_003970395.1_WP_126554417.1	HAS_2;K00970|poly(A)_polymerase_[EC:2.7.7.19];K01854|UDP-galactopyranose_mutase_[EC:5.4.99.9];K02477|two-component_system,_LytTR_family,_response_regulator;K07566|L-threonylcarbamoyladenylate_synthase_[EC:2.7.7.87];PF01066|CDP-alcohol_phosphatidyltransferase;PF06580|Histidine_kinase(160:239)PF13239|2TM_domain;PF13239|2TM_domain;PF13239|2TM_domain;PF13366|PD-(D/E)XK_nuclease_superfamily;PF14393|Do…
GCF_900114535.1_WP_092046087.1	HAS_2;K19165|antitoxin_Phd;PF01522|Polysaccharide_deacetylase;PF11003|Protein_of_unknown_function_(DUF2842);PF13586|Transposase_DDE_domain;Uncharacterized
GCA_005938135.1_TMV93677.1	HAS_2;K00927|phosphoglycerate_kinase_[EC:2.7.2.3];K01187|alpha-glucosidase_[EC:3.2.1.20];K01299|carboxypeptidase_Taq_[EC:3.4.17.19];K01623|fructose-bisphosphate_aldolase,_class_I_[EC:4.1.2.13];K10233|alpha-glucoside_transport_system_permease_protein;K10234|alpha-glucoside_transport_system_permease_protein;K10235|alpha-glucoside_transport_system_ATP-binding_protein;K14083|trimethylamine---corrinoi…
GCA_005938135.1_TMV75063.1	HAS_2;K02533|tRNA/rRNA_methyltransferase_[EC:2.1.1.-]
GCF_001426805.1_WP_056614467.1	HAS_2;K00648|3-oxoacyl-[acyl-carrier-protein]_synthase_III_[EC:2.3.1.180];K02346|DNA_polymerase_IV_[EC:2.7.7.7];K02488|two-component_system,_cell_cycle_response_regulator_[EC:2.7.7.65];K04764|integration_host_factor_subunit_alpha;K07093|uncharacterized_protein;K11443|two-component_system,_cell_cycle_response_regulator_DivK;PF11003|Protein_of_unknown_function_(DUF2842);PF13411|MerR_HTH_family_regu…
GCF_001426805.1_WP_055828950.1	HAS_2;K00648|3-oxoacyl-[acyl-carrier-protein]_synthase_III_[EC:2.3.1.180];K04764|integration_host_factor_subunit_alpha;K06915|DNA_double-strand_break_repair_helicase_HerA_and_related_ATPase;K07093|uncharacterized_protein;K11744|AI-2_transport_protein_TqsA;K15371|glutamate_dehydrogenase_[EC:1.4.1.2];K16079|outer_membrane_immunogenic_protein;PF11003|Protein_of_unknown_function_(DUF2842);PF13411|Mer…
GCF_003254545.1_WP_111363345.1	HAS_2;K00970|poly(A)_polymerase_[EC:2.7.7.19];K02477|two-component_system,_LytTR_family,_response_regulator;K03446|MFS_transporter,_DHA2_family,_multidrug_resistance_protein;K09861|uncharacterized_protein;PF13239|2TM_domain;PF13239|2TM_domain;PF13239|2TM_domain;PF13239|2TM_domain;PF13366|PD-(D/E)XK_nuclease_superfamily;Uncharacterized
GCF_003610575.1_WP_120268378.1	HAS_2;K01740|O-acetylhomoserine_(thiol)-lyase_[EC:2.5.1.49];K02871|large_subunit_ribosomal_protein_L13;K06929|uncharacterized_protein;K20988|polysaccharide_biosynthesis/export_protein_VpsN;PF00378|Enoyl-CoA_hydratase/isomerase;PF01522|Polysaccharide_deacetylase(93:149)PF01522|Polysaccharide_deacetylase;PF02706|Chain_length_determinant_protein;PF03061|Thioesterase_superfamily;PF11003|Protein_of_un…
GCF_005298145.1_WP_137452057.1	HAS_2;K00145|N-acetyl-gamma-glutamyl-phosphate_reductase_[EC:1.2.1.38];K01480|agmatinase_[EC:3.5.3.11];K01991|polysaccharide_biosynthesis/export_protein;K04343|streptomycin_6-kinase_[EC:2.7.1.72];PF00534|Glycosyl_transferases_group_1(205:350)PF13439|Glycosyltransferase_Family_4;PF02706|Chain_length_determinant_protein;PF05973|Phage_derived_protein_Gp49-like_(DUF891);PF11003|Protein_of_unknown_fun…
GCF_001426985.1_WP_056760021.1	HAS_2;K00145|N-acetyl-gamma-glutamyl-phosphate_reductase_[EC:1.2.1.38];K00648|3-oxoacyl-[acyl-carrier-protein]_synthase_III_[EC:2.3.1.180];K01077|alkaline_phosphatase_[EC:3.1.3.1];K02871|large_subunit_ribosomal_protein_L13;K02996|small_subunit_ribosomal_protein_S9;K04764|integration_host_factor_subunit_alpha;PF04226|Transglycosylase_associated_protein;PF11003|Protein_of_unknown_function_(DUF2842)…
GCF_002844235.1_WP_101248128.1	HAS_2;K00383|glutathione_reductase_(NADPH)_[EC:1.8.1.7];K00390|phosphoadenosine_phosphosulfate_reductase_[EC:1.8.4.8_1.8.4.10];K01129|dGTPase_[EC:3.1.5.1];K01620|threonine_aldolase_[EC:4.1.2.48];K01768|adenylate_cyclase_[EC:4.6.1.1];K03568|TldD_protein;K07280|outer_membrane_protein;PF13241|Putative_NAD(P)-binding(4:111)PF14824|Sirohaem_biosynthesis_protein_central;Uncharacterized;Uncharacterized
GCF_007559435.1_WP_144343551.1	HAS_2;K02469|DNA_gyrase_subunit_A_[EC:5.6.2.2];K03111|single-strand_DNA-binding_protein;K03701|excinuclease_ABC_subunit_A;K05595|multiple_antibiotic_resistance_protein;K26061|L-aminoadipate-semialdehyde_dehydrogenase;PF00881|Nitroreductase_family;PF10067|Predicted_membrane_protein_(DUF2306);PF11003|Protein_of_unknown_function_(DUF2842);Uncharacterized;Uncharacterized
GCF_900176485.1_WP_084350080.1	HAS_2;K01299|carboxypeptidase_Taq_[EC:3.4.17.19];K01698|porphobilinogen_synthase_[EC:4.2.1.24];K02469|DNA_gyrase_subunit_A_[EC:5.6.2.2];K02533|tRNA/rRNA_methyltransferase_[EC:2.1.1.-];K22310|L-ornithine_Nalpha-acyltransferase_[EC:2.3.2.30];K22617|lyso-ornithine_lipid_O-acyltransferase_[EC:2.3.1.270];PF02581|Thiamine_monophosphate_synthase;PF04366|Las17-binding_protein_actin_regulator;PF06233|Usg-…
GCF_003053745.1_WP_107955317.1	HAS_2;K01662|1-deoxy-D-xylulose-5-phosphate_synthase_[EC:2.2.1.7];K02871|large_subunit_ribosomal_protein_L13;K02996|small_subunit_ribosomal_protein_S9;K03719|Lrp/AsnC_family_transcriptional_regulator,_leucine-responsive_regulatory_protein;K07002|serine_hydrolase_[EC:3.-.-.-];K09823|Fur_family_transcriptional_regulator,_zinc_uptake_regulator;PF00512|His_Kinase_A_(phospho-acceptor)_domain;PF00583|A…
GCA_002083395.1_OQW43104.1	HAS_2;K02523|octaprenyl-diphosphate_synthase_[EC:2.5.1.90];K02667|two-component_system,_NtrC_family,_response_regulator_PilR;K02668|two-component_system,_NtrC_family,_sensor_histidine_kinase_PilS_[EC:2.7.13.3];K02888|large_subunit_ribosomal_protein_L21;K03664|SsrA-binding_protein;K09801|uncharacterized_protein;K15383|MtN3_and_saliva_related_transmembrane_protein;K18588|coenzyme_Q-binding_protein_…
GCA_001724555.1_ODT46971.1	HAS_2;K01991|polysaccharide_biosynthesis/export_protein;K02871|large_subunit_ribosomal_protein_L13;PF00534|Glycosyl_transferases_group_1(188:341)PF13439|Glycosyltransferase_Family_4;PF01522|Polysaccharide_deacetylase(214:275)PF01522|Polysaccharide_deacetylase;PF02706|Chain_length_determinant_protein;PF11003|Protein_of_unknown_function_(DUF2842)
GCF_000171835.1_WP_007674908.1	HAS_2;K01266|D-aminopeptidase_[EC:3.4.11.19];K03722|ATP-dependent_DNA_helicase_DinG_[EC:5.6.2.3];K06400|site-specific_DNA_recombinase;PF00211|Adenylate_and_Guanylate_cyclase_catalytic_domain;PF00583|Acetyltransferase_(GNAT)_family;PF02668|Taurine_catabolism_dioxygenase_TauD,_TfdA_family;PF11149|Protein_of_unknown_function_(DUF2924);PF11994|Protein_of_unknown_function_(DUF3489);PF17289|Terminase_R…
GCA_001775405.1_OGC86659.1	HAS_2;K02257|heme_o_synthase_[EC:2.5.1.141];K02274|cytochrome_c_oxidase_subunit_I_[EC:7.1.1.9];K02275|cytochrome_c_oxidase_subunit_II_[EC:7.1.1.9];PF00034|Cytochrome_c(47:130)PF13442|Cytochrome_C_oxidase,_cbb3-type,_subunit_III;PF13442|Cytochrome_C_oxidase,_cbb3-type,_subunit_III;Uncharacterized
GCA_002172615.1_OUV19389.1	HAS_2;K02558|UDP-N-acetylmuramate:_L-alanyl-gamma-D-glutamyl-meso-diaminopimelate_ligase_[EC:6.3.2.45];K08217|MFS_transporter,_DHA3_family,_macrolide_efflux_protein;K13993|HSP20_family_protein;K15987|K(+)-stimulated_pyrophosphate-energized_sodium_pump_[EC:7.2.3.1];K21071|ATP-dependent_phosphofructokinase_/_diphosphate-dependent_phosphofructokinase_[EC:2.7.1.11_2.7.1.90];PF00441|Acyl-CoA_dehydroge…
GCA_002781745.1_PIW26165.1	HAS_2;K02303|uroporphyrin-III_C-methyltransferase_[EC:2.1.1.107];PF02586|SOS_response_associated_peptidase_(SRAP);PF09335|VTT_domain;PF13561|Enoyl-(Acyl_carrier_protein)_reductase;Uncharacterized;Uncharacterized
GCF_001421155.1_WP_082439098.1	HAS_2;K00795|farnesyl_diphosphate_synthase_[EC:2.5.1.1_2.5.1.10];K00954|pantetheine-phosphate_adenylyltransferase_[EC:2.7.7.3];K02871|large_subunit_ribosomal_protein_L13;K02996|small_subunit_ribosomal_protein_S9;K03602|exodeoxyribonuclease_VII_small_subunit_[EC:3.1.11.6];K03975|membrane-associated_protein;PF13578|Methyltransferase_domain;Uncharacterized;Uncharacterized
GCF_001421605.1_WP_082439098.1	HAS_2;K00795|farnesyl_diphosphate_synthase_[EC:2.5.1.1_2.5.1.10];K00954|pantetheine-phosphate_adenylyltransferase_[EC:2.7.7.3];K02871|large_subunit_ribosomal_protein_L13;K02996|small_subunit_ribosomal_protein_S9;K03602|exodeoxyribonuclease_VII_small_subunit_[EC:3.1.11.6];K03975|membrane-associated_protein;PF13578|Methyltransferase_domain;Uncharacterized;Uncharacterized;Uncharacterized
GCF_002212985.1_WP_088749014.1	HAS_2;K01953|asparagine_synthase_(glutamine-hydrolysing)_[EC:6.3.5.4];K22522|cytokinin_riboside_5'-monophosphate_phosphoribohydrolase_[EC:3.2.2.-];PF00512|His_Kinase_A_(phospho-acceptor)_domain(462:527)PF02518|Histidine_kinase-,_DNA_gyrase_B-,_and_HSP90-like_ATPase(573:679)PF13424|Tetratricopeptide_repeat(260:328)PF13424|Tetratricopeptide_repeat(137:205)PF13424|Tetratricopeptide_repeat;PF01943|Po…
GCF_000685295.1_WP_035537160.1	HAS_2;K00145|N-acetyl-gamma-glutamyl-phosphate_reductase_[EC:1.2.1.38];K02871|large_subunit_ribosomal_protein_L13;K02996|small_subunit_ribosomal_protein_S9;K03074|preprotein_translocase_subunit_SecF;K03821|poly[(R)-3-hydroxyalkanoate]_polymerase_subunit_PhaC_[EC:2.3.1.304];K22522|cytokinin_riboside_5'-monophosphate_phosphoribohydrolase_[EC:3.2.2.-];PF00664|ABC_transporter_transmembrane_region(48:…
GCF_008065155.1_WP_148055444.1	HAS_2;K01299|carboxypeptidase_Taq_[EC:3.4.17.19];K02533|tRNA/rRNA_methyltransferase_[EC:2.1.1.-];K02871|large_subunit_ribosomal_protein_L13;K22310|L-ornithine_Nalpha-acyltransferase_[EC:2.3.2.30];K22617|lyso-ornithine_lipid_O-acyltransferase_[EC:2.3.1.270];PF00378|Enoyl-CoA_hydratase/isomerase;PF02581|Thiamine_monophosphate_synthase;PF03061|Thioesterase_superfamily;PF04993|TfoX_N-terminal_domain;…
GCF_900176595.1_WP_084122949.1	HAS_2;K01737|6-pyruvoyltetrahydropterin/6-carboxytetrahydropterin_synthase_[EC:4.2.3.12_4.1.2.50];K02575|MFS_transporter,_NNP_family,_nitrate/nitrite_transporter;K07152|protein_SCO1;K07168|CBS_domain-containing_membrane_protein;PF01568|Molydopterin_dinucleotide_binding_domain(610:716)PF00384|Molybdopterin_oxidoreductase(91:517)PF04879|Molybdopterin_oxidoreductase_Fe4S4_domain;PF01814|Hemerythrin_…
GCF_003400305.1_WP_116399766.1	HAS_2;K01061|carboxymethylenebutenolidase_[EC:3.1.1.45];K01744|aspartate_ammonia-lyase_[EC:4.3.1.1];K03566|LysR_family_transcriptional_regulator,_glycine_cleavage_system_transcriptional_activator;K05605|3-hydroxyisobutyryl-CoA_hydrolase_[EC:3.1.2.4];K06996|uncharacterized_protein;PF04773|FecR_protein;PF11003|Protein_of_unknown_function_(DUF2842);PF13400|Putative_Flp_pilus-assembly_TadE/G-like;PF1…
GCF_900188215.1_WP_089264590.1	HAS_2;K01740|O-acetylhomoserine_(thiol)-lyase_[EC:2.5.1.49];K06929|uncharacterized_protein;K07243|high-affinity_iron_transporter;PF00378|Enoyl-CoA_hydratase/isomerase;PF01522|Polysaccharide_deacetylase;PF02706|Chain_length_determinant_protein;PF03061|Thioesterase_superfamily;PF11003|Protein_of_unknown_function_(DUF2842);PF13439|Glycosyltransferase_Family_4(19:186)PF13692|Glycosyl_transferases_gro…
GCA_002197875.1_OUW73330.1	HAS_2;K00003|homoserine_dehydrogenase_[EC:1.1.1.3];K02871|large_subunit_ribosomal_protein_L13;K02996|small_subunit_ribosomal_protein_S9;K03621|phosphate_acyltransferase_[EC:2.3.1.274];PF00216|Bacterial_DNA-binding_protein;PF00471|Ribosomal_protein_L33;PF01817|Chorismate_mutase_type_II;PF13411|MerR_HTH_family_regulatory_protein;Uncharacterized
GCF_000153445.1_WP_007232375.1	HAS_2;K00492|1,3,7-trimethyluric_acid_5-monooxygenase_[EC:1.14.13.212];K03648|uracil-DNA_glycosylase_[EC:3.2.2.27];K04755|ferredoxin,_2Fe-2S;K06980|tRNA-modifying_protein_YgfZ;K07461|putative_endonuclease;K17230|cytochrome_subunit_of_sulfide_dehydrogenase;PF00676|Dehydrogenase_E1_component;PF01554|MatE(242:400)PF01554|MatE;PF07690|Major_Facilitator_Superfamily;Uncharacterized
GCA_002279855.1_OYW56170.1	HAS_2;K02871|large_subunit_ribosomal_protein_L13;K06518|holin-like_protein;PF00378|Enoyl-CoA_hydratase/isomerase;PF03061|Thioesterase_superfamily;PF04172|LrgB-like_family;PF11003|Protein_of_unknown_function_(DUF2842);Uncharacterized
GCF_001982615.1_WP_076958150.1	HAS_2;K03568|TldD_protein;K03702|excinuclease_ABC_subunit_B;K07029|diacylglycerol_kinase_(ATP)_[EC:2.7.1.107];PF00535|Glycosyl_transferase_family_2;PF03741|Integral_membrane_protein_TerC_family;PF09335|VTT_domain;PF12860|PAS_fold(469:580)PF12860|PAS_fold(224:332)PF12860|PAS_fold(97:205)PF12860|PAS_fold(347:456)PF00512|His_Kinase_A_(phospho-acceptor)_domain(598:661)PF02518|Histidine_kinase-,_DNA_g…
GCF_900110995.1_WP_089781749.1	HAS_2;K00939|adenylate_kinase_[EC:2.7.4.3];K01207|beta-N-acetylhexosaminidase_[EC:3.2.1.52];K03668|heat_shock_protein_HslJ;K03979|GTPase_[EC:3.6.5.-];K06207|GTP-binding_protein;PF01734|Patatin-like_phospholipase;PF10459|Peptidase_S46;Uncharacterized;Uncharacterized;Uncharacterized
GCF_008056315.1_WP_147766695.1	HAS_2;K00970|poly(A)_polymerase_[EC:2.7.7.19];K01990|ABC-2_type_transport_system_ATP-binding_protein;K03829|putative_acetyltransferase_[EC:2.3.1.-];K07566|L-threonylcarbamoyladenylate_synthase_[EC:2.7.7.87];PF06293|Lipopolysaccharide_kinase_(Kdo/WaaP)_family;PF07929|Plasmid_pRiA4b_ORF-3-like_protein;PF08942|Domain_of_unknown_function_(DUF1919);PF12679|ABC-2_family_transporter_protein;PF13585|CHU_…
GCA_006742785.1_BBL35091.1	HAS_2;K02343|DNA_polymerase_III_subunit_gamma/tau_[EC:2.7.7.7];K03664|SsrA-binding_protein;K06178|23S_rRNA_pseudouridine2605_synthase_[EC:5.4.99.22];K07320|ribosomal_protein_L3_glutamine_methyltransferase_[EC:2.1.1.298];K07497|putative_transposase;K09747|nucleoid-associated_protein_EbfC;K09801|uncharacterized_protein;K18588|coenzyme_Q-binding_protein_COQ10;PF01527|Transposase;PF06271|RDD_family
GCF_004364705.1_WP_133864412.1	HAS_2;K00355|NAD(P)H_dehydrogenase_(quinone)_[EC:1.6.5.2];K01740|O-acetylhomoserine_(thiol)-lyase_[EC:2.5.1.49];K06518|holin-like_protein;K06929|uncharacterized_protein;PF00126|Bacterial_regulatory_helix-turn-helix_protein,_lysR_family(3:62)PF03466|LysR_substrate_binding_domain;PF00378|Enoyl-CoA_hydratase/isomerase;PF03061|Thioesterase_superfamily;PF04172|LrgB-like_family;PF11003|Protein_of_unkno…
[truncated: 8,590 more rows]

## Sheet: Synteny_counts
Supplementary Table 6. Synteny analysis: counts
Pattern	Count
[truncated: 5,815 more rows]

## Sheet: Most_frequent_neighbors
Supplementary Table 6. Synteny analysis: Most frequent neighbors
Neighbor_annotation	Count
Uncharacterized	10502
K02257|heme_o_synthase_[EC:2.5.1.141]	2932
PF11003|Protein_of_unknown_function_(DUF2842)	1885
K02275|cytochrome_c_oxidase_subunit_II_[EC:7.1.1.9]	1590
[truncated: 6,841 more rows]
