# Supplementary material for: Archaeal heme a synthase: evolutionary trajectory distinct from bacterial homologs
Source: Front Microbiol. 2026 Jan 2;16:1706049. doi: 10.3389/fmicb.2025.1706049 (PMC12808453; doi:10.3389/fmicb.2025.1706049)
Supplement: Supplementary file 8 [file Table_7.XLSX]

## Sheet: loop length per sequence
Supplementary table 7. Lengths of extracellular loops ECL1 and ECL3 : Lengths per protein sequence
Acc	Type	ECL1	ECL3
WP_054958247.1	1B	35	30
WP_145597762.1	2	65	39
WP_103874668.1	2	15	10
WP_139085086.1	1B	33	31
WP_114300966.1	2	60	35
WP_089897497.1	2	61	42
WP_100716544.1	1B	31	37
WP_109984618.1	1B	30	32
WP_126425240.1	1C	30	27
WP_148631024.1	2	60	44
WP_121202446.1	1B	37	33
TGU65957.1	1B	5	-
WP_013031185.1	1B	46	49
WP_057839153.1	2	65	42
WP_066399920.1	1B	4	5
WP_132247348.1	2	62	42
WP_131993207.1	1C	33	33
WP_016399725.1	1B	47	54
WP_114870106.1	2	65	38
PTS72853.1	2	40	-
WP_045267525.1	1B	46	48
WP_082847445.1	2	13	4
WP_086737720.1	2	63	41
WP_127996969.1	1B	46	44
OYU70228.1	2	64	40
WP_099563630.1	2	60	39
WP_150965038.1	2	60	41
WP_051663072.1	1C	32	27
KJS39748.1	2	65	44
HAL47542.1	1B	31	27
WP_089734964.1	1A	33	-
WP_026977806.1	2	61	36
WP_066686873.1	2	64	44
WP_097092070.1	2	60	42
WP_010138981.1	2	65	40
WP_104071844.1	2	64	41
WP_148702715.1	1A	26	-
WP_093255888.1	2	64	44
WP_038527711.1	2	59	37
OYU49194.1	2	61	47
WP_056293846.1	2	61	34
WP_011529556.1	1C	38	30
WP_007229666.1	2	60	10
WP_145770697.1	2	63	40
WP_076436693.1	2	60	38
OUW78463.1	1C	43	24
OUW02754.1	1B	30	59
WP_076621362.1	2	60	35
WP_058582662.1	1A*	29	10
WP_016415053.1	1B	46	49
WP_136707285.1	1C	35	28
WP_068088187.1	2	61	38
WP_078576087.1	1B	37	35
WP_053998598.1	2	61	45
WP_101791395.1	2	63	39
WP_055456998.1	2	61	40
WP_085620533.1	2	65	41
WP_045081492.1	2	59	42
WP_013408932.1	1C	51	26
WP_088367839.1	2	58	37
WP_135500249.1	1B	35	32
WP_012235477.1	1C	37	26
WP_044578326.1	2	64	32
OHC61343.1	2	64	42
WP_147846387.1	2	64	35
MAR03995.1	2	62	34
WP_024506795.1	2	64	43
PSP70001.1	1A*	33	10
WP_076703643.1	2	65	40
WP_104056641.1	1B	5	5
WP_139475887.1	1B	51	57
GBD43964.1	1B	37	29
WP_058095435.1	1C	40	28
WP_121583546.1	2	61	37
WP_090827001.1	2	61	42
WP_139698101.1	2	60	39
WP_128896305.1	1B	34	35
OLC37885.1	1B	34	25
WP_077512204.1	2	60	35
WP_127770725.1	2	61	36
WP_047970730.1	1B	36	33
WP_013966399.1	2	61	36
WP_092694238.1	2	61	36
WP_010302300.1	2	62	44
WP_086643227.1	2	60	44
WP_146345423.1	2	64	42
WP_011568880.1	2	65	39
WP_005766830.1	2	61	35
WP_121623687.1	2	61	42
OIQ07414.1	2	15	40
WP_082990314.1	2	60	36
WP_020178400.1	2	64	48
WP_104849650.1	1B	33	31
WP_090721122.1	2	57	36
WP_106569887.1	2	61	39
WP_078497946.1	1B	5	4
WP_132806218.1	2	64	41
RNJ61449.1	2	63	39
WP_091437289.1	2	66	41
WP_046511138.1	1B	37	31
WP_083717757.1	2	35	-
WP_119831808.1	2	61	36
HCI06518.1	2	4	-
OUW24801.1	2	62	37
WP_031447351.1	2	64	47
WP_106506707.1	1C	41	25
WP_034740648.1	1B	37	31
WP_148680460.1	1A*	35	5
WP_051768165.1	2	65	42
WP_051395549.1	1B	10	10
WP_048531470.1	2	65	36
ODS94511.1	2	59	37
WP_083207745.1	1B	37	24
WP_097804014.1	2	64	35
WP_083589630.1	2	61	34
WP_043536333.1	1C	37	20
WP_091838328.1	1B	36	30
MAP79587.1	2	59	42
TVQ04663.1	2	56	40
WP_140870868.1	2	60	44
WP_026451631.1	2	59	37
WP_035310274.1	2	64	38
WP_045835849.1	2	64	38
WP_096784459.1	2	65	46
WP_118072604.1	2	62	47
WP_071314398.1	1B	38	35
OYV17533.1	1C	51	25
WP_051632810.1	1B	46	57
WP_099748199.1	1C	32	31
OUU55444.1	2	58	30
PJF35043.1	1B	10	15
WP_023570043.1	2	62	36
RPG05775.1	2	58	46
WP_120009842.1	2	64	38
WP_049843337.1	1B	46	54
WP_066446991.1	1B	33	28
WP_141447109.1	1C	35	10
WP_129726915.1	1B	37	31
WP_083725142.1	2	63	36
WP_094238022.1	1B	32	32
WP_011669327.1	1B	31	35
WP_045671180.1	1B	32	29
WP_120716896.1	2	62	49
WP_109532306.1	2	61	41
WP_151718283.1	2	62	45
WP_028461188.1	2	57	40
WP_063635398.1	2	64	36
OJV43153.1	1C	28	29
WP_067623814.1	2	62	36
WP_103168616.1	2	61	47
WP_033963765.1	2	62	37
WP_038089090.1	1C	26	31
MAF99599.1	2	61	47
OYW82564.1	2	15	4
WP_093007688.1	2	58	40
WP_011945087.1	2	65	35
WP_109021128.1	1B	35	36
WP_010127978.1	2	58	39
WP_108126618.1	1B	50	53
WP_121130290.1	1B	37	33
WP_132273175.1	2	64	40
WP_120641278.1	2	13	-
WP_093031351.1	2	62	38
WP_134366625.1	1C	34	20
WP_039072714.1	1B	36	28
WP_010271226.1	1B	31	29
WP_090369499.1	2	61	42
WP_094074470.1	2	64	40
WP_003609475.1	2	10	15
WP_051758298.1	1B	5	5
WP_008039761.1	2	60	36
WP_092965589.1	1C	35	26
WP_062441303.1	1C	35	27
WP_068434388.1	2	63	38
WP_051870830.1	1B	36	31
WP_058810327.1	2	60	44
WP_111430952.1	2	65	38
WP_041062220.1	1B	30	29
PKB81536.1	1B	33	31
WP_141189175.1	1B	30	27
WP_072374642.1	2	64	46
WP_137674799.1	1B	47	56
OJV15788.1	2	60	39
WP_150286975.1	2	60	41
WP_035540220.1	1B	47	50
WP_146556490.1	1B	37	32
WP_119290693.1	1B	46	51
OFW96937.1	2	64	35
WP_015015497.1	1B	47	52
WP_012873537.1	1B	32	30
WP_116649106.1	2	62	35
TAK18183.1	1C	37	28
WP_008969710.1	2	64	43
WP_116081655.1	1C	34	26
WP_117194095.1	2	64	37
WP_149612466.1	2	64	44
WP_035097776.1	2	61	37
WP_008243196.1	2	61	42
WP_076484585.1	2	10	35
WP_056417980.1	1B	46	43
WP_133283829.1	2	61	46
WP_047152761.1	1C	33	31
ODS60173.1	2	63	39
WP_078830959.1	2	57	41
WP_054583488.1	1A*	27	10
WP_066393265.1	1B	33	29
OHC67858.1	2	63	36
WP_129130879.1	2	57	38
WP_110439264.1	2	63	37
WP_053491557.1	1B	35	27
WP_124847131.1	1C	29	25
WP_055847971.1	2	56	38
WP_084510142.1	1A*	15	10
WP_012590893.1	2	67	48
WP_090698420.1	2	61	47
KHD87511.1	2	56	31
WP_093059861.1	1B	35	32
WP_107844120.1	2	65	42
WP_073371087.1	2	62	36
OGI53209.1	2	38	-
WP_125905898.1	1B	33	37
WP_090557275.1	2	61	33
WP_047150366.1	1C	32	31
WP_101498915.1	2	61	38
WP_027124556.1	2	57	42
WP_069307968.1	2	64	34
WP_069365300.1	1B	33	27
WP_129673898.1	1B	36	27
WP_025813841.1	2	62	43
WP_068588740.1	2	59	37
PPR36775.1	1B	39	27
WP_135621861.1	1B	33	39
OQW53193.1	2	61	37
WP_119028367.1	2	60	37
GBC92475.1	1C	33	29
WP_137046678.1	2	64	38
OYW52286.1	2	64	43
MBB91698.1	2	59	47
WP_108397714.1	2	61	42
WP_068041436.1	2	61	38
WP_099593555.1	2	62	37
WP_076958150.1	2	64	38
WP_107138576.1	1C	28	33
WP_145209232.1	2	65	37
WP_150497129.1	2	61	40
WP_092866947.1	2	64	38
WP_047313836.1	1C	41	26
TMI92758.1	1B	45	55
OYX41828.1	2	65	39
WP_055857676.1	1C	34	26
WP_148383123.1	2	63	32
WP_065270252.1	2	64	38
WP_117152722.1	2	66	38
RPG55165.1	2	61	44
OUW73330.1	2	58	39
WP_100198504.1	2	62	45
KXK13289.1	1B	34	32
WP_091568390.1	1B	37	27
WP_084437717.1	2	10	10
WP_085795471.1	2	64	38
WP_113275165.1	1A	27	-
WP_042461164.1	2	55	38
WP_006053692.1	1A*	30	4
WP_082415912.1	1B	32	30
WP_121277624.1	1B	50	52
WP_111158210.1	2	64	41
WP_103990532.1	1A*	30	4
KJS06463.1	2	64	34
WP_081963973.1	2	61	42
WP_121049408.1	2	64	36
WP_138430972.1	2	60	37
WP_041358076.1	2	61	43
WP_132112276.1	2	62	36
WP_102785473.1	2	60	38
OUV67612.1	2	64	41
WP_128470222.1	1C	38	20
ESS10520.1	1A*	30	5
WP_095513326.1	1C	33	26
OUX63320.1	1C	50	28
WP_049986222.1	1A*	30	4
WP_069131526.1	2	59	37
WP_024029151.1	1B	30	32
WP_009576765.1	2	60	46
WP_028029397.1	2	66	41
WP_109719579.1	1B	46	51
WP_072706545.1	2	65	42
WP_054159072.1	2	57	40
WP_088648006.1	2	65	38
WP_011164650.1	1C	36	20
WP_076401827.1	2	61	41
WP_057996786.1	1B	37	26
WP_014782980.1	2	59	37
WP_072604013.1	2	61	37
WP_089218867.1	2	59	38
WP_067214026.1	1B	36	32
OUW44681.1	1C	29	20
WP_126351141.1	1C	37	30
WP_130470369.1	2	48	40
OJX05173.1	2	65	35
WP_134698959.1	1B	36	33
OUT82647.1	2	65	47
WP_026705298.1	2	62	36
WP_019380973.1	1C	32	26
WP_119419538.1	2	15	5
KXK46067.1	2	64	37
WP_083770860.1	1C	37	32
WP_120749001.1	1B	37	29
WP_056362188.1	2	62	48
OJV45799.1	2	60	41
KEO85790.1	2	63	39
WP_139067488.1	2	59	42
WP_090019645.1	2	64	42
WP_036589318.1	1B	35	27
HBQ94381.1	1B	25	-
WP_137855177.1	2	65	39
WP_045391045.1	2	62	42
WP_041076603.1	1B	36	32
WP_091657645.1	1B	37	39
OYV38613.1	2	64	41
WP_083988707.1	2	61	40
WP_018933066.1	1B	31	27
WP_109252358.1	2	65	40
WP_076723454.1	1B	52	52
WP_106684413.1	1B	46	52
WP_011887365.1	1B	29	28
WP_095539784.1	1B	50	56
WP_056767919.1	2	60	49
WP_108845188.1	2	62	41
WP_094834917.1	1B	36	32
KAA6205871.1	2	57	37
WP_110999064.1	2	15	15
WP_068583100.1	1B	35	30
WP_048597672.1	2	65	34
WP_049642572.1	2	62	39
WP_068177580.1	2	60	37
OGS69423.1	2	61	39
WP_093358385.1	2	65	38
WP_119647037.1	2	59	42
WP_042165429.1	1B	32	26
WP_110337792.1	2	57	41
WP_078708444.1	2	57	45
WP_088342608.1	2	64	47
PPR65178.1	2	60	39
WP_086091590.1	2	64	41
PIV71609.1	2	15	4
WP_082910769.1	2	60	15
WP_062468469.1	2	61	40
WP_089215442.1	2	60	44
MAL80045.1	2	64	37
WP_087440988.1	1B	31	29
WP_133209484.1	2	60	10
WP_137101046.1	2	61	49
WP_072334992.1	1B	33	29
PSP87878.1	1A	30	-
WP_141882669.1	1C	35	20
WP_026586837.1	1B	36	28
WP_125082318.1	1B	35	30
EXI90151.1	2	59	33
WP_120325419.1	2	63	34
WP_124586282.1	2	61	38
WP_090697797.1	2	62	31
WP_114375555.1	2	64	33
WP_090875778.1	2	61	15
WP_114790052.1	2	61	32
WP_043919076.1	2	66	38
WP_072295104.1	2	64	38
WP_035743131.1	2	65	36
WP_042145067.1	1B	37	28
WP_076337991.1	1B	30	29
WP_109563215.1	2	62	41
WP_133756179.1	2	57	39
WP_039800665.1	1B	49	54
WP_046417115.1	1C	33	22
WP_105512693.1	2	66	45
WP_143903929.1	1C	37	32
WP_028559844.1	1B	32	29
WP_018921403.1	1B	27	35
WP_099614344.1	1B	45	55
WP_012643016.1	1B	28	30
WP_108779527.1	2	61	37
WP_056086074.1	2	60	40
WP_056734143.1	2	64	38
WP_095298934.1	1B	37	29
WP_105959851.1	1B	33	30
WP_104913549.1	1C	40	25
WP_146808184.1	1C	32	30
WP_127709849.1	2	62	43
WP_051017673.1	2	62	40
WP_036174281.1	2	62	34
WP_015785956.1	1C	37	20
PKB60693.1	1B	30	-
WP_136351489.1	1B	37	31
OIQ17268.1	2	61	36
WP_015399110.1	2	60	35
WP_141610342.1	1C	35	26
WP_007799647.1	2	66	42
WP_118976875.1	2	60	40
WP_085325142.1	1C	38	28
OFZ93836.1	2	60	42
WP_037503996.1	2	62	40
WP_092448557.1	1C	35	30
WP_149891548.1	2	61	43
WP_124824051.1	1C	38	25
WP_128294326.1	2	65	44
WP_083648631.1	2	10	4
WP_007913852.1	1B	36	32
WP_137158206.1	2	64	33
WP_099823195.1	2	64	41
WP_106600208.1	2	63	32
WP_129524940.1	2	62	34
WP_131612994.1	2	61	31
WP_084418753.1	2	61	43
WP_002462708.1	1C	36	25
WP_090068833.1	2	62	44
WP_025044700.1	2	62	36
WP_093454687.1	2	60	39
WP_024279120.1	2	64	46
PKO11024.1	1C	32	29
WP_013913168.1	2	61	39
WP_082593848.1	1C	36	20
WP_067214851.1	2	61	40
WP_086117122.1	2	60	41
WP_075073828.1	1C	15	10
WP_084860500.1	2	65	38
OUT65849.1	2	60	42
WP_047215132.1	1B	50	49
WP_095088618.1	1B	32	33
WP_034795873.1	2	64	44
WP_023509008.1	1B	37	28
WP_082941397.1	2	62	42
WP_033541835.1	1B	36	32
WP_060977439.1	2	65	44
WP_137132973.1	2	64	39
WP_033069173.1	2	60	38
WP_008268946.1	2	60	35
WP_068517229.1	2	60	38
WP_096463700.1	1C	36	30
WP_119599623.1	1B	32	29
WP_090294403.1	2	59	36
WP_091483968.1	1B	31	33
WP_111334074.1	1C	33	32
PSQ01987.1	1A	30	-
WP_037556329.1	1C	36	29
WP_046522264.1	1B	33	32
WP_144994215.1	1B	36	30
WP_141166296.1	2	61	42
WP_148955726.1	1B	36	28
WP_094363370.1	1C	34	20
WP_055433352.1	1B	47	49
OFZ91481.1	2	15	4
WP_110375771.1	2	61	40
WP_136964332.1	2	61	48
KXK42115.1	2	65	-
MAU52600.1	2	62	42
KXK22098.1	2	60	37
MBG31035.1	2	15	5
PKN81962.1	1B	13	6
WP_058310718.1	2	65	40
WP_109304414.1	1B	36	10
EDM44720.1	2	59	36
WP_121920145.1	1A*	26	10
WP_090564183.1	2	64	40
WP_081773892.1	2	61	45
WP_092578737.1	2	59	37
WP_015932289.1	2	60	48
WP_109354310.1	2	62	39
QFG03900.1	1B	31	30
WP_149219348.1	1B	33	35
WP_097040220.1	1B	34	27
WP_053947370.1	1A*	27	10
WP_094921371.1	1B	37	30
OUS08677.1	2	60	42
OYT71040.1	1C	33	20
WP_135085120.1	2	58	37
PKO71040.1	2	63	40
WP_011540558.1	2	4	35
WP_092504891.1	1B	30	-
WP_100744305.1	1B	35	37
ETO91124.1	2	56	34
WP_062550774.1	2	66	32
WP_035662369.1	1B	37	32
KFB71316.1	2	15	4
WP_046654131.1	2	64	44
OGN75819.1	1C	39	35
WP_026799641.1	1B	37	32
WP_115380589.1	2	62	42
WP_118863010.1	2	65	37
OJU20288.1	2	65	34
WP_133277706.1	2	62	36
WP_026713913.1	2	64	36
WP_132635166.1	1B	46	47
WP_056423945.1	2	58	36
WP_025062083.1	2	62	36
WP_102347069.1	1B	37	33
WP_044625047.1	2	61	41
WP_116552882.1	1B	34	31
WP_120192649.1	1B	4	5
WP_091767323.1	2	62	46
WP_046228575.1	1B	33	29
PCI99822.1	2	62	45
WP_103024760.1	2	62	41
WP_091147574.1	2	60	42
WP_100373335.1	1B	37	30
WP_006976510.1	1C	35	38
WP_146686473.1	2	61	46
WP_052015934.1	1B	33	-
WP_036832267.1	1B	32	28
WP_122950905.1	1B	47	56
OYV65155.1	1C	5	-
WP_052598025.1	2	70	55
RZO47764.1	1C	33	33
WP_103665247.1	2	59	35
WP_152141163.1	2	64	35
WP_090397227.1	1B	37	30
WP_093264064.1	1B	36	31
WP_109349937.1	1B	36	37
WP_143386721.1	2	62	36
PIW56464.1	2	66	-
EXI89692.1	2	63	42
PKQ14140.1	2	64	39
WP_066418613.1	1A*	20	10
WP_100616143.1	2	57	36
WP_109662110.1	2	59	37
WP_056531401.1	2	60	38
WP_121680463.1	1B	5	5
WP_028094278.1	2	64	38
WP_018758893.1	1B	36	29
WP_130000497.1	1B	33	29
WP_085992506.1	1B	37	28
WP_018627247.1	2	61	39
OUX38442.1	2	62	43
WP_013556125.1	1C	30	33
WP_022628286.1	1B	37	31
WP_108984197.1	2	62	38
WP_003329993.1	1B	37	32
WP_150439655.1	1B	36	28
WP_084393681.1	2	61	40
KXK13400.1	2	64	35
RYD15693.1	2	62	35
WP_137737921.1	1C	35	23
WP_041977150.1	1C	40	33
WP_068419579.1	2	64	40
WP_041405228.1	2	56	39
WP_101920809.1	2	61	43
WP_079653992.1	1B	35	30
WP_008891571.1	2	60	38
WP_080917864.1	2	65	43
WP_131402262.1	1C	39	20
WP_011559825.1	1C	37	25
WP_109429758.1	1C	37	30
WP_103258902.1	2	61	43
WP_114076983.1	2	61	36
WP_130378446.1	1C	5	4
WP_025292710.1	2	60	34
WP_098742848.1	1B	35	29
WP_090167358.1	2	62	36
WP_036171973.1	1B	32	32
WP_142527225.1	2	61	25
WP_106342827.1	1B	33	28
WP_094262869.1	1B	33	27
WP_146980665.1	1C	37	35
OJU93470.1	1C	35	30
WP_031499535.1	1C	26	32
PJB31018.1	1B	20	34
WP_009331133.1	1B	28	28
WP_090389372.1	2	61	37
WP_062118005.1	2	57	40
WP_045808945.1	2	64	30
WP_069204763.1	2	62	40
WP_047010821.1	1B	53	49
RCL00811.1	2	64	38
WP_010654739.1	1B	55	46
WP_100815957.1	2	59	37
ODT56158.1	2	60	45
WP_113776684.1	2	64	39
WP_027956284.1	1C	31	28
PCJ85556.1	2	59	46
WP_148065216.1	2	60	41
WP_122516654.1	2	58	35
WP_097643180.1	1C	35	30
WP_138379912.1	2	63	36
GBD42374.1	1B	39	32
KAB2919103.1	2	62	45
KAB7740112.1	2	64	36
WP_108435016.1	2	62	40
WP_145841783.1	2	63	40
WP_109679432.1	1B	53	55
WP_114571187.1	1B	35	20
WP_075399776.1	1B	36	30
WP_036780884.1	1B	36	29
WP_066656284.1	2	15	5
WP_119514836.1	2	62	34
KAB8030810.1	1C	31	28
WP_078663190.1	2	61	35
WP_111591222.1	2	63	32
WP_009471474.1	2	64	42
WP_090200429.1	2	64	35
WP_123640399.1	2	65	41
WP_085890520.1	2	64	38
WP_129609601.1	2	65	38
WP_038072976.1	2	62	38
WP_086641884.1	2	60	42
OUX18573.1	2	63	43
OUU56670.1	2	61	45
WP_082430948.1	2	60	42
WP_076646313.1	2	64	38
WP_110096496.1	2	62	43
OYZ28905.1	2	63	33
WP_039019785.1	2	61	37
WP_119644712.1	1C	34	27
WP_108051981.1	2	15	5
WP_121897861.1	2	65	37
WP_029480596.1	1C	32	30
WP_133604458.1	1B	44	49
WP_142454329.1	2	59	36
WP_034812133.1	2	64	44
WP_144343551.1	2	61	34
WP_013056578.1	1B	33	32
WP_083204458.1	2	61	15
OGG94628.1	1C	35	28
WP_106557485.1	1B	46	46
TVQ33734.1	1B	44	32
KJS27831.1	2	64	44
WP_054532271.1	2	62	41
WP_077718695.1	1B	37	28
WP_045966448.1	2	61	35
WP_072403085.1	2	60	36
WP_118132433.1	2	64	36
OQY68749.1	1D	35	28
WP_013172556.1	1B	33	27
WP_129404602.1	2	61	37
WP_075655605.1	2	61	34
WP_089677441.1	1B	42	53
WP_103129188.1	1C	32	20
WP_018916267.1	1B	44	50
WP_016352711.1	1B	48	56
WP_071689931.1	2	64	40
WP_087435932.1	1B	36	29
WP_012522207.1	2	61	38
WP_121068215.1	2	59	37
WP_107583992.1	1B	36	27
WP_020593153.1	2	62	39
WP_082333779.1	2	15	5
RPF86526.1	2	62	40
WP_130935822.1	2	60	37
WP_012050770.1	2	10	5
WP_090110639.1	1B	5	5
GBL34662.1	2	64	31
WP_127187516.1	2	64	36
WP_150168171.1	1C	33	31
WP_110887578.1	1C	35	33
PWB40444.1	2	63	40
WP_119275504.1	1C	31	33
WP_051220584.1	1B	10	4
WP_106227083.1	1B	47	50
WP_114672357.1	1C	37	31
MBN15706.1	2	61	4
RPF94622.1	2	64	41
WP_106534930.1	1B	36	36
WP_066741660.1	2	62	42
WP_059422398.1	1B	53	56
WP_143848738.1	1B	37	31
WP_146792002.1	2	58	40
OGP28776.1	1B	20	30
WP_130277625.1	2	59	40
WP_127095311.1	1C	38	27
WP_025730148.1	1B	33	29
WP_066610818.1	2	61	46
WP_067181027.1	2	60	42
WP_035613559.1	2	64	44
WP_078382781.1	1B	5	10
WP_067408036.1	1B	36	31
WP_138881563.1	1B	34	29
WP_084689328.1	2	61	40
WP_068111520.1	2	64	40
WP_110153513.1	2	58	46
WP_062146819.1	2	64	41
WP_090750427.1	1B	31	30
WP_129460931.1	2	59	39
WP_128525995.1	1C	31	27
MAL26297.1	2	20	5
WP_066478370.1	1B	46	49
OUS02774.1	2	60	37
WP_126142045.1	1B	34	32
WP_123126187.1	2	60	33
WP_045581149.1	2	64	35
WP_101581323.1	1B	36	29
WP_138604570.1	1B	29	29
WP_082922356.1	2	20	5
WP_095141692.1	1B	37	31
OUX32017.1	2	58	42
KAB1657888.1	1C	34	20
WP_084496038.1	1C	33	33
WP_128629716.1	1B	35	29
WP_066766977.1	2	64	45
OGX34182.1	1D	20	50
WP_116558538.1	2	61	41
WP_118922856.1	1B	37	29
WP_017727160.1	1B	37	30
RZV46808.1	1C	28	24
WP_036822875.1	1B	33	27
WP_104082793.1	1C	35	25
WP_029337048.1	1C	35	25
WP_128560881.1	2	56	36
OGA74166.1	2	65	35
WP_114383542.1	1B	30	30
WP_101645760.1	1B	33	26
NP_213103.1	1C	47	10
WP_011314688.1	2	61	46
WP_129063833.1	1B	32	32
WP_065690115.1	2	64	45
WP_095658418.1	1C	37	15
WP_104812661.1	2	59	37
WP_133366290.1	2	60	39
WP_029586225.1	2	61	46
WP_029659687.1	2	65	42
WP_114417233.1	1B	46	49
WP_119777642.1	2	59	43
WP_008298010.1	1A	26	-
OZA16668.1	2	66	-
WP_003321087.1	1B	37	30
WP_073031648.1	2	65	38
OYV36863.1	1B	52	60
WP_144904025.1	1A*	30	15
WP_055828950.1	2	64	38
WP_081627442.1	1C	37	27
RPG27516.1	2	60	39
WP_010171804.1	1B	33	29
WP_114958543.1	2	61	42
WP_129677607.1	1B	29	34
OCW82909.1	2	59	42
WP_085121746.1	2	64	44
WP_138863611.1	2	65	36
WP_053555077.1	2	58	35
OUW72502.1	2	63	40
WP_067928934.1	1C	41	29
OQW74431.1	2	62	33
WP_073953484.1	2	60	38
PSP98480.1	1A*	10	4
WP_028289457.1	2	60	35
WP_103287869.1	1A	20	-
WP_130030727.1	1B	37	28
WP_133570201.1	1C	33	15
WP_037150710.1	2	64	37
WP_020379242.1	1C	32	20
WP_041047136.1	1B	35	32
WP_098193074.1	2	63	32
WP_099363132.1	1B	37	26
WP_043645035.1	2	63	39
WP_051913928.1	1B	37	33
WP_056407688.1	2	64	38
WP_090267704.1	2	66	38
WP_049910184.1	1A	31	-
WP_085771732.1	2	57	33
WP_100313259.1	2	64	35
KKB96314.1	2	15	4
WP_099107775.1	2	63	39
KPL27484.1	2	4	-
WP_011550733.1	1C	29	33
WP_037096169.1	2	61	45
WP_080522795.1	1C	55	20
WP_089696776.1	1A*	30	10
WP_147041792.1	2	61	40
WP_092166467.1	2	15	5
WP_017975905.1	1C	41	18
WP_120048556.1	2	63	42
WP_111535545.1	2	65	38
WP_077082369.1	1C	34	24
WP_036121971.1	2	60	36
WP_134210179.1	1B	36	32
WP_136490134.1	1B	45	52
WP_051494083.1	1B	5	5
WP_055893983.1	1C	34	20
WP_067692192.1	2	62	37
KRP04940.1	2	10	10
OJU96081.1	1B	36	43
WP_069831529.1	2	60	37
WP_100260068.1	2	66	41
WP_127533713.1	1B	5	10
WP_142713445.1	2	58	40
WP_034960568.1	2	63	37
WP_068461348.1	2	61	40
WP_092107865.1	1C	35	30
WP_055105869.1	1B	35	31
WP_111879848.1	1B	46	52
WP_125565874.1	1C	39	20
WP_110174892.1	1C	37	31
WP_091844323.1	2	64	35
WP_085307310.1	2	62	41
WP_043752712.1	2	64	36
WP_088310451.1	2	63	42
WP_131842435.1	1B	36	36
WP_136608457.1	1B	35	31
WP_131450141.1	2	15	15
WP_089741931.1	1B	31	31
WP_105500303.1	1C	38	29
WP_126010707.1	2	64	45
WP_067596792.1	2	59	39
WP_035347057.1	1B	33	30
WP_132707302.1	2	64	40
WP_118950511.1	2	64	35
TVR87233.1	2	64	41
WP_110763772.1	2	4	50
OUT94378.1	2	65	38
WP_144767903.1	2	61	41
WP_072802260.1	1C	38	28
WP_030933383.1	1C	33	22
WP_096199214.1	1B	37	31
WP_053602689.1	1B	36	31
ETJ11790.1	1C	37	-
WP_077110986.1	1B	37	33
OJU06700.1	2	64	39
WP_065850678.1	1B	34	26
WP_081900943.1	1B	10	5
WP_106692430.1	2	64	36
WP_116542432.1	2	62	40
WP_121937980.1	2	60	44
WP_136460486.1	2	63	39
OYY05216.1	2	63	-
WP_007427521.1	2	64	35
WP_147167767.1	2	57	46
WP_113037149.1	2	61	42
WP_039000644.1	2	65	34
KPL27193.1	2	13	-
WP_011686530.1	1C	31	30
WP_109902074.1	2	61	36
WP_034158065.1	2	62	42
WP_011628051.1	1B	45	50
WP_071183415.1	2	62	36
WP_068358690.1	2	62	38
ODT57550.1	2	64	44
OUW42901.1	2	63	39
WP_088809550.1	1C	38	31
WP_082643412.1	2	62	47
WP_066318022.1	1B	37	32
WP_068214688.1	2	65	42
WP_086100039.1	2	58	42
WP_150423463.1	2	62	34
OLE00313.1	1C	27	23
PPR38235.1	2	64	41
WP_033926938.1	2	64	44
WP_019012147.1	1C	37	30
WP_127766292.1	2	64	38
WP_113616177.1	2	65	32
WP_068864578.1	2	63	39
WP_077030651.1	2	60	44
WP_147921335.1	2	60	35
WP_131476140.1	2	61	36
AJP72428.1	2	62	42
WP_141187271.1	2	61	38
WP_048824355.1	1B	37	29
WP_137684478.1	1A	23	-
KXJ40481.1	1C	56	26
WP_143893257.1	1B	31	29
WP_090227147.1	2	62	42
RUY05292.1	2	65	-
WP_128253631.1	2	64	41
WP_109597145.1	2	66	44
OJW26783.1	2	64	46
WP_112114063.1	2	61	36
OLC74479.1	1B	30	29
WP_077211396.1	1B	37	27
WP_088617069.1	1C	15	15
WP_089532733.1	1B	37	30
WP_099340308.1	2	60	39
MAL08864.1	2	61	44
WP_114010367.1	2	62	44
WP_046792798.1	2	64	44
WP_049906460.1	1A*	20	10
WP_096457615.1	2	60	43
WP_099622044.1	2	64	40
TSA18684.1	1A	27	-
OYZ71368.1	2	64	-
OYV44473.1	2	15	4
WP_036647514.1	1B	33	27
WP_061916204.1	1C	32	28
WP_124220245.1	1B	34	30
WP_137677068.1	2	60	34
HAV38075.1	1B	46	50
WP_035512341.1	1B	33	33
RMH01113.1	1B	30	35
WP_107664956.1	2	65	50
WP_034040995.1	2	60	39
OGI66917.1	2	61	39
WP_101520055.1	2	59	38
WP_088050323.1	1B	31	28
WP_083639436.1	2	57	46
WP_041318892.1	2	64	46
WP_141420624.1	2	58	37
OUW94626.1	2	62	36
WP_082009950.1	2	60	38
WP_066806882.1	2	60	43
WP_083854542.1	2	15	-
WP_135062919.1	2	66	38
WP_082609965.1	2	61	46
WP_025060700.1	2	65	36
WP_033923037.1	2	61	36
WP_144708622.1	2	61	-
WP_092938486.1	1B	46	52
WP_090672306.1	2	57	40
PKO48424.1	1B	51	53
WP_101719723.1	2	64	45
WP_014803254.1	2	62	36
PIR21542.1	1B	31	20
KFB75023.1	2	63	40
WP_140014132.1	2	66	42
WP_025312735.1	2	64	39
WP_145398626.1	2	61	42
WP_111600149.1	2	63	32
TMV75063.1	2	62	36
WP_058455563.1	2	56	40
OUV38821.1	2	61	40
WP_134726679.1	2	61	37
WP_093026846.1	2	65	42
WP_054109650.1	2	4	47
WP_087799773.1	1C	35	10
WP_134127266.1	1C	35	20
GBC90781.1	1C	34	26
OIQ29635.1	2	60	41
WP_079991656.1	1A*	27	15
WP_126408483.1	1B	37	30
WP_124960135.1	1B	48	50
WP_051491397.1	1B	5	5
WP_125559292.1	1B	37	35
WP_066055033.1	2	59	39
WP_129888793.1	1B	35	28
WP_127605233.1	1B	35	31
WP_092776034.1	2	66	38
WP_122062070.1	2	61	38
RUW86861.1	2	65	-
WP_146722910.1	1C	34	29
WP_138934215.1	2	65	42
WP_130865792.1	1C	30	20
WP_114308886.1	2	58	35
WP_135210409.1	2	64	40
WP_020008755.1	1B	32	30
WP_143573262.1	2	61	46
WP_082010675.1	2	60	50
KPK59552.1	1B	45	50
WP_051609228.1	2	64	40
WP_099917256.1	1B	46	52
WP_067197239.1	2	62	42
WP_108828447.1	2	65	38
WP_121313072.1	2	61	36
WP_127142784.1	2	62	41
WP_039530963.1	2	64	37
WP_146544944.1	2	64	36
WP_058366034.1	1A*	30	10
WP_010282777.1	1B	37	26
WP_103933652.1	1C	29	27
KXK39290.1	2	61	41
RPG52337.1	2	61	39
PON19323.1	1D	31	32
WP_039744349.1	1B	20	33
WP_126428546.1	1B	36	30
OYZ16175.1	1C	36	20
WP_083485918.1	1C	40	20
WP_093330761.1	2	58	41
WP_014101928.1	2	62	43
WP_094863606.1	1C	38	20
WP_100182715.1	1A	26	-
WP_144207106.1	1C	5	4
WP_075981056.1	1B	37	33
GBD46540.1	1B	34	46
PPR64589.1	2	62	38
WP_111401650.1	2	65	38
WP_084778603.1	1C	6	4
WP_054280687.1	2	64	36
WP_110609307.1	1B	36	36
WP_084278845.1	1B	36	28
WP_012953925.1	1B	34	15
WP_126960139.1	1B	34	35
WP_148456794.1	1B	35	30
WP_016389322.1	2	60	44
WP_028392981.1	1B	33	29
WP_036218483.1	1C	31	33
KGA05709.1	1C	37	22
WP_081718605.1	2	61	42
RUM28047.1	1C	50	10
WP_099245451.1	2	65	37
WP_048836888.1	2	61	42
WP_120523833.1	1C	37	30
WP_119868473.1	1C	35	20
PKB57495.1	1B	35	20
WP_008525012.1	1A*	34	10
TXI03375.1	2	61	42
WP_085836283.1	2	62	41
WP_012963338.1	1B	35	30
WP_008635655.1	1C	31	28
WP_096350711.1	2	65	36
WP_147189756.1	2	64	34
WP_066220676.1	2	59	37
WP_086131194.1	2	64	35
WP_090596499.1	2	15	10
WP_085934706.1	2	64	35
WP_071025251.1	2	61	40
MBC76853.1	2	62	37
WP_011521147.1	1C	35	20
WP_026297138.1	1B	32	30
WP_135051155.1	2	64	15
WP_013166483.1	2	61	34
WP_083656415.1	2	61	34
TRZ86044.1	1B	35	20
WP_091134543.1	2	60	46
WP_135244785.1	2	65	35
WP_108693422.1	2	64	40
WP_068777992.1	1B	6	5
OIO84290.1	1C	10	15
OUX98021.1	2	64	42
MAM60557.1	2	64	36
WP_026674424.1	1B	37	10
WP_062732216.1	2	60	40
WP_150006211.1	2	60	40
WP_055819858.1	2	61	40
WP_095369655.1	1B	37	27
WP_137121565.1	1C	35	20
WP_085791573.1	2	62	38
WP_151954544.1	2	60	38
WP_009468190.1	2	57	43
WP_074210533.1	1B	47	47
WP_076702843.1	1C	38	20
WP_090578348.1	1B	33	30
WP_024276066.1	2	64	38
ODS57313.1	1C	34	30
WP_066604250.1	2	61	37
WP_101803390.1	1C	31	27
WP_135346826.1	1B	37	25
OLD55448.1	1A	37	-
WP_055933504.1	1B	50	55
WP_126976568.1	2	65	45
WP_043773573.1	2	62	37
WP_009019002.1	2	62	45
WP_072477972.1	1C	38	20
OLB68587.1	1A	37	-
WP_007235020.1	2	60	36
WP_114185093.1	2	65	41
WP_058240888.1	2	65	35
CUU01773.1	1D	28	44
WP_054302537.1	2	64	38
BBL35091.1	2	64	37
WP_052233519.1	1B	46	50
AZZ36667.1	1C	33	23
WP_049997217.1	1A	30	-
OJU34201.1	2	60	35
WP_103209778.1	1C	36	30
WP_066100791.1	1B	33	32
WP_136353510.1	2	64	43
WP_142787593.1	2	62	35
WP_068244137.1	2	64	38
WP_099057440.1	2	64	33
WP_093454378.1	2	64	36
WP_075553224.1	2	58	41
WP_011394052.1	1B	53	52
WP_129929131.1	1B	33	28
WP_134396075.1	1C	35	20
WP_131835417.1	2	60	34
WP_095303032.1	1B	34	27
WP_109360305.1	2	57	35
WP_093991549.1	2	64	38
PDH60726.1	2	64	38
WP_001548380.1	1C	20	20
WP_067227098.1	1C	38	26
WP_075528539.1	1B	35	32
WP_092836665.1	2	62	41
WP_009196091.1	2	57	35
KFM20874.1	1A	26	-
WP_082925614.1	2	63	39
OGR83556.1	1D	31	5
OJU67155.1	2	65	37
WP_089320409.1	2	60	37
WP_068440728.1	1B	36	30
WP_066140045.1	1B	36	32
WP_035421087.1	1B	37	31
OUU22327.1	2	64	39
WP_148545926.1	2	59	36
WP_147026481.1	2	57	40
RAP28974.1	2	59	35
WP_057769570.1	1B	30	29
RPH05327.1	1C	46	31
WP_122970240.1	1B	36	33
WP_109689148.1	1C	28	31
WP_061936755.1	1B	53	43
WP_039686795.1	2	65	36
WP_104736261.1	2	60	35
OIP10432.1	2	63	43
WP_072886723.1	1B	37	30
WP_090058298.1	2	64	38
SBT10918.1	2	63	41
OLE73360.1	2	4	36
WP_110882398.1	1B	48	58
WP_147754806.1	2	64	-
WP_019222600.1	2	61	35
WP_141431317.1	1B	31	33
WP_077207238.1	1A	30	-
WP_034448119.1	2	61	35
PSQ17748.1	1A	26	-
WP_034318066.1	1B	36	35
WP_013269315.1	2	64	36
WP_035634058.1	2	61	36
WP_008328912.1	2	65	34
MAY31139.1	2	62	38
CUW50383.1	2	35	-
WP_136894478.1	1B	46	43
WP_018080240.1	2	62	33
WP_138192593.1	1B	34	33
KPL06146.1	1C	15	-
WP_051719689.1	2	61	32
WP_116842362.1	2	64	35
WP_055448907.1	2	58	39
WP_134272970.1	2	65	39
WP_011538674.1	2	65	36
WP_047186420.1	1B	37	30
WP_052542073.1	1C	35	20
WP_066812657.1	2	61	45
OZA03511.1	2	15	4
WP_133474449.1	2	62	38
WP_142592255.1	2	60	39
OGX68311.1	1B	33	-
PSP76710.1	1A	29	-
ODU22011.1	2	58	36
WP_138124975.1	1B	37	27
ODT52545.1	2	59	36
WP_145340958.1	2	61	42
WP_149736701.1	2	64	37
WP_108852708.1	2	65	39
OLE18549.1	1C	34	20
WP_113031735.1	1B	35	20
WP_119533567.1	2	62	37
BAJ51340.1	1A	31	-
WP_023365372.1	1B	48	59
WP_101576483.1	1B	37	29
WP_058244057.1	2	65	36
WP_125257244.1	2	64	44
WP_026605691.1	2	64	49
WP_077002107.1	1B	46	51
WP_018754136.1	1B	35	27
WP_088440279.1	2	58	33
WP_008185490.1	2	62	33
WP_067759833.1	2	64	36
WP_008026772.1	2	60	39
WP_116369106.1	2	60	46
WP_134171616.1	1C	34	24
WP_050032449.1	1A*	20	10
KPK05573.1	2	59	34
WP_130296958.1	1B	4	5
WP_116109311.1	2	63	41
WP_085238016.1	1C	36	29
WP_093080630.1	2	57	43
WP_044742654.1	1B	36	31
WP_147082280.1	2	15	5
WP_009375348.1	1A*	30	5
WP_023669402.1	2	61	38
WP_035553918.1	2	63	43
WP_067458482.1	2	61	37
WP_026573083.1	1B	25	29
WP_062059583.1	2	60	37
WP_122940516.1	1C	40	23
WP_135758539.1	1B	35	36
WP_018613701.1	2	60	39
WP_108026181.1	1B	36	25
WP_125324544.1	2	61	43
OUX70070.1	2	10	5
WP_135153324.1	1B	34	29
PPD00072.1	2	64	44
WP_008599395.1	2	60	44
WP_040952922.1	1B	34	30
WP_139682183.1	1B	47	53
WP_138015727.1	2	65	40
WP_106470778.1	2	65	40
WP_100765435.1	1B	31	35
WP_119303513.1	2	64	34
Q2G2C0	1C	36	30
WP_037253735.1	2	62	38
WP_025977220.1	2	64	43
WP_117594918.1	1A*	30	10
PSQ21658.1	1A	29	-
WP_037944373.1	2	65	36
WP_008586289.1	2	61	36
WP_006923313.1	2	61	35
WP_101565022.1	1B	37	36
WP_101355620.1	1C	30	29
MBK61972.1	2	62	37
WP_006561600.1	1C	37	30
WP_114395508.1	2	62	36
WP_119081880.1	2	66	41
WP_028711264.1	2	61	34
WP_120541250.1	1C	33	29
WP_013494828.1	1B	30	20
WP_126698524.1	2	65	38
ODT87472.1	2	64	39
WP_140944851.1	1D	28	52
WP_092816707.1	1A*	29	10
OGA15979.1	2	63	38
WP_147098972.1	2	59	36
WP_072159179.1	2	59	39
WP_092348145.1	1D	28	44
WP_077355564.1	2	66	36
WP_139081425.1	2	64	40
WP_099157959.1	1B	38	25
WP_072558433.1	2	62	35
WP_095655607.1	1B	31	30
WP_051661342.1	2	60	34
WP_007091174.1	2	65	41
WP_119397105.1	2	65	38
WP_132951683.1	2	60	38
WP_029115491.1	1C	38	26
WP_111438682.1	1B	35	31
WP_113941869.1	2	60	42
WP_093154122.1	2	64	40
WP_093855990.1	1B	32	32
WP_037301400.1	2	60	39
WP_010903182.1	1A*	35	10
OGG03516.1	2	61	46
WP_117937058.1	2	60	41
WP_126248426.1	2	63	32
OUX96305.1	2	62	46
MAC12626.1	2	60	35
WP_117299071.1	1C	35	29
WP_093114197.1	2	59	42
WP_026750872.1	2	58	35
EXI72158.1	2	64	33
WP_093117561.1	1B	34	40
WP_143955385.1	2	60	37
WP_132958727.1	2	61	37
WP_134671236.1	1A	26	-
WP_142078652.1	1C	42	18
WP_097159446.1	1B	36	27
WP_040979886.1	1B	33	31
ESW60530.1	2	65	45
RFM24444.1	1C	46	24
WP_036925788.1	1C	34	20
WP_126583285.1	1B	34	36
WP_038183687.1	1B	35	32
KRP18986.1	2	61	43
WP_041099750.1	1B	36	29
WP_142899213.1	2	62	33
WP_028539815.1	1B	36	27
WP_133721498.1	2	58	50
WP_137758078.1	2	62	37
WP_027133088.1	1B	39	32
WP_089957390.1	1B	47	49
WP_087001178.1	1C	34	20
WP_049719975.1	1B	36	31
WP_035621041.1	2	62	36
WP_110528237.1	2	61	41
WP_021316894.1	2	60	43
WP_070961710.1	2	64	44
RPF96704.1	2	64	44
WP_038485801.1	1B	37	32
WP_056462504.1	2	56	48
WP_108001180.1	2	60	37
WP_103051850.1	2	60	35
WP_084396046.1	2	61	41
WP_111709054.1	2	61	43
WP_126657686.1	1B	37	29
OGW43392.1	1B	10	10
WP_136635565.1	2	64	36
YP_002516811.1	2	64	44
WP_058314275.1	2	61	35
WP_091775503.1	1B	10	5
WP_103070693.1	2	60	37
OUW63652.1	2	58	43
WP_072245145.1	2	65	38
WP_038368250.1	2	61	45
WP_051356328.1	2	61	38
WP_106866164.1	1C	65	10
WP_052604117.1	1B	32	20
WP_088519005.1	2	60	42
WP_008294106.1	2	64	15
TVR75500.1	1B	31	28
WP_011450276.1	2	62	36
WP_130989425.1	2	60	34
OYW16031.1	2	4	41
WP_148055444.1	2	65	38
WP_133950508.1	2	61	38
WP_146364098.1	2	65	34
WP_096518518.1	2	64	45
WP_040326507.1	2	57	44
WP_128541521.1	1C	31	27
WP_124727278.1	1B	36	27
WP_036513652.1	2	63	46
WP_144088701.1	1B	32	31
WP_096174945.1	2	62	15
WP_094035686.1	2	66	37
OQY74677.1	2	15	-
REK11551.1	1C	56	25
WP_097057082.1	2	59	42
WP_090611717.1	2	65	38
OGP85782.1	1B	26	26
WP_085889960.1	2	62	40
WP_135823201.1	1A	38	-
WP_113257366.1	2	61	39
WP_124963941.1	2	66	37
WP_123897502.1	2	62	43
WP_121353214.1	2	60	43
WP_126112608.1	2	61	45
WP_081628549.1	2	60	44
WP_056242607.1	2	57	38
WP_052428275.1	1C	37	18
WP_100284332.1	2	62	35
WP_037437901.1	2	61	30
WP_129340763.1	2	64	32
WP_019242444.1	1B	37	31
WP_082461275.1	2	61	37
WP_107872434.1	2	61	41
WP_092061027.1	2	62	42
WP_018443623.1	1B	10	4
WP_112875266.1	2	60	37
WP_049704953.1	2	64	37
WP_110752677.1	2	60	37
WP_127131419.1	2	64	35
WP_128891415.1	2	63	39
WP_105346460.1	1C	38	22
PSP67075.1	1A*	32	4
WP_046905094.1	2	62	41
WP_122253325.1	1B	54	45
OLS23033.1	1A	23	-
WP_088661638.1	2	65	42
WP_043068511.1	1C	32	30
WP_037597601.1	1C	37	22
MBM46530.1	1C	32	20
WP_068021416.1	2	64	40
WP_139673089.1	2	61	40
HBF61748.1	2	61	45
ODT35329.1	2	65	38
BBK40541.1	2	61	38
WP_121447057.1	1B	31	33
WP_136597438.1	2	57	39
WP_092424127.1	2	61	33
WP_006987335.1	2	62	36
WP_104006625.1	2	65	40
OGF57170.1	1B	29	18
RYF89500.1	2	64	45
WP_118857479.1	2	59	43
WP_048602165.1	1C	28	27
WP_131568394.1	2	61	35
WP_073175993.1	2	60	42
WP_129762885.1	2	65	42
WP_043949144.1	2	65	42
WP_113667623.1	2	56	42
WP_034332403.1	1B	37	36
WP_119052409.1	2	64	36
WP_106716930.1	2	60	38
RPF74384.1	1C	51	27
TGV74666.1	2	15	4
OLD64352.1	1D	22	31
PKP94217.1	2	60	40
WP_022728451.1	2	64	40
WP_101934060.1	1B	36	30
WP_084168495.1	1C	37	23
OUW11626.1	2	64	34
WP_015500208.1	2	62	38
WP_125158112.1	2	44	-
WP_087917967.1	1B	33	30
WP_043822995.1	1B	50	50
WP_033829342.1	1B	37	31
WP_089823184.1	1A*	30	10
WP_018755368.1	1B	33	29
MAZ53626.1	1C	38	33
WP_046104012.1	2	61	33
WP_076256840.1	1B	26	28
WP_069326211.1	1B	33	27
WP_137125589.1	2	60	39
WP_121997267.1	2	64	38
WP_046130765.1	1B	36	33
WP_096391623.1	1A*	10	10
WP_014970794.1	1B	35	23
WP_121866940.1	1C	38	20
WP_119376582.1	2	63	40
WP_083402115.1	1B	29	29
KPU82379.1	2	58	39
WP_021689812.1	2	60	35
WP_082233383.1	1C	35	27
OGI49031.1	2	62	37
WP_045233914.1	1C	30	30
WP_090632528.1	2	64	44
KPP86993.1	2	62	36
WP_127200120.1	1B	35	30
OGA10527.1	2	4	38
WP_047913552.1	1B	35	30
WP_111220541.1	2	61	42
WP_106639861.1	2	64	33
WP_011222430.1	1A	39	-
WP_107795235.1	2	60	41
ODT46971.1	2	64	42
WP_058383478.1	1B	36	32
WP_071903704.1	1C	37	28
PKP85387.1	2	62	39
WP_082434547.1	2	56	37
TAG31323.1	2	61	40
WP_063458863.1	1B	46	46
WP_096359240.1	2	64	37
WP_037571718.1	1C	36	29
WP_125170093.1	1C	32	20
OUV19389.1	2	60	34
WP_122139904.1	2	13	15
WP_057965928.1	1C	38	28
GBD32237.1	1B	37	27
PKO83278.1	2	64	40
WP_102709994.1	1B	31	29
WP_115994100.1	1B	33	29
WP_110929697.1	1B	5	5
WP_095685886.1	1C	37	15
WP_072293063.1	2	61	43
WP_129680309.1	2	65	37
WP_075385509.1	1B	37	31
WP_046115743.1	1B	46	50
WP_011452517.1	2	64	38
WP_082511343.1	2	61	39
WP_038464943.1	2	62	40
WP_024925314.1	2	57	37
WP_092493071.1	1B	36	27
PSQ51041.1	1A	26	-
RUV47453.1	2	35	-
WP_092813901.1	2	66	37
WP_100266473.1	2	61	40
WP_128635676.1	1B	10	10
WP_125467619.1	2	60	41
WP_124010645.1	1B	10	4
WP_028641084.1	2	63	43
WP_116540741.1	1C	38	26
OYX18871.1	2	61	43
KJS19840.1	2	61	37
WP_037517841.1	2	58	35
WP_150523497.1	2	61	42
WP_051681401.1	1B	37	27
WP_047968094.1	1B	51	54
WP_091524326.1	2	57	37
WP_151179333.1	2	64	42
WP_128626888.1	2	61	38
RPG99412.1	2	59	42
WP_053436606.1	1B	30	27
WP_147240711.1	1B	47	45
WP_052673960.1	1B	55	46
WP_061854948.1	1C	36	33
WP_145285094.1	1B	32	35
WP_074218985.1	2	60	38
WP_048884566.1	2	67	41
WP_075893664.1	1B	34	20
WP_142587010.1	2	60	40
WP_051134067.1	2	57	42
GBD39964.1	1B	20	32
TVR52396.1	1C	35	20
WP_044194181.1	2	64	37
WP_055928628.1	2	60	38
WP_114769543.1	2	66	46
WP_140454893.1	2	65	37
WP_011632884.1	2	64	37
WP_120517675.1	2	63	32
WP_101397057.1	1C	33	20
WP_136716890.1	1A	35	-
PHQ98318.1	2	64	35
HBZ62587.1	1C	33	-
WP_137390698.1	2	64	41
WP_093181896.1	2	63	42
WP_047007561.1	2	63	40
WP_092279103.1	1B	50	53
RZO22951.1	2	62	43
KPK57887.1	1B	45	49
WP_061803560.1	1B	36	29
RRR66216.1	1C	34	29
WP_014435306.1	1C	36	27
WP_047982930.1	1B	37	30
WP_086490867.1	2	60	42
WP_048623076.1	1B	36	36
WP_082358822.1	2	60	44
WP_147054895.1	1B	36	32
OGO51258.1	1C	32	20
WP_092685008.1	2	65	34
KRP12821.1	2	61	35
WP_082732906.1	2	15	5
WP_094021906.1	2	66	42
RUY34551.1	2	65	-
WP_105998513.1	2	57	40
WP_108177383.1	2	61	47
WP_147089697.1	2	63	43
WP_036042187.1	1B	31	29
WP_011937347.1	1B	20	31
OGA53743.1	2	54	40
WP_137135142.1	2	61	40
WP_134499779.1	2	60	39
OFX21081.1	1C	29	30
WP_119821662.1	1A*	20	10
WP_108446471.1	1B	49	5
WP_116189027.1	1C	29	-
PCJ92507.1	1B	40	51
OZA91674.1	2	64	-
WP_118849232.1	2	64	40
WP_135986939.1	2	61	37
WP_008238960.1	2	58	36
OYV23982.1	1C	5	-
OUX41488.1	1B	46	56
WP_012044620.1	2	60	42
WP_037607316.1	1C	37	22
WP_023395023.1	1A*	20	10
WP_078498501.1	1B	5	10
PIO47380.1	1C	42	32
WP_085800219.1	2	61	38
WP_071459317.1	1B	36	32
WP_062011014.1	2	57	35
TAJ73151.1	2	64	38
WP_152045628.1	2	61	41
WP_010856719.1	2	63	38
WP_134490609.1	2	67	47
WP_084730953.1	1B	33	28
RZK00269.1	2	62	43
RTL52629.1	2	63	39
WP_119360976.1	1C	31	33
WP_150945923.1	2	61	46
WP_089907098.1	2	63	34
MAT95071.1	2	59	42
OYV76458.1	2	61	39
WP_147494805.1	2	66	40
WP_019152929.1	1B	37	28
WP_106092054.1	1C	33	28
OUV28671.1	1B	46	31
WP_045996220.1	2	64	35
KRO88657.1	2	62	40
WP_009829318.1	2	65	37
WP_096434144.1	2	62	38
OYV39489.1	2	63	46
WP_089199495.1	1B	33	29
WP_127727087.1	2	57	47
OGS64254.1	1A	10	-
WP_108740756.1	2	62	35
WP_028783729.1	1C	35	27
WP_109414581.1	2	63	35
PSO49893.1	1C	35	29
RMH70379.1	2	65	40
PIX76443.1	2	63	-
WP_036155989.1	1B	35	33
WP_041448084.1	1C	33	28
WP_026612541.1	2	61	40
WP_067401956.1	2	63	39
WP_115773615.1	1B	31	33
WP_123043501.1	1B	32	29
WP_038698524.1	1B	4	10
WP_124764129.1	1B	35	33
WP_132974493.1	2	60	34
WP_014954918.1	2	63	43
WP_051332227.1	2	61	40
WP_013384470.1	2	61	39
WP_149996850.1	2	66	41
WP_055683557.1	2	62	36
WP_139075951.1	2	64	38
WP_050733481.1	2	60	47
WP_096076874.1	1B	32	36
WP_084461262.1	1B	50	58
WP_013520279.1	1B	46	53
PPR41340.1	2	62	45
WP_114497122.1	1B	35	30
OGE22554.1	1B	20	31
OUX54108.1	2	60	40
WP_036181851.1	1B	35	33
WP_139938007.1	2	61	37
WP_095308462.1	1B	36	33
WP_010889241.1	1C	37	33
WP_147531866.1	1B	30	32
WP_051138651.1	1C	35	30
WP_104094721.1	1C	35	23
WP_122897241.1	1B	36	31
WP_147030963.1	2	63	15
KPQ15897.1	2	61	40
OLD74536.1	1D	39	54
WP_027417001.1	1C	32	30
WP_076446171.1	2	65	42
WP_027013751.1	1B	47	50
WP_019013795.1	2	62	44
WP_013304869.1	2	60	42
WP_053366068.1	1B	36	29
OHC68069.1	2	61	41
WP_019121294.1	1B	36	30
RPG18641.1	2	60	34
PHY09644.1	1A	25	-
WP_040929266.1	1B	33	27
WP_090925390.1	1C	33	10
PIQ24707.1	1C	37	32
WP_011958815.1	1C	36	30
WP_106159602.1	2	61	40
WP_047003944.1	2	62	41
OYV38612.1	2	64	-
WP_090639400.1	1C	30	25
PIQ15335.1	2	60	-
OJW82729.1	2	62	40
PSP43743.1	1A	15	-
WP_028965244.1	2	56	40
WP_056354227.1	2	61	39
WP_026962656.1	1C	39	25
WP_035187995.1	2	67	42
WP_084690893.1	2	62	42
EXI65485.1	2	63	35
WP_119901213.1	2	61	38
WP_144821021.1	1B	48	49
WP_034471267.1	2	61	46
MBJ89577.1	2	62	37
WP_093210999.1	1B	32	26
WP_046021975.1	2	61	31
WP_058002514.1	1B	37	31
WP_109792483.1	2	62	33
WP_062491511.1	1B	30	26
WP_037493286.1	2	65	36
WP_054968199.1	1C	32	-
WP_036573325.1	1B	36	30
WP_121924361.1	2	62	35
WP_018391000.1	2	60	34
WP_042362916.1	1C	36	30
WP_126600956.1	1B	36	35
WP_038540757.1	1B	36	32
WP_035313367.1	1C	34	28
WP_045796947.1	2	64	35
WP_114952463.1	2	64	40
WP_085946288.1	1B	50	50
OFW66979.1	1C	10	5
WP_068088470.1	2	60	47
WP_109351039.1	2	60	40
WP_138604349.1	1B	36	27
WP_024880558.1	2	61	48
WP_066010909.1	2	62	38
WP_089851449.1	2	66	34
WP_038476777.1	1B	33	32
PKB63618.1	1B	28	20
WP_077614517.1	1B	4	5
WP_015728962.1	1C	36	35
OYX69020.1	2	64	38
WP_027173571.1	2	61	45
PKN94204.1	1C	33	30
WP_055293384.1	2	65	37
WP_009024514.1	2	64	46
OUU03166.1	2	59	45
WP_136467356.1	2	59	37
WP_108684975.1	2	62	34
WP_107750297.1	2	64	42
ERH07544.1	1A*	28	10
WP_109109899.1	2	64	36
OJY92421.1	2	64	35
WP_082493716.1	1B	42	50
WP_030470322.1	1C	40	15
WP_056731930.1	1C	36	26
WP_067296032.1	2	62	36
WP_106587550.1	1B	37	31
WP_008286837.1	1C	47	10
WP_141147329.1	2	64	41
WP_123695637.1	2	61	40
WP_062105194.1	1B	36	28
MAA75816.1	1B	48	54
PKB68036.1	1B	35	26
MAB00909.1	2	61	47
WP_018577082.1	1B	51	47
WP_036681199.1	1B	31	29
WP_150023846.1	2	65	39
PIX67413.1	2	62	41
KAB1650569.1	1C	34	20
WP_110517415.1	1B	36	31
WP_105743456.1	2	60	43
OJY70152.1	2	60	44
WP_137700427.1	2	65	39
WP_133289029.1	2	64	40
WP_072397241.1	2	64	46
WP_132285944.1	2	60	40
WP_124564931.1	1B	35	35
WP_087440835.1	1B	36	30
WP_108577852.1	1C	35	20
WP_013695757.1	2	61	39
Q9YBA3	1A	27	-
ESS04064.1	1A*	30	15
OYZ52979.1	2	58	35
WP_107967497.1	2	58	37
WP_135225978.1	1B	5	15
WP_066763490.1	2	61	41
WP_136479823.1	2	60	35
WP_049984662.1	1A	39	-
WP_048839170.1	2	57	43
WP_135954188.1	1B	51	50
WP_138324482.1	2	60	44
WP_019424615.1	1B	35	29
PKO18506.1	1C	33	29
WP_037295759.1	2	66	38
WP_019635895.1	1B	35	27
WP_111515361.1	2	64	39
WP_056019013.1	2	64	38
WP_096334436.1	1C	32	29
WP_054135157.1	2	61	41
WP_075685228.1	1B	33	32
WP_072877772.1	2	59	41
ERH04789.1	1A*	30	5
WP_014953279.1	2	62	39
WP_147860984.1	2	59	37
WP_084527742.1	1C	35	20
WP_147766695.1	2	60	37
WP_105214099.1	2	59	35
WP_141899689.1	1C	51	20
WP_091737398.1	1B	36	30
WP_092983609.1	1B	32	30
WP_073064914.1	2	61	42
WP_135830355.1	1A	27	-
KPP91108.1	2	65	36
WP_091947840.1	2	61	48
WP_104952433.1	2	60	37
WP_147743823.1	2	59	37
WP_093142088.1	2	59	37
WP_108814295.1	2	65	42
WP_058319027.1	2	65	36
WP_085784690.1	2	64	40
WP_138834437.1	2	59	37
WP_136151935.1	2	61	36
OQW42264.1	2	10	4
WP_018978627.1	1C	35	10
WP_139417069.1	1C	34	26
WP_078033025.1	1B	46	53
WP_081160289.1	2	64	43
WP_052092690.1	1B	10	5
WP_062576662.1	2	61	37
WP_082613693.1	2	61	45
WP_100666904.1	1C	35	33
WP_109384639.1	2	66	42
ODT75618.1	2	64	39
WP_131617936.1	2	61	40
OGR88595.1	1D	22	10
WP_090670621.1	2	61	40
WP_132482434.1	1B	33	32
WP_127905177.1	2	65	38
AII86831.1	2	64	38
WP_073625779.1	2	10	4
WP_149321200.1	1B	47	49
WP_026757415.1	2	64	38
WP_009815224.1	2	65	34
WP_046865303.1	2	65	41
WP_072580177.1	1B	36	31
WP_146892123.1	2	60	44
WP_089133553.1	2	59	42
WP_095577384.1	1C	34	26
WP_029915181.1	2	64	45
WP_027093111.1	1B	36	30
WP_084705020.1	2	64	46
WP_051963642.1	1C	33	31
WP_132940086.1	2	62	38
WP_090925593.1	1B	37	35
WP_120495423.1	2	62	45
WP_134820527.1	2	58	45
KPK67772.1	2	62	39
WP_109765956.1	2	61	45
RDB35440.1	1C	34	28
RUW85675.1	2	65	-
WP_038198748.1	2	62	34
WP_051600196.1	2	64	39
KPK15107.1	1C	33	27
WP_133689357.1	1C	38	22
OYU57081.1	2	61	35
WP_051060364.1	2	64	29
WP_023003849.1	2	60	40
WP_011322609.1	1A*	28	4
OGI57917.1	2	62	39
RPH01469.1	2	65	38
WP_028957411.1	2	65	36
WP_035673449.1	2	62	36
WP_068297225.1	2	61	42
WP_029552281.1	1B	35	30
WP_129218803.1	2	57	42
WP_137275952.1	1A*	28	4
WP_119391635.1	2	58	39
OGO67518.1	1C	39	29
WP_063251575.1	1B	36	31
WP_127190300.1	1B	35	30
OGS50038.1	2	60	-
WP_041046649.1	2	63	31
WP_067022058.1	1C	34	-
WP_146572456.1	2	60	40
WP_089271469.1	2	65	35
WP_126972410.1	2	61	35
OGH61550.1	1B	29	31
WP_088708351.1	1B	49	51
WP_082733918.1	2	61	39
PKP75716.1	2	62	-
WP_051946979.1	1B	50	55
WP_136924388.1	1C	32	30
WP_015586415.1	1C	33	33
WP_098443256.1	1B	37	30
OUU39084.1	2	62	46
WP_051399015.1	1B	49	53
WP_049671540.1	1B	36	31
WP_068610702.1	1B	46	49
WP_010269416.1	2	65	39
WP_126536996.1	2	61	38
WP_132258736.1	1B	50	50
WP_115123908.1	2	59	37
WP_084623460.1	2	64	46
WP_084048364.1	1C	28	30
TMV93677.1	2	62	38
WP_034803680.1	2	61	35
AQS41468.1	2	61	38
OYX93775.1	2	68	-
WP_087615500.1	1B	37	33
RVD53240.1	2	65	40
WP_002769824.1	1B	32	27
WP_082745557.1	2	63	42
OLS19040.1	1A	28	-
WP_066436816.1	2	57	42
WP_151846369.1	1C	33	32
WP_136067968.1	2	57	38
WP_045682361.1	2	64	37
WP_076000269.1	2	60	42
KXK19320.1	2	64	53
OYV34403.1	2	64	42
PHM19738.1	1B	46	45
WP_096804679.1	2	65	38
WP_146859296.1	2	63	32
WP_084164232.1	2	64	40
OUW37241.1	2	64	34
WP_048196858.1	1A	26	-
WP_108466805.1	1B	35	26
PKP87732.1	2	58	35
WP_041393769.1	2	61	44
WP_054527828.1	2	62	35
WP_085630709.1	2	66	42
WP_050433688.1	1C	29	63
WP_082093771.1	2	61	42
KFM15054.1	1A	15	-
WP_073220287.1	2	59	37
WP_120076215.1	2	62	35
WP_003463258.1	1B	27	31
KPV51507.1	1C	31	31
WP_036261591.1	2	64	46
PPR48557.1	2	62	38
WP_043580054.1	2	61	38
WP_085862813.1	2	65	42
AEW04314.1	1B	32	29
WP_038552125.1	1C	33	30
WP_082128111.1	2	61	38
OYU85113.1	2	67	36
PTQ57523.1	1C	34	20
KRO67972.1	2	59	36
WP_044661330.1	2	62	42
WP_121099193.1	2	65	37
WP_123120842.1	2	65	36
WP_012335070.1	2	60	47
WP_093194201.1	1C	32	28
WP_029639283.1	2	64	33
PPR29075.1	1B	42	27
WP_081947749.1	1B	34	30
WP_089175971.1	2	60	45
WP_150904144.1	2	57	40
WP_075262372.1	2	61	40
WP_108641331.1	2	65	34
WP_066607670.1	2	62	34
WP_058095779.1	1C	33	20
PPR48847.1	2	60	46
WP_110030020.1	2	64	46
WP_013489232.1	1B	33	27
WP_018988146.1	1B	49	57
WP_094060749.1	1B	48	52
WP_087570546.1	1B	30	29
WP_144071914.1	2	62	36
WP_007018186.1	1B	41	48
OFZ90216.1	2	65	32
WP_137175449.1	1B	42	53
KGA08688.1	1C	32	15
WP_091472661.1	1B	32	35
OUW58083.1	2	62	40
WP_015253822.1	1B	35	31
WP_067876231.1	1C	34	26
WP_144253353.1	2	10	10
WP_067614722.1	2	61	47
PIW31820.1	2	62	47
WP_109696060.1	2	63	32
WP_094798249.1	1B	51	49
WP_043869689.1	2	62	38
WP_022683030.1	2	57	37
WP_046509417.1	2	58	44
WP_044640285.1	1B	35	31
WP_138788168.1	1B	36	29
OQY89546.1	2	60	35
WP_051474110.1	2	64	38
WP_051122745.1	2	64	39
WP_096358858.1	2	57	35
WP_151119671.1	2	64	36
WP_119167815.1	2	15	4
WP_052224963.1	2	66	33
WP_096154774.1	1B	36	26
WP_138465472.1	2	65	38
WP_123133704.1	2	57	39
WP_034358330.1	1C	32	30
WP_151108163.1	2	61	36
WP_091830004.1	2	61	15
WP_035247590.1	2	62	38
WP_068876928.1	2	64	38
WP_114356267.1	2	66	46
WP_101047833.1	1B	46	48
WP_011102514.1	1C	35	20
PPR70310.1	2	30	4
WP_106204705.1	2	65	41
OLD11748.1	1A	35	-
WP_113900162.1	2	64	40
OUM95278.1	1B	30	30
WP_106687329.1	2	59	41
WP_093422331.1	2	65	42
WP_100352817.1	1B	36	31
WP_125560564.1	1B	37	36
WP_115936903.1	2	65	39
OUR92252.1	2	60	33
RPH16542.1	2	65	47
WP_133429673.1	1B	32	36
WP_135082015.1	2	60	39
WP_022828812.1	2	61	36
WP_149836495.1	2	63	32
WP_095247783.1	1B	36	36
WP_136656977.1	2	61	42
WP_029087033.1	2	64	39
WP_112323831.1	2	66	38
WP_028034619.1	2	57	38
CUU02231.1	1D	27	49
WP_147648454.1	1C	33	25
WP_090524627.1	2	57	36
WP_109437089.1	2	60	41
WP_038563158.1	1B	33	32
WP_109298784.1	2	60	37
GBC70319.1	1A	15	-
WP_120073955.1	1B	32	30
WP_152146108.1	1B	48	54
WP_015397969.1	2	61	35
WP_133614865.1	2	64	34
WP_110803914.1	2	13	35
WP_054162646.1	2	66	46
WP_141854807.1	2	65	37
WP_050726680.1	1C	29	32
WP_132485288.1	1C	29	27
OFW66554.1	1C	35	27
WP_119818282.1	2	61	43
MBR69666.1	2	64	38
WP_088005803.1	1B	37	36
WP_149280200.1	2	60	40
WP_048647634.1	2	60	38
WP_131854521.1	2	15	-
WP_115382405.1	2	62	39
WP_020155661.1	1B	37	27
WP_093805649.1	2	61	37
WP_132370342.1	1B	36	32
WP_116898257.1	2	62	39
WP_128196987.1	1B	48	48
WP_082092696.1	2	15	5
WP_051316939.1	1B	37	31
WP_149129869.1	2	60	45
WP_051401436.1	2	60	43
WP_101074416.1	2	57	37
WP_150044635.1	2	64	46
WP_124694968.1	1B	29	32
WP_054731151.1	2	60	39
WP_088386236.1	1B	50	58
WP_026439037.1	2	64	34
WP_035126407.1	2	61	36
WP_122909923.1	1B	36	25
WP_029009471.1	2	58	32
EXI79856.1	2	15	4
WP_112991678.1	1B	50	48
WP_085147922.1	2	59	42
WP_011580499.1	2	61	38
WP_052186864.1	1B	10	10
WP_082834395.1	1B	34	29
WP_093320421.1	2	61	42
WP_075219435.1	2	62	40
WP_034460212.1	2	61	35
TBR09505.1	1A	26	-
WP_125018258.1	1B	46	58
WP_127002635.1	2	62	36
WP_131396231.1	2	59	42
OLE74741.1	1D	15	15
TFG77503.1	1B	20	36
WP_083801562.1	1C	35	27
WP_024847804.1	2	57	43
WP_127047347.1	1C	35	27
WP_051094086.1	2	64	44
WP_130228805.1	2	65	46
TLD43747.1	2	64	33
RMH70450.1	1C	32	22
WP_136442487.1	2	66	38
RPG18575.1	2	65	30
WP_015941145.1	1C	37	26
WP_085787302.1	2	61	39
WP_129233028.1	1C	35	26
WP_004855599.1	2	61	35
WP_026768861.1	2	57	39
GBD06045.1	2	61	46
WP_091296375.1	2	65	40
PSP92570.1	1A	24	-
OFW15206.1	1D	36	32
WP_119268918.1	2	64	43
OUU64885.1	2	64	42
WP_066313695.1	2	60	41
WP_126648961.1	1C	30	-
WP_040955777.1	1B	36	27
WP_150444621.1	2	65	38
OGI41203.1	2	61	40
PIR23254.1	1B	35	-
WP_066106552.1	2	65	34
WP_095012389.1	2	64	40
WP_142684619.1	2	63	38
WP_090645951.1	2	62	35
WP_109665443.1	2	65	38
KZY47727.1	2	66	38
[truncated: 2,755 more rows]

## Sheet: Length stats per type
Supplementary table 7. Lengths of extracellular loops ECL1 and ECL3: Mean, median, min and max lengths per HAS type
Type	Mean_ECL1	Median_ECL1	Max_ECL1	Min_ECL1	Mean_ECL3	Median_ECL3	Max_ECL3	Min_ECL3
0	13	6	30	4	12	10	31	4
1A	27	27	41	5	-	-	-	-
1A*	27	29	36	10	9	10	15	4
1B	35	36	55	4	32	31	63	4
1C	34	34	65	4	26	27	63	4
1.5	28	31	41	5	31	29	72	4
2	59	62	75	4	38	38	76	4
