# Supplementary material for: Archaeal heme a synthase: evolutionary trajectory distinct from bacterial homologs
Source: Front Microbiol. 2026 Jan 2;16:1706049. doi: 10.3389/fmicb.2025.1706049 (PMC12808453; doi:10.3389/fmicb.2025.1706049)
Supplement: Supplementary file 9 [file Table_8.XLSX]

## Sheet: global
Supplementary Table 8. HAS Intertype identity: Global identity
Types	Number_of_rels	Mean	Median	Max	Min
1B,1C	1425578	23.10070083853707	22.8	68.2	2.4
1A,1C	183352	13.862094768532659	13.6	30.3	4.6
1C,1C	346613	26.868429631894937	23.8	100.0	4.2
1C,1D	48869	21.91290593218605	22.1	40.7	4.0
1B,1B	1465793	30.656318252304384	26.1	100.0	2.7
1A,1B	378518	13.47370825165514	13.3	30.8	3.9
1B,1D	100486	23.438845212268376	23.5	39.3	3.3
1A*,1B	198604	21.384460534531026	21.7	33.9	2.3
1A,1A*	25912	18.93753087372646	17.9	35.9	9.5
1A*,1C	96596	21.73670234792331	21.9	31.6	7.0
1A*,1D	6806	21.679694387305318	21.9	30.9	7.5
1A,1A	19035	28.90554767533491	26.2	100.0	13.6
1A,1D	13037	13.354506404847742	13.2	23.3	5.4
1B,DUF420	12110	10.180916597853013	10.3	20.0	1.2
1A,DUF420	1580	12.68746835443038	13.5	22.5	1.5
1C,DUF420	5890	9.86483870967742	10.1	18.1	0.4
1D,DUF420	415	9.694457831325302	9.9	15.5	2.2
0,1B	210714	18.44992074565525	18.8	28.8	2.1
0,1A	27492	13.47280299723556	13.4	24.1	1.9
0,1C	102486	18.603002361298127	18.9	29.2	3.1
0,1D	7221	18.510552555047777	18.6	28.7	5.9
1B,2	6082058	20.507980653916814	20.7	33.4	0.5
1A,2	794708	11.493604317560663	11.3	28.6	0.4
1C,2	2958310	19.43057796512198	20.4	31.4	0.5
1D,2	208421	21.32746796148181	21.6	33.0	4.1
1D,1D	1722	36.641463414634146	33.75	100.0	20.1
1A*,1A*	6724	41.69501784651993	37.1	100.0	21.6
1A*,DUF420	820	10.612317073170733	10.7	15.9	2.9
0,1A*	14268	18.731153630501822	18.9	27.7	7.3
1A*,2	411804	16.83450549290439	19.0	30.1	2.7
DUF420,DUF420	25	47.016	36.1	100.0	22.0
0,DUF420	870	11.988045977011494	12.1	18.2	1.7
2,DUF420	25110	8.47852250099562	8.7	22.3	0.4
0,0	7569	47.167459373761396	42.1	100.0	18.8
0,2	436914	15.997476162356895	16.9	27.3	1.6
2,2	6305121	38.032410242404545	37.1	100.0	1.1

## Sheet: local
Supplementary Table 8. HAS Intertype identity: Local identity
Types	Number_of_rels	Mean	Median	Max	Min
2,2	6279936	42.61173824064449	41.3	100.0	19.3
1B,2	431841	27.023653844817883	27.0	39.3	19.1
1C,2	9567	26.870011497857217	26.8	37.3	18.3
1D,2	13837	26.766228228662282	26.7	37.9	19.4
1A,2	183	31.001639344262294	31.1	37.0	26.5
1B,1B	1062548	37.57931716967139	35.5	100.0	19.0
1B,1C	676552	34.150109378140925	33.7	77.3	19.4
1B,1D	50854	27.943162779722343	27.4	52.1	19.9
1A,1B	70518	32.255530502850334	31.8	59.2	21.7
1D,1D	1722	41.27973286875726	38.55	100.0	24.8
1D,1C	4553	28.935712716889963	28.3	49.2	20.2
1D,1A	640	34.05875	34.1	45.1	25.9
1A*,1D	41	34.58780487804878	35.2	40.5	28.2
1A*,1B	31407	33.10412965262521	32.9	49.1	21.7
0,1B	2	26.7	26.7	26.7	26.7
1C,1C	151609	39.29964316102606	37.9	100.0	20.1
1A,1C	13519	32.817804571344034	32.5	63.6	19.6
1A*,1C	8114	31.853068770027114	31.4	48.5	22.1
1A,1A	8317	42.377924732475655	36.7	100.0	25.8
1A,1A*	13614	41.90661084178052	39.8	72.6	25.9
1A*,1A*	6724	46.10386674598453	42.150000000000006	100.0	28.5
1A*,2	6	29.5	29.55	30.9	27.4
0,0	7065	52.55556970983723	45.7	100.0	33.1
DUF420,DUF420	23	51.59130434782609	40.9	100.0	29.7
identities for the type combinations missing from this list were not computed by diamond blastp due to the lack of significant similarity
